# Supplementary material for: Germline structural variation globally impacts the cancer transcriptome including disease-relevant genes
Source: Cell Rep Med. 2024 Mar 4;5(3):101446. doi: 10.1016/j.xcrm.2024.101446 (PMC10983041; doi:10.1016/j.xcrm.2024.101446)
Supplement: Table S1. Patient sample annotation table, related to Figure 1 — Provided as an Excel file. By patient, sample annotation, with corresponding molecular data and comparisons for genes of interest, is provided for the PCAWG cohort of 1218 patients with combined data by WGS (both tumor and blood normal) and RNA-seq (tumor only). The numbers of SVs per cytoband region for each patient are provided in a separate tab, involving 811 cytoband regions (not including chromosomes X and Y). [file mmc2.xlsx]

## Sheet: patient-level annotation
id	donor_unique_id	icgc_donor_id	tumor_wgs_aliquot_id	project	gender	tissue type	rcolor	RGB_color	# germline SVs	# germline SVs in DGV	# somatic SVs	purity	ploidy	age	death event	days_follow-up	ATRX_group	ATRX expression (normalized)	CEBPA_group	CEBPA expression (normalized)	NUTM2B_group	NUTM2B expression (normalized)	HLA-DQB2_group	HLA-DQB2 expression (normalized)	NAGK_group	NAGK expression (normalized)	CRYBB2P1_group	CRYBB2P1 expression (normalized)	ZNF462_group	ZNF462 expression (normalized)	ZNF100_group	ZNF100 expression (normalized)	GCLM_group	GCLM expression (normalized)
0009b464-b376-4fbc-8a56-da538269a02f	OV-AU::AOCS-117	DO46416	0009b464-b376-4fbc-8a56-da538269a02f	OV-AU	female	ovary	darkcyan	(0, 139, 139)	1099	914	671	0.885	3.355	54	1	1972	other	-0.47617	somatic_lt500kb	-0.111084	SV	3.61721	SV	-0.00835104	other	-0.89403	other	-0.504552	other	-0.0822655	SV-UTR	0.885188	SV_100kb_down	0.865754
005794f1-5a87-45b5-9811-83ddf6924568	RECA-EU::C0014	DO46853	005794f1-5a87-45b5-9811-83ddf6924568	RECA-EU	female	kidney	darkorange	(255, 140, 0)	1237	1102	33	0.596	1.973	62	0	2112	other	-0.515407	germline_lt500kb	-0.187739	other	2.07337	SV	-0.469921	other	-0.443425	other	3.77146	other	0.108481	other_100kb_down	-0.114141	SV_100kb_down	-1.76642
00b9d0e6-69dc-4345-bffd-ce32880c8eef	MALY-DE::4177856	DO27821	00b9d0e6-69dc-4345-bffd-ce32880c8eef	MALY-DE	male	lymphoma	olivedrab1	(192, 255, 62)	1274	1161	7	0.949	1.946	10	0	1643	other	1.05994	other	0.117157	SV	0.752505	SV	-0.0252055	other	0.28005	other	0.592445	other	-1.45041	SV-UTR	1.20504	other	-0.765626
00db1b95-8ca3-4cc4-bb46-6b8c8019a7c7	RECA-EU::C0012	DO46847	00db1b95-8ca3-4cc4-bb46-6b8c8019a7c7	RECA-EU	female	kidney	darkorange	(255, 140, 0)	1169	1042	97	0.406	4.082	57	0	2062	other	-0.891902	other	-0.187739	other	0.577337	SV	1.81747	other	0.537854	other	0.352283	other	0.351875	SV-UTR	-0.660618	SV_100kb_down	-0.45183
0168a2a6-c3af-4d58-a51c-d33f0fc7876d	RECA-EU::C0071	DO46973	0168a2a6-c3af-4d58-a51c-d33f0fc7876d	RECA-EU	male	kidney	darkorange	(255, 140, 0)	964	867	7	0.469	1.776	78	0	2160	other	0.516088	other	-0.134433	SV	0.285896	SV	1.76789	other	0.399986	other	0.270402	other	0.0801741	other	-0.589223	other	0.394204
01df36af-3617-40fc-9892-f54ce433cf71	OV-AU::AOCS-163	DO46581	01df36af-3617-40fc-9892-f54ce433cf71	OV-AU	female	ovary	darkcyan	(0, 139, 139)	1142	962	321	0.81	3.243	66	1	408	other	-0.747883	somatic_lt500kb	-0.0593774	SV	1.08568	other	-1.48397	Enhancer_in_dup	0.720659	other	2.44835	other	-0.137565	SV-UTR	-0.223977	other	-0.457049
02917220-6a7a-46a1-8656-907e96bef88e	MALY-DE::4199996	DO52667	02917220-6a7a-46a1-8656-907e96bef88e	MALY-DE	male	lymphoma	olivedrab1	(192, 255, 62)	1229	1116	21	0.443	1.987	73	0	339	other	1.06602	other	0.404303	other	1.78208	other	-0.855862	other	1.40461	other	0.791444	other	-1.19246	SV-UTR	1.37589	other	-0.593515
03ad38a6-0902-4aaa-84a3-91ea88fa9883	MALY-DE::4160468	DO27835	03ad38a6-0902-4aaa-84a3-91ea88fa9883	MALY-DE	male	lymphoma	olivedrab1	(192, 255, 62)	1051	929	27	0.62	1.961	62	1	2645	other	1.76012	other	1.20277	SV	0.558074	other	-0.0827826	other	1.12495	other	-0.383798	other	-0.8506	other	1.21207	SV_100kb_down	-0.700669
03c3c692-8a86-4843-85ae-e045f0fa6f88	PACA-AU::ICGC_0006	DO32831	03c3c692-8a86-4843-85ae-e045f0fa6f88	PACA-AU	female	pancreas	purple	(160, 32, 240)	1135	972	527	0.409	3.232	49	0	1715	other	1.57801	somatic_lt500kb	0.810388	SV	-0.457655	SV	-0.25591	other	-0.444678	other	-0.163325	other	0.678371	other_100kb_down	0.517716	other	-0.14949
046d7386-95c8-4501-9e55-c85bec272a7a	PACA-AU::ICGC_0214	DO34432	046d7386-95c8-4501-9e55-c85bec272a7a	PACA-AU	female	pancreas	purple	(160, 32, 240)	1380	1169	507	0.46	1.821	82	1	400	other	1.31157	other	1.19434	SV	-0.313581	SV	0.184286	other	-0.594461	other	-1.02262	other	1.61906	SV-UTR	-0.560574	SV_100kb_down	-0.10765
04b570c2-3224-4e9b-81cc-089b4a7ff07a	CLLE-ES::10	DO6362	04b570c2-3224-4e9b-81cc-089b4a7ff07a	CLLE-ES	male	leukemia	olivedrab1	(192, 255, 62)	1207	1112	11	0.909	1.929	70	0	0	other	1.88305	other	-0.187739	other	2.65936	SV	0.181576	other	1.43746	other	2.17413	other	-1.55787	SV-UTR	1.99188	SV_100kb_down	-1.32521
04db8bef-8777-48ac-bc2e-3c9acb103f48	RECA-EU::C0015	DO46856	04db8bef-8777-48ac-bc2e-3c9acb103f48	RECA-EU	male	kidney	darkorange	(255, 140, 0)	817	751	3	0.462	2.612	73	0	2042	other	0.667578	other	-0.15204	SV	-0.363816	SV	0.614055	other	0.573884	other	-0.241697	other	-0.223995	SV-UTR	0.225234	SV_100kb_down	0.433594
05070acd-3ec1-44bb-9c32-26d3a483a72a	PACA-AU::ICGC_0020	DO32860	05070acd-3ec1-44bb-9c32-26d3a483a72a	PACA-AU	male	pancreas	purple	(160, 32, 240)	1198	992	113	0.529	1.779	57	1	1259	other	2.30015	other	0.685905	SV	-0.311767	other	-0.635164	other	-1.2675	other	0.0670938	other	1.36394	other_100kb_down	0.993266	other	0.539879
0554ffe5-31f7-43f5-8372-2b73c9cf3527	PACA-AU::ICGC_0391	DO49076	0554ffe5-31f7-43f5-8372-2b73c9cf3527	PACA-AU	male	pancreas	purple	(160, 32, 240)	1331	1103	13	0.411	3.055	64	1	480	other	2.21559	other	1.04587	SV	-0.0777882	SV	0.493475	other	-0.436833	other	-1.39235	other	1.18205	other_100kb_down	1.14641	other	0.718107
05616329-e7ba-4efd-87b1-d79cd0f7af3d	MALY-DE::4105746	DO221127	05616329-e7ba-4efd-87b1-d79cd0f7af3d	MALY-DE	male	lymphoma	olivedrab1	(192, 255, 62)	1194	1082	63	0.701	2.032	58	0	549	other	-0.500567	other	0.627164	other	0.409377	other	-1.16372	Enhancer_in_dup	0.345719	other	-0.0610146	other	-1.38348	SV-UTR	1.72643	SV_100kb_down	-0.100738
05da3161-1444-4188-914d-19762de3a443	CLLE-ES::308	DO6585	05da3161-1444-4188-914d-19762de3a443	CLLE-ES	male	leukemia	olivedrab1	(192, 255, 62)	1220	1100	3	0.883	1.93	80	0	3327	other	1.21878	other	-0.187739	other	1.08883	SV	1.18562	other	2.35221	other	-0.249702	other	-1.54868	SV-UTR	1.16453	other	-1.37956
068f4f69-d2fe-4f25-912e-ca7d4623efb6	MALY-DE::4188900	DO27805	068f4f69-d2fe-4f25-912e-ca7d4623efb6	MALY-DE	male	lymphoma	olivedrab1	(192, 255, 62)	1131	1032	33	0.5	1.995	76	0	503	other	2.08015	other	1.23278	SV	2.8287	SV	1.21439	other	0.74281	other	0.485352	other	-1.15198	SV-UTR	1.42472	other	-0.160496
07835447-5d7e-4828-80fd-89b063989c9a	MALY-DE::4160100	DO52651	07835447-5d7e-4828-80fd-89b063989c9a	MALY-DE	female	lymphoma	olivedrab1	(192, 255, 62)	1048	919	123	0.759	2.08	72	0	741	other	1.1668	other	0.46102	SV	1.72529	SV	1.45494	other	1.87943	other	0.696516	other	-1.11529	other	0.878099	SV_100kb_down	-1.23576
08f7812b-0d74-42ba-985b-d0a027e8a80c	CLLE-ES::684	DO7304	08f7812b-0d74-42ba-985b-d0a027e8a80c	CLLE-ES	male	leukemia	olivedrab1	(192, 255, 62)	1240	1122	5	0.934	1.925	59	0	2113	other	1.35336	other	-0.145954	SV	1.96312	SV	2.00853	other	2.7568	other	1.71076	other	-1.55787	SV-UTR	2.15649	other	-1.43514
09508a0d-ebe0-4fa1-b7b2-1710814181cd	OV-AU::AOCS-170	DO46606	09508a0d-ebe0-4fa1-b7b2-1710814181cd	OV-AU	female	ovary	darkcyan	(0, 139, 139)	1244	1003	1551	0.704	4.27	73	0	804	other	-0.935835	other	0.238828	SV	0.955667	SV	0.609089	other	1.56225	other	0.659166	other	-1.32785	SV-UTR	-0.643995	other	0.0243859
0b6cd7df-6970-4d60-b7b5-85002a7d8781	CLLE-ES::654	DO7280	0b6cd7df-6970-4d60-b7b5-85002a7d8781	CLLE-ES	male	leukemia	olivedrab1	(192, 255, 62)	1174	1055	19	0.978	2.017	51	0	2369	other	1.04275	other	-0.187739	SV	3.7602	SV	0.943418	other	1.74655	other	1.46604	other	-1.54912	SV-UTR	1.94875	other	-1.60457
0be08326-c623-11e3-bf01-24c6515278c0	LIRI-JP::RK184	DO45277	0be08326-c623-11e3-bf01-24c6515278c0	LIRI-JP	male	liver-biliary	green	(0, 255, 0)	1220	1079	85	0.455	1.887	64	0	0	other	-0.313145	other	0.695963	other	-0.679751	SV	0.982488	other	1.30004	other	0.083212	other	-0.359696	SV-UTR	0.0808534	SV_100kb_down	0.80228
0cf9bbc2-cbd5-4b64-8d90-cfa416307b39	PACA-AU::ICGC_0150	DO33488	0cf9bbc2-cbd5-4b64-8d90-cfa416307b39	PACA-AU	male	pancreas	purple	(160, 32, 240)	1281	1076	229	0.653	3.711	61	0	844	other	1.49889	germline_lt500kb	0.434675	SV	0.023343	SV	-0.68648	Enhancer_in_dup	-1.63817	other	-0.0362151	other	1.69135	other_100kb_down	0.636595	SV_100kb_down	0.366206
0d0793c1-df1b-4db1-ba36-adcb960cc0f5	OV-AU::AOCS-091	DO46372	0d0793c1-df1b-4db1-ba36-adcb960cc0f5	OV-AU	female	ovary	darkcyan	(0, 139, 139)	1175	986	705	0.74	3.315	39	1	1326	other	-1.40648	other	0.639665	SV	3.18298	SV	1.50611	other	0.407842	other	0.487998	other	-0.945388	SV-UTR	-0.631878	SV_100kb_down	-0.833889
0d569bd5-418d-4d72-87ca-8e14668c2119	MALY-DE::4166151	DO52671	0d569bd5-418d-4d72-87ca-8e14668c2119	MALY-DE	female	lymphoma	olivedrab1	(192, 255, 62)	1297	1142	61	0.859	2.116	74	1	194	other	0.447325	other	-0.126428	SV	-0.0488652	SV	0.164042	other	-0.578327	other	-0.0608404	other	-1.32677	SV-UTR	0.816404	SV_100kb_down	-0.588919
0e7f46ca-6f5c-4538-b6d6-00af65d57fcf	MALY-DE::4199714	DO52674	0e7f46ca-6f5c-4538-b6d6-00af65d57fcf	MALY-DE	female	lymphoma	olivedrab1	(192, 255, 62)	1309	1166	59	0.683	1.921	53	0	2762	other	0.470028	other	1.25304	SV	-0.302172	SV	-0.745241	Enhancer_in_dup	0.65566	other	1.00415	other	-1.25678	SV-UTR	1.6094	other	-0.322916
0ead45d8-d785-4404-8319-2ef951e02e03	OV-AU::AOCS-134	DO46473	0ead45d8-d785-4404-8319-2ef951e02e03	OV-AU	female	ovary	darkcyan	(0, 139, 139)	1197	991	799	0.456	3.253	46	1	1918	other	-0.200919	other	1.44753	SV	0.300446	SV	-0.395517	Enhancer_in_dup	-0.880304	other	-0.219603	other	-0.0158109	SV-UTR	0.759353	other	0.272254
0fbd94b1-bb34-4620-841b-861a0b5e0c12	PACA-AU::ICGC_0395	DO49087	0fbd94b1-bb34-4620-841b-861a0b5e0c12	PACA-AU	female	pancreas	purple	(160, 32, 240)	1241	1014	177	0.43	3.29	68	1	260	other	1.71025	other	0.552282	SV	-0.407664	SV	-0.863962	other	-1.13862	other	0.263247	other	2.02667	SV-UTR	1.60285	SV_100kb_down	0.364141
10cb8ac6-c622-11e3-bf01-24c6515278c0	LIRI-JP::RK001	DO45091	10cb8ac6-c622-11e3-bf01-24c6515278c0	LIRI-JP	male	liver-biliary	green	(0, 255, 0)	1239	1123	97	0.68	3.268	56	1	1320	other	0.383025	other	3.95766	other	-0.252505	SV	-0.220685	other	-0.871228	other	-0.527311	other	-1.22919	SV-UTR	-0.875192	other	1.32644
10db2142-c623-11e3-bf01-24c6515278c0	LIRI-JP::RK036	DO45141	10db2142-c623-11e3-bf01-24c6515278c0	LIRI-JP	male	liver-biliary	green	(0, 255, 0)	1153	1010	91	0.922	4.303	73	0	0	other	-0.505432	germline_lt500kb	2.69625	other	-0.228894	SV	0.0577235	other	0.915128	other	0.699281	other	-0.867437	other_100kb_down	-0.537359	other	0.996198
1168944c-5451-4a18-8758-88bf5723bdd9	PACA-AU::ICGC_0192	DO34680	1168944c-5451-4a18-8758-88bf5723bdd9	PACA-AU	male	pancreas	purple	(160, 32, 240)	1231	1000	185	0.464	2.033	75	1	99	other	1.7128	other	0.319296	SV	-0.174695	SV	-1.253	other	-1.47113	other	-0.19761	other	1.70779	SV-UTR	0.69722	SV_100kb_down	0.526771
1193a9c4-5aab-4cd7-a690-60c96bd1172d	CLLE-ES::282	DO6558	1193a9c4-5aab-4cd7-a690-60c96bd1172d	CLLE-ES	female	leukemia	olivedrab1	(192, 255, 62)	1050	934	5	0.978	2.044	86	1	1037	other	1.46446	other	-0.187739	other	1.40792	SV	1.04925	other	2.53241	other	1.41813	other	-1.55787	other_100kb_down	0.588709	SV_100kb_down	-1.03984
123c9d1c-72ba-4d82-8e57-d5caa52a40ba	OV-AU::AOCS-168	DO46597	123c9d1c-72ba-4d82-8e57-d5caa52a40ba	OV-AU	female	ovary	darkcyan	(0, 139, 139)	1158	970	183	0.77	3.217	60	1	393	other	0.515184	other	0.506678	other	0.431059	SV	-0.116878	Enhancer_in_dup	0.650737	other	1.67041	other	0.501213	SV-UTR	0.581063	SV_100kb_down	-0.121139
124d5b04-4588-44c3-9c00-61e064cf1bdb	MALY-DE::4119279	DO52659	124d5b04-4588-44c3-9c00-61e064cf1bdb	MALY-DE	female	lymphoma	olivedrab1	(192, 255, 62)	944	840	145	0.852	2.182	62	0	693	other	1.81899	other	0.94068	SV	-0.396225	SV	0.197537	other	0.445628	other	0.45006	other	-1.32604	SV-UTR	0.542957	other	-0.101104
12874085-a596-41ae-b4cd-817cb1ebb278	OV-AU::AOCS-096	DO46382	12874085-a596-41ae-b4cd-817cb1ebb278	OV-AU	female	ovary	darkcyan	(0, 139, 139)	1191	986	395	0.569	3.382	62	1	311	other	0.498664	somatic_lt500kb	0.5939	SV	0.832687	SV	-0.0805433	other	0.320304	other	-0.0127351	other	-0.0500943	SV-UTR	-1.01671	other	0.998987
12f038e1-00af-4c64-a2e0-9e63323492ef	PACA-AU::ICGC_0114	DO33512	12f038e1-00af-4c64-a2e0-9e63323492ef	PACA-AU	female	pancreas	purple	(160, 32, 240)	1197	996	405	0.69	2.725	NA	1	499	other	1.20242	other	0.34281	SV	-0.508049	SV	-0.0346179	other	-0.829579	other	-1.31701	other	0.772472	SV-UTR	-0.0430144	SV_100kb_down	-0.599791
132f7f2a-b902-4343-aa08-cf6a7af10b9a	CLLE-ES::64	DO6432	132f7f2a-b902-4343-aa08-cf6a7af10b9a	CLLE-ES	male	leukemia	olivedrab1	(192, 255, 62)	917	797	5	0.908	2	65	0	3787	other	2.36706	other	-0.187739	other	0.932597	SV	0.810109	other	1.78761	other	1.45516	other	-1.55482	other_100kb_down	0.851285	SV_100kb_down	-1.2652
140d5fa9-afbe-444e-a7e7-6a4cb4ab2923	MALY-DE::4102009	DO27833	140d5fa9-afbe-444e-a7e7-6a4cb4ab2923	MALY-DE	male	lymphoma	olivedrab1	(192, 255, 62)	874	736	53	0.68	2.162	64	0	1695	other	0.410747	other	0.117237	SV	-0.259654	SV	0.0900047	other	1.23151	other	1.47915	other	-1.40186	other_100kb_down	1.20584	other	-0.651573
140d6ef7-0217-4d16-9add-215d0d14ba06	CLLE-ES::181	DO6492	140d6ef7-0217-4d16-9add-215d0d14ba06	CLLE-ES	male	leukemia	olivedrab1	(192, 255, 62)	1682	1576	3	0.98	1.948	49	0	3475	other	1.71491	other	-0.187739	SV	2.99672	SV	0.386156	other	2.13671	other	1.75045	other	-1.55787	other	0.462168	other	-1.61301
141918cd-3e23-45bc-96e1-b208c80f69e7	RECA-EU::C0077	DO46984	141918cd-3e23-45bc-96e1-b208c80f69e7	RECA-EU	male	kidney	darkorange	(255, 140, 0)	967	889	39	0.504	1.908	65	0	1957	other	-0.530505	other	-0.187739	SV	0.712933	other	-0.0307173	Enhancer_in_dup	0.296925	other	0.881667	other	0.352748	SV-UTR	-0.0295982	other	0.211241
1447c8cb-25d4-4092-8919-4df08f898d2d	PACA-AU::ICGC_0055	DO32984	1447c8cb-25d4-4092-8919-4df08f898d2d	PACA-AU	male	pancreas	purple	(160, 32, 240)	1185	1080	45	0.51	1.745	61	1	415	other	1.98227	other	-0.147975	SV	-0.447849	SV	-0.0260685	other	-0.42007	other	-0.911309	other	1.71154	SV-UTR	-0.0145118	other	0.138982
1494bb16-f1f0-42a4-b10e-c383574cbc8b	MALY-DE::4131095	DO52682	1494bb16-f1f0-42a4-b10e-c383574cbc8b	MALY-DE	female	lymphoma	olivedrab1	(192, 255, 62)	1430	1254	45	0.325	2.003	56	0	576	other	1.19243	other	1.50699	SV	0.174918	SV	1.86923	other	0.898995	other	-0.216936	other	-1.09418	other_100kb_down	0.448004	SV_100kb_down	-0.475303
15563a10-47a8-401d-a507-2c7101f7ae60	CLLE-ES::12	DO6364	15563a10-47a8-401d-a507-2c7101f7ae60	CLLE-ES	female	leukemia	olivedrab1	(192, 255, 62)	1218	1121	9	0.943	2.006	59	0	5535	other	1.56614	other	-0.187739	other	1.93252	SV	1.26248	other	2.42374	other	1.47196	other	-1.55787	SV-UTR	1.55495	other	-1.65208
15678c3d-ce61-454d-849e-1d4ca358909b	MALY-DE::4144951	DO52685	15678c3d-ce61-454d-849e-1d4ca358909b	MALY-DE	female	lymphoma	olivedrab1	(192, 255, 62)	1343	1222	205	0.72	2.091	62	0	746	other	0.582139	other	0.840201	SV	1.54846	SV	1.72261	other	0.893077	other	0.555442	other	-1.09064	SV-UTR	1.14985	other	-1.20902
15a93657-0521-430a-a816-bf0842374b75	RECA-EU::C0057	DO46945	15a93657-0521-430a-a816-bf0842374b75	RECA-EU	female	kidney	darkorange	(255, 140, 0)	1179	1087	3	0.63	1.937	60	0	1922	other	0.6503	other	-0.174213	SV	0.58512	other	-0.269655	Enhancer_in_dup	-0.239214	other	-0.374991	other	1.20084	SV-UTR	0.615647	other	0.189072
15dd024e-c0da-461a-84db-d01e60a22210	MALY-DE::4178345	DO52691	15dd024e-c0da-461a-84db-d01e60a22210	MALY-DE	male	lymphoma	olivedrab1	(192, 255, 62)	1270	1131	5	0.34	1.969	10	0	937	other	-0.172732	other	1.48676	other	2.53912	SV	-0.451514	other	0.815164	other	0.361873	other	-1.50051	SV-UTR	0.583297	other	0.591345
15fd8dc8-c622-11e3-bf01-24c6515278c0	LIRI-JP::RK002	DO45092	15fd8dc8-c622-11e3-bf01-24c6515278c0	LIRI-JP	male	liver-biliary	green	(0, 255, 0)	1140	1080	31	0.679	1.747	62	1	1200	other	-0.850515	other	3.13163	other	0.105272	SV	-1.0085	other	-0.170857	other	1.10344	other	-1.3923	other	-1.32466	SV_100kb_down	1.43948
1659bae5-3140-4d05-891c-81b48277b2fc	OV-AU::AOCS-159	DO46566	1659bae5-3140-4d05-891c-81b48277b2fc	OV-AU	female	ovary	darkcyan	(0, 139, 139)	1138	975	549	0.656	2.931	78	1	673	other	-0.162762	other	0.0350079	SV	-0.436984	other	-1.17301	Enhancer_in_dup	-0.00875967	other	0.664259	other	-0.00559322	SV-UTR	1.73302	SV_100kb_down	-0.133804
19cd4360-8392-4bc2-ae88-fdc1335d886b	CLLE-ES::4	DO6353	19cd4360-8392-4bc2-ae88-fdc1335d886b	CLLE-ES	female	leukemia	olivedrab1	(192, 255, 62)	1106	1016	5	0.903	1.991	41	0	4452	other	2.20303	other	-0.187739	other	3.18955	SV	0.659236	other	2.75568	other	1.6504	other	-1.465	SV-UTR	2.16754	other	-0.789267
1a4633c4-72a0-4e30-8c4c-345e04337627	MALY-DE::4189035	DO52665	1a4633c4-72a0-4e30-8c4c-345e04337627	MALY-DE	male	lymphoma	olivedrab1	(192, 255, 62)	1101	959	111	0.477	1.978	46	0	232	other	0.781337	germline_lt500kb	1.08896	SV	0.649835	SV	1.30415	other	1.78029	other	0.31505	other	-0.946498	SV-UTR	1.50139	other	-0.677061
1a841850-fca0-48ab-8c78-db0bd5a64435	PACA-AU::ICGC_0087	DO33344	1a841850-fca0-48ab-8c78-db0bd5a64435	PACA-AU	male	pancreas	purple	(160, 32, 240)	1438	1256	157	0.28	2.327	70	1	361	other	2.12509	other	0.808157	SV	0.122701	SV	-0.3836	other	-1.22431	other	-0.63649	other	1.85248	other_100kb_down	0.390903	SV_100kb_down	0.502134
1ac54c6e-a1e4-4f3b-b4a5-cdb327e0dca6	PACA-AU::ICGC_0300	DO34817	1ac54c6e-a1e4-4f3b-b4a5-cdb327e0dca6	PACA-AU	female	pancreas	purple	(160, 32, 240)	1349	1130	149	0.56	2.021	72	0	540	other	1.8231	other	1.22381	SV	0.199567	SV	0.207256	other	-1.48012	other	-1.29456	other	1.97687	SV-UTR	1.30886	other	-0.621629
1bdfaa8a-1b7e-4251-b135-ce5e4568371b	CLLE-ES::761	DO6748	1bdfaa8a-1b7e-4251-b135-ce5e4568371b	CLLE-ES	male	leukemia	olivedrab1	(192, 255, 62)	1222	1119	7	0.9	1.935	66	0	3572	other	1.86793	other	-0.187739	SV	6.07237	SV	1.19534	other	3.0129	other	1.49921	other	-1.551	other	0.171559	SV_100kb_down	-1.28132
1c9fbe26-1447-4335-aaab-06d6bb3e2741	PACA-AU::ICGC_0124	DO49078	1c9fbe26-1447-4335-aaab-06d6bb3e2741	PACA-AU	male	pancreas	purple	(160, 32, 240)	1188	999	115	0.36	2.99	79	1	465	other	2.27417	other	0.668586	SV	-0.330461	SV	0.360739	other	-1.20216	other	-0.462902	other	1.36631	other_100kb_down	0.329784	other	0.213102
1d1eeba2-4d7b-4380-b0b6-26d246bc4158	MALY-DE::4113825	DO52695	1d1eeba2-4d7b-4380-b0b6-26d246bc4158	MALY-DE	female	lymphoma	olivedrab1	(192, 255, 62)	1098	960	13	0.659	2	74	0	450	other	1.53277	other	0.344013	other	1.77733	SV	1.44118	other	1.51038	other	1.1495	other	-1.16732	SV-UTR	1.71494	SV_100kb_down	-0.240995
1d325d84-a3a0-4802-9842-76cb21cecb1c	RECA-EU::C0028	DO47056	1d325d84-a3a0-4802-9842-76cb21cecb1c	RECA-EU	male	kidney	darkorange	(255, 140, 0)	1018	937	43	0.633	2.209	54	0	2104	other	-0.174042	other	-0.187739	SV	2.7432	SV	-0.0150659	other	1.06157	other	2.89589	other	0.368076	other	-0.167755	SV_100kb_down	-1.49676
1de83d45-8492-4b83-9055-a9f43b823f91	CLLE-ES::157	DO6470	1de83d45-8492-4b83-9055-a9f43b823f91	CLLE-ES	male	leukemia	olivedrab1	(192, 255, 62)	1249	1141	3	0.975	1.929	69	0	1630	other	2.7189	other	-0.187739	SV	3.77365	SV	1.67389	other	2.13352	other	1.24135	other	-1.5462	SV-UTR	2.99655	SV_100kb_down	-1.27966
1df8939c-c622-11e3-bf01-24c6515278c0	LIRI-JP::RK003	DO45093	1df8939c-c622-11e3-bf01-24c6515278c0	LIRI-JP	male	liver-biliary	green	(0, 255, 0)	1706	1641	101	0.499	3.299	71	1	720	other	-0.178038	other	3.62369	other	-0.494456	SV	-1.39529	other	-0.928055	other	-0.536846	other	-1.50946	other_100kb_down	-1.4542	SV_100kb_down	2.72457
1e181878-c640-4e91-a620-3fc4b08a4de1	PACA-AU::ICGC_0061	DO33008	1e181878-c640-4e91-a620-3fc4b08a4de1	PACA-AU	female	pancreas	purple	(160, 32, 240)	1199	1077	233	0.53	1.946	56	1	970	other	1.65647	other	0.0861961	SV	-0.584592	SV	0.389704	other	-1.26111	other	-1.22988	other	0.667741	SV-UTR	0.969127	other	0.143879
20d1b88b-3ff6-4201-a748-6a993500c652	PACA-AU::ICGC_0051	DO32972	20d1b88b-3ff6-4201-a748-6a993500c652	PACA-AU	male	pancreas	purple	(160, 32, 240)	1199	987	39	0.464	2.306	66	1	605	other	2.51164	other	0.246653	other	-0.618888	SV	-0.517939	other	-1.32834	other	-0.996739	other	1.05031	other_100kb_down	0.752767	other	0.354624
2102558b-87b0-447b-bb9a-e4ae9df8b75e	PACA-AU::ICGC_0067	DO33032	2102558b-87b0-447b-bb9a-e4ae9df8b75e	PACA-AU	male	pancreas	purple	(160, 32, 240)	1281	1034	155	0.322	1.686	64	1	495	other	1.96851	other	0.738461	SV	-0.432923	SV	0.028609	other	-0.926191	other	-1.69634	other	0.661979	SV-UTR	1.34569	SV_100kb_down	0.257484
21b1a37f-e91e-4ce1-83cf-bb89b8d0fb35	PACA-AU::ICGC_0066	DO33028	21b1a37f-e91e-4ce1-83cf-bb89b8d0fb35	PACA-AU	male	pancreas	purple	(160, 32, 240)	1270	1066	137	0.419	3.849	58	1	311	other	2.5338	somatic_lt500kb	-0.0140662	SV	-0.679751	SV	-0.627563	other	-1.35119	other	-0.781989	other	1.24476	other_100kb_down	-0.256662	SV_100kb_down	0.282297
21e7e43e-f9b1-4351-a6d9-b9cd06d15f68	CLLE-ES::115	DO52700	21e7e43e-f9b1-4351-a6d9-b9cd06d15f68	CLLE-ES	male	leukemia	olivedrab1	(192, 255, 62)	1228	1128	11	0.961	1.945	62	0	7174	other	1.05778	other	-0.12905	other	3.05497	SV	0.814546	other	2.46561	other	2.51999	other	-1.55787	SV-UTR	1.65386	other	-1.59086
22578b9f-78dc-464c-9bb9-382f033283d0	MALY-DE::4125240	DO27765	22578b9f-78dc-464c-9bb9-382f033283d0	MALY-DE	male	lymphoma	olivedrab1	(192, 255, 62)	1030	935	21	0.837	1.946	4	0	814	other	0.84255	other	0.0741837	other	0.189789	SV	0.206967	other	0.0906066	other	0.995666	other	-1.43432	SV-UTR	2.05727	SV_100kb_down	-0.48478
22cd3875-a123-4f0d-8cd1-371958208ad6	CLLE-ES::283	DO51967	22cd3875-a123-4f0d-8cd1-371958208ad6	CLLE-ES	female	leukemia	olivedrab1	(192, 255, 62)	1313	1165	15	0.94	2	54	0	6099	other	0.877782	other	-0.142753	SV	1.89869	SV	1.3905	other	2.69328	other	1.57803	other	-1.55787	SV-UTR	1.32647	other	-1.53752
232b7754-b3c3-4530-9d24-3af40d9b2816	MALY-DE::4103141	DO52688	232b7754-b3c3-4530-9d24-3af40d9b2816	MALY-DE	female	lymphoma	olivedrab1	(192, 255, 62)	1331	1177	33	0.29	2.077	60	0	1954	other	1.22125	other	1.49147	SV	1.11369	SV	2.33151	other	0.7331	other	-0.368245	other	-1.07759	SV-UTR	0.91922	other	-0.800122
23eb72d8-c622-11e3-bf01-24c6515278c0	LIRI-JP::RK004	DO45094	23eb72d8-c622-11e3-bf01-24c6515278c0	LIRI-JP	male	liver-biliary	green	(0, 255, 0)	1031	915	43	0.709	1.98	76	0	0	other	-0.176112	germline_lt500kb	3.91311	other	-0.448505	SV	-0.533231	other	-0.236541	other	-0.159253	other	-1.34305	other	-0.94839	SV_100kb_down	1.40588
241abdfd-e6de-4830-a233-4bbc5f622725	PACA-AU::ICGC_0420	DO49138	241abdfd-e6de-4830-a233-4bbc5f622725	PACA-AU	male	pancreas	purple	(160, 32, 240)	558	416	203	0.551	1.658	74	1	230	other	2.2509	other	2.44423	SV	-0.506452	other	-0.924159	other	-0.959859	other	-0.304884	other	1.52249	other_100kb_down	0.846549	other	-0.00305791
2439ec74-1713-4d47-a5d9-886f69dddcb6	MALY-DE::4131257	DO27783	2439ec74-1713-4d47-a5d9-886f69dddcb6	MALY-DE	male	lymphoma	olivedrab1	(192, 255, 62)	1119	976	119	0.487	1.99	72	0	783	other	0.767388	other	1.07834	other	-0.332741	SV	1.58668	other	1.29512	other	-0.976062	other	-0.735912	other_100kb_down	0.923578	other	-0.227428
2584b428-c623-11e3-bf01-24c6515278c0	LIRI-JP::RK208	DO45283	2584b428-c623-11e3-bf01-24c6515278c0	LIRI-JP	male	liver-biliary	green	(0, 255, 0)	1174	1032	597	0.204	3.825	60	0	0	other	-0.0248087	other	3.10367	other	4.26373	SV	-0.0112429	other	0.232532	other	1.25458	other	-0.687365	SV-UTR	-0.631574	SV_100kb_down	1.94493
25cf7449-8c5b-403e-aa75-e2af158598e8	PACA-AU::ICGC_0205	DO33208	25cf7449-8c5b-403e-aa75-e2af158598e8	PACA-AU	male	pancreas	purple	(160, 32, 240)	1203	1001	255	0.6	1.833	59	1	281	other	1.54781	other	0.288646	SV	-0.313219	SV	-0.34355	other	-0.94155	other_SV	-1.01926	other	0.986773	SV-UTR	0.554609	other	0.407747
25f73b03-4ba8-47ba-ad80-6ccb82105c98	OV-AU::AOCS-113	DO46402	25f73b03-4ba8-47ba-ad80-6ccb82105c98	OV-AU	female	ovary	darkcyan	(0, 139, 139)	1218	1020	325	0.72	4.331	77	1	511	other	-1.10535	other	0.810667	SV	0.985667	SV	-0.525072	other	0.247145	other	1.06758	other	0.171176	other_100kb_down	-0.644075	other	0.00323532
26de406e-c623-11e3-bf01-24c6515278c0	LIRI-JP::RK204	DO45281	26de406e-c623-11e3-bf01-24c6515278c0	LIRI-JP	male	liver-biliary	green	(0, 255, 0)	1213	1070	31	0.76	1.948	83	0	0	other	-0.952369	other	0.648686	SV	1.05794	SV	-0.290076	other	-0.0663635	other	0.52468	other	-0.85295	other	-0.974782	SV_100kb_down	0.993762
278b2498-1d64-493b-ac43-3489ec86f313	CLLE-ES::16	DO6370	278b2498-1d64-493b-ac43-3489ec86f313	CLLE-ES	male	leukemia	olivedrab1	(192, 255, 62)	1229	1112	163	0.971	1.987	59	0	6965	other	1.60969	other	-0.187739	other	2.75853	SV	1.40037	Enhancer_in_dup	3.24899	other	1.26534	other	-1.5508	SV-UTR	3.02692	SV_100kb_down	-1.57983
282b45ee-4af2-4c61-9acc-286eaf8d661a	MALY-DE::4147968	DO52687	282b45ee-4af2-4c61-9acc-286eaf8d661a	MALY-DE	female	lymphoma	olivedrab1	(192, 255, 62)	1294	1164	287	0.669	3.49	65	0	209	other	0.839251	other	1.33053	other	-0.361302	SV	1.41127	other	0.480269	other	0.524177	other	-0.986164	SV-UTR	1.26437	other	-0.381294
28f8d45f-4763-472e-9c4d-6787ba00164b	MALY-DE::4194218	DO27775	28f8d45f-4763-472e-9c4d-6787ba00164b	MALY-DE	male	lymphoma	olivedrab1	(192, 255, 62)	1070	931	7	0.878	1.93	4	0	510	other	0.729879	other	0.277229	SV	0.15095	SV	1.10811	other	0.276173	other	1.15922	other	-1.41552	other	1.66097	other	-0.562343
29548b5f-c88a-4908-8c46-e86483e75067	RECA-EU::C0039	DO46913	29548b5f-c88a-4908-8c46-e86483e75067	RECA-EU	female	kidney	darkorange	(255, 140, 0)	1262	1113	19	0.34	3.54	54	0	1787	other	0.190694	other	-0.140483	SV	-0.107884	SV	1.29014	Enhancer_in_dup	0.306338	other	0.790861	other	-0.0676811	SV-UTR	-0.966199	other	0.697817
2a7f6aac-8f94-4815-8b94-0ea7db71135c	CLLE-ES::278	DO6552	2a7f6aac-8f94-4815-8b94-0ea7db71135c	CLLE-ES	male	leukemia	olivedrab1	(192, 255, 62)	1301	1189	9	0.955	1.923	61	1	2414	other	1.61919	other	-0.187739	SV	4.37016	SV	1.20723	other	2.83441	other	1.34562	other	-1.51933	other_100kb_down	-0.0911193	other	-1.54367
2a8d63eb-0174-4213-9214-413f391f512c	OV-AU::AOCS-090	DO46370	2a8d63eb-0174-4213-9214-413f391f512c	OV-AU	female	ovary	darkcyan	(0, 139, 139)	1207	998	675	0.78	2.645	54	1	1727	somaticSV	-0.575287	other	0.030306	SV	0.24009	SV	0.180349	Enhancer_in_dup	0.886169	other	0.244147	other	0.222846	SV-UTR	-0.513897	SV_100kb_down	0.852625
2b02e3ad-4423-491e-993a-561e80dc7bcf	MALY-DE::4190495	DO27767	2b02e3ad-4423-491e-993a-561e80dc7bcf	MALY-DE	male	lymphoma	olivedrab1	(192, 255, 62)	1001	902	29	0.835	1.988	15	0	420	other	1.04563	other	1.28152	other	-0.513574	SV	0.610143	other	0.42203	other	-0.118193	other	-0.633372	SV-UTR	1.25963	SV_100kb_down	-0.333144
2b36ac4b-eed3-4591-8b4f-b44049dfc5ed	MALY-DE::4193278	DO27799	2b36ac4b-eed3-4591-8b4f-b44049dfc5ed	MALY-DE	male	lymphoma	olivedrab1	(192, 255, 62)	1126	988	11	0.921	2.001	17	0	1042	other	-0.188506	other	0.303935	other	-0.133231	SV	0.330259	other	0.525576	other	1.51879	other	-1.48609	SV-UTR	0.937334	SV_100kb_down	-0.363832
2b40a733-7a63-4bb8-a953-95a4ee28f962	OV-AU::AOCS-105	DO46388	2b40a733-7a63-4bb8-a953-95a4ee28f962	OV-AU	female	ovary	darkcyan	(0, 139, 139)	1256	1025	393	0.671	1.903	74	1	413	other	-0.188296	other	0.0088437	other	0.0524139	other	-0.896726	other	0.693339	other	-1.09604	other	-0.265266	SV-UTR	0.0386243	SV_100kb_down	0.550792
2b4feb84-89e4-4c38-8561-5ffab02c8132	OV-AU::AOCS-065	DO46344	2b4feb84-89e4-4c38-8561-5ffab02c8132	OV-AU	female	ovary	darkcyan	(0, 139, 139)	1190	1013	509	0.703	1.877	46	1	642	other	0.0977172	other	1.7726	SV	1.84369	other	-0.0155557	other	0.374503	other	-0.795422	other	0.297241	SV-UTR	-0.184451	SV_100kb_down	0.14546
2c3ada8b-9650-4859-9857-43209c0f7cea	MALY-DE::4184094	DO27857	2c3ada8b-9650-4859-9857-43209c0f7cea	MALY-DE	female	lymphoma	olivedrab1	(192, 255, 62)	1070	934	25	0.795	2.051	57	0	161	other	1.32722	other	0.878419	other	0.224896	SV	2.3712	other	0.608246	other	0.535544	other	-1.09301	SV-UTR	1.55746	other	-0.621148
2ecd8358-c622-11e3-bf01-24c6515278c0	LIRI-JP::RK007	DO45097	2ecd8358-c622-11e3-bf01-24c6515278c0	LIRI-JP	male	liver-biliary	green	(0, 255, 0)	1136	1019	63	0.95	2.178	69	0	0	other	-0.0535483	other	3.4874	other	0.323554	SV	-1.36687	other	-0.61503	other	-0.186125	other	-1.35742	other	-2.02222	SV_100kb_down	0.973429
2f0a660c-ba3c-49bb-90f7-39b0034cea82	MALY-DE::4127766	DO27829	2f0a660c-ba3c-49bb-90f7-39b0034cea82	MALY-DE	male	lymphoma	olivedrab1	(192, 255, 62)	1165	1032	11	0.907	1.936	8	0	1349	other	1.44749	other	0.412598	SV	0.640449	SV	-0.0718006	other	0.663569	other	1.07875	other	-1.29666	SV-UTR	1.76889	SV_100kb_down	-0.20129
2f324d8b-ec7b-4d3b-9d64-65f9fc6630a2	CLLE-ES::9	DO6360	2f324d8b-ec7b-4d3b-9d64-65f9fc6630a2	CLLE-ES	male	leukemia	olivedrab1	(192, 255, 62)	1160	1070	7	0.38	1.93	49	1	4684	other	2.483	other	-0.187739	other	3.87117	SV	0.158451	other	1.24682	other	1.24361	other	-1.55787	other	1.59626	SV_100kb_down	-0.684617
31a70598-33be-4f09-9990-bd7594467802	CLLE-ES::176	DO52705	31a70598-33be-4f09-9990-bd7594467802	CLLE-ES	male	leukemia	olivedrab1	(192, 255, 62)	1316	1166	5	0.972	1.942	75	1	2227	other	1.33404	other	-0.105602	SV	5.53708	SV	1.32856	Enhancer_in_dup	3.78619	other	1.63284	other	-1.54751	SV-UTR	1.68733	other	-1.53588
31bcfd64-c622-11e3-bf01-24c6515278c0	LIRI-JP::RK010	DO45099	31bcfd64-c622-11e3-bf01-24c6515278c0	LIRI-JP	male	liver-biliary	green	(0, 255, 0)	997	890	49	0.59	2.191	46	0	0	other	0.336654	other	4.88699	other	-0.0578319	other	-1.25941	other	-0.851175	other	0.403405	other	-1.07288	SV-UTR	-1.31842	SV_100kb_down	1.71805
3232f77f-b745-4232-a802-6699b6356efd	RECA-EU::C0009	DO46838	3232f77f-b745-4232-a802-6699b6356efd	RECA-EU	male	kidney	darkorange	(255, 140, 0)	1165	1043	35	0.411	1.952	61	0	2189	other	-0.136888	other	-0.0615686	SV	0.629573	SV	1.30617	Enhancer_in_dup	0.976503	other	0.269218	other	0.169039	SV-UTR	0.116156	SV_100kb_down	0.222149
33061bf5-9b99-4735-a810-f2d5eeef6873	PACA-AU::ICGC_0139	DO33392	33061bf5-9b99-4735-a810-f2d5eeef6873	PACA-AU	male	pancreas	purple	(160, 32, 240)	1454	1283	73	0.608	1.804	70	0	1014	other	1.28354	other	1.083	SV	-0.140652	SV	-0.761114	Enhancer_in_dup	-1.3239	other	-0.155335	other	1.48407	other	-0.349188	other	-0.0627247
33070975-0f35-4518-9ffb-4c6170c32534	PACA-AU::ICGC_0103	DO33160	33070975-0f35-4518-9ffb-4c6170c32534	PACA-AU	female	pancreas	purple	(160, 32, 240)	1252	1045	55	0.324	3.156	78	1	1091	other	1.61033	other	1.50013	SV	-0.199008	SV	0.00161271	Enhancer_in_dup	-1.07702	other	-1.18755	other	1.0562	SV-UTR	1.30431	SV_100kb_down	0.610099
33bf46dd-16b3-49c6-80d7-76caf27aa0f4	RECA-EU::C0005	DO46832	33bf46dd-16b3-49c6-80d7-76caf27aa0f4	RECA-EU	male	kidney	darkorange	(255, 140, 0)	1144	1036	33	0.328	1.861	55	1	2	other	-0.997684	other	-0.187739	other	-0.336142	SV	1.29254	other	0.582626	other	1.03765	other	0.281696	SV-UTR	-0.606813	other	-0.84263
34030a28-c622-11e3-bf01-24c6515278c0	LIRI-JP::RK012	DO45101	34030a28-c622-11e3-bf01-24c6515278c0	LIRI-JP	male	liver-biliary	green	(0, 255, 0)	964	839	71	0.48	2.059	63	0	0	other	-1.32408	other	3.34041	other	-0.120248	SV	-1.12061	other	-0.580517	other	1.57945	other	-1.19379	SV-UTR	-1.27798	other	1.08329
34ab4c57-5240-4af7-a329-a5ab55934fd4	RECA-EU::C0029	DO46893	34ab4c57-5240-4af7-a329-a5ab55934fd4	RECA-EU	female	kidney	darkorange	(255, 140, 0)	273	210	23	0.502	1.93	62	1	146	other	-0.0681254	other	-0.187739	SV	1.24636	SV	1.0671	other	0.681973	other	0.224022	other	0.803583	other	-0.570144	other	-0.1087
35e33a7a-c622-11e3-bf01-24c6515278c0	LIRI-JP::RK014	DO45103	35e33a7a-c622-11e3-bf01-24c6515278c0	LIRI-JP	male	liver-biliary	green	(0, 255, 0)	1249	1121	111	0.386	3.378	47	0	0	other	-0.148865	other	0.326437	SV	0.21411	SV	-0.45882	other	-0.23782	other	0.135476	other	-0.597071	SV-UTR	-0.700557	other	-0.0751025
367fdef3-d7af-4996-932f-cc5087e843dc	CLLE-ES::188	DO6504	367fdef3-d7af-4996-932f-cc5087e843dc	CLLE-ES	male	leukemia	olivedrab1	(192, 255, 62)	1193	1099	13	0.9	1.928	68	1	2543	other	1.69298	other	-0.187739	SV	2.38381	SV	1.55413	other	3.30254	other	1.86911	other	-1.21768	SV-UTR	1.79385	SV_100kb_down	-1.44662
37522f18-77b2-4414-8df8-3c2c8048adba	OV-AU::AOCS-109	DO46396	37522f18-77b2-4414-8df8-3c2c8048adba	OV-AU	female	ovary	darkcyan	(0, 139, 139)	1170	970	619	0.785	3.887	64	1	583	other	-0.287167	somatic_lt500kb	0.832328	other	0.973665	SV	-0.670362	other	-0.286458	other	-1.1554	other	0.0222049	SV-UTR	1.20349	SV_100kb_down	0.00671138
39458b0e-c623-11e3-bf01-24c6515278c0	LIRI-JP::RK226	DO45285	39458b0e-c623-11e3-bf01-24c6515278c0	LIRI-JP	male	liver-biliary	green	(0, 255, 0)	1100	973	79	0.24	1.862	59	0	0	other	-1.67802	other	-0.0304245	other	-0.319248	SV	-0.206935	other	0.594869	other	1.2684	other	-0.684766	SV-UTR	-0.72879	other	-0.586231
39a5d94d-e8c8-4057-be96-362ffbafb94d	CLLE-ES::137	DO7024	39a5d94d-e8c8-4057-be96-362ffbafb94d	CLLE-ES	male	leukemia	olivedrab1	(192, 255, 62)	1263	1155	3	0.968	1.93	50	0	9403	other	1.13836	other	-0.187739	other	1.74452	SV	1.53063	Enhancer_in_dup	3.22911	other	2.14382	other	-1.55404	other	0.375804	SV_100kb_down	-1.51993
3a6bce45-0431-49d8-82df-b1d9a738e5a6	OV-AU::AOCS-162	DO46576	3a6bce45-0431-49d8-82df-b1d9a738e5a6	OV-AU	female	ovary	darkcyan	(0, 139, 139)	1337	1114	343	0.77	3.314	75	0	133	other	-1.43438	other	-0.187739	SV	0.193474	SV	-0.689225	Enhancer_in_dup	0.878983	other	0.903854	other	-0.939222	other_100kb_down	-0.576383	other	-1.22569
3afb3f57-545a-4ed5-9461-2fcb28d89399	RECA-EU::C0092	DO47162	3afb3f57-545a-4ed5-9461-2fcb28d89399	RECA-EU	male	kidney	darkorange	(255, 140, 0)	839	756	31	0.461	1.952	52	0	1489	other	0.255478	other	-0.157716	SV	-0.024499	SV	1.0335	other	0.327047	other	-1.01048	other	-0.303338	SV-UTR	0.537343	SV_100kb_down	0.651496
3b526846-72d6-4e10-b7cd-8cdb45a92a1c	PACA-AU::ICGC_0303	DO34736	3b526846-72d6-4e10-b7cd-8cdb45a92a1c	PACA-AU	female	pancreas	purple	(160, 32, 240)	1316	1099	269	0.58	1.895	78	1	203	other	1.80992	other	1.76257	SV	-0.196763	SV	0.194557	other	-1.25255	other	-0.424957	other	0.859965	other_100kb_down	0.453387	SV_100kb_down	0.878207
3b55c58d-f95a-4a1d-9aa1-8d2c026656a9	MALY-DE::4111326	DO52690	3b55c58d-f95a-4a1d-9aa1-8d2c026656a9	MALY-DE	female	lymphoma	olivedrab1	(192, 255, 62)	1308	1168	71	0.71	1.982	74	0	266	other	1.50284	other	0.954589	SV	0.279977	SV	1.74949	other	0.121724	other	0.727523	other	-1.34841	SV-UTR	1.25471	SV_100kb_down	-0.32237
3b7810f7-f8ff-4d62-b766-3ba06170194c	RECA-EU::C0021	DO46877	3b7810f7-f8ff-4d62-b766-3ba06170194c	RECA-EU	male	kidney	darkorange	(255, 140, 0)	1025	944	31	0.611	1.924	61	0	1576	other	0.112812	other	-0.187739	SV	0.0977085	SV	-0.824877	other	1.90961	other	2.44123	other	-0.233315	other	-0.273655	other	-1.63318
3bfbc33d-804b-4bb3-97ac-97563d77b13d	PACA-AU::ICGC_0135	DO33376	3bfbc33d-804b-4bb3-97ac-97563d77b13d	PACA-AU	female	pancreas	purple	(160, 32, 240)	1438	1271	157	0.318	1.866	62	0	909	other	1.928	other	0.175448	SV	-0.605128	SV	-0.996889	other	-1.45259	other	-0.488014	other	1.10025	other	0.0605924	SV_100kb_down	0.0654995
3c2b1509-1eb9-4b79-9569-57810f291499	OV-AU::AOCS-160	DO46568	3c2b1509-1eb9-4b79-9569-57810f291499	OV-AU	female	ovary	darkcyan	(0, 139, 139)	1104	950	347	0.85	1.755	66	1	320	other	0.427712	other	0.382265	SV	0.298689	other	-1.49708	other	-0.463559	other	-0.475747	other	0.417634	SV-UTR	1.45559	SV_100kb_down	0.0895724
3c86ba21-7b11-4ec7-9d20-a2325197c676	PACA-AU::ICGC_0052	DO33042	3c86ba21-7b11-4ec7-9d20-a2325197c676	PACA-AU	male	pancreas	purple	(160, 32, 240)	1135	930	177	0.334	2.889	76	0	1424	other	2.18269	somatic_lt500kb	0.0514698	SV	-0.453873	SV	-0.310011	other	-0.87361	other	-2.79279	other	1.27437	SV-UTR	0.717235	other	0.397987
3de261ea-6478-4f96-8ca1-30be130e945f	CLLE-ES::63	DO6430	3de261ea-6478-4f96-8ca1-30be130e945f	CLLE-ES	male	leukemia	olivedrab1	(192, 255, 62)	1236	1117	9	0.936	1.946	52	1	3650	other	1.21774	other	-0.187739	SV	0.368193	SV	2.01119	other	2.31646	other	1.80338	other	-1.55787	SV-UTR	1.25814	other	-1.47772
3e012b50-06d1-4120-971b-5e54139b00ee	MALY-DE::4120193	DO27851	3e012b50-06d1-4120-971b-5e54139b00ee	MALY-DE	female	lymphoma	olivedrab1	(192, 255, 62)	1391	1258	201	0.468	2.122	41	0	2551	other	0.975966	other	1.47098	other	0.609186	other	-0.126164	Enhancer_in_dup	2.07717	other	0.188311	other	-1.09876	SV-UTR	1.44976	SV_100kb_down	-0.237261
3e4d0e50-8cf4-4eb0-a00a-ccf0484ecc2f	PACA-AU::ICGC_0144	DO33984	3e4d0e50-8cf4-4eb0-a00a-ccf0484ecc2f	PACA-AU	male	pancreas	purple	(160, 32, 240)	1247	1000	247	0.288	2.883	64	0	847	other	1.54658	other	1.79581	SV	0.433917	SV	0.103573	other	-0.876636	other	-1.46795	other	0.707231	SV-UTR	1.31429	other	0.800555
3e7ccab5-5b1d-4147-b907-77cab8f0837e	MALY-DE::4136702	DO52652	3e7ccab5-5b1d-4147-b907-77cab8f0837e	MALY-DE	female	lymphoma	olivedrab1	(192, 255, 62)	1130	1020	41	0.78	2.074	75	0	266	other	-0.463059	other	0.612273	other	1.89703	SV	-0.856977	other	1.28171	other	0.70102	other	-1.4442	SV-UTR	0.868566	other	-0.465597
3e8a2c90-e747-4a22-bc9e-0b062479fec2	CLLE-ES::122	DO52701	3e8a2c90-e747-4a22-bc9e-0b062479fec2	CLLE-ES	male	leukemia	olivedrab1	(192, 255, 62)	352	251	5	0.946	1.93	57	0	5908	other	1.08783	other	-0.168599	SV	3.81582	SV	1.0833	Enhancer_in_dup	2.88486	other	2.25693	other	-1.5421	other	2.62864	other	-1.23634
3e94aa64-7dd3-4d63-a5de-b4050d3dfafa	MALY-DE::4177810	DO27859	3e94aa64-7dd3-4d63-a5de-b4050d3dfafa	MALY-DE	female	lymphoma	olivedrab1	(192, 255, 62)	1076	944	15	0.65	2.148	47	0	2287	other	1.66231	other	0.746358	SV	1.22754	SV	1.40511	other	1.03381	other	0.0912599	other	-1.2453	SV-UTR	1.61053	other	-0.564872
3f72f750-5666-44e7-acaf-a912d89475be	CLLE-ES::30	DO6394	3f72f750-5666-44e7-acaf-a912d89475be	CLLE-ES	male	leukemia	olivedrab1	(192, 255, 62)	1218	1113	7	0.895	1.927	64	1	2611	other	1.67467	other	-0.187739	SV	0.644237	SV	0.487502	other	1.73847	other	1.40407	other	-1.54391	other_100kb_down	2.74507	SV_100kb_down	-1.45199
3faeb03e-c622-11e3-bf01-24c6515278c0	LIRI-JP::RK019	DO45111	3faeb03e-c622-11e3-bf01-24c6515278c0	LIRI-JP	male	liver-biliary	green	(0, 255, 0)	823	698	645	0.633	3.513	74	0	0	other	0.214084	other	5.46018	other	0.0326746	SV	-0.92593	other	-0.766612	other	-1.03392	other	-0.684483	other_100kb_down	-0.551717	SV_100kb_down	2.98821
41dba8d1-8aad-474c-a82b-20b28ab818bd	MALY-DE::4177376	DO27809	41dba8d1-8aad-474c-a82b-20b28ab818bd	MALY-DE	female	lymphoma	olivedrab1	(192, 255, 62)	1066	954	47	0.587	1.915	73	0	439	other	0.144774	germline_lt500kb	1.6914	SV	0.163424	SV	1.45952	other	2.15045	other	-0.152195	other	-1.39173	SV-UTR	0.760014	other	-0.866479
42465bbd-289b-4e96-98fe-76809c5e1520	OV-AU::AOCS-079	DO46354	42465bbd-289b-4e96-98fe-76809c5e1520	OV-AU	female	ovary	darkcyan	(0, 139, 139)	1211	1045	619	0.501	3.132	73	1	843	other	0.0595368	somatic_lt500kb	-0.0207033	other	-0.334825	SV	0.709391	other	0.361143	other	-0.234908	other	-0.366139	SV-UTR	0.500504	SV_100kb_down	2.01558
4255582e-c622-11e3-bf01-24c6515278c0	LIRI-JP::RK020	DO45113	4255582e-c622-11e3-bf01-24c6515278c0	LIRI-JP	male	liver-biliary	green	(0, 255, 0)	1052	920	39	0.813	1.73	58	0	0	other	0.412917	other	5.57336	other	-0.651009	SV	-0.649568	other	-0.563911	other	0.924945	other	-1.45801	SV-UTR	-1.70884	SV_100kb_down	2.49137
43d630aa-3890-401c-bf56-e3a9f325734f	CLLE-ES::90	DO6438	43d630aa-3890-401c-bf56-e3a9f325734f	CLLE-ES	female	leukemia	olivedrab1	(192, 255, 62)	1243	1125	7	0.935	1.999	57	0	4277	other	1.58916	other	-0.187739	SV	1.926	SV	1.68897	other	1.95191	other	1.77391	other	-1.54555	other	0.937773	other	-1.56107
45348eff-4b09-4776-825e-b18de9dba937	RECA-EU::C0020	DO46873	45348eff-4b09-4776-825e-b18de9dba937	RECA-EU	male	kidney	darkorange	(255, 140, 0)	1193	1068	63	0.647	1.897	69	1	1539	other	0.933072	other	-0.187739	other	0.0642862	other	-0.969974	other	-0.0148438	other	0.293034	other	1.30778	SV-UTR	0.39386	SV_100kb_down	0.250778
461df2ae-fcf1-4b93-be0a-c14954fe7c42	MALY-DE::4193638	DO52672	461df2ae-fcf1-4b93-be0a-c14954fe7c42	MALY-DE	female	lymphoma	olivedrab1	(192, 255, 62)	1347	1202	103	0.71	2.456	55	0	120	other	0.82237	other	0.403922	other	-0.581893	other	-1.20259	Enhancer_in_dup	1.95487	other	1.21471	other	-1.28165	SV-UTR	0.585741	SV_100kb_down	-0.713552
4679f37a-4f09-449b-a1d8-1f02847996da	OV-AU::AOCS-158	DO46561	4679f37a-4f09-449b-a1d8-1f02847996da	OV-AU	female	ovary	darkcyan	(0, 139, 139)	971	795	473	0.94	1.817	52	1	195	other	0.516647	other	0.0868022	SV	1.56956	SV	-1.31854	Enhancer_in_dup	0.0530332	other	1.47043	other	-0.138244	SV-UTR	1.50078	other	0.415464
47d77750-c622-11e3-bf01-24c6515278c0	LIRI-JP::RK023	DO45119	47d77750-c622-11e3-bf01-24c6515278c0	LIRI-JP	male	liver-biliary	green	(0, 255, 0)	1178	1066	315	0.72	1.912	74	1	510	other	0.153157	other	1.09348	other	-0.679751	SV	-0.423254	other	-0.917772	other	-0.0799579	other	-1.35669	SV-UTR	-1.49128	SV_100kb_down	1.72598
49ad3c8d-88cd-43cd-a273-1623fe2aec0b	RECA-EU::C0027	DO46889	49ad3c8d-88cd-43cd-a273-1623fe2aec0b	RECA-EU	male	kidney	darkorange	(255, 140, 0)	1021	885	7	0.537	1.971	60	1	997	other	0.0976715	other	-0.187739	SV	-0.242008	SV	1.45785	other	0.529065	other	-0.450643	other	0.217594	other_100kb_down	-0.477409	SV_100kb_down	0.831099
4a4309b0-2aca-4d6a-ac50-039b28406bba	MALY-DE::4139696	DO27849	4a4309b0-2aca-4d6a-ac50-039b28406bba	MALY-DE	male	lymphoma	olivedrab1	(192, 255, 62)	1070	957	65	0.44	2.023	70	1	306	other	0.286903	other	0.576847	SV	1.34273	SV	1.2287	other	0.838686	other	0.59445	other	-1.00016	other	2.15242	SV_100kb_down	-0.612195
4adc846a-42cb-4ebd-a954-e31eb29d7572	MALY-DE::4120157	DO52684	4adc846a-42cb-4ebd-a954-e31eb29d7572	MALY-DE	male	lymphoma	olivedrab1	(192, 255, 62)	1111	1008	79	0.724	1.924	46	1	380	other	0.720651	other	1.81451	other	-0.365066	SV	0.165948	other	1.36488	other	1.19712	other	-1.28049	other	0.777595	SV_100kb_down	-0.733602
4b7a704b-e516-4275-be11-45cc935237e2	CLLE-ES::5	DO6354	4b7a704b-e516-4275-be11-45cc935237e2	CLLE-ES	male	leukemia	olivedrab1	(192, 255, 62)	1322	1193	11	0.894	1.974	46	0	4473	other	0.772424	other	-0.117496	SV	0.0552299	SV	1.52171	other	2.74626	other	1.63529	other	-1.53405	SV-UTR	2.22869	SV_100kb_down	-0.887323
4d1a4587-adb4-4a65-943e-f19efe8de142	MALY-DE::4182393	DO27763	4d1a4587-adb4-4a65-943e-f19efe8de142	MALY-DE	male	lymphoma	olivedrab1	(192, 255, 62)	990	899	21	0.9	1.952	10	0	2308	other	0.0658763	other	0.223118	SV	0.448064	SV	-0.521847	Enhancer_in_dup	0.493894	other	1.36626	other	-1.32231	SV-UTR	1.21009	SV_100kb_down	-0.580992
4d72d06d-b6af-4294-9eef-6e61e067761f	MALY-DE::4134005	DO27803	4d72d06d-b6af-4294-9eef-6e61e067761f	MALY-DE	male	lymphoma	olivedrab1	(192, 255, 62)	1175	1058	37	0.779	1.992	67	0	496	other	1.75282	germline_lt500kb	0.36297	SV	-0.107089	SV	1.7397	other	0.962545	other	0.246787	other	-1.01628	SV-UTR	2.08388	SV_100kb_down	-0.514246
4db9e471-0068-4ec6-9bcb-33ef5fdec33e	PACA-AU::ICGC_0053	DO32976	4db9e471-0068-4ec6-9bcb-33ef5fdec33e	PACA-AU	female	pancreas	purple	(160, 32, 240)	1279	1078	73	0.349	1.953	73	1	610	other	1.95146	other	0.0790454	SV	-0.229641	other	-1.46953	other	-1.1496	other	-0.226864	other	0.92992	other_100kb_down	0.0752859	other	-0.325176
4e7cdeda-6dc1-4f17-b853-72a68e5aa7e1	MALY-DE::4111337	DO52692	4e7cdeda-6dc1-4f17-b853-72a68e5aa7e1	MALY-DE	female	lymphoma	olivedrab1	(192, 255, 62)	1307	1163	451	0.63	4.031	79	0	317	other	1.79829	other	0.437243	other	0.164468	SV	1.3217	other	-0.421354	other	0.155965	other	-1.21572	other	2.65058	SV_100kb_down	-0.663693
4e7e6e1f-c648-446f-bdf6-0b1fcc6dfa83	MALY-DE::4113191	DO52693	4e7e6e1f-c648-446f-bdf6-0b1fcc6dfa83	MALY-DE	female	lymphoma	olivedrab1	(192, 255, 62)	1348	1217	33	0.643	1.999	62	0	775	other	1.01373	other	0.533744	other	0.412768	SV	0.156889	Enhancer_in_dup	1.26643	other	-0.1499	other	-1.15429	SV-UTR	1.8838	other	-0.445078
4e913899-eeb8-4630-ba9d-41a81ced8069	OV-AU::AOCS-075	DO46346	4e913899-eeb8-4630-ba9d-41a81ced8069	OV-AU	female	ovary	darkcyan	(0, 139, 139)	1220	1017	333	0.47	3.069	54	1	1187	other	0.430604	other	-0.0892777	other	1.04368	SV	1.04509	other	0.121504	other	-0.893478	other	0.152997	SV-UTR	0.863023	SV_100kb_down	0.820377
4f6f48bc-c622-11e3-bf01-24c6515278c0	LIRI-JP::RK025	DO45123	4f6f48bc-c622-11e3-bf01-24c6515278c0	LIRI-JP	female	liver-biliary	green	(0, 255, 0)	1070	950	141	0.332	4.168	78	1	570	other	-0.367862	germline_lt500kb	4.07497	other	0.21256	SV	-0.74138	other	-0.476548	other	0.0588016	other	-1.3381	other	-1.5105	SV_100kb_down	3.47317
50203cff-83f8-4884-8346-b91ef717d00e	RECA-EU::C0070	DO47132	50203cff-83f8-4884-8346-b91ef717d00e	RECA-EU	female	kidney	darkorange	(255, 140, 0)	992	882	0	0.399	1.933	61	0	0	other	-0.920219	other	-0.187739	other	-0.467579	SV	1.1045	other	1.22898	other	1.06856	other	0.430762	SV-UTR	-0.885048	other	-1.29236
504cdfc5-6721-43ef-b31e-fdf52f0cd9cd	OV-AU::AOCS-141	DO46498	504cdfc5-6721-43ef-b31e-fdf52f0cd9cd	OV-AU	female	ovary	darkcyan	(0, 139, 139)	1261	1054	159	0.6	2.726	62	0	1618	other	-0.791233	other	1.35692	other	0.911148	SV	-0.652832	other	-1.18934	other	-0.406296	other	0.140751	SV-UTR	0.137428	SV_100kb_down	-0.574021
50a5970d-a0cb-4251-8ab0-74ad0e94be9a	RECA-EU::C0061	DO46953	50a5970d-a0cb-4251-8ab0-74ad0e94be9a	RECA-EU	male	kidney	darkorange	(255, 140, 0)	1178	1060	9	0.53	1.877	50	0	1852	other	0.49199	germline_lt500kb	-0.151368	SV	0.111734	SV	-0.0972648	Enhancer_in_dup	0.402272	other	0.218277	other	0.86235	SV-UTR	0.0180098	other	0.429198
50f4d836-79a9-4bc7-a63a-7aa29e41d418	CLLE-ES::177	DO52706	50f4d836-79a9-4bc7-a63a-7aa29e41d418	CLLE-ES	female	leukemia	olivedrab1	(192, 255, 62)	1259	1114	9	0.88	1.98	75	0	1914	other	0.741652	other	-0.187739	SV	2.23334	SV	2.09363	other	2.83705	other	1.89004	other	-1.55787	other_100kb_down	0.0478543	other	-1.66119
513bafce-375c-49b0-ae75-6c607abd05d8	CLLE-ES::372	DO7112	513bafce-375c-49b0-ae75-6c607abd05d8	CLLE-ES	male	leukemia	olivedrab1	(192, 255, 62)	988	897	15	0.99	1.984	78	0	3150	other	1.61087	other	-0.187739	SV	3.6755	SV	1.22044	other	2.22443	other	1.55447	other	-1.55787	SV-UTR	0.900574	other	-1.37762
51458c86-0fdd-470e-b059-1ffbffc92a7f	PACA-AU::ICGC_0223	DO34288	51458c86-0fdd-470e-b059-1ffbffc92a7f	PACA-AU	female	pancreas	purple	(160, 32, 240)	1331	1112	147	0.72	1.687	83	1	220	other	1.13428	other	0.822172	SV	0.0220844	SV	-0.188175	other	-1.10987	other	-0.73155	other	0.743641	SV-UTR	0.655676	SV_100kb_down	0.124211
51800588-c622-11e3-bf01-24c6515278c0	LIRI-JP::RK026	DO45125	51800588-c622-11e3-bf01-24c6515278c0	LIRI-JP	male	liver-biliary	green	(0, 255, 0)	1268	1175	67	0.81	1.969	58	0	0	other	-1.13343	other	3.52258	other	0.480826	other	-1.38782	other	-0.465793	other	1.17665	other	-1.09768	SV-UTR	-0.74818	other	-0.14723
51b25b37-f75c-4380-a0f6-5273e0b7ee33	OV-AU::AOCS-095	DO46380	51b25b37-f75c-4380-a0f6-5273e0b7ee33	OV-AU	female	ovary	darkcyan	(0, 139, 139)	1134	950	417	0.84	1.894	51	1	1423	other	-1.35776	other	0.299742	SV	0.214673	SV	-1.25646	other	-0.325197	other	-0.887798	other	0.445244	other_100kb_down	-0.61138	SV_100kb_down	-0.151767
51e5a835-eb48-4640-87d0-f40f5e2bff18	RECA-EU::C0091	DO47004	51e5a835-eb48-4640-87d0-f40f5e2bff18	RECA-EU	male	kidney	darkorange	(255, 140, 0)	884	811	7	0.599	1.878	46	1	221	other	0.539621	other	-0.187739	other	0.793272	SV	0.722273	other	0.560241	other	1.02404	other	0.791358	other	-0.398268	SV_100kb_down	0.352198
5255d645-d3d2-422e-8449-046cd21f4935	PACA-AU::ICGC_0309	DO34809	5255d645-d3d2-422e-8449-046cd21f4935	PACA-AU	female	pancreas	purple	(160, 32, 240)	1288	1077	647	0.732	1.986	74	1	297	other	1.60167	somatic_lt500kb	2.81252	SV	-0.213816	SV	-0.172743	other	-1.1459	other	-0.114519	other	0.656484	other_100kb_down	0.729165	other	0.797408
53534b3c-cd15-4d68-a9b1-6902bb234c45	PACA-AU::ICGC_0149	DO33552	53534b3c-cd15-4d68-a9b1-6902bb234c45	PACA-AU	female	pancreas	purple	(160, 32, 240)	1214	998	477	0.554	1.872	70	0	873	other	0.514096	other	0.329071	SV	-0.549584	SV	-0.699824	other	-1.22266	other	-1.18777	other	1.60968	SV-UTR	-0.111414	SV_100kb_down	-0.469487
537cccf2-fb25-448b-813e-ca5d5642b910	CLLE-ES::25	DO6386	537cccf2-fb25-448b-813e-ca5d5642b910	CLLE-ES	female	leukemia	olivedrab1	(192, 255, 62)	322	233	0	0.53	2	66	0	0	other	0.886813	germline_lt500kb	-0.187739	other	0.763738	other	1.16209	other	2.59887	other	1.92619	other	-1.5551	other_100kb_down	2.53528	SV_100kb_down	-1.42239
53bcbb68-addd-47fc-9910-cd1d3f38197d	OV-AU::AOCS-092	DO46374	53bcbb68-addd-47fc-9910-cd1d3f38197d	OV-AU	female	ovary	darkcyan	(0, 139, 139)	1262	1016	421	0.586	3.826	69	1	1409	other	-0.884021	other	0.567155	SV	0.167454	SV	1.22664	other	-0.060724	other	-0.490799	other	-0.232247	SV-UTR	-0.207982	SV_100kb_down	0.959794
541f91bd-7e9d-4348-9e78-45b948d8967e	PACA-AU::ICGC_0338	DO34961	541f91bd-7e9d-4348-9e78-45b948d8967e	PACA-AU	male	pancreas	purple	(160, 32, 240)	980	766	87	0.948	2.524	71	1	632	other	2.8141	other	0.141188	SV	-0.463943	SV	-0.814859	other	-0.790022	other	-1.54888	other	1.62141	SV-UTR	-0.162245	other	0.0865222
55c82198-5be6-4cc5-b5b3-b707af234107	CLLE-ES::39	DO6402	55c82198-5be6-4cc5-b5b3-b707af234107	CLLE-ES	male	leukemia	olivedrab1	(192, 255, 62)	1317	1199	13	0.94	1.93	58	0	3144	other	1.63261	other	-0.187739	SV	1.95235	SV	1.47289	other	2.45492	other	0.779297	other	-1.55787	SV-UTR	1.07395	other	-1.56218
56e57223-264e-489d-bc9a-a07789065c40	MALY-DE::4124542	DO52694	56e57223-264e-489d-bc9a-a07789065c40	MALY-DE	female	lymphoma	olivedrab1	(192, 255, 62)	1332	1208	19	0.339	1.996	72	0	2718	other	1.28934	other	1.29207	other	0.276078	SV	2.00751	other	0.684964	other	0.30141	other	-0.945092	SV-UTR	1.75724	other	-0.559129
578ba169-1d2f-4187-b174-082bbc6a5bd2	MALY-DE::4189998	DO27769	578ba169-1d2f-4187-b174-082bbc6a5bd2	MALY-DE	male	lymphoma	olivedrab1	(192, 255, 62)	1002	900	23	0.94	1.93	13	0	1206	other	0.507533	other	-0.00706862	other	-0.240822	other	-1.39343	other	-0.0678536	other	0.795952	other	-1.36	other	1.32581	other	-0.818901
5a51a6fc-c623-11e3-bf01-24c6515278c0	LIRI-JP::RK269	DO45287	5a51a6fc-c623-11e3-bf01-24c6515278c0	LIRI-JP	male	liver-biliary	green	(0, 255, 0)	1148	1073	7	0.221	1.947	74	0	0	other	0.837583	other	0.188267	other	-0.270901	SV	0.816327	other	0.860529	other	1.44482	other	-0.513127	SV-UTR	0.25355	SV_100kb_down	0.154944
5b178f44-c622-11e3-bf01-24c6515278c0	LIRI-JP::RK031	DO45131	5b178f44-c622-11e3-bf01-24c6515278c0	LIRI-JP	male	liver-biliary	green	(0, 255, 0)	1134	997	63	0.659	1.614	53	1	360	other	-0.34945	other	5.26702	other	-0.342609	SV	-0.726157	other	0.0680892	other	0.235761	other	-1.26005	other_100kb_down	-0.65798	SV_100kb_down	0.242424
5b41e033-6df8-411e-a13b-59eeb8afbf9b	PACA-AU::ICGC_0059	DO33000	5b41e033-6df8-411e-a13b-59eeb8afbf9b	PACA-AU	male	pancreas	purple	(160, 32, 240)	1191	1012	135	0.446	3.414	68	0	1258	other	1.91885	other	0.381107	other	-0.122473	SV	0.396297	other	-1.36224	other_SV	-0.893061	other	1.48134	SV-UTR	0.755143	other	0.279549
5b560f4c-d2a3-43fa-b394-abef78bdefc1	OV-AU::AOCS-115	DO46408	5b560f4c-d2a3-43fa-b394-abef78bdefc1	OV-AU	female	ovary	darkcyan	(0, 139, 139)	1123	930	209	0.9	1.707	56	1	489	other	0.631647	somatic_lt500kb	2.64387	SV	0.729112	SV	-0.713536	Enhancer_in_dup	0.0791209	other	-0.207212	other	0.658153	SV-UTR	1.21129	other	0.246951
5bcf473f-417d-47a5-9745-ac7faf830b1f	MALY-DE::4115001	DO52654	5bcf473f-417d-47a5-9745-ac7faf830b1f	MALY-DE	female	lymphoma	olivedrab1	(192, 255, 62)	1121	993	121	0.454	3.56	70	0	2063	other	1.10524	other	1.82474	other	-0.519361	SV	2.21468	other	1.23556	other	0.144897	other	-1.15194	SV-UTR	0.882575	other	-0.69975
5c9b8a2c-c623-11e3-bf01-24c6515278c0	LIRI-JP::RK272	DO45289	5c9b8a2c-c623-11e3-bf01-24c6515278c0	LIRI-JP	female	liver-biliary	green	(0, 255, 0)	1201	1085	77	0.794	1.836	78	0	0	other	-1.26932	other	-0.187739	other	-0.35677	other	-1.05373	other	0.0533782	other	3.92592	other	-1.26266	SV-UTR	-0.904522	SV_100kb_down	-0.96764
5cf21488-c622-11e3-bf01-24c6515278c0	LIRI-JP::RK032	DO45133	5cf21488-c622-11e3-bf01-24c6515278c0	LIRI-JP	male	liver-biliary	green	(0, 255, 0)	1178	1038	75	0.88	2.283	64	1	660	other	-0.709603	other	1.93105	SV	-0.638773	SV	-1.20614	other	-0.958095	other	-0.297664	other	-1.24972	SV-UTR	-1.26353	SV_100kb_down	1.34826
5d922e48-aa70-454d-9417-c9af686feebc	OV-AU::AOCS-157	DO46560	5d922e48-aa70-454d-9417-c9af686feebc	OV-AU	female	ovary	darkcyan	(0, 139, 139)	1101	883	153	0.88	1.757	45	1	286	other	-0.344725	germline_lt500kb	1.45984	other	0.201288	SV	-0.25039	other	1.00296	other	-0.243295	other	0.087182	SV-UTR	0.941248	other	-0.33316
5f18b334-6616-406f-8f33-0592b56c14e6	MALY-DE::4177601	DO27845	5f18b334-6616-406f-8f33-0592b56c14e6	MALY-DE	female	lymphoma	olivedrab1	(192, 255, 62)	1008	871	3	0.278	2.024	52	0	840	other	1.46928	other	1.52037	SV	1.42633	SV	0.703298	other	1.50453	other	0.763245	other	-0.942864	other_100kb_down	0.67778	SV_100kb_down	-0.490342
5f53bcda-2fd3-4574-9cc2-5efe353372b2	CLLE-ES::296	DO52710	5f53bcda-2fd3-4574-9cc2-5efe353372b2	CLLE-ES	male	leukemia	olivedrab1	(192, 255, 62)	1245	1138	9	0.99	1.973	86	1	1177	other	1.27219	other	-0.144335	other	0.231375	SV	1.31328	other	3.02907	other	1.54421	other	-1.54885	other_100kb_down	0.237458	SV_100kb_down	-1.54797
5f94cb62-4019-47ff-bf6a-eeda8e9e033c	PACA-AU::ICGC_0365	DO49129	5f94cb62-4019-47ff-bf6a-eeda8e9e033c	PACA-AU	male	pancreas	purple	(160, 32, 240)	1237	1020	155	0.44	1.89	50	0	337	other	1.77453	other	0.720247	SV	-0.541176	SV	-0.411793	other	-1.40846	other	-0.977821	other	1.48056	other_100kb_down	0.986458	other	0.44232
603594e3-e427-494c-b9ee-e872d6629563	RECA-EU::C0099	DO47016	603594e3-e427-494c-b9ee-e872d6629563	RECA-EU	male	kidney	darkorange	(255, 140, 0)	1154	1086	37	0.368	1.902	51	0	1976	other	0.432622	other	-0.174436	other	-0.561994	SV	0.0957907	other	0.12975	other	-0.262388	other	-0.0222551	SV-UTR	-0.376589	SV_100kb_down	1.08606
616ff577-c5c3-432e-a857-f29901de119c	CLLE-ES::356	DO7084	616ff577-c5c3-432e-a857-f29901de119c	CLLE-ES	male	leukemia	olivedrab1	(192, 255, 62)	1271	1162	13	0.922	1.951	60	1	1865	other	1.51227	other	-0.187739	SV	3.1182	SV	0.604981	other	3.00395	other	1.82917	other	-1.53241	other	-0.0976456	SV_100kb_down	-1.12401
6172ca02-c622-11e3-bf01-24c6515278c0	LIRI-JP::RK034	DO45137	6172ca02-c622-11e3-bf01-24c6515278c0	LIRI-JP	male	liver-biliary	green	(0, 255, 0)	1276	1167	99	0.667	1.808	38	0	0	other	0.946248	other	3.84057	other	-0.602568	SV	-0.891252	other	-0.68616	other	-0.122049	other	-1.12512	other	-0.856528	other	1.53772
626c9788-d70c-449b-b9dc-5e3f6fc00991	MALY-DE::4178655	DO52664	626c9788-d70c-449b-b9dc-5e3f6fc00991	MALY-DE	male	lymphoma	olivedrab1	(192, 255, 62)	1045	917	63	0.72	2.111	50	0	400	other	1.29748	other	1.26258	other	0.603395	SV	1.79817	other	1.07045	other	0.144604	other	-1.0098	SV-UTR	1.46547	SV_100kb_down	-0.27661
631eedb3-dbd1-4606-90e1-ea91b9a77a5a	CLLE-ES::435	DO7166	631eedb3-dbd1-4606-90e1-ea91b9a77a5a	CLLE-ES	male	leukemia	olivedrab1	(192, 255, 62)	1264	1152	7	0.963	1.93	62	0	1890	other	0.704505	other	-0.172958	SV	2.08972	SV	1.9529	other	3.83241	other	1.99155	other	-1.55787	SV-UTR	0.988111	SV_100kb_down	-1.7072
650fe009-da01-4717-89df-9c95fafe3d7e	MALY-DE::4175837	DO27787	650fe009-da01-4717-89df-9c95fafe3d7e	MALY-DE	female	lymphoma	olivedrab1	(192, 255, 62)	1287	1154	71	0.34	2.263	74	0	420	other	1.94626	other	1.95361	other	-0.184028	SV	1.67182	Enhancer_in_dup	1.26469	other	0.568292	other	-1.13997	SV-UTR	0.907973	SV_100kb_down	-0.658658
6622f932-c622-11e3-bf01-24c6515278c0	LIRI-JP::RK037	DO45143	6622f932-c622-11e3-bf01-24c6515278c0	LIRI-JP	male	liver-biliary	green	(0, 255, 0)	1209	1057	29	0.494	2.078	69	0	0	other	-1.04722	germline_lt500kb	3.47744	SV	-0.226542	SV	-0.48427	other	-0.21111	other	0.831006	other	-1.10551	SV-UTR	-0.529953	SV_100kb_down	2.07034
669f0e01-28f6-4ed8-bdb5-73f84ea28f78	OV-AU::AOCS-093	DO46376	669f0e01-28f6-4ed8-bdb5-73f84ea28f78	OV-AU	female	ovary	darkcyan	(0, 139, 139)	1188	998	595	0.473	1.777	58	1	1430	other	-0.992402	other	0.0553061	other	-0.490655	SV	-0.0480352	other	-1.10102	other	-0.676347	other	-0.720583	SV-UTR	-0.0348079	other	0.468397
66b4a1f3-480f-4050-96ac-920c1c080864	CLLE-ES::128	DO6450	66b4a1f3-480f-4050-96ac-920c1c080864	CLLE-ES	male	leukemia	olivedrab1	(192, 255, 62)	455	403	5	0.948	1.946	45	0	4450	other	1.4047	other	-0.187739	other	1.29724	SV	1.78457	other	2.72391	other	2.04121	other	-1.54779	other	0.584299	SV_100kb_down	-1.58869
6821446e-8e76-46fe-b0b9-47feb46d2585	OV-AU::AOCS-081	DO46358	6821446e-8e76-46fe-b0b9-47feb46d2585	OV-AU	female	ovary	darkcyan	(0, 139, 139)	1172	989	317	0.679	2.588	60	1	423	other	-0.148825	other	1.06707	other	1.49213	other	-1.21987	Enhancer_in_dup	1.04337	other	0.127974	other	-0.257776	other_100kb_down	0.57147	other	-0.179944
687baf0b-aed9-4ab2-adb6-556a1d177a24	MALY-DE::4138885	DO52676	687baf0b-aed9-4ab2-adb6-556a1d177a24	MALY-DE	female	lymphoma	olivedrab1	(192, 255, 62)	1108	989	9	0.3	2.029	55	0	1419	other	1.10983	other	1.35347	SV	0.438828	SV	1.88679	other	0.847156	other	-0.378272	other	-1.05158	SV-UTR	1.14161	other	-0.480756
68ba1105-569a-4209-9b45-0e2d64931806	PACA-AU::ICGC_0105	DO33152	68ba1105-569a-4209-9b45-0e2d64931806	PACA-AU	male	pancreas	purple	(160, 32, 240)	1185	1027	69	0.751	1.82	88	1	430	other	1.85427	other	0.925089	other	-0.229361	other	-0.817835	other	-1.8373	other	-1.271	other	1.45063	other_100kb_down	0.37021	SV_100kb_down	0.131709
69f37546-c622-11e3-bf01-24c6515278c0	LIRI-JP::RK041	DO45145	69f37546-c622-11e3-bf01-24c6515278c0	LIRI-JP	male	liver-biliary	green	(0, 255, 0)	1263	1150	99	0.588	1.876	78	1	60	other	-0.919482	other	0.169656	other	-0.313164	SV	-0.918589	other	-0.163245	other	0.745289	other	-1.40166	SV-UTR	-1.02573	SV_100kb_down	3.517
6bd4bca3-e568-4d1b-8b42-401fdf13d751	RECA-EU::C0011	DO46844	6bd4bca3-e568-4d1b-8b42-401fdf13d751	RECA-EU	female	kidney	darkorange	(255, 140, 0)	1167	1060	23	0.559	2.025	65	0	2097	other	-0.715207	other	-0.187739	SV	-0.114405	other	0.0289862	Enhancer_in_dup	0.250737	other	0.604218	other	-0.346717	SV-UTR	0.48501	SV_100kb_down	1.30512
6c31d730-1734-44ac-92b3-760981528723	OV-AU::AOCS-080	DO46356	6c31d730-1734-44ac-92b3-760981528723	OV-AU	female	ovary	darkcyan	(0, 139, 139)	1137	941	419	0.914	3.049	68	1	911	other	-1.53262	somatic_lt500kb	-0.0301718	SV	1.79382	SV	-1.42316	other	-0.281175	other	3.78985	other	-0.818373	SV-UTR	1.13526	SV_100kb_down	-0.55372
6ce42746-88aa-485f-a1c4-1759aad95914	OV-AU::AOCS-111	DO46398	6ce42746-88aa-485f-a1c4-1759aad95914	OV-AU	female	ovary	darkcyan	(0, 139, 139)	1245	1033	225	0.62	3.09	66	0	437	other	0.0987868	somatic_lt500kb	0.902472	other	0.0728925	SV	-0.00779441	other	0.45862	other	-0.313996	other	0.20382	SV-UTR	-0.107415	SV_100kb_down	0.352149
6ea6b5e4-cdc4-4e3a-bde2-8089d2a4d7eb	CLLE-ES::749	DO7328	6ea6b5e4-cdc4-4e3a-bde2-8089d2a4d7eb	CLLE-ES	male	leukemia	olivedrab1	(192, 255, 62)	1003	912	11	0.99	1.921	45	0	0	other	1.62489	other	-0.187739	other	3.05765	other	-1.192	other	3.0571	other	1.66227	other	-1.55787	SV-UTR	0.754935	other	-1.41007
6f981023-4269-4e8e-a4ab-2c92bb27273c	OV-AU::AOCS-058	DO46333	6f981023-4269-4e8e-a4ab-2c92bb27273c	OV-AU	female	ovary	darkcyan	(0, 139, 139)	1179	989	485	0.824	1.798	58	1	359	other	-1.66279	other	0.188941	SV	5.15976	SV	-0.500017	other	0.500294	other	-0.933619	other	-0.378818	SV-UTR	-0.677675	other	-0.994898
6fffe0cf-bb38-4e77-88ab-a256bd7fbbce	OV-AU::AOCS-119	DO46420	6fffe0cf-bb38-4e77-88ab-a256bd7fbbce	OV-AU	female	ovary	darkcyan	(0, 139, 139)	1184	1004	755	0.32	3.294	65	1	1380	somaticSV	-1.30358	somatic_lt500kb	0.698345	other	1.02792	SV	-0.454209	other	2.53168	other	0.522921	other	-1.26484	SV-UTR	-0.0563158	SV_100kb_down	-0.315064
71982a1b-52a4-440f-bd5d-62a0e6cc7fd9	MALY-DE::4133263	DO52661	71982a1b-52a4-440f-bd5d-62a0e6cc7fd9	MALY-DE	male	lymphoma	olivedrab1	(192, 255, 62)	1027	909	119	0.687	2.193	40	0	1361	other	1.55647	other	0.208313	other	0.781495	SV	0.822678	other	0.568035	other	1.7696	other	-1.31742	SV-UTR	1.17247	other	-0.706971
71ef8379-03a0-4b81-92c9-1ba666fe4d7a	PACA-AU::ICGC_0412	DO49127	71ef8379-03a0-4b81-92c9-1ba666fe4d7a	PACA-AU	female	pancreas	purple	(160, 32, 240)	1295	1047	69	0.44	1.85	77	0	392	other	1.9529	other	0.921842	SV	-0.379873	SV	-0.00479536	other	-1.03066	other	0.0342742	other	1.56545	SV-UTR	1.71334	other	0.23163
72a5e569-99d4-47bc-be1b-6296a5025080	PACA-AU::ICGC_0207	DO33264	72a5e569-99d4-47bc-be1b-6296a5025080	PACA-AU	male	pancreas	purple	(160, 32, 240)	1189	971	67	0.595	1.914	80	1	205	other	0.953783	other	0.31962	SV	-0.621563	SV	0.0101241	other	-1.28952	other	-0.91294	other	0.872834	SV-UTR	-0.449398	SV_100kb_down	0.144377
7410c00d-ed0b-48dc-a4bf-eb76ac613980	PACA-AU::ICGC_0140	DO33400	7410c00d-ed0b-48dc-a4bf-eb76ac613980	PACA-AU	female	pancreas	purple	(160, 32, 240)	1194	985	333	0.841	1.961	76	0	1043	other	0.767235	somatic_lt500kb	0.662049	SV	-0.407476	SV	-1.20335	other	-2.09283	other	-1.39268	other	1.15998	other_100kb_down	-0.61376	SV_100kb_down	0.0168465
741c4656-0fd0-416e-86c8-f6533b6c96f4	RECA-EU::C0013	DO46850	741c4656-0fd0-416e-86c8-f6533b6c96f4	RECA-EU	male	kidney	darkorange	(255, 140, 0)	1061	986	9	0.472	1.839	65	1	114	other	-0.995216	other	-0.187739	other	-0.679751	other	-1.03604	other	0.0778529	other	4.6269	other	-0.403903	SV-UTR	-1.01297	SV_100kb_down	0.334
745b8756-0eab-423f-8cde-e0ff1aaa6596	OV-AU::AOCS-056	DO46331	745b8756-0eab-423f-8cde-e0ff1aaa6596	OV-AU	female	ovary	darkcyan	(0, 139, 139)	1207	985	221	0.856	1.956	72	1	612	other	-0.784527	other	-0.136502	SV	2.39382	SV	-0.971508	other	-0.515161	other	3.57195	other	-0.16829	SV-UTR	2.66652	SV_100kb_down	-0.750926
748d3ff3-8699-4519-8e0f-26b6a0581bff	PACA-AU::ICGC_0007	DO32833	748d3ff3-8699-4519-8e0f-26b6a0581bff	PACA-AU	female	pancreas	purple	(160, 32, 240)	1240	1076	165	0.478	1.825	74	1	56	other	1.05556	other	0.485711	SV	-0.419933	SV	-1.40361	other	-1.49044	other	-0.933884	other	1.44264	SV-UTR	0.782876	SV_100kb_down	-0.0232713
7512b38c-c623-11e3-bf01-24c6515278c0	LIRI-JP::RK307	DO45297	7512b38c-c623-11e3-bf01-24c6515278c0	LIRI-JP	female	liver-biliary	green	(0, 255, 0)	1153	1046	179	0.363	1.791	61	1	1260	other	-0.758179	other	0.0975831	other	-0.463943	other	-1.17313	other	0.00224254	other	1.72764	other	-0.483164	other_100kb_down	-0.660402	other	-0.239719
760881cc-c623-11e3-bf01-24c6515278c0	LIRI-JP::RK308	DO45299	760881cc-c623-11e3-bf01-24c6515278c0	LIRI-JP	female	liver-biliary	green	(0, 255, 0)	1002	917	587	0.858	1.98	70	0	0	other	-0.272547	other	-0.126657	SV	-0.183591	SV	-0.797131	other	-0.335415	other	0.212834	other	-1.47671	other_100kb_down	-2.13918	SV_100kb_down	0.916652
767517f2-f94c-44bb-9af6-36b662b166ef	CLLE-ES::367	DO7108	767517f2-f94c-44bb-9af6-36b662b166ef	CLLE-ES	male	leukemia	olivedrab1	(192, 255, 62)	1279	1166	1	0.94	1.929	63	0	1868	other	1.45888	other	-0.17051	other	0.880094	SV	1.94955	other	3.0845	other	1.95708	other	-1.55787	other	-0.10156	other	-1.67307
76788f17-257d-47c7-ad85-ac5f959216b5	MALY-DE::4130003	DO27791	76788f17-257d-47c7-ad85-ac5f959216b5	MALY-DE	male	lymphoma	olivedrab1	(192, 255, 62)	1072	934	15	0.909	1.93	6	0	955	other	1.31967	other	1.28957	SV	-0.195167	SV	1.11251	other	0.619408	other	1.22053	other	-1.40102	SV-UTR	1.26899	other	-0.341501
7789ef18-c623-11e3-bf01-24c6515278c0	LIRI-JP::RK309	DO45301	7789ef18-c623-11e3-bf01-24c6515278c0	LIRI-JP	male	liver-biliary	green	(0, 255, 0)	661	526	251	0.31	1.917	56	1	1440	other	-0.785812	other	0.00915292	other	-0.475671	SV	-0.719688	other_SV	0.342295	other	1.66879	other	-0.552378	other	-1.42714	SV_100kb_down	-0.433585
78100212-65aa-4365-8b64-4b33f77732d5	PACA-AU::ICGC_0406	DO49113	78100212-65aa-4365-8b64-4b33f77732d5	PACA-AU	female	pancreas	purple	(160, 32, 240)	1259	1023	141	0.55	1.803	46	0	413	other	1.55368	other	0.544412	SV	-0.679751	SV	-0.84139	other	-1.75033	other	-0.695026	other	1.94782	SV-UTR	0.508715	SV_100kb_down	1.07528
78bc2608-c623-11e3-bf01-24c6515278c0	LIRI-JP::RK310	DO45303	78bc2608-c623-11e3-bf01-24c6515278c0	LIRI-JP	female	liver-biliary	green	(0, 255, 0)	1332	1181	47	0.68	1.849	62	0	0	other	-0.212908	other	0.0838997	SV	-0.0414199	SV	0.171597	other	0.471659	other	0.736588	other	-1.3389	SV-UTR	-0.242028	SV_100kb_down	0.943162
78bd2aa8-e5f6-4b4b-96f0-d406fbdbcee8	MALY-DE::4188879	DO52658	78bd2aa8-e5f6-4b4b-96f0-d406fbdbcee8	MALY-DE	male	lymphoma	olivedrab1	(192, 255, 62)	1037	927	21	0.617	2.003	52	0	532	other	1.64011	other	1.09098	other	0.579557	other	-0.172895	Enhancer_in_dup	1.21408	other_SV	0.727107	other	-1.32073	other	0.211168	SV_100kb_down	-0.7293
79524d64-8f4a-4889-b345-33198808b9de	CLLE-ES::145	DO6940	79524d64-8f4a-4889-b345-33198808b9de	CLLE-ES	male	leukemia	olivedrab1	(192, 255, 62)	1301	1187	7	0.9	1.93	75	1	1438	other	1.75501	other	-0.187739	other	1.65718	SV	0.27179	other	3.03379	other	1.3005	other	-1.54845	SV-UTR	2.47738	other	-1.32847
79b23f34-c623-11e3-bf01-24c6515278c0	LIRI-JP::RK312	DO45305	79b23f34-c623-11e3-bf01-24c6515278c0	LIRI-JP	male	liver-biliary	green	(0, 255, 0)	1314	1178	59	0.796	1.843	66	0	0	other	-0.819306	other	0.00629127	SV	0.696377	SV	0.864763	other	0.401371	other	2.07704	other	-0.401453	SV-UTR	-0.00877188	other	-0.512658
79e81ab3-5466-4324-9387-2de00d62315c	MALY-DE::4178310	DO52696	79e81ab3-5466-4324-9387-2de00d62315c	MALY-DE	male	lymphoma	olivedrab1	(192, 255, 62)	1216	1084	19	0.709	1.936	10	0	2348	other	-0.326189	other	0.707113	SV	1.63631	SV	-1.32197	other	-0.445715	other	0.123402	other	-1.52731	other	-0.453044	other	-1.08411
7adcea71-1aed-450c-b0ff-b9d9820c6153	ESAD-UK::OCCAMS-ED-041	DO50446	7adcea71-1aed-450c-b0ff-b9d9820c6153	ESAD-UK	male	eosophagus	mediumpurple	(147, 112, 219)	945	823	251	0.72	1.905	75	0	684	other	-0.639867	other	0.750436	SV	-0.454196	SV	-0.287581	other	-1.4404	other	-1.60003	other	0.141974	other	-0.315983	other	-0.134291
7ae510f8-c622-11e3-bf01-24c6515278c0	LIRI-JP::RK050	DO45159	7ae510f8-c622-11e3-bf01-24c6515278c0	LIRI-JP	male	liver-biliary	green	(0, 255, 0)	1004	901	95	0.5	2.411	65	0	0	other	0.50095	other	3.46423	other	-0.188904	SV	0.576107	other	-0.137902	other	0.708059	other	-1.21234	other	-1.27662	SV_100kb_down	1.10978
7ae872a6-c623-11e3-bf01-24c6515278c0	LIRI-JP::RK316	DO45307	7ae872a6-c623-11e3-bf01-24c6515278c0	LIRI-JP	female	liver-biliary	green	(0, 255, 0)	1326	1183	255	0.33	2.108	54	1	240	other	-1.00199	other	-0.0808723	other	-0.591207	SV	1.38882	other	0.971662	other	0.753003	other	-0.553376	other	-0.835717	SV_100kb_down	-0.027066
7b296706-b535-45a0-9a8e-4a34a8c33bb5	CLLE-ES::15	DO6368	7b296706-b535-45a0-9a8e-4a34a8c33bb5	CLLE-ES	male	leukemia	olivedrab1	(192, 255, 62)	1330	1195	13	0.913	1.93	55	0	4706	other	1.88281	other	-0.187739	other	4.83344	SV	1.4867	other	2.93581	other	1.07463	other	-1.53151	SV-UTR	1.78952	other	-1.07956
7c405ca0-c622-11e3-bf01-24c6515278c0	LIRI-JP::RK051	DO45161	7c405ca0-c622-11e3-bf01-24c6515278c0	LIRI-JP	male	liver-biliary	green	(0, 255, 0)	1294	1172	29	0.707	2.12	74	1	540	other	-0.263179	other	3.37503	other	0.133938	SV	-0.586404	other	-0.119868	other	0.938932	other	-1.38863	other	-0.622325	SV_100kb_down	1.46362
7cb71498-6ada-43c6-912b-bad4f93cf580	PACA-AU::ICGC_0321	DO34905	7cb71498-6ada-43c6-912b-bad4f93cf580	PACA-AU	male	pancreas	purple	(160, 32, 240)	1379	1148	249	0.551	1.732	64	0	1142	other	1.52786	other	0.100868	SV	-0.263328	SV	-1.36523	other	-1.27716	other	-0.93781	other	1.24726	SV-UTR	0.285522	other	-0.608222
7ccb9a4d-6f48-41c2-a630-27fde8c67d60	PACA-AU::ICGC_0296	DO34696	7ccb9a4d-6f48-41c2-a630-27fde8c67d60	PACA-AU	male	pancreas	purple	(160, 32, 240)	1365	1116	389	0.573	1.831	75	0	689	other	1.552	somatic_lt500kb	0.451968	SV	-0.0874123	SV	-0.381582	other	-0.744911	other	-1.00765	other	0.889386	other_100kb_down	-0.618556	other	0.201402
7d38018a-c622-11e3-bf01-24c6515278c0	LIRI-JP::RK052	DO45163	7d38018a-c622-11e3-bf01-24c6515278c0	LIRI-JP	male	liver-biliary	green	(0, 255, 0)	1231	1107	67	0.912	2.478	76	0	0	other	-0.601155	other	3.5341	other	-0.393463	SV	-1.25518	other	-1.39348	other	-0.633047	other	-1.45121	other	-2.09654	SV_100kb_down	2.15827
7d52a9e7-b5a9-4519-96fd-e8be42a7890c	CLLE-ES::44	DO6410	7d52a9e7-b5a9-4519-96fd-e8be42a7890c	CLLE-ES	male	leukemia	olivedrab1	(192, 255, 62)	1331	1196	3	0.947	1.93	53	1	2653	other	1.11629	other	-0.088532	SV	2.42567	SV	1.16501	other	2.57762	other	1.08367	other	-1.55262	SV-UTR	2.30119	SV_100kb_down	-1.48308
7f42e118-aab6-438a-9e84-e7451fe12d7e	PACA-AU::ICGC_0099	DO33168	7f42e118-aab6-438a-9e84-e7451fe12d7e	PACA-AU	female	pancreas	purple	(160, 32, 240)	1274	1047	97	0.37	1.867	80	1	8	other	2.15723	other	0.698738	SV	-0.311922	SV	1.79238	other	-0.969151	other	-1.05881	other	1.32256	SV-UTR	1.82808	SV_100kb_down	0.804041
7f7e007e-4b06-4328-b116-6dcdb2ad8181	CLLE-ES::723	DO6742	7f7e007e-4b06-4328-b116-6dcdb2ad8181	CLLE-ES	male	leukemia	olivedrab1	(192, 255, 62)	1287	1183	9	0.905	2.037	62	0	5042	other	1.29092	germline_lt500kb	-0.163942	SV	3.75395	SV	0.904386	other	2.61827	other	0.894871	other	-1.54803	SV-UTR	2.72301	other	-1.67766
7fba5aac-c622-11e3-bf01-24c6515278c0	LIRI-JP::RK054	DO45165	7fba5aac-c622-11e3-bf01-24c6515278c0	LIRI-JP	male	liver-biliary	green	(0, 255, 0)	1285	1131	61	0.278	4.604	75	0	0	other	-0.558495	other	3.31866	other	0.311248	SV	0.20678	other	0.0432053	other	-0.257265	other	-1.00602	SV-UTR	-0.364379	SV_100kb_down	1.65616
7fcd8af9-4d73-4c97-95cc-b30b09f21bb2	PACA-AU::ICGC_0031	DO32893	7fcd8af9-4d73-4c97-95cc-b30b09f21bb2	PACA-AU	female	pancreas	purple	(160, 32, 240)	1323	1083	53	0.419	1.679	61	1	1077	other	1.5012	other	0.285311	other	-0.595083	other	0.0609646	other	-0.662859	other	-1.5611	other	0.819534	other_100kb_down	-0.209018	other	0.813638
7fdd07a4-4a27-40c3-af92-a0074e6391f5	OV-AU::AOCS-059	DO46334	7fdd07a4-4a27-40c3-af92-a0074e6391f5	OV-AU	female	ovary	darkcyan	(0, 139, 139)	1214	1007	87	0.47	2.936	77	1	496	other	-0.249063	other	-0.158199	SV	1.58753	other	-0.584919	other	0.361311	other	0.366531	other	-0.183136	other_100kb_down	-0.315893	SV_100kb_down	-0.587369
80ab6c08-c622-11e3-bf01-24c6515278c0	LIRI-JP::RK055	DO45167	80ab6c08-c622-11e3-bf01-24c6515278c0	LIRI-JP	male	liver-biliary	green	(0, 255, 0)	1225	1084	35	0.561	1.948	67	1	1440	other	-1.34736	other	1.16447	other	0.327043	other	-1.53799	other	-0.953156	other	-0.140311	other	-1.22993	SV-UTR	-1.07399	other	1.64554
819b4304-c622-11e3-bf01-24c6515278c0	LIRI-JP::RK056	DO45169	819b4304-c622-11e3-bf01-24c6515278c0	LIRI-JP	male	liver-biliary	green	(0, 255, 0)	1284	1132	701	0.792	2.246	74	0	0	other	-0.975869	other	3.85372	other	-0.419216	SV	-0.988293	other	-1.46614	other	-0.428962	other	-1.49316	other_100kb_down	-2.06042	SV_100kb_down	2.41863
81b4dd02-34ec-4ddc-8818-ed888a60ad88	MALY-DE::4159170	DO27773	81b4dd02-34ec-4ddc-8818-ed888a60ad88	MALY-DE	male	lymphoma	olivedrab1	(192, 255, 62)	1254	1143	15	0.569	2.024	43	0	1615	other	1.52274	other	0.885819	other	0.543965	SV	1.03686	other	1.4705	other	0.355742	other	-1.02787	SV-UTR	1.8512	SV_100kb_down	-0.529414
81cc0f39-6677-4f2e-9a75-d30152b188f3	MALY-DE::4128477	DO52681	81cc0f39-6677-4f2e-9a75-d30152b188f3	MALY-DE	male	lymphoma	olivedrab1	(192, 255, 62)	1150	1041	33	0.561	1.99	54	0	2892	other	0.277194	other	2.02047	SV	0.687806	SV	1.10713	other	1.11336	other	0.17618	other	-1.23843	SV-UTR	1.22605	SV_100kb_down	-0.588438
82b8cda8-fbff-455e-b0db-7ff6528bd6c8	MALY-DE::4101316	DO27813	82b8cda8-fbff-455e-b0db-7ff6528bd6c8	MALY-DE	female	lymphoma	olivedrab1	(192, 255, 62)	1137	1005	137	0.24	2.408	74	0	252	other	1.18328	other	1.64255	SV	0.431257	SV	1.3143	other	2.00553	other	-0.0249744	other	-1.23871	other	0.805885	other	-0.494053
83d57c5c-c622-11e3-bf01-24c6515278c0	LIRI-JP::RK058	DO45171	83d57c5c-c622-11e3-bf01-24c6515278c0	LIRI-JP	male	liver-biliary	green	(0, 255, 0)	1185	1065	65	0.693	2.267	56	0	0	other	0.0198608	other	1.57783	other	-0.231973	SV	-0.595746	other	-0.655643	other	0.0812317	other	-1.23336	SV-UTR	-1.14449	SV_100kb_down	2.73142
8454fe53-869d-41c8-b0c8-a7929d00eec3	PACA-AU::ICGC_0033	DO32900	8454fe53-869d-41c8-b0c8-a7929d00eec3	PACA-AU	male	pancreas	purple	(160, 32, 240)	1069	896	397	1	2.498	51	1	768	other	1.3123	other	1.06065	SV	-0.102388	other	-0.595839	other	-0.941834	other	0.393329	other	1.64434	other_100kb_down	1.53917	other	0.0838936
84a6ea88-eeb8-4060-a90c-e4abac013ad4	PACA-AU::ICGC_0054	DO32980	84a6ea88-eeb8-4060-a90c-e4abac013ad4	PACA-AU	female	pancreas	purple	(160, 32, 240)	1200	1078	311	0.38	2.669	72	1	78	other	1.39087	other	-0.0377617	SV	-0.172879	SV	-0.563447	other	-1.09237	other	-1.17377	other	1.31985	SV-UTR	0.681509	other	0.616519
85422a8e-2599-4dab-a257-150e380ecba8	RECA-EU::C0040	DO47076	85422a8e-2599-4dab-a257-150e380ecba8	RECA-EU	female	kidney	darkorange	(255, 140, 0)	998	879	3	0.46	1.978	38	0	1866	other	0.754505	other	-0.187739	SV	0.467486	SV	-0.0481107	other	-0.102988	other	0.314475	other	1.00899	SV-UTR	0.443973	SV_100kb_down	0.439641
858631eb-4e91-4aad-809c-c3948519313d	MALY-DE::4134434	DO52650	858631eb-4e91-4aad-809c-c3948519313d	MALY-DE	male	lymphoma	olivedrab1	(192, 255, 62)	1055	923	175	0.82	3.31	84	0	128	other	0.8965	other	0.551304	SV	0.0545486	SV	2.46035	other	0.431409	other	0.363757	other	-1.35861	SV-UTR	1.57034	SV_100kb_down	-0.373478
866ecfe7-caa6-4565-9418-6b9d6c8a3b43	MALY-DE::4166503	DO52662	866ecfe7-caa6-4565-9418-6b9d6c8a3b43	MALY-DE	male	lymphoma	olivedrab1	(192, 255, 62)	1031	927	17	0.799	1.898	43	0	859	other	1.53167	other	1.30463	other	2.00693	SV	1.15063	Enhancer_in_dup	0.43371	other	0.554929	other	-1.13016	other_100kb_down	1.04866	SV_100kb_down	-0.85037
86f23897-dba0-4e89-8381-d174eaa6fcc1	OV-AU::AOCS-078	DO46352	86f23897-dba0-4e89-8381-d174eaa6fcc1	OV-AU	female	ovary	darkcyan	(0, 139, 139)	1175	987	919	0.64	4.246	60	1	677	other	-1.07663	other	1.13108	SV	3.96936	SV	0.0224517	other	0.162831	other	-0.724729	other	-0.332732	other_100kb_down	-0.554598	other	-0.108541
874f64e9-8a0d-4f88-92c4-7e831842b1d1	MALY-DE::4112512	DO27795	874f64e9-8a0d-4f88-92c4-7e831842b1d1	MALY-DE	female	lymphoma	olivedrab1	(192, 255, 62)	1255	1129	15	0.88	1.963	18	0	1510	other	1.41199	other	0.166483	SV	-0.183927	SV	0.0306596	other	0.197555	other	0.335252	other	-1.45307	other	1.95955	SV_100kb_down	-0.580329
87671312-c622-11e3-bf01-24c6515278c0	LIRI-JP::RK061	DO45173	87671312-c622-11e3-bf01-24c6515278c0	LIRI-JP	male	liver-biliary	green	(0, 255, 0)	1194	1081	459	0.82	1.846	63	0	0	other	-0.842702	other	4.66294	other	0.656149	SV	-0.729215	other	-0.420127	other	1.06753	other	-1.35266	other	-0.623718	other	1.88563
87e0b332-60f3-4d59-8c4e-691a820c9ee1	RECA-EU::C0081	DO46992	87e0b332-60f3-4d59-8c4e-691a820c9ee1	RECA-EU	female	kidney	darkorange	(255, 140, 0)	1059	962	3	0.48	1.954	76	0	1842	other	-0.392929	other	-0.176455	SV	0.100458	SV	1.47114	other	0.478993	other	1.22202	other	-0.606582	SV-UTR	-0.311723	SV_100kb_down	0.786635
8888e808-594b-4c76-b2e4-62aa56736f7c	OV-AU::AOCS-150	DO46542	8888e808-594b-4c76-b2e4-62aa56736f7c	OV-AU	female	ovary	darkcyan	(0, 139, 139)	1186	998	855	0.424	3.29	55	1	1147	other	-1.01135	somatic_lt500kb	0.0712958	SV	1.91346	SV	-0.602919	other	-1.33557	other	0.238541	other	-0.501157	other_100kb_down	-0.0187824	SV_100kb_down	0.420624
88bc38ba-ad1d-431e-a67e-0a5a23678386	PACA-AU::ICGC_0507	DO49181	88bc38ba-ad1d-431e-a67e-0a5a23678386	PACA-AU	male	pancreas	purple	(160, 32, 240)	1226	993	103	0.453	1.826	77	1	1534	other	2.90007	other	0.731836	SV	-0.0170515	SV	-0.631705	Enhancer_in_dup	-0.729985	other	0.844952	other	2.57734	other_100kb_down	1.46242	SV_100kb_down	0.0759808
890e840c-1d1d-4874-a8eb-f9d9a2b50a1c	MALY-DE::4138527	DO221124	890e840c-1d1d-4874-a8eb-f9d9a2b50a1c	MALY-DE	female	lymphoma	olivedrab1	(192, 255, 62)	1128	1029	377	0.72	2.038	85	1	374	other	2.0282	other	1.20051	other	0.465942	SV	-0.872804	other	0.354732	other	0.250568	other	-1.14682	SV-UTR	1.89182	SV_100kb_down	-0.15899
89dad92e-5b3f-479a-a6da-a94ee7df7f8a	OV-AU::AOCS-169	DO46602	89dad92e-5b3f-479a-a6da-a94ee7df7f8a	OV-AU	female	ovary	darkcyan	(0, 139, 139)	1317	1040	827	0.649	2.075	74	1	205	other	-0.0962021	other	0.389518	SV	1.75594	SV	-0.0240921	other	0.927477	other	-0.365042	other	-1.31281	SV-UTR	1.29343	SV_100kb_down	0.823243
8a6d6b2e-c622-11e3-bf01-24c6515278c0	LIRI-JP::RK063	DO45177	8a6d6b2e-c622-11e3-bf01-24c6515278c0	LIRI-JP	female	liver-biliary	green	(0, 255, 0)	1029	898	43	0.401	2.079	81	0	0	other	0.296478	other	3.18576	other	0.826334	SV	0.204255	other	-0.249902	other	-0.613026	other	-0.672253	other_100kb_down	-0.532317	SV_100kb_down	0.415732
8b28f6d2-4b7d-493b-826e-b119a4fb0cb4	OV-AU::AOCS-116	DO46412	8b28f6d2-4b7d-493b-826e-b119a4fb0cb4	OV-AU	female	ovary	darkcyan	(0, 139, 139)	1219	1018	971	0.661	2.63	64	1	597	other	-0.269249	other	1.20938	other	0.482226	SV	1.34591	other	0.730338	other	-0.160209	other	-0.400373	SV-UTR	0.0465074	other	-0.274974
8c4038b6-c02a-46db-9514-c13b88d9bf48	CLLE-ES::473	DO52713	8c4038b6-c02a-46db-9514-c13b88d9bf48	CLLE-ES	female	leukemia	olivedrab1	(192, 255, 62)	1340	1209	7	0.97	2	50	0	9075	other	1.241	other	-0.187739	SV	0.557643	SV	1.44709	other	2.77605	other	1.68673	other	-1.55229	SV-UTR	0.984756	other	-1.71792
8cce153d-953d-40c5-976b-60f6a143608c	CLLE-ES::832	DO52725	8cce153d-953d-40c5-976b-60f6a143608c	CLLE-ES	female	leukemia	olivedrab1	(192, 255, 62)	1283	1179	11	0.94	1.999	70	0	3285	other	1.59964	other	-0.187739	other	0.0345228	other	-0.722527	Enhancer_in_dup	3.16914	other	0.876164	other	-1.55787	SV-UTR	1.90851	other	-1.5301
8d67c121-37d0-4fc0-a349-2c9452589d65	PACA-AU::ICGC_0312	DO34793	8d67c121-37d0-4fc0-a349-2c9452589d65	PACA-AU	male	pancreas	purple	(160, 32, 240)	1282	1074	113	0.539	1.846	56	1	427	other	1.37284	other	0.565384	SV	-0.274713	SV	-0.429527	other	-0.958706	other	-0.735832	other	0.919249	SV-UTR	0.581535	SV_100kb_down	0.255616
8ddcf0d9-312f-4055-8984-55d463face34	MALY-DE::4196670	DO52673	8ddcf0d9-312f-4055-8984-55d463face34	MALY-DE	female	lymphoma	olivedrab1	(192, 255, 62)	1353	1223	37	0.629	2.014	60	0	720	other	1.47639	other	1.86373	other	0.948631	SV	1.93927	Enhancer_in_dup	1.52409	other	-0.0514334	other	-1.10953	SV-UTR	1.15638	SV_100kb_down	-0.499466
8e48aa43-6cd1-4aef-83ce-2451b1b86e8e	ESAD-UK::OCCAMS-QE-095	DO50364	8e48aa43-6cd1-4aef-83ce-2451b1b86e8e	ESAD-UK	male	eosophagus	mediumpurple	(147, 112, 219)	1230	1042	525	0.6	2.483	59	0	661	other	-0.88665	other	0.393469	SV	-0.679751	SV	0.109373	other	-1.18481	other	-1.17232	other	-1.04657	SV-UTR	-1.08973	SV_100kb_down	1.32112
8fa0484b-5f95-4ec8-b3de-cea2e8f3c5ca	RECA-EU::C0065	DO46961	8fa0484b-5f95-4ec8-b3de-cea2e8f3c5ca	RECA-EU	male	kidney	darkorange	(255, 140, 0)	953	859	17	0.659	1.838	59	0	1824	other	-0.424925	other	-0.0948335	SV	-0.12673	SV	1.12566	other	1.18782	other	-0.329274	other	-0.0619238	other	-0.866096	SV_100kb_down	-0.0430924
8fa9575b-b2c9-4bd7-8da1-3c2cdf0e39f6	CLLE-ES::26	DO6388	8fa9575b-b2c9-4bd7-8da1-3c2cdf0e39f6	CLLE-ES	male	leukemia	olivedrab1	(192, 255, 62)	1233	1117	1	0.94	1.911	47	1	3158	other	1.60774	other	-0.187739	other	2.01762	SV	1.7134	other	2.83644	other	1.15236	other	-1.55115	SV-UTR	2.90993	SV_100kb_down	-1.80313
8fc11cb6-9d79-41c3-bb45-0dadda890e8d	MALY-DE::4147081	DO52677	8fc11cb6-9d79-41c3-bb45-0dadda890e8d	MALY-DE	female	lymphoma	olivedrab1	(192, 255, 62)	1227	1116	215	0.779	1.941	42	0	1967	other	1.34209	other	1.03546	SV	2.35484	SV	1.86011	other	0.286812	other	-0.189317	other	-1.35705	other_100kb_down	0.617498	other	-0.658613
8fc7a4cc-c25d-4372-bf17-2dae795e5596	RECA-EU::C0085	DO47000	8fc7a4cc-c25d-4372-bf17-2dae795e5596	RECA-EU	female	kidney	darkorange	(255, 140, 0)	1203	1094	33	0.38	2.045	43	0	2121	other	0.528337	other	-0.148036	other	0.18295	SV	1.12237	other	0.490429	other	-0.436003	other	0.559725	other_100kb_down	-0.492976	SV_100kb_down	0.903371
8fd5e62c-c622-11e3-bf01-24c6515278c0	LIRI-JP::RK067	DO45185	8fd5e62c-c622-11e3-bf01-24c6515278c0	LIRI-JP	male	liver-biliary	green	(0, 255, 0)	1249	1122	519	0.41	1.86	89	0	0	other	-0.205404	other	0.54465	SV	0.460038	SV	0.641776	other	0.0797356	other	3.95315	other	-0.813233	SV-UTR	-0.318112	SV_100kb_down	0.650253
90b3c237-29a4-48b3-90b3-9f2c0ccb5928	PACA-AU::ICGC_0526	DO49193	90b3c237-29a4-48b3-90b3-9f2c0ccb5928	PACA-AU	male	pancreas	purple	(160, 32, 240)	1210	994	289	0.539	1.776	60	1	1	other	2.72165	other	0.972296	SV	-0.00770558	SV	-0.105748	other	-1.50774	other	-0.392072	other	0.378459	other_100kb_down	0.189925	SV_100kb_down	1.14364
90de4296-0223-4b9f-8abb-6db278bfc932	CLLE-ES::776	DO51989	90de4296-0223-4b9f-8abb-6db278bfc932	CLLE-ES	female	leukemia	olivedrab1	(192, 255, 62)	1204	1095	0	0.953	1.999	61	0	0	other	1.95543	other	-0.187739	other	2.34198	SV	0.814944	other	1.98399	other	-1.04825	other	-1.55787	SV-UTR	2.46943	other	-1.88317
91397d9c-3120-407f-8847-74b356943469	CLLE-ES::343	DO52711	91397d9c-3120-407f-8847-74b356943469	CLLE-ES	male	leukemia	olivedrab1	(192, 255, 62)	1248	1128	21	0.851	1.927	60	1	2698	other	1.46133	other	-0.187739	SV	0.0846861	SV	1.43315	other	2.51011	other	1.53458	other	-1.55284	SV-UTR	1.58922	SV_100kb_down	-1.46991
915cbb43-9e00-433d-818f-531011bea57e	CLLE-ES::594	DO52717	915cbb43-9e00-433d-818f-531011bea57e	CLLE-ES	female	leukemia	olivedrab1	(192, 255, 62)	1321	1183	21	0.977	1.998	71	1	2373	other	1.63497	other	-0.187739	SV	3.06714	SV	1.32805	other	2.89287	other	1.21842	other	-1.55202	other	0.610193	other	-1.45341
929f2216-6ab3-414f-a814-49b69d4b49d9	MALY-DE::4188398	DO52670	929f2216-6ab3-414f-a814-49b69d4b49d9	MALY-DE	female	lymphoma	olivedrab1	(192, 255, 62)	1253	1131	237	0.81	3.821	75	1	71	other	0.603284	other	0.0993599	other	-0.0690692	SV	1.15511	other	-0.277009	other	1.37304	other	-1.43233	other_100kb_down	0.940533	other	-0.779724
92dc0e0c-842f-40de-9c39-486b491ea80a	PACA-AU::ICGC_0169	DO33600	92dc0e0c-842f-40de-9c39-486b491ea80a	PACA-AU	female	pancreas	purple	(160, 32, 240)	1198	982	395	0.312	3.251	77	0	854	other	1.41201	other	0.71895	other	-0.42526	SV	0.176697	other	-0.917584	other	-0.88599	other	1.57211	SV-UTR	-1.23266	SV_100kb_down	0.292916
9321341c-c622-11e3-bf01-24c6515278c0	LIRI-JP::RK069	DO45189	9321341c-c622-11e3-bf01-24c6515278c0	LIRI-JP	female	liver-biliary	green	(0, 255, 0)	1161	1043	165	0.821	1.903	85	0	0	other	0.170548	other	2.73717	other	-0.0355362	SV	-0.755924	other	0.0785986	other	0.887301	other	-1.18509	SV-UTR	1.47703	other	-0.372081
941fcb56-e059-403d-aab1-0692a3ecc45e	OV-AU::AOCS-083	DO46360	941fcb56-e059-403d-aab1-0692a3ecc45e	OV-AU	female	ovary	darkcyan	(0, 139, 139)	1215	1014	523	0.559	4.178	58	1	1759	other	-0.49405	other	-0.171503	SV	1.43126	SV	-0.958332	other	-0.368654	other	0.98113	other	-0.799786	other_100kb_down	0.108434	other	-0.0598118
959efb81-1d56-4659-9b7a-09f2b62483f2	RECA-EU::C0036	DO47068	959efb81-1d56-4659-9b7a-09f2b62483f2	RECA-EU	male	kidney	darkorange	(255, 140, 0)	979	840	11	0.427	1.945	48	1	1685	other	0.180819	other	-0.187739	SV	-0.0237389	SV	0.795132	other	-0.214431	other	0.399626	other	0.107738	other	0.670358	SV_100kb_down	0.651252
97a6f44a-c622-11e3-bf01-24c6515278c0	LIRI-JP::RK073	DO45195	97a6f44a-c622-11e3-bf01-24c6515278c0	LIRI-JP	male	liver-biliary	green	(0, 255, 0)	1195	1042	1	0.437	1.929	62	0	0	other	-1.1505	other	0.168602	other	0.803259	SV	-1.14033	other	-1.05756	other	-0.280775	other	-1.29068	SV-UTR	-0.904841	SV_100kb_down	2.32398
995a1ad2-faca-4a37-a59d-e62455985afb	MALY-DE::4181460	DO52675	995a1ad2-faca-4a37-a59d-e62455985afb	MALY-DE	female	lymphoma	olivedrab1	(192, 255, 62)	1103	968	55	0.4	2.088	70	0	358	other	-0.00059151	other	1.67742	SV	-0.679751	SV	1.64302	other	0.225614	other	-0.976173	other	-1.42109	other_100kb_down	2.08346	SV_100kb_down	-0.829823
99bdc3da-c622-11e3-bf01-24c6515278c0	LIRI-JP::RK075	DO23517	99bdc3da-c622-11e3-bf01-24c6515278c0	LIRI-JP	male	liver-biliary	green	(0, 255, 0)	1237	1092	245	0.39	2.02	62	0	0	other	-0.180648	somatic_lt500kb	4.92883	other	0.290817	SV	-0.704026	other	-0.655433	other	-0.757732	other	-1.0806	SV-UTR	-0.515005	other	2.16013
9a015939-8810-4808-9dfa-fb60a1173bc7	RECA-EU::C0084	DO47156	9a015939-8810-4808-9dfa-fb60a1173bc7	RECA-EU	female	kidney	darkorange	(255, 140, 0)	1143	1039	5	0.355	1.909	60	0	1932	other	-0.626048	other	-0.187739	SV	0.385491	SV	0.439539	other	-0.0529371	other	0.635417	other	0.716026	other	-0.586444	SV_100kb_down	0.233287
9aecfc8f-62ea-4acf-aa00-d1f0fe6c6556	OV-AU::AOCS-097	DO46384	9aecfc8f-62ea-4acf-aa00-d1f0fe6c6556	OV-AU	female	ovary	darkcyan	(0, 139, 139)	1091	918	101	0.93	1.812	55	1	614	other	0.201556	other	1.5276	SV	0.735013	SV	-0.596199	other	-0.753433	other	-0.799331	other	0.0204057	other_100kb_down	0.55723	SV_100kb_down	0.0268293
9b3e7a03-cf8c-4da8-bc36-20129d7783ba	MALY-DE::4142605	DO52663	9b3e7a03-cf8c-4da8-bc36-20129d7783ba	MALY-DE	female	lymphoma	olivedrab1	(192, 255, 62)	1006	890	85	0.779	2.063	76	0	265	other	1.46881	other	1.05906	other	0.781726	SV	0.759599	other	1.37722	other	1.19764	other	-1.29539	SV-UTR	0.121577	other	-0.017586
9c27fedd-b1b3-4af0-9e9b-20271854db08	MALY-DE::4159421	DO52648	9c27fedd-b1b3-4af0-9e9b-20271854db08	MALY-DE	female	lymphoma	olivedrab1	(192, 255, 62)	1264	1148	249	0.28	1.845	78	1	153	other	0.85727	other	2.34446	SV	0.384496	SV	1.78611	other	1.73953	other	-0.171896	other	-0.43004	SV-UTR	0.505684	SV_100kb_down	-0.176883
9c399826-087f-44b9-98c0-bd881646b0f4	PACA-AU::ICGC_0141	DO33472	9c399826-087f-44b9-98c0-bd881646b0f4	PACA-AU	female	pancreas	purple	(160, 32, 240)	1042	936	107	0.563	2.488	75	1	388	other	1.27098	other	0.689086	SV	0.146347	SV	-0.558785	other	-0.405627	other	-0.149696	other	1.85826	SV-UTR	0.755681	other	0.402674
9c730cfb-3fd6-428a-a0a4-c061ca5db06c	CLLE-ES::166	DO6474	9c730cfb-3fd6-428a-a0a4-c061ca5db06c	CLLE-ES	male	leukemia	olivedrab1	(192, 255, 62)	1241	1142	15	0.896	1.974	66	0	2596	other	1.30766	other	-0.187739	other	1.52132	SV	-1.35676	other	2.51114	other	1.23712	other	-1.55156	other	0.52739	SV_100kb_down	-1.47126
9c857452-c81d-4b9e-87a8-5b41f4394f7c	PACA-AU::ICGC_0201	DO34608	9c857452-c81d-4b9e-87a8-5b41f4394f7c	PACA-AU	female	pancreas	purple	(160, 32, 240)	1317	1090	141	0.428	3.297	72	1	709	other	1.75257	somatic_lt500kb	0.965126	other	0.114109	SV	-0.465774	other	-1.32929	other	-1.30423	other	1.46829	SV-UTR	-0.157741	other	-0.292212
9cb80280-c622-11e3-bf01-24c6515278c0	LIRI-JP::RK079	DO45197	9cb80280-c622-11e3-bf01-24c6515278c0	LIRI-JP	male	liver-biliary	green	(0, 255, 0)	1300	1167	159	0.758	1.918	51	0	0	other	-0.472839	somatic_lt500kb	4.05342	other	-0.00290464	SV	-0.778311	other	-0.855793	other	0.0527355	other	-1.02666	other_100kb_down	-0.537043	other	2.07247
9df57388-7de1-4c90-910e-ef63a246dff1	PACA-AU::ICGC_0502	DO49172	9df57388-7de1-4c90-910e-ef63a246dff1	PACA-AU	female	pancreas	purple	(160, 32, 240)	1294	1054	241	0.529	1.846	60	1	1021	other	2.17368	other	1.08708	SV	-0.0587381	SV	-1.08891	other	-0.85711	other	1.20986	other	1.86215	other_100kb_down	1.67507	SV_100kb_down	-0.109564
9e6806c4-d331-4025-abee-2f576e3bf182	OV-AU::AOCS-155	DO46556	9e6806c4-d331-4025-abee-2f576e3bf182	OV-AU	female	ovary	darkcyan	(0, 139, 139)	1104	912	545	0.81	3.711	69	0	2826	other	-1.26955	other	0.0345066	SV	4.54853	SV	-0.809872	other	-1.98665	other	-1.01032	other	-1.22238	SV-UTR	-0.716327	SV_100kb_down	-0.447821
9e842227-2bc6-4185-bedb-abeb03836b51	MALY-DE::4112447	DO52647	9e842227-2bc6-4185-bedb-abeb03836b51	MALY-DE	male	lymphoma	olivedrab1	(192, 255, 62)	1230	1118	21	0.62	2.104	46	0	106	other	1.79804	other	0.987202	SV	1.10404	SV	0.690441	other	0.777878	other	0.563021	other	-1.14196	other_100kb_down	0.394161	SV_100kb_down	-0.598293
9e99b8d9-6f0d-4fe0-9c1e-d286c0714909	CLLE-ES::783	DO51992	9e99b8d9-6f0d-4fe0-9c1e-d286c0714909	CLLE-ES	female	leukemia	olivedrab1	(192, 255, 62)	1196	1115	13	0.99	1.996	42	0	4788	other	1.80384	other	-0.187739	other	0.957476	SV	1.16603	other	2.42633	other	-0.118385	other	-1.55787	SV-UTR	2.59899	other	-1.73091
9ebac79d-8b38-4469-837e-b834725fe6d5	PACA-AU::ICGC_0227	DO34640	9ebac79d-8b38-4469-837e-b834725fe6d5	PACA-AU	female	pancreas	purple	(160, 32, 240)	1294	1117	229	0.368	3.513	49	1	287	other	1.53825	germline_lt500kb	0.704115	SV	-0.58075	SV	-0.339592	other	-1.08928	other	-0.79234	other	2.18413	SV-UTR	0.732844	other	0.0442698
a0eb2611-1ca6-44b7-897e-ce18399eb7bc	RECA-EU::C0063	DO46957	a0eb2611-1ca6-44b7-897e-ce18399eb7bc	RECA-EU	female	kidney	darkorange	(255, 140, 0)	968	843	23	0.601	1.979	75	0	2156	other	0.20642	other	-0.16913	SV	0.242456	SV	0.33775	other	0.206292	other	1.30858	other	0.424217	SV-UTR	-0.0395177	SV_100kb_down	0.465052
a1724132-f95c-4622-8987-fe3183b9dce3	CLLE-ES::386	DO7124	a1724132-f95c-4622-8987-fe3183b9dce3	CLLE-ES	male	leukemia	olivedrab1	(192, 255, 62)	1280	1157	9	0.986	1.917	86	1	874	other	0.677086	other	-0.187739	SV	-0.372592	SV	1.59589	other	2.66407	other	1.14452	other	-1.53737	other	3.67514	other	-1.59846
a1a75f66-c622-11e3-bf01-24c6515278c0	LIRI-JP::RK083	DO45203	a1a75f66-c622-11e3-bf01-24c6515278c0	LIRI-JP	female	liver-biliary	green	(0, 255, 0)	1108	1000	211	0.401	3.686	71	0	0	other	0.601963	germline_lt500kb	3.7193	other	0.330388	SV	-0.534257	other	-0.260111	other	0.781407	other	-0.95366	SV-UTR	-0.0676113	SV_100kb_down	1.40716
a2238b5f-0513-487a-9b1b-7bef85ebf336	PACA-AU::ICGC_0026	DO32878	a2238b5f-0513-487a-9b1b-7bef85ebf336	PACA-AU	female	pancreas	purple	(160, 32, 240)	1244	1118	133	0.617	3.554	69	1	260	other	1.071	other	0.373561	SV	-0.589193	SV	-0.433679	other	-1.18579	other	-0.95799	other	1.13777	SV-UTR	0.963291	other	-0.403874
a2a67c8a-c622-11e3-bf01-24c6515278c0	LIRI-JP::RK084	DO45205	a2a67c8a-c622-11e3-bf01-24c6515278c0	LIRI-JP	female	liver-biliary	green	(0, 255, 0)	1121	966	49	0.44	2.009	67	1	90	other	0.056055	other	1.35124	other	-0.610061	SV	0.176705	other	-0.0514231	other	0.339543	other	-1.31976	SV-UTR	-0.272467	SV_100kb_down	1.97886
a3135834-3af0-4e98-bc6f-ad8ddf33db80	OV-AU::AOCS-064	DO46342	a3135834-3af0-4e98-bc6f-ad8ddf33db80	OV-AU	female	ovary	darkcyan	(0, 139, 139)	1213	1010	821	0.664	3.196	67	1	1398	somaticSV	-1.54148	other	-0.11437	other	-0.276861	SV	0.318114	other	0.807299	other	1.11718	other	-0.301446	other_100kb_down	-1.26269	SV_100kb_down	-0.168928
a31b6123-c1b7-4cd0-86d8-b2e640cce9da	MALY-DE::4177434	DO27815	a31b6123-c1b7-4cd0-86d8-b2e640cce9da	MALY-DE	female	lymphoma	olivedrab1	(192, 255, 62)	1065	955	43	0.96	2.029	16	0	860	other	1.02379	other	-0.136278	SV	-0.280535	other	-0.939069	other	0.282086	other	-0.0247278	other	-1.43618	SV-UTR	1.9274	SV_100kb_down	-0.462509
a330a96e-9897-4605-b5f1-5b5ef45cd365	OV-AU::AOCS-004	DO46327	a330a96e-9897-4605-b5f1-5b5ef45cd365	OV-AU	female	ovary	darkcyan	(0, 139, 139)	1221	1011	241	0.478	2.623	54	1	184	other	-0.121895	other	0.0278718	SV	0.252769	SV	-0.0950911	other	0.259979	other	-0.437966	other	1.22602	other_100kb_down	0.550216	SV_100kb_down	0.125254
a335b03d-41ac-4d41-a2a9-3134b5b0a0a7	RECA-EU::C0016	DO46859	a335b03d-41ac-4d41-a2a9-3134b5b0a0a7	RECA-EU	female	kidney	darkorange	(255, 140, 0)	1046	931	13	0.57	1.892	59	1	1586	other	-0.245998	other	-0.129096	SV	-0.0160389	SV	-0.19854	other	0.242584	other	0.770627	other	0.321548	other_100kb_down	-0.355447	SV_100kb_down	1.29632
a3edc9cc-f54a-4459-a5d0-097879c811e5	PACA-AU::ICGC_0417	DO49135	a3edc9cc-f54a-4459-a5d0-097879c811e5	PACA-AU	male	pancreas	purple	(160, 32, 240)	1231	987	103	0.462	1.99	65	0	270	other	2.0323	other	1.38415	SV	-0.553674	SV	-0.773994	other	-1.78204	other	-1.45622	other	1.41285	other_100kb_down	-0.134042	SV_100kb_down	1.43712
a5d5c238-0447-47fa-9a81-3b823cbdcea6	PACA-AU::ICGC_0326	DO34849	a5d5c238-0447-47fa-9a81-3b823cbdcea6	PACA-AU	female	pancreas	purple	(160, 32, 240)	1420	1234	219	0.446	2.52	86	1	272	other	1.5851	other	0.391466	SV	-0.301802	SV	0.0348894	other	-0.369383	other	0.425874	other	1.08852	SV-UTR	1.33952	SV_100kb_down	1.02736
a7e1deb7-2e3d-4e36-90c7-9cae34cdcfb3	CLLE-ES::125	DO7018	a7e1deb7-2e3d-4e36-90c7-9cae34cdcfb3	CLLE-ES	male	leukemia	olivedrab1	(192, 255, 62)	365	262	3	0.94	1.93	60	0	1288	other	1.41851	other	-0.126704	SV	1.968	SV	1.70834	Enhancer_in_dup	3.22879	other	2.13805	other	-1.50041	other	1.38173	SV_100kb_down	-1.39505
a83e247a-8f65-4be4-9c6e-a72c4abffae8	CLLE-ES::342	DO6665	a83e247a-8f65-4be4-9c6e-a72c4abffae8	CLLE-ES	male	leukemia	olivedrab1	(192, 255, 62)	1158	1059	7	0.97	2.018	61	0	2963	other	1.82272	other	-0.187739	SV	6.75025	SV	0.738727	other	2.2531	other	1.62389	other	-1.51571	other	1.14311	other	-1.25809
a89a2341-263d-4e7f-87fa-18d9692d6b2b	RECA-EU::C0079	DO46988	a89a2341-263d-4e7f-87fa-18d9692d6b2b	RECA-EU	female	kidney	darkorange	(255, 140, 0)	1319	1194	11	0.627	1.971	65	1	1130	other	0.594257	other	-0.166021	SV	0.165626	SV	0.348875	other	-0.22334	other	1.36397	other	1.08199	other	-0.633282	SV_100kb_down	0.639751
a9d055c6-6c53-4e85-8270-34883a1342a9	CLLE-ES::56	DO6428	a9d055c6-6c53-4e85-8270-34883a1342a9	CLLE-ES	female	leukemia	olivedrab1	(192, 255, 62)	1281	1139	7	0.94	2.003	78	1	2483	other	1.10388	other	-0.187739	other	0.31988	SV	0.577177	other	2.79753	other	1.63313	other	-1.53613	SV-UTR	2.41142	other	-1.50863
aa20b9ab-dba9-4002-ad45-cafa2f85cef7	MALY-DE::4119027	DO27764	aa20b9ab-dba9-4002-ad45-cafa2f85cef7	MALY-DE	male	lymphoma	olivedrab1	(192, 255, 62)	900	815	7	0.941	2.04	12	0	2271	other	0.149358	other	0.394363	SV	1.07996	SV	0.496305	other	0.6669	other	2.66012	other	-1.35529	SV-UTR	1.3902	other	-0.50869
aa4a868a-df23-4eef-a618-e945aa2ce98a	PACA-AU::ICGC_0215	DO34448	aa4a868a-df23-4eef-a618-e945aa2ce98a	PACA-AU	female	pancreas	purple	(160, 32, 240)	1338	1094	209	0.507	1.972	79	1	719	other	2.15976	other	2.10944	SV	-0.482912	SV	-0.266914	other	-0.802193	other	-0.518795	other	2.23855	SV-UTR	0.887037	other	0.105011
abbbe65c-c622-11e3-bf01-24c6515278c0	LIRI-JP::RK092	DO45213	abbbe65c-c622-11e3-bf01-24c6515278c0	LIRI-JP	male	liver-biliary	green	(0, 255, 0)	1160	1037	177	0.54	1.934	58	0	0	other	0.463244	other	3.99493	other	0.0520284	SV	-0.602658	other	-0.841286	other	0.00410664	other	-0.831379	SV-UTR	-0.10023	other	1.25106
abedd46c-47b8-4242-adb6-12835400cb3f	MALY-DE::4124188	DO221123	abedd46c-47b8-4242-adb6-12835400cb3f	MALY-DE	male	lymphoma	olivedrab1	(192, 255, 62)	401	291	25	0.72	1.918	73	0	300	other	0.283407	other	1.38356	SV	-0.0885202	SV	1.5124	Enhancer_in_dup	0.198438	other	0.643249	other	-1.24933	other	0.746451	other	-0.0265816
ac2c8928-33a2-4aa0-8bc1-cdfa1ca0b56a	MALY-DE::4198542	DO52649	ac2c8928-33a2-4aa0-8bc1-cdfa1ca0b56a	MALY-DE	female	lymphoma	olivedrab1	(192, 255, 62)	1127	997	17	0.22	2.163	68	0	273	other	0.81586	germline_lt500kb	1.00307	other	-0.428607	SV	1.48168	other	0.980369	other	-0.88957	other	-1.16191	other	0.925005	SV_100kb_down	-0.762237
acd510de-b732-4a1a-8b72-6d22e763540b	OV-AU::AOCS-112	DO46400	acd510de-b732-4a1a-8b72-6d22e763540b	OV-AU	female	ovary	darkcyan	(0, 139, 139)	1212	1009	597	0.682	3.929	70	1	719	other	-0.360335	other	0.123972	other	0.341125	SV	-0.446735	other	0.393003	other	0.0472291	other	-0.31881	SV-UTR	0.780625	SV_100kb_down	1.69704
ad0700e2-048a-4856-a77a-bc0b6f25f0e2	MALY-DE::4194891	DO27825	ad0700e2-048a-4856-a77a-bc0b6f25f0e2	MALY-DE	male	lymphoma	olivedrab1	(192, 255, 62)	1233	1111	23	0.881	1.962	4	0	1777	other	1.06601	other	0.389548	SV	-0.118674	SV	-0.42364	Enhancer_in_dup	0.206216	other	0.218536	other	-1.45018	other_100kb_down	2.42969	SV_100kb_down	-0.268624
ad4aa4dc-bea4-4f4a-8b1b-8f361112f84f	ESAD-UK::OCCAMS-RS-032	DO50382	ad4aa4dc-bea4-4f4a-8b1b-8f361112f84f	ESAD-UK	male	eosophagus	mediumpurple	(147, 112, 219)	1185	1029	415	0.609	1.961	74	1	581	other	-0.0402043	other	-0.187739	SV	-0.679751	SV	-0.472287	other	-0.763583	other	0.0931639	other	-1.42324	SV-UTR	-1.03202	other	-0.638321
ad92f17f-11e6-49bd-9835-6b2f47053485	CLLE-ES::192	DO6513	ad92f17f-11e6-49bd-9835-6b2f47053485	CLLE-ES	female	leukemia	olivedrab1	(192, 255, 62)	1178	1068	5	0.903	1.993	73	0	1807	other	1.34858	other	-0.187739	SV	3.21743	SV	1.73775	other	2.57513	other	1.72907	other	-1.55787	SV-UTR	1.41228	SV_100kb_down	-1.46842
ae82fead-2671-4335-a342-67bb69935ad9	OV-AU::AOCS-165	DO46588	ae82fead-2671-4335-a342-67bb69935ad9	OV-AU	female	ovary	darkcyan	(0, 139, 139)	1113	981	287	0.789	2.707	74	1	438	other	0.534643	other	0.064709	SV	1.41614	SV	-1.20619	other	-0.0499091	other	0.662092	other	-0.724198	other_100kb_down	1.03797	other	-0.941229
aeeb01b4-790e-4929-bd59-6aad837603b1	CLLE-ES::32	DO6396	aeeb01b4-790e-4929-bd59-6aad837603b1	CLLE-ES	male	leukemia	olivedrab1	(192, 255, 62)	1143	1025	3	0.96	1.974	76	1	2363	other	1.96827	other	-0.187739	other	3.29726	other	-1.47293	other	1.99222	other	0.885079	other	-1.55787	other_100kb_down	1.16859	SV_100kb_down	-1.11527
b02b4bba-6e66-44fb-a48f-38c309aaaac5	ESAD-UK::OCCAMS-ST-020	DO50311	b02b4bba-6e66-44fb-a48f-38c309aaaac5	ESAD-UK	male	eosophagus	mediumpurple	(147, 112, 219)	1124	1004	337	0.43	1.756	70	1	274	other	-0.274583	other	-0.0563451	other	0.105084	SV	0.320286	Enhancer_in_dup	0.419766	other	0.916295	other	0.37642	SV-UTR	-0.452097	SV_100kb_down	-0.558965
b070af2a-c622-11e3-bf01-24c6515278c0	LIRI-JP::RK098	DO45217	b070af2a-c622-11e3-bf01-24c6515278c0	LIRI-JP	female	liver-biliary	green	(0, 255, 0)	1228	1110	289	0.387	3.782	69	1	270	other	-1.1896	other	4.25613	other	2.33267	SV	-1.30921	other	-0.572089	other	1.48351	other	-1.46227	SV-UTR	0.22075	other	-0.113597
b1f19de6-c622-11e3-bf01-24c6515278c0	LIRI-JP::RK099	DO45219	b1f19de6-c622-11e3-bf01-24c6515278c0	LIRI-JP	male	liver-biliary	green	(0, 255, 0)	1138	1010	113	0.56	1.701	78	0	0	other	0.567205	germline_lt500kb	4.94278	other	0.102651	SV	-1.15998	other	-0.558132	other	0.748224	other	-1.31344	SV-UTR	0.515932	SV_100kb_down	1.45071
b2190e26-1809-4aba-9f45-07c2edb3b4a4	MALY-DE::4144633	DO52683	b2190e26-1809-4aba-9f45-07c2edb3b4a4	MALY-DE	female	lymphoma	olivedrab1	(192, 255, 62)	1280	1135	13	0.851	3.035	44	0	3836	other	1.53989	other	0.318305	other	-0.0916479	SV	0.136728	other	-0.000475118	other	0.0698269	other	-1.51264	SV-UTR	1.03394	SV_100kb_down	-0.333135
b32449c0-c622-11e3-bf01-24c6515278c0	LIRI-JP::RK100	DO45221	b32449c0-c622-11e3-bf01-24c6515278c0	LIRI-JP	female	liver-biliary	green	(0, 255, 0)	522	442	207	0.589	3.334	75	1	390	other	-0.418213	other	3.64047	other	-0.032212	other	-1.41939	other	-0.0353873	other	-0.257527	other	-1.4524	other	-0.281189	SV_100kb_down	3.18534
b330c50b-c45f-413d-918f-33275d0d8f91	MALY-DE::4142267	DO27823	b330c50b-c45f-413d-918f-33275d0d8f91	MALY-DE	male	lymphoma	olivedrab1	(192, 255, 62)	1073	973	11	0.881	1.925	5	0	211	other	-0.399197	other	0.138967	other	0.364884	SV	-0.5805	Enhancer_in_dup	-2.28749	other	0.372495	other	-1.51082	SV-UTR	2.41583	SV_100kb_down	-0.0973258
b37d6283-6f95-4975-a794-f3d5c4bbc7b3	PACA-AU::ICGC_0048	DO32960	b37d6283-6f95-4975-a794-f3d5c4bbc7b3	PACA-AU	female	pancreas	purple	(160, 32, 240)	1278	1171	51	0.571	1.936	65	0	1258	other	2.28398	other	1.5746	SV	-0.144895	SV	0.132793	other	-1.82761	other	-1.90935	other	1.53064	other	-0.663878	other	0.633455
b47aa163-eec9-4225-940b-4373e78152e2	PACA-AU::ICGC_0206	DO33200	b47aa163-eec9-4225-940b-4373e78152e2	PACA-AU	female	pancreas	purple	(160, 32, 240)	1243	1034	73	0.62	1.703	90	1	109	other	1.68564	other	-0.0590091	SV	-0.483654	SV	-0.930137	other	-0.594427	other	-1.01593	other	1.47327	other_100kb_down	0.324529	other	1.03808
b5dd0bc9-6c1c-4272-b920-744de37d0aee	PACA-AU::ICGC_0146	DO33480	b5dd0bc9-6c1c-4272-b920-744de37d0aee	PACA-AU	male	pancreas	purple	(160, 32, 240)	626	531	213	0.378	1.762	52	0	1054	other	1.1244	other	1.91295	other	-0.118785	SV	0.316312	other	-0.878959	other	-1.10608	other	1.52658	other	-0.827356	SV_100kb_down	-0.262957
b67208c4-c622-11e3-bf01-24c6515278c0	LIRI-JP::RK103	DO45223	b67208c4-c622-11e3-bf01-24c6515278c0	LIRI-JP	male	liver-biliary	green	(0, 255, 0)	1125	994	37	0.261	1.974	67	0	0	other	-0.00807028	other	3.28755	SV	-0.125959	SV	-0.7477	other	0.113151	other	0.032242	other	-0.952534	other	-0.977332	SV_100kb_down	1.58754
b7008a98-5aa0-4cc9-9bee-af2a422266db	PACA-AU::ICGC_0088	DO33288	b7008a98-5aa0-4cc9-9bee-af2a422266db	PACA-AU	male	pancreas	purple	(160, 32, 240)	1070	915	245	0.498	2.327	71	0	1408	other	1.71476	other	-0.0688149	other	-0.679751	SV	0.00324041	other	-0.783123	other	0.044918	other	1.54437	other_100kb_down	-0.574591	SV_100kb_down	0.396834
b75b2663-dcc6-411c-bfcc-574aa33cf388	OV-AU::AOCS-104	DO46386	b75b2663-dcc6-411c-bfcc-574aa33cf388	OV-AU	female	ovary	darkcyan	(0, 139, 139)	1226	1017	229	0.417	1.866	49	1	1162	other	0.579417	other	0.580708	SV	1.88696	other	-0.456003	other	0.390468	other	-0.770856	other	0.0264736	other_100kb_down	0.83539	other	-0.0533475
b7722577-f200-4dec-97f6-4fab3a9ba52d	CLLE-ES::138	DO6456	b7722577-f200-4dec-97f6-4fab3a9ba52d	CLLE-ES	female	leukemia	olivedrab1	(192, 255, 62)	1226	1124	5	0.946	2.011	76	1	3246	other	2.00709	other	-0.166891	SV	4.64595	SV	1.46212	other	2.70421	other	0.519714	other	-1.52157	other	2.95037	SV_100kb_down	-1.36593
b7fbd99c-dea0-4448-a430-7f94c611e702	RECA-EU::C0041	DO46917	b7fbd99c-dea0-4448-a430-7f94c611e702	RECA-EU	male	kidney	darkorange	(255, 140, 0)	1018	915	29	0.437	2.533	58	0	2104	other	-0.246079	other	-0.187739	SV	-0.271861	SV	1.57937	Enhancer_in_dup	0.912059	other	-0.0518875	other	-0.317173	other_100kb_down	-0.729256	SV_100kb_down	-0.251039
b97941dd-9844-4db2-9e25-42c725f47d70	OV-AU::AOCS-085	DO46364	b97941dd-9844-4db2-9e25-42c725f47d70	OV-AU	female	ovary	darkcyan	(0, 139, 139)	1227	993	189	0.612	1.893	45	1	806	other	-0.901015	other	-0.147803	SV	0.728572	SV	-0.10835	other	0.354372	other	0.254688	other	0.184229	other_100kb_down	-0.139524	SV_100kb_down	-0.172142
b994762c-c622-11e3-bf01-24c6515278c0	LIRI-JP::RK106	DO45225	b994762c-c622-11e3-bf01-24c6515278c0	LIRI-JP	male	liver-biliary	green	(0, 255, 0)	1179	1038	117	0.32	2.417	69	0	0	other	0.650724	other	3.89254	other	-0.426196	SV	-0.214451	other	0.21838	other	0.287518	other	-1.00987	other_100kb_down	0.333323	SV_100kb_down	1.90923
b9dbc78e-44ce-427c-bbeb-de8d097bde2c	MALY-DE::4176133	DO27855	b9dbc78e-44ce-427c-bbeb-de8d097bde2c	MALY-DE	female	lymphoma	olivedrab1	(192, 255, 62)	1114	992	117	0.764	1.984	61	0	326	other	0.899717	other	0.0902084	SV	-0.446831	SV	2.38527	other	0.655188	other	0.582691	other	-1.43189	other_100kb_down	1.1573	SV_100kb_down	-0.799819
ba67c02a-180b-43f3-b53c-2b77d84fbe3c	RECA-EU::C0051	DO46933	ba67c02a-180b-43f3-b53c-2b77d84fbe3c	RECA-EU	male	kidney	darkorange	(255, 140, 0)	468	368	7	0.559	1.932	73	0	1170	other	0.740212	other	-0.142158	SV	0.308036	SV	1.48173	other	0.552161	other	0.249233	other	1.04627	other	0.72895	other	0.363318
ba940092-c622-11e3-bf01-24c6515278c0	LIRI-JP::RK107	DO45227	ba940092-c622-11e3-bf01-24c6515278c0	LIRI-JP	female	liver-biliary	green	(0, 255, 0)	1340	1193	1235	0.675	3.194	57	0	0	other	-0.314157	somatic_lt500kb	3.24213	SV	-0.32468	SV	-1.32179	other	-0.90998	other	-0.962554	other	-1.27675	other	-0.601981	SV_100kb_down	1.63284
baa02e74-9cae-4996-858e-17d9f52d924b	MALY-DE::4121361	DO27801	baa02e74-9cae-4996-858e-17d9f52d924b	MALY-DE	male	lymphoma	olivedrab1	(192, 255, 62)	1134	1018	17	0.37	2.139	74	0	123	other	1.78815	other	0.589069	SV	-0.405396	SV	0.974108	other	1.48007	other	0.0438107	other	-1.01263	SV-UTR	1.50747	other	-0.0843738
bb659e7c-0b97-41b5-ac10-a66bb1f6f283	RECA-EU::C0075	DO46980	bb659e7c-0b97-41b5-ac10-a66bb1f6f283	RECA-EU	female	kidney	darkorange	(255, 140, 0)	1086	967	35	0.64	1.979	56	1	1029	other	-0.993298	other	-0.187739	SV	0.142326	SV	1.49633	other	0.279736	other	1.53748	other	0.44174	other_100kb_down	-0.467955	other	-0.360532
bb8176a7-ea7c-42d7-a85a-cec1ca386f2e	PACA-AU::ICGC_0185	DO34656	bb8176a7-ea7c-42d7-a85a-cec1ca386f2e	PACA-AU	female	pancreas	purple	(160, 32, 240)	1339	1140	25	0.54	1.911	61	0	834	other	1.61217	other	0.18647	SV	-0.615878	SV	-0.355255	other	-1.29492	other	-1.41484	other	1.52204	other_100kb_down	0.595905	SV_100kb_down	-0.0084417
bba106ce-c622-11e3-bf01-24c6515278c0	LIRI-JP::RK108	DO45229	bba106ce-c622-11e3-bf01-24c6515278c0	LIRI-JP	male	liver-biliary	green	(0, 255, 0)	1273	1143	61	0.357	1.85	74	0	0	other	-0.999182	somatic_lt500kb	1.25453	other	-0.473031	SV	0.0549239	other	-0.198136	other	-0.180699	other	-1.24238	SV-UTR	-0.659935	SV_100kb_down	1.53157
bbb2cf2f-8f32-43d4-846c-d1020e6329ec	OV-AU::AOCS-061	DO46338	bbb2cf2f-8f32-43d4-846c-d1020e6329ec	OV-AU	female	ovary	darkcyan	(0, 139, 139)	1200	1001	357	0.88	3.14	59	1	596	other	0.214253	somatic_lt500kb	2.27641	SV	0.309885	SV	-1.46482	other	0.084689	other	-0.129296	other	-0.647868	SV-UTR	0.991484	other	0.433457
bbbc531a-dd41-40b7-ae59-e35508aea0c7	PACA-AU::ICGC_0009	DO32837	bbbc531a-dd41-40b7-ae59-e35508aea0c7	PACA-AU	male	pancreas	purple	(160, 32, 240)	1144	966	85	0.7	1.859	34	1	399	other	2.33806	other	0.134286	SV	-0.249629	SV	-0.454439	other	-0.869779	other_SV	-1.04669	other	1.22454	SV-UTR	1.62185	other	0.207076
bbe59385-5f83-43f6-a485-517c860bef6f	OV-AU::AOCS-166	DO46591	bbe59385-5f83-43f6-a485-517c860bef6f	OV-AU	female	ovary	darkcyan	(0, 139, 139)	1211	1036	339	0.782	3.463	58	1	195	other	-0.597102	other	-0.098987	SV	2.88668	SV	0.870875	other	1.08615	other	2.59058	other	-0.0956078	other_100kb_down	-0.480344	SV_100kb_down	-0.822623
bc1d5327-2e76-4e0e-b749-72a559469d0d	MALY-DE::4116738	DO27777	bc1d5327-2e76-4e0e-b749-72a559469d0d	MALY-DE	male	lymphoma	olivedrab1	(192, 255, 62)	953	866	259	0.299	3.636	15	0	1513	other	1.42714	germline_lt500kb	1.49506	SV	0.209572	SV	0.723436	other	0.314358	other	-0.132986	other	-0.732092	other_100kb_down	0.423908	other	-0.73259
bc9b66f5-fcb8-4545-ab2d-438bb810edc0	OV-AU::AOCS-138	DO46488	bc9b66f5-fcb8-4545-ab2d-438bb810edc0	OV-AU	female	ovary	darkcyan	(0, 139, 139)	1207	1020	649	0.642	1.784	57	1	1421	other	-0.447055	other	1.25531	other	-0.174841	SV	-0.319783	Enhancer_in_dup	1.37536	other_SV	-0.452445	other	-0.251161	SV-UTR	0.898389	SV_100kb_down	0.964364
bcc74a5e-c622-11e3-bf01-24c6515278c0	LIRI-JP::RK109	DO45231	bcc74a5e-c622-11e3-bf01-24c6515278c0	LIRI-JP	male	liver-biliary	green	(0, 255, 0)	1154	1036	65	0.36	1.982	84	0	0	other	0.390868	other	2.74796	other	0.358986	SV	-0.00128858	other	-0.553617	other	-0.467358	other	-0.927395	other_100kb_down	-0.983808	SV_100kb_down	0.983054
bd6bd940-ef06-433a-80d9-dca5683e9cd2	MALY-DE::4158726	DO27797	bd6bd940-ef06-433a-80d9-dca5683e9cd2	MALY-DE	male	lymphoma	olivedrab1	(192, 255, 62)	1270	1130	99	0.48	1.93	48	0	510	other	1.58425	other	1.53721	SV	0.917986	SV	1.0315	other	1.07706	other	0.489964	other	-0.579979	other	0.758222	other	-0.55059
bdbcffb0-c7da-4e7d-8002-9feffe48533c	MALY-DE::4177987	DO27817	bdbcffb0-c7da-4e7d-8002-9feffe48533c	MALY-DE	male	lymphoma	olivedrab1	(192, 255, 62)	1247	1125	29	0.363	1.918	71	0	203	other	1.65181	other	2.19539	SV	-0.0076991	SV	1.4114	other	1.33514	other	-0.0646456	other	-0.709786	SV-UTR	1.5014	SV_100kb_down	-0.445256
c00d925a-ca4d-4561-a8f2-d4542f218086	CLLE-ES::358	DO6690	c00d925a-ca4d-4561-a8f2-d4542f218086	CLLE-ES	male	leukemia	olivedrab1	(192, 255, 62)	1258	1133	15	0.97	1.927	80	1	94	other	1.32021	other	0.0276122	SV	2.56963	SV	1.03764	other	1.90797	other	1.34462	other	-1.55787	SV-UTR	1.44316	SV_100kb_down	-1.21862
c021b61c-c622-11e3-bf01-24c6515278c0	LIRI-JP::RK112	DO45233	c021b61c-c622-11e3-bf01-24c6515278c0	LIRI-JP	male	liver-biliary	green	(0, 255, 0)	1203	1085	85	0.299	1.926	83	0	0	other	0.0382344	other	1.27916	other	-0.0859632	SV	-0.0551172	other_SV	-0.136374	other	-0.253976	other	-0.680176	other_100kb_down	-0.959393	SV_100kb_down	0.544509
c13d7ee5-2bf0-43e4-9cd3-9326ed9355cf	CLLE-ES::523	DO7214	c13d7ee5-2bf0-43e4-9cd3-9326ed9355cf	CLLE-ES	female	leukemia	olivedrab1	(192, 255, 62)	1284	1149	9	0.98	1.988	71	0	3985	other	1.28486	other	-0.138288	other	3.79747	SV	1.72545	other	2.79015	other	1.87136	other	-1.55615	other	0.441402	SV_100kb_down	-1.49844
c298ec82-8305-4c89-898f-268308f782b2	RECA-EU::C0035	DO46905	c298ec82-8305-4c89-898f-268308f782b2	RECA-EU	male	kidney	darkorange	(255, 140, 0)	309	232	29	0.659	1.854	56	0	232	other	-0.325842	other	-0.158027	SV	-0.0312005	SV	1.79343	other	0.984133	other	-0.208186	other	-0.104975	other	-1.0474	other	-0.539282
c2ec7f57-8510-4bbf-a2e9-dbd9ce8dcad1	OV-AU::AOCS-153	DO46551	c2ec7f57-8510-4bbf-a2e9-dbd9ce8dcad1	OV-AU	female	ovary	darkcyan	(0, 139, 139)	1282	1129	387	0.707	1.891	58	1	1055	other	-0.447627	other	0.0281645	SV	2.60126	other	-1.34157	other	0.515378	other	2.63383	other	0.0835963	SV-UTR	0.677509	other	-0.113186
c569b867-dadd-4591-af17-7e9b74699561	CLLE-ES::23	DO6382	c569b867-dadd-4591-af17-7e9b74699561	CLLE-ES	male	leukemia	olivedrab1	(192, 255, 62)	1240	1155	9	0.951	1.927	57	0	3929	other	1.29809	other	-0.187739	other	0.424912	SV	0.791393	other	2.21971	other	-0.296211	other	-1.54773	SV-UTR	2.61496	other	-0.655728
c5bc0826-8037-4fe6-ad4e-b1b675e771fb	RECA-EU::C0006	DO46834	c5bc0826-8037-4fe6-ad4e-b1b675e771fb	RECA-EU	female	kidney	darkorange	(255, 140, 0)	897	800	13	0.64	1.996	52	1	978	other	-0.00525235	other	-0.187739	SV	-0.679751	SV	0.0099572	other	0.0256494	other	-0.180643	other	0.252983	other	-0.951921	other	0.947543
c642b9cc-bdb1-4796-9692-8be92398be17	CLLE-ES::306	DO6580	c642b9cc-bdb1-4796-9692-8be92398be17	CLLE-ES	male	leukemia	olivedrab1	(192, 255, 62)	987	917	5	0.98	1.957	61	1	1153	other	1.89327	other	-0.187739	other	4.27807	SV	1.58672	other	2.57742	other	2.25606	other	-1.54834	other_100kb_down	0.0986091	SV_100kb_down	-1.47533
c66926a8-474d-482c-bfb7-043029c8b737	MALY-DE::4191799	DO27847	c66926a8-474d-482c-bfb7-043029c8b737	MALY-DE	male	lymphoma	olivedrab1	(192, 255, 62)	1013	904	151	0.699	1.98	16	0	887	other	1.44049	other	1.61897	other	-0.411544	other	2.5587	other	1.06375	other	-0.873222	other	-0.660447	SV-UTR	1.04521	other	0.207266
c767254e-b289-4904-a80f-050cf01ff8ba	OV-AU::AOCS-094	DO46378	c767254e-b289-4904-a80f-050cf01ff8ba	OV-AU	female	ovary	darkcyan	(0, 139, 139)	1199	1014	1213	0.724	2.776	59	0	843	other	-0.602755	other	0.192398	SV	0.509247	SV	0.764701	other	0.104819	other	0.496582	other	-0.259654	other_100kb_down	0.237587	other	0.315394
c8f64a71-e545-4eb6-9da3-2d43ae0c2627	RECA-EU::C0098	DO47171	c8f64a71-e545-4eb6-9da3-2d43ae0c2627	RECA-EU	male	kidney	darkorange	(255, 140, 0)	989	890	57	0.488	2.023	65	1	474	other	-0.74636	other	-0.150048	other	-0.3462	SV	1.08422	Enhancer_in_dup	1.08004	other	-0.705248	other	0.15281	SV-UTR	-0.823218	other	0.491806
c9ad6b1c-baa0-45a7-b7c4-733728505b8a	RECA-EU::C0052	DO47100	c9ad6b1c-baa0-45a7-b7c4-733728505b8a	RECA-EU	male	kidney	darkorange	(255, 140, 0)	1053	898	51	0.5	3.111	67	0	1774	other	-0.0475032	other	-0.138141	SV	-0.349339	SV	1.00041	other	0.467672	other	0.0612134	other	-0.203576	other_100kb_down	-0.686118	other	0.581096
c9f87f0d-4967-4be2-8b92-a20f1980ea22	CLLE-ES::318	DO6610	c9f87f0d-4967-4be2-8b92-a20f1980ea22	CLLE-ES	female	leukemia	olivedrab1	(192, 255, 62)	1140	1051	13	0.94	2.041	67	0	2235	other	1.59165	other	-0.171394	SV	4.27744	SV	-0.232112	other	3.14688	other	1.5541	other	-1.54273	SV-UTR	1.35166	SV_100kb_down	-1.4887
c9f91ded-3b04-4cd1-8ea6-bbc635a8a4f0	ESAD-UK::OCCAMS-WG-008	DO50406	c9f91ded-3b04-4cd1-8ea6-bbc635a8a4f0	ESAD-UK	male	eosophagus	mediumpurple	(147, 112, 219)	1190	992	751	0.4	2.596	74	0	767	other	-0.935023	other	0.988269	SV	-0.679751	SV	-0.701042	other	-0.979451	other	-0.682141	other	-0.695659	other_100kb_down	-1.44581	other	-0.617228
ca49fdb1-d55a-427c-9819-90980dcd956f	CLLE-ES::371	DO6695	ca49fdb1-d55a-427c-9819-90980dcd956f	CLLE-ES	female	leukemia	olivedrab1	(192, 255, 62)	1249	1116	7	0.99	1.994	82	0	2659	other	0.674933	other	-0.172478	other	3.13855	SV	1.36374	other	2.89996	other	2.13044	other	-1.5453	other_100kb_down	0.96851	other	-1.41554
cafe9603-a804-48fb-9217-e2d1c3c346c5	PACA-AU::ICGC_0037	DO32916	cafe9603-a804-48fb-9217-e2d1c3c346c5	PACA-AU	male	pancreas	purple	(160, 32, 240)	1163	973	351	0.479	2.745	78	1	154	other	1.35963	other	0.678875	SV	-0.270628	other	-1.20892	other	-0.805472	other	-1.08213	other	1.21284	other_100kb_down	-1.20666	SV_100kb_down	-0.0323902
cbb788dd-964b-4cfd-80e1-979c7b5b3c52	RECA-EU::C0001	DO46827	cbb788dd-964b-4cfd-80e1-979c7b5b3c52	RECA-EU	male	kidney	darkorange	(255, 140, 0)	1018	926	19	0.669	1.866	67	1	782	other	-0.661091	other	-0.187739	SV	0.0294178	SV	1.24203	other	0.413494	other	0.916699	other	0.415452	SV-UTR	-0.987317	SV_100kb_down	-0.0901084
cc7bba1d-8990-4557-a565-9cff1085f023	MALY-DE::4172511	DO27841	cc7bba1d-8990-4557-a565-9cff1085f023	MALY-DE	male	lymphoma	olivedrab1	(192, 255, 62)	1077	939	0	0.48	1.947	70	0	0	other	-0.103897	other	0.294265	SV	0.620726	SV	0.582998	other	1.81829	other	0.682954	other	-0.942834	SV-UTR	0.990206	SV_100kb_down	-0.848507
cd9efdef-a7fb-49e5-9515-63606ae8bbfc	OV-AU::AOCS-084	DO46362	cd9efdef-a7fb-49e5-9515-63606ae8bbfc	OV-AU	female	ovary	darkcyan	(0, 139, 139)	1224	1026	295	0.643	3.092	61	1	1639	other	-0.478256	other	-0.116057	SV	1.71553	SV	-1.31936	other	-0.526893	other	1.60343	other	-0.444207	SV-UTR	0.000926849	other	0.570077
cdf045a6-ab6a-4dc5-b0b0-d72fbb26b0bb	RECA-EU::C0042	DO47080	cdf045a6-ab6a-4dc5-b0b0-d72fbb26b0bb	RECA-EU	female	kidney	darkorange	(255, 140, 0)	1157	1076	29	0.44	2.03	50	0	1864	other	-0.372212	other	-0.187739	other	-0.248247	SV	0.380914	other	0.260655	other	2.14853	other	0.612597	other	-0.394638	other	0.279666
ce85ccf3-6621-4976-b187-2f28d45dd4d9	MALY-DE::4107137	DO27827	ce85ccf3-6621-4976-b187-2f28d45dd4d9	MALY-DE	male	lymphoma	olivedrab1	(192, 255, 62)	1234	1098	257	0.404	3.25	59	0	1182	other	0.736303	other	2.06193	SV	-0.204608	SV	2.03347	Enhancer_in_dup	0.6347	other	-0.339903	other	-1.33188	SV-UTR	1.46416	other	-0.620208
cf072bfe-3191-4a71-9e0b-decaa28365e1	PACA-AU::ICGC_0199	DO34600	cf072bfe-3191-4a71-9e0b-decaa28365e1	PACA-AU	male	pancreas	purple	(160, 32, 240)	1368	1159	109	0.22	3.049	77	1	537	other	1.61244	other	0.0497346	SV	-0.519297	SV	-0.837056	Enhancer_in_dup	-0.591853	other	-0.537588	other	1.25053	other_100kb_down	-0.473822	other	-0.526901
cf2d34c4-c622-11e3-bf01-24c6515278c0	LIRI-JP::RK126	DO45237	cf2d34c4-c622-11e3-bf01-24c6515278c0	LIRI-JP	male	liver-biliary	green	(0, 255, 0)	995	916	327	0.814	3.438	58	0	0	other	-0.0228481	somatic_lt500kb	4.99205	other	-0.442531	SV	-0.914451	other	-0.253149	other	-0.105043	other	-1.46374	SV-UTR	-0.182576	other	2.17089
cf6c7066-6611-43ec-aef1-295a976cce5b	OV-AU::AOCS-106	DO46390	cf6c7066-6611-43ec-aef1-295a976cce5b	OV-AU	female	ovary	darkcyan	(0, 139, 139)	1241	994	539	0.882	2.818	65	1	374	other	-0.917372	other	0.438897	other	1.08432	SV	-0.621199	other	-0.125666	other	2.09485	other	-0.741779	SV-UTR	-0.227119	SV_100kb_down	0.0591494
cfe0bf13-2ff4-4164-9b6a-cd3615bf3ddc	PACA-AU::ICGC_0063	DO33016	cfe0bf13-2ff4-4164-9b6a-cd3615bf3ddc	PACA-AU	male	pancreas	purple	(160, 32, 240)	1220	1028	139	0.588	3.645	54	0	1275	somaticSV	0.455647	somatic_lt500kb	0.932367	SV	-0.339406	SV	-1.12981	other	-1.84639	other	-1.44647	other	1.08936	other_100kb_down	0.366784	SV_100kb_down	0.674634
d182b67c-c622-11e3-bf01-24c6515278c0	LIRI-JP::RK130	DO45239	d182b67c-c622-11e3-bf01-24c6515278c0	LIRI-JP	male	liver-biliary	green	(0, 255, 0)	1182	1052	135	0.789	1.926	42	0	0	other	0.45484	germline_lt500kb	4.79429	other	0.0789276	SV	-0.670838	other	-0.623708	other	0.35395	other	-1.48837	other	-0.335282	SV_100kb_down	1.1928
d2e4dc23-992d-4e44-add4-2972718083cb	OV-AU::AOCS-107	DO46392	d2e4dc23-992d-4e44-add4-2972718083cb	OV-AU	female	ovary	darkcyan	(0, 139, 139)	1122	924	497	0.858	3.573	48	1	628	other	0.376254	somatic_lt500kb	0.31269	other	-0.563603	SV	-0.972431	other	-0.129249	other	0.394114	other	0.964282	SV-UTR	0.570008	SV_100kb_down	-0.875475
d31cce9d-1b38-44fd-9378-0d128e12a011	MALY-DE::4157186	DO52657	d31cce9d-1b38-44fd-9378-0d128e12a011	MALY-DE	male	lymphoma	olivedrab1	(192, 255, 62)	1092	948	93	0.748	2.04	74	0	464	other	1.01857	other	0.738153	SV	0.503958	SV	1.92083	Enhancer_in_dup	1.16175	other	0.0133723	other	-1.24759	other_100kb_down	0.496821	other	-1.0055
d392ded3-afc8-4c79-b278-40245f18f2f8	OV-AU::AOCS-077	DO46350	d392ded3-afc8-4c79-b278-40245f18f2f8	OV-AU	female	ovary	darkcyan	(0, 139, 139)	1238	1018	255	0.225	4.701	66	1	886	other	-0.970945	somatic_lt500kb	1.24779	SV	1.21375	SV	1.24903	other	1.7079	other	-0.16115	other	-0.96142	SV-UTR	0.949722	other	0.670661
d4bf6034-aeae-48a6-907b-10e2cc904015	OV-AU::AOCS-108	DO46394	d4bf6034-aeae-48a6-907b-10e2cc904015	OV-AU	female	ovary	darkcyan	(0, 139, 139)	1144	963	831	0.684	3.641	61	1	1039	other	-0.490796	other	0.54245	SV	1.78431	SV	-0.216476	other	0.537379	other	0.543706	other	-0.48251	other_100kb_down	-0.380163	SV_100kb_down	0.332722
d5423a93-0a72-43cf-a7ae-9011f47553c7	CLLE-ES::290	DO6561	d5423a93-0a72-43cf-a7ae-9011f47553c7	CLLE-ES	female	leukemia	olivedrab1	(192, 255, 62)	1703	1574	15	0.95	2	63	1	686	other	1.20919	other	-0.187739	other	2.93129	SV	0.899932	other	2.49581	other	1.55854	other	-1.55106	SV-UTR	1.34893	SV_100kb_down	-1.55295
d5c87d16-172f-4790-8867-949dcaa534d4	RECA-EU::C0086	DO47159	d5c87d16-172f-4790-8867-949dcaa534d4	RECA-EU	female	kidney	darkorange	(255, 140, 0)	1027	919	23	0.539	1.915	83	1	1402	other	0.396535	other	-0.172371	other	0.149972	other	0.646448	other	0.332597	other	0.934896	other	0.960452	SV-UTR	0.400623	other	-0.433679
d6ee68e5-ceb3-4a63-b3bd-e64fe5398102	MALY-DE::4174905	DO27843	d6ee68e5-ceb3-4a63-b3bd-e64fe5398102	MALY-DE	male	lymphoma	olivedrab1	(192, 255, 62)	1118	1004	7	0.68	1.943	72	0	1525	other	1.93625	other	1.10937	other	1.15953	SV	0.409662	other	0.741108	other	-0.0662058	other	-0.995163	other	1.25686	SV_100kb_down	-0.110839
d876d576-c622-11e3-bf01-24c6515278c0	LIRI-JP::RK137	DO45243	d876d576-c622-11e3-bf01-24c6515278c0	LIRI-JP	female	liver-biliary	green	(0, 255, 0)	342	255	85	0.495	2.298	74	0	0	other	-0.193868	other	3.85993	other	2.2865	SV	-0.189387	other	-0.152955	other	0.40829	other	-0.805018	other_100kb_down	-0.711746	SV_100kb_down	0.686007
d88296ac-bb0d-47ab-9051-6c358f0af780	CLLE-ES::795	DO52721	d88296ac-bb0d-47ab-9051-6c358f0af780	CLLE-ES	male	leukemia	olivedrab1	(192, 255, 62)	1254	1142	9	0.917	1.93	73	0	1560	other	1.59172	other	-0.187739	other	1.83991	SV	0.935274	Enhancer_in_dup	3.16557	other	0.656518	other	-1.55787	other_100kb_down	0.328595	SV_100kb_down	-1.76984
d8c2b4b2-e12b-43d2-bafc-87b29f027797	OV-AU::AOCS-120	DO46424	d8c2b4b2-e12b-43d2-bafc-87b29f027797	OV-AU	female	ovary	darkcyan	(0, 139, 139)	1204	950	1581	0.844	2.891	47	1	2341	somaticSV	-0.00326282	other	0.113574	other	-0.590911	other	-1.46609	other	-0.949023	other	-0.143734	other	-0.0530469	SV-UTR	0.470709	other	2.76434
d9e66fc5-9018-4568-b388-c5eb756f7823	OV-AU::AOCS-114	DO46404	d9e66fc5-9018-4568-b388-c5eb756f7823	OV-AU	female	ovary	darkcyan	(0, 139, 139)	1203	1008	0	0.829	1.695	55	0	0	other	0.665825	other	0.552058	SV	1.11644	SV	0.987683	other	-0.789157	other	-1.60256	other	-0.0779241	other_100kb_down	-0.215446	SV_100kb_down	0.59907
da43386c-47f8-4e03-b6ca-8b94e13792e7	OV-AU::AOCS-139	DO46493	da43386c-47f8-4e03-b6ca-8b94e13792e7	OV-AU	female	ovary	darkcyan	(0, 139, 139)	1292	1059	1089	0.488	3.067	62	0	839	other	-0.982673	other	-0.101427	SV	1.21886	other	-1.04928	Enhancer_in_dup	-0.263703	other	0.424035	other	-1.12247	other_100kb_down	0.260503	other	0.217303
da5b9926-c622-11e3-bf01-24c6515278c0	LIRI-JP::RK138	DO45245	da5b9926-c622-11e3-bf01-24c6515278c0	LIRI-JP	female	liver-biliary	green	(0, 255, 0)	1187	1082	0	0.456	1.637	75	0	0	other	0.455427	other	0.151453	other	-0.293356	SV	-0.673402	other	-0.593182	other	0.938006	other	0.357272	SV-UTR	0.308258	SV_100kb_down	1.07023
dabdd983-a819-410e-bfb8-5c66a66cf5ab	CLLE-ES::442	DO7172	dabdd983-a819-410e-bfb8-5c66a66cf5ab	CLLE-ES	male	leukemia	olivedrab1	(192, 255, 62)	1165	1086	7	0.94	1.943	61	1	5473	other	1.42832	other	-0.137612	other	3.23614	SV	1.23514	other	3.62699	other	1.98308	other	-1.55787	SV-UTR	1.95988	other	-1.45379
db4d1d04-1189-4c0e-99a7-904667af07b5	RECA-EU::C0024	DO47048	db4d1d04-1189-4c0e-99a7-904667af07b5	RECA-EU	female	kidney	darkorange	(255, 140, 0)	1264	1154	15	0.263	2.002	59	0	1932	other	0.344622	other	-0.187739	SV	0.347281	SV	0.454655	other	-0.323333	other	0.426023	other	0.533467	SV-UTR	0.218605	other	0.62897
db9ce6c6-529c-4da6-92c4-f4f3fc3fe109	MALY-DE::4165379	DO52680	db9ce6c6-529c-4da6-92c4-f4f3fc3fe109	MALY-DE	female	lymphoma	olivedrab1	(192, 255, 62)	1227	1114	9	0.3	2.039	64	0	1450	other	1.32244	other	2.00654	other	1.30281	SV	1.44577	other	0.964724	other	0.620075	other	-0.991114	other	0.310865	other	-0.729734
dbae3c4e-6d66-483a-a611-7285067bf85c	MALY-DE::4161781	DO52679	dbae3c4e-6d66-483a-a611-7285067bf85c	MALY-DE	female	lymphoma	olivedrab1	(192, 255, 62)	1351	1200	97	0.42	2.053	36	0	274	other	0.264425	other	2.7976	SV	0.00706498	SV	0.797918	other	1.66675	other	-0.0511542	other	-1.25667	SV-UTR	0.677283	SV_100kb_down	-0.361224
dbbd54db-4470-4df6-b5be-3e175c7133b0	OV-AU::AOCS-167	DO46593	dbbd54db-4470-4df6-b5be-3e175c7133b0	OV-AU	female	ovary	darkcyan	(0, 139, 139)	1247	1040	361	0.81	1.902	49	1	937	other	-0.456934	somatic_lt500kb	-0.0858388	other	-0.42367	SV	-0.422485	other	-0.360717	other	0.331404	other	-0.751343	SV-UTR	-0.571449	SV_100kb_down	-0.711696
dc4bc4c4-2cc1-4a2e-a9f2-613088af17bf	MALY-DE::4104893	DO27807	dc4bc4c4-2cc1-4a2e-a9f2-613088af17bf	MALY-DE	male	lymphoma	olivedrab1	(192, 255, 62)	1103	995	37	0.84	1.971	16	0	1257	other	0.819467	other	1.2378	other	-0.0385192	SV	1.57563	other	0.591043	other	0.80714	other	-0.867227	other	1.49114	SV_100kb_down	-0.445968
dc505248-ed04-4f77-a7c6-3fefbc5df27b	CLLE-ES::1	DO6350	dc505248-ed04-4f77-a7c6-3fefbc5df27b	CLLE-ES	male	leukemia	olivedrab1	(192, 255, 62)	1076	999	9	0.883	1.918	44	1	5573	other	1.5258	other	-0.178226	SV	1.38129	other	0.698543	other	3.01684	other	2.1432	other	-1.55199	SV-UTR	1.39446	SV_100kb_down	-1.81055
dc856038-f5f7-4dfc-a0a4-3e3a6b8d160f	PACA-AU::ICGC_0313	DO34728	dc856038-f5f7-4dfc-a0a4-3e3a6b8d160f	PACA-AU	female	pancreas	purple	(160, 32, 240)	1250	1029	75	0.278	3.065	77	0	508	other	1.65302	other	0.56846	SV	-0.292351	SV	0.0373895	other	-0.658389	other	-0.679209	other	1.01031	other_100kb_down	-0.516296	SV_100kb_down	2.15614
dce54d09-9827-4fe2-abe1-c5b7d528ba7f	OV-AU::AOCS-164	DO46586	dce54d09-9827-4fe2-abe1-c5b7d528ba7f	OV-AU	female	ovary	darkcyan	(0, 139, 139)	1057	878	505	0.949	1.976	55	1	1019	other	-1.12119	other	0.0286269	SV	0.544393	SV	0.37518	other	1.31708	other	-0.321642	other	-0.454211	SV-UTR	-0.4866	other	-0.69019
dd4fdb6a-8067-4b64-ab74-bbb0fec34ca9	PACA-AU::ICGC_0295	DO34801	dd4fdb6a-8067-4b64-ab74-bbb0fec34ca9	PACA-AU	male	pancreas	purple	(160, 32, 240)	1316	1066	7	0.64	1.928	60	0	626	other	1.3994	other	0.881168	SV	-0.342777	SV	-0.599195	other	-1.34933	other	-0.800173	other	1.86997	other_100kb_down	-0.0470712	SV_100kb_down	-0.448853
dd8f3e1c-6ed6-41c2-957d-6f679a3cb3ca	MALY-DE::4133511	DO27819	dd8f3e1c-6ed6-41c2-957d-6f679a3cb3ca	MALY-DE	male	lymphoma	olivedrab1	(192, 255, 62)	1188	1055	65	0.81	1.945	5	0	2189	other	0.918769	other	1.42516	SV	0.439479	SV	0.0236455	other	0.611668	other	0.706417	other	-1.28507	SV-UTR	2.48613	other	-0.6009
de4f520c-c622-11e3-bf01-24c6515278c0	LIRI-JP::RK141	DO45247	de4f520c-c622-11e3-bf01-24c6515278c0	LIRI-JP	female	liver-biliary	green	(0, 255, 0)	1283	1154	59	0.69	2.079	31	0	0	other	0.28226	other	5.22553	other	-0.33416	SV	-1.06416	other	-0.877851	other	-0.3949	other	-1.12241	other	-0.0645518	SV_100kb_down	1.27447
decfb419-63b3-47b0-9dfc-baae180566a0	RECA-EU::C0004	DO46830	decfb419-63b3-47b0-9dfc-baae180566a0	RECA-EU	female	kidney	darkorange	(255, 140, 0)	1058	946	17	0.44	1.867	77	0	2044	other	0.815031	other	-0.0422893	SV	0.0233909	SV	1.39736	other	1.0458	other	0.881615	other	0.341842	other_100kb_down	0.558272	SV_100kb_down	0.0169385
def5526a-774a-4704-bb24-10c4e713649a	CLLE-ES::27	DO6390	def5526a-774a-4704-bb24-10c4e713649a	CLLE-ES	male	leukemia	olivedrab1	(192, 255, 62)	1250	1156	0	0.959	1.929	58	0	0	other	1.15053	other	-0.187739	SV	0.770456	SV	0.672981	other	2.07168	other	1.11838	other	-1.55787	SV-UTR	2.77262	SV_100kb_down	-1.06205
df814571-57f1-4e55-bc1a-c892c568c4ba	MALY-DE::4146289	DO27793	df814571-57f1-4e55-bc1a-c892c568c4ba	MALY-DE	male	lymphoma	olivedrab1	(192, 255, 62)	1042	922	25	0.368	1.968	14	0	456	other	1.01586	other	0.821234	other	-0.0869379	SV	1.00718	other	0.272276	other	-0.0432511	other	-0.364216	SV-UTR	1.06981	SV_100kb_down	-0.344321
df9f8c80-c622-11e3-bf01-24c6515278c0	LIRI-JP::RK142	DO45249	df9f8c80-c622-11e3-bf01-24c6515278c0	LIRI-JP	male	liver-biliary	green	(0, 255, 0)	1326	1179	335	0.219	1.811	57	0	0	other	-0.292305	other	0.335764	other	-0.373839	SV	0.251726	other	0.391034	other	1.19572	other	-0.285513	SV-UTR	0.108062	SV_100kb_down	-0.0941347
e053d377-e4f2-4aee-af7d-e61605e0f4f5	RECA-EU::C0037	DO46909	e053d377-e4f2-4aee-af7d-e61605e0f4f5	RECA-EU	male	kidney	darkorange	(255, 140, 0)	1055	977	45	0.453	1.944	78	0	981	other	-1.08186	other	-0.11304	SV	-0.345526	SV	1.58445	other	0.690716	other	-0.236727	other	-0.596205	SV-UTR	0.0659745	other	1.05133
e0aa815f-668a-4de9-bb32-3f215bb7f843	PACA-AU::ICGC_0304	DO34785	e0aa815f-668a-4de9-bb32-3f215bb7f843	PACA-AU	female	pancreas	purple	(160, 32, 240)	1374	1114	109	0.667	1.957	67	0	721	other	1.46813	other	0.849147	SV	-0.274299	SV	-0.308232	other	-1.8386	other	-1.24376	other	1.50908	other_100kb_down	0.872249	SV_100kb_down	0.262233
e1f0c565-6ed3-4e42-bc3e-c7b0003e837a	CLLE-ES::3	DO6352	e1f0c565-6ed3-4e42-bc3e-c7b0003e837a	CLLE-ES	male	leukemia	olivedrab1	(192, 255, 62)	1139	1053	1	0.927	1.929	45	0	5327	other	1.47963	other	-0.114641	other	1.46603	other	0.576706	other	2.22251	other	0.922174	other	-1.53876	other_100kb_down	1.39495	other	-1.60261
e2b09705-c5c8-48ee-a90e-19648a7bf2cb	MALY-DE::4110378	DO52653	e2b09705-c5c8-48ee-a90e-19648a7bf2cb	MALY-DE	female	lymphoma	olivedrab1	(192, 255, 62)	1115	986	23	0.648	1.979	69	0	377	other	1.23545	other	0.564125	SV	1.15067	SV	1.48804	other	0.980642	other	0.737389	other	-1.19057	SV-UTR	2.66465	SV_100kb_down	-1.02547
e2fa7251-507e-4d76-95a3-a228adc3885a	MALY-DE::4128852	DO221129	e2fa7251-507e-4d76-95a3-a228adc3885a	MALY-DE	female	lymphoma	olivedrab1	(192, 255, 62)	1129	1033	39	0.569	1.95	57	0	142	other	1.27286	other	1.62614	other	1.64217	SV	1.36317	other	1.16821	other	1.1616	other	-1.22121	SV-UTR	0.558	SV_100kb_down	-0.262359
e45f3391-2e74-4767-817a-280cebac7c57	OV-AU::AOCS-005	DO46328	e45f3391-2e74-4767-817a-280cebac7c57	OV-AU	female	ovary	darkcyan	(0, 139, 139)	1233	1019	803	0.71	3.058	52	1	972	other	0.453227	other	0.0744626	SV	1.72984	SV	-0.808654	other	-0.08627	other	-0.883027	other	-1.10719	SV-UTR	-0.521208	SV_100kb_down	0.302811
e4aaca83-3ae9-47f6-a975-c144767ad705	OV-AU::AOCS-055	DO46330	e4aaca83-3ae9-47f6-a975-c144767ad705	OV-AU	female	ovary	darkcyan	(0, 139, 139)	1246	1048	725	0.498	4.177	60	1	684	other	0.218191	somatic_lt500kb	0.447953	SV	2.08507	SV	-0.880753	other	0.542607	other	-0.36949	other	-0.269491	SV-UTR	1.09447	other	0.633149
e4fd1b3e-c622-11e3-bf01-24c6515278c0	LIRI-JP::RK146	DO45251	e4fd1b3e-c622-11e3-bf01-24c6515278c0	LIRI-JP	female	liver-biliary	green	(0, 255, 0)	1258	1131	161	0.56	2.173	57	0	0	other	-0.37107	other	0.313194	other	0.868839	SV	0.364385	other	0.0504946	other	1.21907	other	-0.385335	other	-0.379035	SV_100kb_down	0.246289
e56b0990-ff67-47c1-b9ad-87ef1d4aa2ae	PACA-AU::ICGC_0134	DO33368	e56b0990-ff67-47c1-b9ad-87ef1d4aa2ae	PACA-AU	male	pancreas	purple	(160, 32, 240)	1276	1090	285	0.304	2.709	81	1	98	other	1.76927	other	-0.0547002	other	-0.170274	other	-1.37937	other	-0.735147	other	-0.333194	other	0.476745	other_100kb_down	1.36249	SV_100kb_down	0.349249
e5c89fcf-cc57-4fad-a138-ea47ee9ea225	RECA-EU::C0068	DO47128	e5c89fcf-cc57-4fad-a138-ea47ee9ea225	RECA-EU	male	kidney	darkorange	(255, 140, 0)	466	409	23	0.37	3.527	66	0	2264	other	0.320124	other	-0.187739	other	-0.384835	SV	1.14121	other	0.26812	other	0.678594	other	0.378279	other	-0.428649	other	0.0298204
e6168db0-d12f-4218-8ab9-bd704201cb2b	MALY-DE::4135099	DO27811	e6168db0-d12f-4218-8ab9-bd704201cb2b	MALY-DE	male	lymphoma	olivedrab1	(192, 255, 62)	1003	877	595	0.789	1.906	49	0	596	other	2.317	other	-0.0597374	SV	-0.237992	SV	0.508893	other	0.279035	other	0.499248	other	-1.24487	SV-UTR	1.14231	other	-0.565333
e64e9f76-c622-11e3-bf01-24c6515278c0	LIRI-JP::RK147	DO45253	e64e9f76-c622-11e3-bf01-24c6515278c0	LIRI-JP	male	liver-biliary	green	(0, 255, 0)	1320	1178	103	0.678	1.945	50	0	0	other	0.0658759	other	0.934623	SV	0.17037	SV	-0.946459	other	-0.792037	other	0.237859	other	-0.83065	SV-UTR	-1.42257	SV_100kb_down	2.57995
e6f7344b-951f-4f3f-b140-7bf53164c462	OV-AU::AOCS-060	DO46336	e6f7344b-951f-4f3f-b140-7bf53164c462	OV-AU	female	ovary	darkcyan	(0, 139, 139)	1254	1006	397	0.661	2.948	70	1	664	other	0.564146	other	-0.126388	SV	0.501055	SV	-0.700336	other	0.647896	other	-0.586633	other	-0.555619	SV-UTR	1.30593	other	-0.445746
e84debc4-b47d-48ed-a0d0-2859f0ebf987	OV-AU::AOCS-086	DO46366	e84debc4-b47d-48ed-a0d0-2859f0ebf987	OV-AU	female	ovary	darkcyan	(0, 139, 139)	1231	1023	323	0.5	1.874	65	1	2054	other	0.405461	other	-0.100752	SV	0.489749	SV	-0.199231	other	0.970004	other	2.68418	other	-0.0895802	SV-UTR	-0.950232	other	-1.54617
e84e0649-a2e8-4873-9cb6-1aa65601ae3a	MALY-DE::4150895	DO52666	e84e0649-a2e8-4873-9cb6-1aa65601ae3a	MALY-DE	female	lymphoma	olivedrab1	(192, 255, 62)	1076	958	77	0.689	4.126	57	0	996	other	0.92728	other	1.17593	other	0.339089	SV	1.46601	other	0.427178	other	-0.463685	other	-1.28317	other_100kb_down	-0.00725925	SV_100kb_down	-0.278236
e97ea3d7-9fcd-4df1-9ea8-587cb3be75ec	PACA-AU::ICGC_0521	DO49183	e97ea3d7-9fcd-4df1-9ea8-587cb3be75ec	PACA-AU	female	pancreas	purple	(160, 32, 240)	1238	1038	213	0.57	3.434	51	1	429	other	2.43051	other	0.027291	other	-0.463729	SV	-0.756312	other	-0.489265	other	-1.20589	other	1.99243	other_100kb_down	1.49375	SV_100kb_down	0.154834
e98e4e23-a139-4fff-b017-35f3f976eddd	MALY-DE::4170686	DO27837	e98e4e23-a139-4fff-b017-35f3f976eddd	MALY-DE	male	lymphoma	olivedrab1	(192, 255, 62)	1091	963	11	0.54	2.003	56	0	917	other	1.33936	other	1.70248	SV	0.547222	SV	1.92269	Enhancer_in_dup	1.61763	other	0.0657625	other	-1.02178	SV-UTR	1.85085	SV_100kb_down	-0.775583
ea4a5ca7-86f9-47c7-81be-0c2c669a999f	CLLE-ES::82	DO6434	ea4a5ca7-86f9-47c7-81be-0c2c669a999f	CLLE-ES	female	leukemia	olivedrab1	(192, 255, 62)	1200	1092	11	0.969	2.044	45	1	3407	other	1.59321	other	-0.187739	other	1.37449	SV	1.20433	other	2.53253	other	1.49371	other	-1.55368	SV-UTR	2.25235	SV_100kb_down	-1.71632
eba6d269-27f8-4e50-b59a-5d639bdd5cff	CLLE-ES::48	DO6418	eba6d269-27f8-4e50-b59a-5d639bdd5cff	CLLE-ES	male	leukemia	olivedrab1	(192, 255, 62)	1263	1129	33	0.844	1.957	62	1	2057	other	1.73315	germline_lt500kb	-0.175369	SV	2.50884	SV	1.98688	other	2.47433	other	0.943321	other	-1.55787	other	1.48807	other	-1.7327
ebc1a26b-9582-4756-acd5-b02d1152319d	CLLE-ES::84	DO52699	ebc1a26b-9582-4756-acd5-b02d1152319d	CLLE-ES	male	leukemia	olivedrab1	(192, 255, 62)	582	493	1	0.928	1.933	65	0	6277	other	1.09276	other	-0.187739	other	2.82159	SV	1.05941	other	2.86704	other	1.73949	other	-1.55787	other	2.48238	other	-1.50298
ebe0ed67-2d3f-45cd-8f9b-4912595b16a0	MALY-DE::4108992	DO52689	ebe0ed67-2d3f-45cd-8f9b-4912595b16a0	MALY-DE	male	lymphoma	olivedrab1	(192, 255, 62)	1198	1046	487	0.769	1.875	68	0	1423	other	0.770786	other	2.19255	other	-0.270094	SV	2.71554	other	1.43018	other	0.171028	other	-1.30368	other_100kb_down	1.52794	SV_100kb_down	-0.657415
ec474dfa-527c-44f3-9224-bf1c858cabfc	ESAD-UK::OCCAMS-ST-030	DO50453	ec474dfa-527c-44f3-9224-bf1c858cabfc	ESAD-UK	male	eosophagus	mediumpurple	(147, 112, 219)	1058	940	0	0.444	1.763	68	0	0	other	-0.968127	other	0.345741	SV	-0.679751	SV	-1.06637	other	-0.883305	other	-0.389688	other	0.50199	SV-UTR	0.0681717	SV_100kb_down	-0.631834
ec646623-6d33-4fbd-888e-89f55d82eb11	PACA-AU::ICGC_0109	DO33184	ec646623-6d33-4fbd-888e-89f55d82eb11	PACA-AU	male	pancreas	purple	(160, 32, 240)	1245	1040	59	0.479	1.96	70	1	913	other	1.8826	other	0.915601	SV	0.254153	SV	0.116149	other	-1.29923	other	-1.50271	other	0.849265	other_100kb_down	-0.270762	other	-0.0515025
edac1323-2497-45e6-9148-e9c955292ba2	PACA-AU::ICGC_0115	DO33248	edac1323-2497-45e6-9148-e9c955292ba2	PACA-AU	female	pancreas	purple	(160, 32, 240)	1218	1004	207	0.394	3.303	70	1	796	other	1.95325	other	1.00336	other	-0.679751	SV	0.292602	other	-1.54394	other	-1.79718	other	1.17378	SV-UTR	0.977233	SV_100kb_down	0.376125
ee5d5e7d-78cf-4a29-a9ee-56aa3da877dd	PACA-AU::ICGC_0025	DO32875	ee5d5e7d-78cf-4a29-a9ee-56aa3da877dd	PACA-AU	male	pancreas	purple	(160, 32, 240)	1324	1105	339	0.507	1.653	69	1	348	other	1.2813	other	0.300491	SV	-0.29705	SV	-0.358282	other	-0.651197	other	-0.843402	other	1.01928	other_100kb_down	0.45461	SV_100kb_down	0.783682
ee8ba991-8c96-476e-b096-49f3aaaffc2f	PACA-AU::ICGC_0021	DO32863	ee8ba991-8c96-476e-b096-49f3aaaffc2f	PACA-AU	male	pancreas	purple	(160, 32, 240)	1313	1079	331	0.432	2.875	60	1	715	other	1.65899	somatic_lt500kb	1.3767	SV	-0.485963	SV	0.647802	Enhancer_in_dup	-0.882536	other	-1.65758	other	1.01892	other_100kb_down	0.300336	SV_100kb_down	0.272062
ef3a0ccd-85bc-4e5f-a8c6-5a2e2d9e6717	PACA-AU::ICGC_0393	DO49080	ef3a0ccd-85bc-4e5f-a8c6-5a2e2d9e6717	PACA-AU	male	pancreas	purple	(160, 32, 240)	1297	1058	315	0.438	2.076	60	0	83	other	1.65262	other	0.326103	SV	0.50123	SV	-0.903244	other	-0.496093	other	-0.381072	other	2.42913	other_100kb_down	0.311528	SV_100kb_down	0.343284
efbec43c-0c16-4006-abe8-c3ec2ec42c05	OV-AU::AOCS-063	DO46340	efbec43c-0c16-4006-abe8-c3ec2ec42c05	OV-AU	female	ovary	darkcyan	(0, 139, 139)	1236	1025	291	0.58	1.959	62	1	616	other	0.765065	other	0.879302	other	1.3074	SV	0.0410569	other	0.0871992	other	-1.1813	other	0.740402	SV-UTR	0.54005	SV_100kb_down	-0.220016
efec3225-de07-4559-9a90-95223495cc61	OV-AU::AOCS-034	DO46329	efec3225-de07-4559-9a90-95223495cc61	OV-AU	female	ovary	darkcyan	(0, 139, 139)	1172	1020	619	0.789	1.711	52	1	1699	other	-0.323135	other	0.83889	other	-0.489145	SV	0.0602342	other	0.574735	other	1.37239	other	-0.200757	SV-UTR	0.581231	SV_100kb_down	0.447045
effb868c-f905-41a0-ace1-b5e508732534	RECA-EU::C0100	DO47174	effb868c-f905-41a0-ace1-b5e508732534	RECA-EU	male	kidney	darkorange	(255, 140, 0)	1274	1144	31	0.601	1.544	70	1	1508	other	0.242029	other	-0.17535	SV	-0.246054	SV	-0.104694	other	1.1713	other	0.259496	other	-0.719669	other	-0.973554	other	-0.379359
f047cb85-8f88-45d5-83c3-0416c9f3fff7	MALY-DE::4145056	DO52669	f047cb85-8f88-45d5-83c3-0416c9f3fff7	MALY-DE	female	lymphoma	olivedrab1	(192, 255, 62)	1210	1106	19	0.665	2.036	67	0	592	other	2.07259	other	0.887512	SV	3.04708	SV	1.37169	other	1.31119	other	0.842815	other	-0.996233	SV-UTR	1.55257	other	-0.440271
f04aecf0-eb12-4ab9-928e-7bcf201b0b40	MALY-DE::4105105	DO27781	f04aecf0-eb12-4ab9-928e-7bcf201b0b40	MALY-DE	female	lymphoma	olivedrab1	(192, 255, 62)	1258	1130	7	0.762	2	40	0	516	other	1.90777	other	0.150076	SV	1.02789	other	-0.189065	Enhancer_in_dup	0.747488	other	0.750939	other	-1.01444	other_100kb_down	1.46092	SV_100kb_down	-0.392823
f075dcdb-4b6a-4186-bfc5-c1787c4a14ac	MALY-DE::4135350	DO27771	f075dcdb-4b6a-4186-bfc5-c1787c4a14ac	MALY-DE	male	lymphoma	olivedrab1	(192, 255, 62)	911	799	41	0.91	1.955	8	0	1553	other	0.968936	other	1.08423	SV	-0.0132383	SV	0.526524	other	-0.268582	other	0.253675	other	-1.39219	SV-UTR	1.8147	other	-0.454256
f1504811-8363-41e6-b43c-62452b1262d3	OV-AU::AOCS-161	DO46571	f1504811-8363-41e6-b43c-62452b1262d3	OV-AU	female	ovary	darkcyan	(0, 139, 139)	1169	1009	527	0.656	2.441	61	1	243	other	0.391827	other	0.849659	SV	1.26168	SV	-0.361873	other	0.406768	other	0.35433	other	-0.206202	SV-UTR	0.679732	SV_100kb_down	-0.218599
f1d9124e-dfa2-415e-b8b8-dd872fd3e2cb	PACA-AU::ICGC_0143	DO33408	f1d9124e-dfa2-415e-b8b8-dd872fd3e2cb	PACA-AU	female	pancreas	purple	(160, 32, 240)	1189	1005	87	0.348	2.045	68	0	909	other	1.02392	other	1.77836	SV	-0.34253	SV	0.614317	other	-1.0453	other	-1.09057	other	0.9222	other	-1.29411	other	0.0342304
f1fdacf3-2bb5-400c-895d-ec7f472fa0d4	CLLE-ES::393	DO7136	f1fdacf3-2bb5-400c-895d-ec7f472fa0d4	CLLE-ES	female	leukemia	olivedrab1	(192, 255, 62)	1246	1120	5	0.949	2	55	0	3873	other	1.56952	other	-0.187739	other	3.76841	SV	1.62985	other	2.56475	other	1.15823	other	-1.55787	other_100kb_down	1.64195	SV_100kb_down	-1.39108
f266899a-1dab-4226-a965-bc1327c64080	CLLE-ES::577	DO52716	f266899a-1dab-4226-a965-bc1327c64080	CLLE-ES	female	leukemia	olivedrab1	(192, 255, 62)	1272	1145	11	0.94	1.979	61	0	1310	other	1.70389	other	-0.187739	SV	2.16645	SV	1.5368	other	2.26081	other	0.651326	other	-1.55521	SV-UTR	2.34915	SV_100kb_down	-1.58719
f269134a-e3d5-4020-bcf5-01fb42f914b2	RECA-EU::C0056	DO47108	f269134a-e3d5-4020-bcf5-01fb42f914b2	RECA-EU	female	kidney	darkorange	(255, 140, 0)	281	223	0	0.649	1.521	65	0	0	other	-0.426568	other	-0.180751	other	-0.464402	other	0.655472	Enhancer_in_dup	0.411623	other	0.368606	other	0.110365	other	0.405635	SV_100kb_down	0.829711
f26b1f44-12de-43ba-85bb-bc61741a5a88	OV-AU::AOCS-128	DO46448	f26b1f44-12de-43ba-85bb-bc61741a5a88	OV-AU	female	ovary	darkcyan	(0, 139, 139)	1199	974	995	0.365	3.106	45	1	654	other	-0.773552	somatic_lt500kb	1.07916	SV	0.64406	SV	-0.182636	other	0.491714	other	3.03658	other	-0.443846	other_100kb_down	-0.344543	SV_100kb_down	2.7592
f2b2111c-c622-11e3-bf01-24c6515278c0	LIRI-JP::RK159	DO45259	f2b2111c-c622-11e3-bf01-24c6515278c0	LIRI-JP	male	liver-biliary	green	(0, 255, 0)	1175	1040	47	0.844	3.465	65	0	0	other	-0.274271	somatic_lt500kb	5.21913	other	0.656491	other	-1.25077	other	-0.0775101	other	0.534954	other	-1.33519	other	0.632813	SV_100kb_down	0.0987354
f2c08ac1-4755-4c36-a11d-338d8df9fa0d	MALY-DE::4149246	DO52656	f2c08ac1-4755-4c36-a11d-338d8df9fa0d	MALY-DE	male	lymphoma	olivedrab1	(192, 255, 62)	1000	892	15	0.669	2.004	41	0	2120	other	1.57771	other	0.889625	SV	2.2798	other	-0.733503	other	1.03322	other	0.119249	other	-1.09345	SV-UTR	1.29769	other	-0.658827
f37971bd-ec65-4840-8d4f-678692cee695	RECA-EU::C0050	DO47096	f37971bd-ec65-4840-8d4f-678692cee695	RECA-EU	female	kidney	darkorange	(255, 140, 0)	1106	993	39	0.454	1.973	55	0	2060	other	-1.18575	other	-0.187739	SV	0.811191	other	0.207155	Enhancer_in_dup	0.770653	other	1.4859	other	0.541983	other	-0.704711	SV_100kb_down	-0.761657
f48c3c82-bebe-4b8e-909e-e1a51a7142ec	ESAD-UK::OCCAMS-AH-135	DO50348	f48c3c82-bebe-4b8e-909e-e1a51a7142ec	ESAD-UK	male	eosophagus	mediumpurple	(147, 112, 219)	1192	1040	681	0.536	2.847	68	0	478	other	-0.939992	other	1.41382	SV	-0.679751	other	-1.09817	other	-0.376265	other_SV	-1.26992	other	-0.196218	SV-UTR	-2.01602	SV_100kb_down	-0.486202
f5bb7ae4-4bb4-4e87-b83c-bc8620584989	PACA-AU::ICGC_0315	DO34312	f5bb7ae4-4bb4-4e87-b83c-bc8620584989	PACA-AU	female	pancreas	purple	(160, 32, 240)	1337	1080	157	0.35	3.452	58	1	226	other	2.47807	other	-0.0694265	other	-0.571621	SV	-1.16435	other	-0.511552	other	0.559589	other	1.60409	other_100kb_down	-0.00354703	SV_100kb_down	0.0883182
f5c8f98a-c34a-49e8-a655-d8f29487b55c	CLLE-ES::677	DO52720	f5c8f98a-c34a-49e8-a655-d8f29487b55c	CLLE-ES	female	leukemia	olivedrab1	(192, 255, 62)	1256	1144	9	0.96	2.022	61	0	3034	other	0.908467	other	-0.187739	SV	3.9082	SV	1.26043	other	2.52362	other	2.09616	other	-1.55787	other	-0.0739616	SV_100kb_down	-1.58762
f60007b3-0603-4ad1-8b47-d2d4c4c621e4	MALY-DE::4189200	DO27785	f60007b3-0603-4ad1-8b47-d2d4c4c621e4	MALY-DE	female	lymphoma	olivedrab1	(192, 255, 62)	1074	953	7	0.66	2.029	51	0	1925	other	0.976874	other	1.2274	SV	0.399888	SV	0.918002	other	0.969969	other	0.396955	other	-1.28831	SV-UTR	1.37533	SV_100kb_down	-0.511496
f6189828-eeaa-4d21-b163-53bf3d47a640	OV-AU::AOCS-171	DO46611	f6189828-eeaa-4d21-b163-53bf3d47a640	OV-AU	female	ovary	darkcyan	(0, 139, 139)	1183	984	515	0.759	1.869	52	1	734	other	-1.04226	other	0.479386	SV	0.933389	SV	0.521195	other	1.57275	other	2.35453	other	0.161035	other_100kb_down	-0.491131	other	0.654158
f6c811ff-f22e-490b-9b23-b527d20e6e6d	OV-AU::AOCS-001	DO46325	f6c811ff-f22e-490b-9b23-b527d20e6e6d	OV-AU	female	ovary	darkcyan	(0, 139, 139)	1281	1123	445	0.54	2.112	54	1	477	other	0.022216	other	0.599549	SV	-0.0351425	SV	0.558432	other	0.0188877	other	0.426299	other	-0.309233	SV-UTR	0.32716	other	0.375135
f6e758a5-150f-4424-90b7-1c1a34aec9a3	RECA-EU::C0047	DO46925	f6e758a5-150f-4424-90b7-1c1a34aec9a3	RECA-EU	female	kidney	darkorange	(255, 140, 0)	982	902	3	0.338	3.556	66	0	2126	other	-0.445208	other	-0.187739	SV	-0.00761286	other	-0.196259	other	-0.0303018	other	0.342292	other	0.598611	other_100kb_down	-0.453991	SV_100kb_down	0.333151
f7702c0c-9636-4700-a8ae-7a58afd9fa71	PACA-AU::ICGC_0153	DO33544	f7702c0c-9636-4700-a8ae-7a58afd9fa71	PACA-AU	female	pancreas	purple	(160, 32, 240)	1344	1089	131	0.545	1.921	83	1	412	other	1.08027	other	2.20395	SV	-0.227321	SV	0.366747	other	-1.24457	other	-0.38436	other	1.5752	SV-UTR	0.0917599	SV_100kb_down	-0.131517
f858d813-f3c5-4ad9-8c20-9f231d6624d8	OV-AU::AOCS-142	DO46503	f858d813-f3c5-4ad9-8c20-9f231d6624d8	OV-AU	female	ovary	darkcyan	(0, 139, 139)	1192	994	1179	0.397	3.639	71	0	950	other	-0.53687	other	-0.0228297	SV	0.57575	SV	0.558275	Enhancer_in_dup	2.06283	other	1.33037	other	-0.420442	SV-UTR	0.690575	SV_100kb_down	0.0648856
f8733b80-c622-11e3-bf01-24c6515278c0	LIRI-JP::RK166	DO45263	f8733b80-c622-11e3-bf01-24c6515278c0	LIRI-JP	male	liver-biliary	green	(0, 255, 0)	1233	1091	147	0.478	1.739	67	1	270	other	0.0747615	germline_lt500kb	5.58952	other	-0.46767	SV	0.832587	other	-0.23306	other	0.569232	other	-0.613862	other	0.0217295	SV_100kb_down	1.18823
f9837a56-7244-4846-a63d-266e6a92f168	MALY-DE::4108101	DO27789	f9837a56-7244-4846-a63d-266e6a92f168	MALY-DE	male	lymphoma	olivedrab1	(192, 255, 62)	1111	985	91	0.506	2.114	66	0	292	other	1.02841	other	0.0291076	SV	-0.203781	SV	0.17702	other	0.0156205	other	-0.909166	other	-1.14869	SV-UTR	1.40096	other	-0.53071
f988e698-9b34-45ce-ba4c-74e06e9cae4a	OV-AU::AOCS-088	DO46368	f988e698-9b34-45ce-ba4c-74e06e9cae4a	OV-AU	female	ovary	darkcyan	(0, 139, 139)	1168	963	439	0.611	1.918	57	1	2879	other	-0.960809	other	0.136525	other	0.636395	SV	-1.48483	other	-1.36063	other	-0.714959	other	-1.36103	SV-UTR	1.42852	SV_100kb_down	0.84437
f9a81200-5381-496a-8062-099f9e793618	RECA-EU::C0038	DO47072	f9a81200-5381-496a-8062-099f9e793618	RECA-EU	male	kidney	darkorange	(255, 140, 0)	1076	989	159	0.518	2.197	64	1	789	other	0.176208	other	-0.187739	SV	0.192566	other	-0.205117	other	1.06702	other	2.04597	other	0.12322	other_100kb_down	0.249245	SV_100kb_down	-0.678796
f9dc999f-6dde-448d-9cf1-2897ddcf7b0b	MALY-DE::4145528	DO52686	f9dc999f-6dde-448d-9cf1-2897ddcf7b0b	MALY-DE	male	lymphoma	olivedrab1	(192, 255, 62)	1263	1132	2541	0.489	2.398	62	0	2414	other	0.985025	somatic_lt500kb	1.13914	other	-0.64634	SV	0.801364	other	0.533994	other	-0.617427	other	-1.15545	other_100kb_down	-0.151499	other	-0.397219
fa54205f-7e51-4e5a-9f0a-5e8a2e40235f	PACA-AU::ICGC_0518	DO49178	fa54205f-7e51-4e5a-9f0a-5e8a2e40235f	PACA-AU	male	pancreas	purple	(160, 32, 240)	1234	1036	369	0.388	1.682	58	1	27	other	1.802	other	0.732683	SV	-0.322068	SV	-0.466126	other	-1.43641	other	-0.894786	other	0.857739	SV-UTR	0.567096	other	-0.168302
fce8d8c6-f2a0-43a8-9a7a-b9c519a6686c	MALY-DE::4163639	DO27779	fce8d8c6-f2a0-43a8-9a7a-b9c519a6686c	MALY-DE	female	lymphoma	olivedrab1	(192, 255, 62)	1112	992	293	0.602	2.084	75	0	828	other	0.831584	other	0.0493283	SV	0.159478	SV	1.1731	other	0.279632	other	0.383468	other	-0.841082	other	0.794015	SV_100kb_down	0.117619
fdf7dfb7-9285-46b3-be60-672164507705	MALY-DE::4145177	DO52655	fdf7dfb7-9285-46b3-be60-672164507705	MALY-DE	female	lymphoma	olivedrab1	(192, 255, 62)	1015	897	109	0.783	2.004	75	0	511	other	0.954453	other	1.18945	SV	0.08248	SV	0.564755	other	1.58656	other	0.758374	other	-1.29291	SV-UTR	0.843668	SV_100kb_down	-0.802213
ffa976f0-aa60-4867-842e-361afa7d68ac	CLLE-ES::151	DO52704	ffa976f0-aa60-4867-842e-361afa7d68ac	CLLE-ES	male	leukemia	olivedrab1	(192, 255, 62)	1019	899	11	0.95	1.93	71	1	1455	other	1.48777	other	-0.187739	other	0.430474	other	-1.48809	other	2.95954	other	0.958216	other	-1.55787	other	0.676542	SV_100kb_down	-1.33201
TCGA-02-2483	GBM-US::a2ac9937-f351-4d78-9261-264bf6c21e0c	DO12352	4d7f2c74-862b-4aad-98e1-fa831f14a905	GBM-US	male	cns	gray	(190, 190, 190)	1029	911	203	0.75	1.937	43	0	466	other	-1.71489	other	0.13566	other	-0.440841	SV	-0.445806	other	0.168944	other	0.361702	other	1.15604	SV-UTR	1.60519	SV_100kb_down	-0.669846
TCGA-02-2485	GBM-US::521ea765-1bd1-423d-a75d-091243df37a9	DO12742	0332b017-17d5-4083-8fc4-9d6f8fdbbbde	GBM-US	male	cns	gray	(190, 190, 190)	1320	1207	179	0.84	3.996	53	0	470	other	-0.157867	other	-0.102343	other	0.466364	SV	0.0856533	other	-0.269134	other	0.892517	other	1.02539	other_100kb_down	1.62181	other	-0.46693
TCGA-06-0125	GBM-US::8da3103e-3e6c-4176-a583-d5fe5e60601e	DO13510	96e3db14-2bb1-4f68-aed6-5e794750c96e	GBM-US	female	cns	gray	(190, 190, 190)	1285	1160	261	0.589	2.031	63	1	1448	other	-0.226198	other	-0.0377125	SV	-0.531633	SV	-1.38576	other	0.292431	other	1.41517	other	0.971151	other_100kb_down	1.42139	other	-0.321967
TCGA-06-0157	GBM-US::ea3b5da2-6a12-400c-bf0f-e442f5ec1132	DO12814	b1e62d8e-24d2-4118-8cd0-3142acebdd5b	GBM-US	female	cns	gray	(190, 190, 190)	1089	973	77	0.842	2.085	63	1	97	other	-0.293895	other	0.317076	SV	0.474076	SV	0.452744	other	0.535661	other	-0.982885	other	0.55306	SV-UTR	1.45528	SV_100kb_down	-0.466742
TCGA-06-0171	GBM-US::01a92062-967a-4900-8dc7-a5ecd3b3f8e2	DO11382	39520be3-a2af-4189-acf4-9d239363333a	GBM-US	male	cns	gray	(190, 190, 190)	1036	873	195	0.211	2.052	65	1	399	other	0.301348	other	0.821494	SV	0.590434	SV	0.681609	other	1.35083	other	-0.643618	other	0.764886	other	-0.0723231	SV_100kb_down	0.461858
TCGA-06-0190	GBM-US::74139255-a635-4c87-814d-3dd04ed630a8	DO10975	c065761d-f775-457f-bda0-4c7c257a701e	GBM-US	male	cns	gray	(190, 190, 190)	1094	972	581	0.38	3.594	62	1	317	other	-0.793753	other	0.375379	SV	-0.0215701	SV	0.716973	other	0.746176	other	0.129051	other	0.767309	SV-UTR	0.356196	other	0.422845
TCGA-06-0210	GBM-US::de7b7cac-f094-4d59-8651-e991e34ea093	DO13869	b60392fb-43d9-4c9c-b91b-ded40492e61c	GBM-US	female	cns	gray	(190, 190, 190)	1113	1018	209	0.59	3.593	72	1	225	other	-0.0553278	other	0.650347	other	0.246827	other	-0.858977	other	0.890324	other	0.269655	other	0.532763	other_100kb_down	-0.214817	other	0.158729
TCGA-06-0211	GBM-US::5c984433-33cf-42fc-b3ba-511efcdcab19	DO11794	3914c02e-44ad-4c96-8464-61aa95b42c49	GBM-US	male	cns	gray	(190, 190, 190)	1329	1205	213	0.724	2.003	47	1	360	other	-0.762203	other	0.127655	SV	-0.266742	SV	0.260814	other	0.311805	other	0.237859	other	0.510007	other	0.719622	SV_100kb_down	-0.24458
TCGA-06-0744	GBM-US::5613f5f6-086d-470b-8f77-6dcb7f8625b7	DO11860	914421d2-898e-433e-bb66-b1710eaae2c7	GBM-US	male	cns	gray	(190, 190, 190)	946	842	219	0.894	2.072	66	1	1426	other	-0.847317	other	0.264774	SV	0.534033	SV	-0.446301	other	0.605112	other	1.52751	other	0.464929	SV-UTR	1.55787	other	-0.46993
TCGA-06-0745	GBM-US::386b629e-fab1-4033-b088-45d6eeb4a13e	DO12034	41d50a3c-49fc-4d8a-9c25-bbbcd3a5da6f	GBM-US	male	cns	gray	(190, 190, 190)	971	871	227	0.82	1.884	59	1	239	other	-1.05422	other	0.350425	other	-0.362142	SV	-0.0822684	other	0.633558	other	0.26712	other	0.0347275	SV-UTR	0.122263	SV_100kb_down	-0.21886
TCGA-06-2557	GBM-US::6c28f086-6a25-40b6-93eb-bba0014acda6	DO13318	c27290e4-6835-448a-abdc-df8ddd5f4630	GBM-US	male	cns	gray	(190, 190, 190)	1122	990	285	0.72	1.967	76	1	33	other	-0.0716252	other	0.870474	other	-0.0681377	SV	0.718179	other	1.71107	other	1.52421	other	0.236431	other	0.776905	SV_100kb_down	-0.202751
TCGA-06-2570	GBM-US::b37d944c-c65c-46d6-bb8b-3eb37cb85b68	DO13575	04339769-517c-448d-a7ca-951f83608c60	GBM-US	female	cns	gray	(190, 190, 190)	1079	980	261	0.883	1.949	21	0	958	somaticSV	-0.781614	other	0.436719	SV	0.836874	SV	-1.49668	other	0.682952	other	0.648968	other	1.68041	SV-UTR	1.0484	other	-0.433043
TCGA-06-5411	GBM-US::3f960d3b-a58c-43d0-a8a4-f3555b399c9d	DO12484	2fdab641-d73b-4f9a-aa4c-c1944f131a69	GBM-US	male	cns	gray	(190, 190, 190)	1076	978	37	0.62	1.921	51	1	254	other	-0.662186	other	0.158432	SV	0.222225	other	-1.40377	other	0.891681	other	-0.321159	other	0.112873	SV-UTR	0.171106	other	-0.0771496
TCGA-06-5415	GBM-US::713190ed-c6c1-4695-814b-85ca9b95e6a0	DO12454	fca08ee9-b480-4dc7-be56-f1eb03b56f7c	GBM-US	male	cns	gray	(190, 190, 190)	1009	893	293	0.821	1.978	60	0	260	other	-0.43501	other	0.0497061	SV	0.391086	SV	-0.721693	other	0.159336	other	0.270894	other	0.401288	SV-UTR	1.93972	other	-0.147606
TCGA-14-1034	GBM-US::0078b0c4-68a9-483b-9aab-61156d263213	DO11148	7cae6c0b-36fe-411b-bbba-093a4c846d84	GBM-US	female	cns	gray	(190, 190, 190)	733	623	157	0.955	1.78	60	1	485	other	-0.424233	other	-0.037292	SV	0.650096	SV	0.330486	other	0.0109934	other	-1.33108	other	0.792997	other_100kb_down	0.825047	SV_100kb_down	0.127198
TCGA-14-1402	GBM-US::bf339349-062f-4ea9-a0b2-d87d3a21099e	DO11854	f98de26b-c7d6-435d-81fa-1f1869da9087	GBM-US	female	cns	gray	(190, 190, 190)	407	309	675	0.826	1.971	58	1	975	other	-0.352855	other	-0.0344882	other	0.139929	SV	-0.557792	other	0.721123	other	1.00088	other	0.136706	other_100kb_down	1.63195	SV_100kb_down	-0.0369165
TCGA-14-1823	GBM-US::a515cf2d-e918-4958-9bf6-e611b425a97e	DO12070	4a1ad661-f6ae-44e8-b50b-72ff658ff22b	GBM-US	female	cns	gray	(190, 190, 190)	973	880	77	0.62	2.769	58	1	543	other	0.132736	other	0.0390821	other	-0.219703	SV	-0.421542	other	0.945031	other	0.0111947	other	-0.429362	SV-UTR	1.04706	other	1.09657
TCGA-14-2554	GBM-US::b1c4579c-72fa-4974-830c-b6a81ace45f4	DO11202	53dec97d-0464-4ffd-8e2e-95b2b9a03af0	GBM-US	female	cns	gray	(190, 190, 190)	1050	942	175	0.787	2.141	52	1	532	other	0.277992	other	0.0568945	SV	0.146821	other	-1.24771	other	0.116794	other	-0.140386	other	0.104935	other_100kb_down	1.26498	other	0.291498
TCGA-19-1389	GBM-US::309005a2-93a8-4566-b8d3-6b9310144266	DO12382	82d7fa2d-19cd-41b7-8ed1-ea9fb9a544c6	GBM-US	male	cns	gray	(190, 190, 190)	1083	950	91	0.589	1.839	51	1	141	other	-0.268529	other	-0.0384087	other	-0.60313	SV	-0.111296	other	0.686255	other	-0.484986	other	0.126008	other_100kb_down	-0.582192	SV_100kb_down	2.2193
TCGA-19-2620	GBM-US::352768f9-3ce1-419c-beef-6515c78f5d7a	DO12952	6de41ac1-229b-40b9-a494-5588c284351d	GBM-US	male	cns	gray	(190, 190, 190)	1084	983	129	0.663	1.912	70	1	148	other	-0.50115	other	0.0881169	other	-0.624541	SV	-0.589467	other	-0.178931	other	-0.896277	other	1.11171	SV-UTR	1.14877	SV_100kb_down	-0.262456
TCGA-19-2624	GBM-US::2f4a127f-101a-4192-b3e8-f9be2c8648bc	DO14049	a8f86b64-914c-4d89-897b-33bcdd1759f7	GBM-US	male	cns	gray	(190, 190, 190)	1099	993	423	0.939	1.981	51	1	5	other	-0.246014	other	-0.187739	SV	0.407267	SV	-0.875545	other	0.622182	other	1.78924	other	1.54999	SV-UTR	1.22903	SV_100kb_down	-0.830017
TCGA-19-2629	GBM-US::e17a6048-7a72-42c0-ad3f-97cbff02bc9f	DO11046	56ffaa35-814c-4c0b-b3c6-d4514d34fec2	GBM-US	male	cns	gray	(190, 190, 190)	1039	929	129	0.611	3.359	60	1	737	other	-2.02648	other	0.486613	SV	0.828406	SV	0.0123014	other	1.1868	other	0.669158	other	0.953243	SV-UTR	1.33802	other	-0.187862
TCGA-19-5960	GBM-US::93ed7a2b-b0cb-4a84-871f-5c34a0b6a640	DO12370	b8151614-b08f-49a3-ab6f-2e780f765a17	GBM-US	male	cns	gray	(190, 190, 190)	971	876	353	0.94	1.83	56	1	455	other	0.569984	other	-0.0163852	SV	1.76173	other	-0.912781	other	-0.242533	other	-1.01797	other	0.92614	SV-UTR	1.35527	other	-0.141099
TCGA-26-5132	GBM-US::2c5fa2d4-8e35-42e4-8bca-9fb3371a19c8	DO13474	d1132127-1250-43af-9c16-425798a3d1a7	GBM-US	male	cns	gray	(190, 190, 190)	1041	933	153	0.866	1.885	74	0	286	other	-0.571576	other	0.257735	other	-0.531865	SV	-0.0748255	other	0.0121159	other	-0.392101	other	-0.00393543	other	0.0108066	other	0.618661
TCGA-26-5135	GBM-US::69d56f2d-6924-409b-9d1e-c8d69b400270	DO11447	2ce48f01-2f61-49d9-a56a-7438bf4a37d7	GBM-US	female	cns	gray	(190, 190, 190)	1011	912	263	0.82	2.074	72	1	270	other	-0.596185	other	0.120416	SV	0.12492	SV	-0.235124	other	0.700707	other	0.809665	other	0.800571	SV-UTR	0.109135	SV_100kb_down	-0.148321
TCGA-27-2523	GBM-US::737b35e1-d668-4fce-9b6e-76946c7952b6	DO10908	d60f54f5-b154-42c4-99fb-cea4e7a33dc7	GBM-US	male	cns	gray	(190, 190, 190)	982	881	345	0.932	1.97	63	1	489	other	-0.461977	other	0.061054	other	1.32093	SV	-0.581829	other	0.133557	other	-0.0754567	other	1.01194	SV-UTR	0.844374	SV_100kb_down	-0.643026
TCGA-27-2528	GBM-US::be3a7ef3-34ed-40e1-9d9c-187940596b26	DO11782	374cbd87-428e-4509-85c1-b7d3302c30a0	GBM-US	male	cns	gray	(190, 190, 190)	977	869	185	0.71	1.965	62	1	480	other	-0.158862	other	-0.147463	SV	-0.470762	SV	-1.12599	other	-0.0676172	other	0.457838	other	0.629884	SV-UTR	1.08979	SV_100kb_down	0.15225
TCGA-32-1970	GBM-US::6c5154d2-af36-492f-b520-d925528824e4	DO13144	65723119-bdfe-46f0-b629-c171023abd71	GBM-US	male	cns	gray	(190, 190, 190)	961	832	701	0.86	2.003	59	1	468	other	-0.438994	somatic_lt500kb	-0.0334106	SV	0.846059	SV	-0.704132	other	0.000475118	other	-0.14192	other	0.766941	SV-UTR	0.789468	other	-0.291671
TCGA-41-5651	GBM-US::c184c3ca-7ad3-4202-b108-cb9fd5f5d947	DO11501	5fd77ba9-5015-4d8b-86a0-582e5c76bdd6	GBM-US	female	cns	gray	(190, 190, 190)	1184	1036	525	0.902	2.098	59	1	460	other	0.168612	other	-0.0593891	SV	0.358449	SV	-0.712233	Enhancer_in_dup	-0.26245	other	3.0458	other	1.32963	SV-UTR	1.55592	other	-0.507269
TCGA-A1-A0SM	BRCA-US::784de7ac-8424-42eb-83d4-a1bebaa42b97	DO3037	546b982f-60d9-43df-9761-09369afbee2d	BRCA-US	male	breast	pink	(255, 192, 203)	956	835	219	0.599	2.038	77	0	242	other	0.247681	other	0.100549	other	-0.346044	SV	0.245416	other	0.0177048	other	-1.32055	other	-0.322419	SV-UTR	-0.356757	other	0.569522
TCGA-A2-A04P	BRCA-US::ccd4a24b-d8cc-4686-9dee-c98b0c5a8d21	DO4963	a85cf239-ff51-46e7-9b88-4c2cb49c66b9	BRCA-US	female	breast	pink	(255, 192, 203)	339	304	1877	0.674	3.261	36	1	548	other	-0.566256	other	-0.187739	other	-0.235814	other	-0.25641	other	1.44729	other	2.32418	other	0.642482	SV-UTR	1.7108	other	-0.747583
TCGA-A2-A04T	BRCA-US::b58ad350-5140-4fa8-bc2c-24bca8395f3a	DO5696	b752b444-f033-4be4-9d24-e5e80b4181af	BRCA-US	female	breast	pink	(255, 192, 203)	330	289	1035	0.641	3.24	62	0	2246	other	0.369732	somatic_lt500kb	-0.146264	other	0.000860251	other	1.08388	other	0.598187	other	0.434401	other	1.78981	other	-1.58907	other	0.756858
TCGA-A2-A04X	BRCA-US::733a2a0f-b37a-4b81-b49e-3c0f30d1eb37	DO5249	41f140b8-72b9-4ae3-8b25-6144d9f94d0f	BRCA-US	female	breast	pink	(255, 192, 203)	1094	899	813	0.586	1.926	34	0	1686	other	-0.406232	other	-0.14606	other	-0.152499	SV	1.44291	other	1.116	other	0.187174	other	-1.22287	SV-UTR	-0.134787	other	-0.149996
TCGA-A2-A0D0	BRCA-US::324bcba2-f6a4-45a6-807c-215bdffcca21	DO2995	71fda5a9-7049-406f-9348-2c24f7ddf5f4	BRCA-US	female	breast	pink	(255, 192, 203)	1152	940	863	0.669	2.847	60	0	2048	other	-1.34984	other	-0.138405	other	-0.514483	SV	0.585785	other	-0.0318057	other	1.23083	SV	0.941954	SV-UTR	-0.574748	other	0.608048
TCGA-A2-A0D1	BRCA-US::084c6aec-94f7-4090-8f3f-59fa9e89721a	DO3958	e5593865-5f8e-4a4c-b36f-73fbe64d66da	BRCA-US	female	breast	pink	(255, 192, 203)	1047	863	533	0.881	1.978	76	0	1051	other	-0.0139099	other	-0.138826	SV	-0.277418	SV	-0.755454	other	0.0127228	other	0.828951	other	-1.14109	SV-UTR	1.15825	SV_100kb_down	-0.389931
TCGA-A2-A0D4	BRCA-US::75113445-d2d6-44a0-866c-c9175e6d214b	DO5347	2b000af3-2c9d-4eaa-af3f-8101b7425c37	BRCA-US	female	breast	pink	(255, 192, 203)	989	874	423	0.73	2.352	37	0	767	other	-0.176008	other	-0.134265	other	0.186843	SV	-0.780761	other	-0.21675	other	-0.883945	other	-1.0124	SV-UTR	0.444813	SV_100kb_down	-0.170225
TCGA-A2-A0EY	BRCA-US::d67cd793-2931-429a-9084-2f3c4c8be7ad	DO3614	01658141-8398-4585-9f0f-8355dd9b0604	BRCA-US	female	breast	pink	(255, 192, 203)	362	313	859	0.539	3.308	62	0	1925	other	0.0737028	other	-0.0224605	SV	0.845917	SV	1.16885	other	1.1361	other	-0.559737	other	-0.586117	other	1.12675	other	-0.331879
TCGA-A2-A0YG	BRCA-US::c0892598-1f7b-4f23-9cd8-731f797753d5	DO4036	4d409156-3a36-4c63-9ad6-b6af34f27b06	BRCA-US	female	breast	pink	(255, 192, 203)	456	411	719	0.621	3.553	63	0	666	other	1.43757	other	-0.102197	SV	-0.465524	SV	-0.264307	other	-0.384043	other	-1.34172	other	0.704591	other_100kb_down	0.714018	other	-0.113608
TCGA-A2-A259	BRCA-US::3fc3755d-a3f8-4e2c-813f-ff124f2a75c1	DO4719	13d05f7a-e16a-40ef-9a15-21257da2cf89	BRCA-US	female	breast	pink	(255, 192, 203)	1264	1065	71	0.447	2.152	70	0	1596	other	0.633793	other	-0.0959284	other	-0.620193	SV	0.73706	other	-0.082153	other	0.0574584	SV	-0.497481	SV-UTR	0.181013	SV_100kb_down	0.806708
TCGA-A2-A25B	BRCA-US::eadf8482-e60e-4307-adb7-d5c3b9fa6cae	DO2706	6e839eaf-1dbb-43f5-8846-c980e05540c7	BRCA-US	female	breast	pink	(255, 192, 203)	502	429	1329	0.65	4.038	39	0	1291	other	1.36298	other	-0.177711	SV	-0.524768	SV	-0.872465	other	-0.851275	other	-0.817516	other	-0.975587	SV-UTR	-1.15442	other	0.839242
TCGA-A2-A3KC	BRCA-US::2d29a4ac-98e7-4663-9dd6-5681bc32ac2e	DO3500	f9f04e42-63a2-4ee1-ade4-9e5bb5c20cdd	BRCA-US	female	breast	pink	(255, 192, 203)	1205	1062	211	0.499	2.055	55	0	1102	other	0.615437	other	0.0520791	other	-0.188885	SV	0.525745	other	0.294937	other	-0.104912	other	-0.344821	SV-UTR	0.560998	other	-0.544557
TCGA-A2-A3XX	BRCA-US::53886143-c1c6-40e9-88e6-e4e5e0271fc8	DO44103	c67409b2-ac25-42a0-8543-4636ef132fe4	BRCA-US	female	breast	pink	(255, 192, 203)	1307	1136	225	0.54	2.98	49	1	1439	other	-0.620457	other	0.147862	SV	0.0754954	SV	0.709117	other	0.528278	other	-0.112738	other	0.805878	SV-UTR	-1.03682	other	0.348781
TCGA-A2-A3Y0	BRCA-US::174850b4-5ec2-462b-a890-89bd1716b3c2	DO44273	d8fbb398-d1da-4444-984a-22c8523625da	BRCA-US	female	breast	pink	(255, 192, 203)	1336	1134	919	0.48	3.017	57	0	1546	other	-1.72291	other	1.1646	other	-0.281748	SV	0.759589	other	1.95817	other	2.05274	SV	0.117993	SV-UTR	-0.423586	SV_100kb_down	0.30921
TCGA-A3-3308	KIRC-US::3cbca837-f5a7-4a87-8f02-c59eac232d5a	DO16110	68b7fdb1-22b5-4152-9e69-a41151640cd8	KIRC-US	female	kidney	darkorange	(255, 140, 0)	1380	1233	53	0.462	2.05	77	0	16	other	0.44257	other	-0.12214	SV	0.403509	SV	0.398659	other	-0.277696	other	-0.0125227	other	1.06694	SV-UTR	-0.103495	SV_100kb_down	0.0591393
TCGA-A3-3363	KIRC-US::659294b9-ded9-498a-bc00-c1d4d456aa4a	DO19028	0f53e757-1823-409f-a0ea-249270728e15	KIRC-US	male	kidney	darkorange	(255, 140, 0)	1391	1210	145	0.82	1.978	50	0	319	other	-0.522432	other	0.00258982	SV	0.000260924	SV	0.712874	other	0.398078	other	-0.798169	other	0.608869	other_100kb_down	0.104464	SV_100kb_down	-0.464799
TCGA-A3-3372	KIRC-US::11ab53c8-6366-4bc9-b60d-23e6ed2d1cae	DO19048	f64e9609-d75d-400c-a92d-d77fd54d6c29	KIRC-US	male	kidney	darkorange	(255, 140, 0)	1444	1262	5	0.49	3.261	64	0	735	other	0.896663	other	-0.133526	SV	-0.264536	SV	1.33503	other	-0.136796	other	0.882673	other	1.02725	SV-UTR	0.20459	other	0.445575
TCGA-A3-3387	KIRC-US::9dc7812b-c7a2-4de4-bf6d-4c7261384a62	DO17323	00bf0350-8c7c-4b9e-8143-13ea2dc1122f	KIRC-US	male	kidney	darkorange	(255, 140, 0)	1239	1057	57	0.492	1.894	49	0	617	other	0.334991	other	-0.0755743	SV	-0.258083	SV	1.08006	other	-0.19336	other_SV	-0.704341	other	1.11174	other_100kb_down	0.0214372	other	0.382393
TCGA-A4-A48D	KIRP-US::925ae8ff-3200-4564-be76-94db0984b027	DO44469	5ecc88f7-8391-4168-af11-07a6bf9b3652	KIRP-US	male	kidney	darkorange	(255, 140, 0)	1424	1207	7	0.538	2.093	84	0	379	other	-1.63318	other	0.123859	SV	-0.19745	SV	1.27859	other	0.917714	other_SV	-0.14241	other	-0.205055	other_100kb_down	-1.53793	other	1.06495
TCGA-A4-A4ZT	KIRP-US::8b3c068d-5090-4030-8e7e-39da005dee79	DO44465	483bb781-0179-42e1-bf9c-487b240769b8	KIRP-US	female	kidney	darkorange	(255, 140, 0)	1240	1063	5	0.779	2.34	71	0	516	other	-0.213736	other	-0.135678	SV	-0.371001	SV	0.819754	other	0.172369	other	-1.17653	other	0.764575	SV-UTR	-0.287905	other	-0.330091
TCGA-A4-A57E	KIRP-US::d80f601b-1064-4ff0-9c51-7f6afb22d1f5	DO44517	2deb8f9a-9e0a-46d1-bcb5-902db3b5c8ac	KIRP-US	male	kidney	darkorange	(255, 140, 0)	1246	1080	121	0.835	1.983	59	1	258	other	-1.22365	other	-0.168251	other	-0.421784	SV	-0.611027	other	-1.06848	other_SV	1.28576	other	0.380278	other_100kb_down	-0.429329	other	2.09588
TCGA-A6-2680	COAD-US::ff1407c6-9174-4bae-a19b-d34ca71b898c	DO9074	2cdc4cce-0877-4ec1-85f5-20c909912e65	COAD-US	female	colorectal	darkblue	(0, 0, 139)	1537	1331	35	0.616	3.12	72	0	1068	other	-1.41078	other	2.43114	other	-0.532174	SV	-1.16619	Enhancer_in_dup	-0.792752	other	0.54853	SV	0.0143007	other_100kb_down	-1.10132	other	-1.01972
TCGA-A6-2681	COAD-US::7d8eab0a-e6c8-4449-9ebf-50c41db94a06	DO9788	d3daf373-1485-455e-a0a1-8e33d215d623	COAD-US	female	colorectal	darkblue	(0, 0, 139)	1234	1095	363	0.69	2.017	73	0	1387	somaticSV	-1.19489	other	1.79587	other	-0.679751	SV	0.232503	other	-0.324646	other	-1.34071	other	0.179025	other_100kb_down	-1.02925	SV_100kb_down	-0.790411
TCGA-A6-2683	COAD-US::fafd4576-0709-49e1-926f-ad1ee09907ec	DO7990	fc453f67-6623-4e8c-b519-0bd79e4d4651	COAD-US	female	colorectal	darkblue	(0, 0, 139)	1175	1021	293	0.878	3.928	57	1	504	somaticSV	-2.44538	other	1.11433	other	-0.352266	other	-1.10998	other	-0.221	other	-0.558235	other	0.238965	SV-UTR	-1.64828	SV_100kb_down	-1.51603
TCGA-A6-3807	COAD-US::5116e3b4-2bac-40f5-8046-b9c1783faaa5	DO9034	f38b5d2e-5cab-45c7-bb0a-38b2efc5c156	COAD-US	female	colorectal	darkblue	(0, 0, 139)	1256	1114	655	0.5	3.094	53	0	1054	other	-0.613268	somatic_lt500kb	3.12256	SV	-0.579708	SV	0.58959	Enhancer_in_dup	-0.785252	other	-1.1748	other	-0.109211	other	-1.07777	other	0.121218
TCGA-A6-6141	COAD-US::58facedb-fcb8-4ecf-8338-2bfa4947acef	DO10172	00aa769d-622c-433e-8a8a-63fb5c41ea42	COAD-US	male	colorectal	darkblue	(0, 0, 139)	1510	1332	13	0.558	1.943	31	0	255	other	-0.366694	other	0.518644	SV	-0.482599	SV	-0.125999	other	-0.264429	other	-0.74285	other	0.0520282	SV-UTR	-0.678786	SV_100kb_down	0.260158
TCGA-A6-6781	COAD-US::b54865b6-824e-4163-b759-21a6eacc98ce	DO8447	2182ce2c-5941-4b65-9419-fc7966d5e6d5	COAD-US	male	colorectal	darkblue	(0, 0, 139)	1330	1161	101	0.479	1.933	43	0	598	other	1.24011	other	0.115266	SV	0.308236	SV	0.458587	other	-0.637678	other	-0.589106	other	1.27731	SV-UTR	-0.680821	other	-0.131189
TCGA-A6-A565	COAD-US::dd7a53ee-cb08-40c4-9935-51d1ca17e9e8	DO44090	63bc376e-5a3d-44fd-8d77-686dfc41e458	COAD-US	female	colorectal	darkblue	(0, 0, 139)	1775	1546	7	0.177	2.096	34	1	494	other	-0.453483	other	0.121895	SV	0.0652963	SV	0.136763	Enhancer_in_dup	-0.359094	other	0.114649	other	0.236802	SV-UTR	0.144898	other	-0.205356
TCGA-A6-A566	COAD-US::790266bc-c252-43f4-85d1-1b06ee529cf8	DO44092	492b4e58-12e2-47b2-bd47-28f8607072fa	COAD-US	female	colorectal	darkblue	(0, 0, 139)	1795	1567	65	0.39	2.097	55	1	758	other	-0.408928	other	-0.0539437	SV	-0.234585	SV	-1.26952	other	0.143681	other	0.314252	other	-0.511317	SV-UTR	-0.363665	SV_100kb_down	0.169367
TCGA-A6-A567	COAD-US::857a5889-19e7-4208-8362-f1377c408037	DO44087	05486349-24a4-4931-bf5f-c9fefe369af2	COAD-US	male	colorectal	darkblue	(0, 0, 139)	1754	1532	115	0.72	1.749	56	1	1881	other	-0.235984	other	0.0197792	SV	-0.679751	SV	-0.771235	other	-0.829056	Enhancer_in_dup	-0.5039	other	0.0206687	other	-0.831041	SV_100kb_down	0.212317
TCGA-A6-A56B	COAD-US::74a0264d-1d31-430d-9a88-e7334c8aa96c	DO44095	d3d65db3-36f9-41c7-8e5e-1683ce94dfcb	COAD-US	male	colorectal	darkblue	(0, 0, 139)	1747	1510	397	0.706	3.059	57	1	1711	other	0.156517	other	-0.0227771	other	-0.00521698	SV	-0.529909	other	-0.706495	other	-1.12695	other	0.243579	other_100kb_down	0.376678	other	-0.762832
TCGA-A7-A0CE	BRCA-US::9d95a65b-e41d-4f93-92d4-99dce29ff40d	DO4080	7b08e810-f3c9-4155-ac11-f45a3a4f8b41	BRCA-US	female	breast	pink	(255, 192, 203)	350	319	287	0.714	2.805	57	0	1074	other	0.464911	other	0.0196282	SV	0.00797755	SV	-0.48034	other	-0.220441	other	-1.29084	other	0.531168	other_100kb_down	0.405362	other	0.355421
TCGA-A7-A13D	BRCA-US::8785012f-f73e-4d68-87cf-1d804af32782	DO1392	418e916b-7a4e-4fab-8616-15dcec4d79f8	BRCA-US	female	breast	pink	(255, 192, 203)	1355	1155	1061	0.559	2.917	46	0	965	other	1.82497	somatic_lt500kb	-0.154551	SV	0.183893	SV	-0.793237	other	-0.275522	other	0.428426	SV	2.34717	other_100kb_down	0.468381	other	0.906958
TCGA-A7-A26G	BRCA-US::5ed024e8-d05e-4c65-9441-eda9930ccc82	DO4359	36d1a85e-a09b-4537-86e0-eaf1eb03aed8	BRCA-US	female	breast	pink	(255, 192, 203)	1274	1111	951	0.381	2.041	50	0	722	somaticSV	1.1225	other	-0.102342	SV	0.0923189	SV	0.745767	Enhancer_in_dup	-0.821259	other	0.913372	SV	2.4018	other_100kb_down	0.596898	other	0.419189
TCGA-A8-A075	BRCA-US::7861a5f2-8910-4bcb-9c34-f79c5acd6e21	DO4185	6c8e9197-fd16-4fed-bfda-e349cab26314	BRCA-US	female	breast	pink	(255, 192, 203)	962	864	359	0.535	3.348	42	0	518	other	-0.458086	other	0.480586	SV	0.235853	SV	0.338212	Enhancer_in_dup	0.237572	other	-0.883953	other	-0.158851	SV-UTR	-0.444151	SV_100kb_down	0.111999
TCGA-A8-A07B	BRCA-US::b43e41af-1d82-4b5f-b8f1-add0510e6b86	DO2539	5b7d5767-2037-4175-aec9-886776343181	BRCA-US	female	breast	pink	(255, 192, 203)	455	400	591	0.708	4.039	69	0	1308	other	0.835523	other	-0.0299436	SV	1.15115	SV	-0.112318	other	0.249389	other	-0.504353	other	0.461802	other_100kb_down	-0.130713	other	-0.277538
TCGA-A8-A07I	BRCA-US::566792ae-f853-4a47-856d-f02cdcfcb18a	DO2712	a6c14ebc-81a2-44f7-af87-2b7ec85e5696	BRCA-US	female	breast	pink	(255, 192, 203)	995	859	1157	0.716	2.011	69	0	426	other	0.968572	other	-0.0070447	SV	0.304964	SV	-0.250562	other	-0.0246872	other	-1.2477	other	-0.809387	other	0.218678	SV_100kb_down	-0.360509
TCGA-A8-A08B	BRCA-US::d8d7a6c2-6427-4f47-968c-6c3affba4617	DO5012	f6114c69-71a1-47d5-9b28-b0227b1872f7	BRCA-US	female	breast	pink	(255, 192, 203)	399	350	905	0.619	3.59	52	0	1156	other	0.444874	other	0.0256908	other	-0.365018	other	0.42635	other	0.798652	other	-0.365375	other	-0.854287	other_100kb_down	0.582623	other	-0.447001
TCGA-A8-A08L	BRCA-US::8bd68696-5eeb-46d7-9dc6-c39c849029a4	DO3110	fe04d042-a4cc-4a14-8197-415ea40951aa	BRCA-US	female	breast	pink	(255, 192, 203)	952	835	689	0.751	1.865	89	1	304	other	0.733114	other	0.502987	SV	0.73708	SV	0.693382	other	0.776117	other	-0.754938	other	0.588043	SV-UTR	0.749621	other	-0.783249
TCGA-A8-A08S	BRCA-US::2779fa01-ac93-4e80-a997-3385f72172c3	DO3140	2c6f1862-bb82-4e7e-9cb3-338bdf022ff4	BRCA-US	female	breast	pink	(255, 192, 203)	898	808	381	0.85	2.061	71	0	1004	other	0.95932	other	-0.131605	SV	1.28465	SV	1.28791	other	-0.378378	other	-0.674077	other	0.672828	other	-0.0606644	other	-0.614497
TCGA-A8-A092	BRCA-US::38a8b734-9acc-42f9-b5b7-e51b0dfc6504	DO4796	cc4f9175-a8c8-424a-99d7-8bd11cae0e52	BRCA-US	female	breast	pink	(255, 192, 203)	912	823	115	0.727	3.359	48	0	942	other	0.714186	other	0.161602	SV	0.127891	SV	0.129792	other	-0.522528	other	-0.528686	other	0.22103	SV-UTR	2.02361	other	-0.104259
TCGA-A8-A094	BRCA-US::993103b1-e5a1-4c33-8629-be53ebc41d64	DO2593	db45d81f-695c-4f99-beea-6dbec1ff47fc	BRCA-US	female	breast	pink	(255, 192, 203)	971	868	427	0.409	3.342	75	0	0	other	-0.918431	other	0.0578339	other	0.133063	SV	1.07037	other	0.4295	other	-0.581735	other	-1.14363	SV-UTR	1.0002	SV_100kb_down	0.503523
TCGA-A8-A09I	BRCA-US::1557183c-aedd-4df6-b98a-3654667f7b69	DO3188	987d41ee-6bab-490c-b0f2-bf28c0089de9	BRCA-US	female	breast	pink	(255, 192, 203)	942	837	881	0.599	3.857	84	0	1371	other	0.415588	other	-0.135124	other	-0.509879	other	-0.684366	other	-0.0285676	other	-1.05021	other	-1.14697	SV-UTR	0.711036	SV_100kb_down	-0.392238
TCGA-A8-A09X	BRCA-US::27b05b15-a44b-45ed-a6e3-e7d1ca488ea9	DO2647	6dbc5c31-043b-40e9-bf1a-e7b4ec351b4d	BRCA-US	female	breast	pink	(255, 192, 203)	938	865	231	0.314	3.393	62	1	426	other	0.437265	other	0.268932	other	0.286858	SV	1.19859	other	1.23021	other	-0.218464	other	-0.911648	other_100kb_down	-0.237595	SV_100kb_down	-0.191515
TCGA-AA-3514	COAD-US::ddf69ed9-4c53-48b8-9f01-495bd60c3425	DO10486	a0f94565-9169-49ee-8e6a-21bdc43d9de6	COAD-US	female	colorectal	darkblue	(0, 0, 139)	1277	1124	23	0.766	2.063	81	0	31	other	-2.89075	other	2.02409	SV	-0.485117	SV	0.541114	Enhancer_in_dup	-0.10664	other	2.5884	other	0.13629	other_100kb_down	-1.67963	SV_100kb_down	-1.36901
TCGA-AA-3518	COAD-US::c5c4a0a5-900d-483d-9282-475654d63265	DO10324	f4b9d98f-7b76-4eaa-9595-10b0973d5ff7	COAD-US	female	colorectal	darkblue	(0, 0, 139)	965	867	153	0.76	1.999	81	0	31	other	-1.42276	other	0.97998	SV	-0.602061	other	-1.23314	other	-0.858883	other	-0.705104	other	-0.579484	other	-0.373864	other	-0.268233
TCGA-AA-3529	COAD-US::bfb07784-693b-4c25-874e-4ad6e04a5d46	DO9732	9e5f0a23-e184-4611-b42b-e882dcf23acd	COAD-US	female	colorectal	darkblue	(0, 0, 139)	1209	1089	517	0.581	2.207	78	1	0	other	-0.969909	other	1.60693	other	-0.46112	SV	-0.690842	other	-0.938402	other	-1.10892	other	-0.338013	other_100kb_down	-1.0931	SV_100kb_down	-0.808436
TCGA-AA-3534	COAD-US::df228c56-89ac-4122-93b3-6c0740c4ec09	DO9940	66701395-5a53-41bb-866b-3bbf08bc33ab	COAD-US	female	colorectal	darkblue	(0, 0, 139)	1010	912	7	0.77	2.422	78	0	882	other	-0.778219	other	0.105421	SV	-0.260444	SV	-0.445044	other	-0.890091	other	-0.976801	other	0.586671	other_100kb_down	-0.0405995	other	-0.312522
TCGA-AA-3555	COAD-US::36eaf209-c332-4321-b6aa-51a3368ecd79	DO8898	154f80bd-984c-4792-bb89-20c4da0c08e0	COAD-US	female	colorectal	darkblue	(0, 0, 139)	1313	1169	11	0.709	2	81	0	911	other	-0.403846	other	-0.152479	SV	-0.679751	SV	-1.04755	other	-0.990514	other_SV	-0.901925	other	0.392163	other_100kb_down	-0.719657	other	0.0798268
TCGA-AA-3664	COAD-US::a06c09a8-0951-49f4-a765-5147bbcae109	DO7831	b6b6e1d3-c592-4836-bdad-d53af2dbcc9a	COAD-US	male	colorectal	darkblue	(0, 0, 139)	1183	1063	281	0.857	2.122	74	0	1643	other	-0.184683	other	0.424237	SV	-0.28866	SV	-0.690059	other	-1.03529	other	-0.545725	other	0.303068	SV-UTR	-0.75164	SV_100kb_down	0.227837
TCGA-AA-3666	COAD-US::a512701f-88bb-4b05-8c94-fd285b9dd13e	DO9042	6051f40a-99e5-4461-9255-0e70d757b4d5	COAD-US	male	colorectal	darkblue	(0, 0, 139)	1210	1081	271	0.784	2.766	68	1	61	other	-0.954828	other	0.846125	SV	-0.601768	SV	-0.526349	other	-1.28546	other	-0.836136	other	-0.186339	other	0.192925	SV_100kb_down	0.0515072
TCGA-AA-3685	COAD-US::dca004bf-9c14-45a1-b186-ab3759f6c7fe	DO8047	85e29049-a5e8-49fa-a576-e113c7b2c2e3	COAD-US	male	colorectal	darkblue	(0, 0, 139)	1218	1084	305	0.614	2.637	69	0	1127	other	-1.1171	other	1.7199	other	-0.449847	SV	-0.178754	other	-0.446066	other_SV	-1.13771	other	-0.784782	SV-UTR	-0.0951276	SV_100kb_down	0.00977692
TCGA-AA-3956	COAD-US::7b47489f-c3cc-4388-b5d7-c7c02790a5f6	DO9700	3c019b2f-52ec-40a8-99b5-98c1423ce627	COAD-US	male	colorectal	darkblue	(0, 0, 139)	1247	1100	147	0.529	2.072	65	0	1035	other	-0.265823	other	1.70603	SV	-0.679751	SV	-0.202756	other	-1.31939	other	0.42365	other	-0.370185	other	-0.71296	SV_100kb_down	0.354278
TCGA-AA-3977	COAD-US::33e989b9-fac4-47d8-b429-269044ac772a	DO8730	93ff786e-0165-4b02-8d27-806d422e93fc	COAD-US	male	colorectal	darkblue	(0, 0, 139)	1325	1179	95	0.723	1.929	65	0	761	other	-0.966354	other	0.744059	other	-0.679751	SV	-0.554986	other	-1.54663	other	-1.2593	other	-0.591606	SV-UTR	-0.157349	other	0.79105
TCGA-AA-3994	COAD-US::750770db-53cf-4021-a8c2-5e0ddb97fef5	DO8658	d9690a27-bb02-498e-b15c-ee76e31d16ee	COAD-US	male	colorectal	darkblue	(0, 0, 139)	1105	995	93	0.765	2.123	69	0	822	other	-1.52698	other	1.37723	other	-0.530616	SV	-1.14032	other	-1.05213	other	-0.646343	other	-0.258749	SV-UTR	-0.704065	other	-0.444886
TCGA-AA-A00N	COAD-US::e457344d-76fb-46bf-b362-61a6e811d131	DO9876	6ca5c1bb-275b-4d05-948a-3c6c7d03fab9	COAD-US	male	colorectal	darkblue	(0, 0, 139)	1202	1085	39	0.46	1.938	75	1	122	other	-0.956904	other	1.64097	SV	-0.0973085	SV	-1.46203	other	-0.727949	other	-0.340817	other	-0.0414931	SV-UTR	-1.14239	other	-0.472726
TCGA-AA-A00R	COAD-US::ca22edd4-eb7c-4677-84aa-6f0354459a19	DO8858	05780d48-80e7-4d70-b00c-081f8a9519f2	COAD-US	female	colorectal	darkblue	(0, 0, 139)	875	788	107	0.48	2.066	64	0	30	other	-1.19291	other	0.561657	other	-0.0224831	SV	0.775667	Enhancer_in_dup	-0.675268	other	-0.0195717	other	-1.40545	other	-0.286104	SV_100kb_down	0.269493
TCGA-AA-A01R	COAD-US::97f6c8d3-09a0-4128-8f10-41e736648a5f	DO7934	303abbe5-4155-4a0d-bc3b-f8995261ca52	COAD-US	male	colorectal	darkblue	(0, 0, 139)	1339	1157	239	0.659	2.014	47	0	1065	other	-2.3154	other	1.68611	SV	0.362065	SV	-0.513168	Enhancer_in_dup	-0.385162	other_SV	0.454025	other	-0.346352	SV-UTR	-1.22893	other	-1.34981
TCGA-AA-A01S	COAD-US::84e34cf2-b3bb-4a1a-8fb7-6c2c604c4008	DO9106	a64000df-16e5-4b88-865f-5c680adf60eb	COAD-US	female	colorectal	darkblue	(0, 0, 139)	1181	1061	195	0.876	2.09	47	0	31	other	-2.36053	other	2.89304	SV	-0.679751	other	-1.30451	other	-1.93421	other	0.0128034	other	-0.0595989	other_100kb_down	-1.28089	SV_100kb_down	-0.627272
TCGA-AA-A01T	COAD-US::f87c6dcc-1a9e-4df5-962c-1f946e2611f8	DO10631	75ad15b9-8f9c-40c1-9ca6-1e8454fbd310	COAD-US	female	colorectal	darkblue	(0, 0, 139)	1199	1059	239	0.703	3.688	63	0	1005	other	-2.41319	other	1.99391	SV	-0.244588	SV	-0.481923	other	-0.604164	other	0.474249	other	-0.79217	other	-1.5311	SV_100kb_down	-1.28448
TCGA-AA-A01V	COAD-US::0cb0dac8-4ce2-444a-b1ae-1550e065b4d9	DO7822	31f02f48-44a4-445e-ac3d-e9bf3d8d25a2	COAD-US	male	colorectal	darkblue	(0, 0, 139)	988	893	21	0.819	1.928	59	0	31	other	-1.25768	other	1.00475	other	-0.368847	SV	-0.523405	Enhancer_in_dup	-0.674472	other	0.260619	other	0.308517	SV-UTR	-0.936053	other	-0.765362
TCGA-AA-A01X	COAD-US::2e386e48-b99b-4806-a3e3-081d72a606e7	DO8004	b7f2e85a-3c6a-48b7-8a4f-2dec1d85359d	COAD-US	female	colorectal	darkblue	(0, 0, 139)	978	876	45	0.639	2.864	80	0	791	other	-0.332759	other	0.995146	other	-0.529766	SV	-0.529264	other	-0.219866	other	-0.196461	other	0.491691	SV-UTR	-1.24414	other	-0.810683
TCGA-AA-A02O	COAD-US::6fa41234-9077-4d05-a295-6820f3bedf5b	DO9226	4019c219-c51e-479f-8a9d-cfa6816ed696	COAD-US	male	colorectal	darkblue	(0, 0, 139)	961	858	153	0.788	2.216	82	0	28	other	-1.26474	other	2.16024	other	-0.315332	SV	-0.771184	other	-0.388481	other	-0.143108	other	0.1787	other	-0.986975	SV_100kb_down	-0.849029
TCGA-AA-A02Y	COAD-US::a435fdf4-a89a-499e-9006-cbb5693eab26	DO7858	b2afbcba-d67d-43f1-be3b-05f3a5836ec0	COAD-US	male	colorectal	darkblue	(0, 0, 139)	993	905	47	0.757	2.179	73	0	1216	other	-0.431978	other	0.795127	other	-0.679751	other	-1.2251	other	-1.07319	other	-0.796523	other	-0.239767	SV-UTR	-0.790151	other	0.0909697
TCGA-AC-A2BK	BRCA-US::6fa2a667-9c36-4526-8a58-1975e863a806	DO1328	8e03e773-5557-4e78-889b-4710c515378f	BRCA-US	female	breast	pink	(255, 192, 203)	1055	882	529	0.897	3.984	78	0	2222	somaticSV	1.65349	other	-0.129423	SV	-0.614226	SV	-0.145992	other	0.495402	other	0.599203	other	2.01318	SV-UTR	0.754518	other	0.576466
TCGA-AD-6964	COAD-US::5e7074a6-5011-4dc5-950c-41365dbc6d09	DO8360	42d20028-0ddc-4dac-9f05-d674f8915f21	COAD-US	male	colorectal	darkblue	(0, 0, 139)	1356	1198	149	0.468	1.92	58	1	331	other	-0.533078	other	0.0523431	SV	0.29212	SV	1.54287	other	-0.00217042	other	-0.502561	other	-0.0382979	SV-UTR	-0.510781	other	-0.0914638
TCGA-AD-A5EJ	COAD-US::613aa3e8-a70b-45a9-9c08-0c2346c8bf00	DO50090	711c8a16-3cf8-42d8-b29e-fd1e9ef1c82b	COAD-US	female	colorectal	darkblue	(0, 0, 139)	1761	1539	211	0.68	1.989	74	0	0	other	-0.621544	other	0.012545	other	-0.3904	SV	-0.562995	other	-0.78747	other	1.64862	other	0.000856031	SV-UTR	-1.16985	other	0.22226
TCGA-AD-A5EK	COAD-US::e8ec26bd-c88d-42b9-ac8a-ab121b8140f8	DO44089	d0a0d845-32e2-4590-b909-29bd27b92900	COAD-US	male	colorectal	darkblue	(0, 0, 139)	1683	1461	205	0.818	2.497	51	0	500	other	0.495787	other	-0.0658443	SV	0.327071	SV	-0.913126	other	-1.17169	Enhancer_in_dup	-0.485315	other	0.0300382	other_100kb_down	-0.0252639	SV_100kb_down	-0.274361
TCGA-AK-3428	KIRC-US::9da334ed-314c-4445-ba29-ffd9bb42403c	DO16136	d01710f9-efc8-4b5f-9e53-300b30f9219f	KIRC-US	male	kidney	darkorange	(255, 140, 0)	947	816	31	0.7	1.924	62	0	3728	other	-0.22852	other	-0.187739	other	-0.540822	SV	0.795287	other	-0.80991	other	-0.894266	other	0.48863	other_100kb_down	-0.691352	other	0.547811
TCGA-AK-3454	KIRC-US::28e9b6f9-ab6a-400b-a6a9-79095a443591	DO17178	fd74de4d-6973-4597-a541-e8a13d80ad55	KIRC-US	male	kidney	darkorange	(255, 140, 0)	1309	1170	23	0.617	1.929	84	0	874	other	0.232872	other	-0.179252	SV	-0.34471	SV	0.77423	other	-0.488332	other	0.25372	other	0.573467	other	-0.79881	SV_100kb_down	1.27782
TCGA-AK-3455	KIRC-US::2ed3296a-5b10-40d8-8af4-90dc031657cd	DO18572	a56cd282-f6c5-4373-b3d8-676562894598	KIRC-US	female	kidney	darkorange	(255, 140, 0)	1391	1247	17	0.583	1.921	71	1	683	other	-0.351106	other	-0.147683	SV	-0.122492	SV	1.70637	other	-0.315889	other_SV	-3.0198e-05	other	-0.0750449	SV-UTR	-0.106405	SV_100kb_down	0.648032
TCGA-AL-3466	KIRP-US::9fc40b03-0b56-4b1f-93ed-dbc455ae3fd9	DO20928	642e1379-1061-40bc-9a4c-f7c191e84d9d	KIRP-US	male	kidney	darkorange	(255, 140, 0)	1229	1061	335	0.59	3.496	41	1	293	other	-0.507054	other	-0.187739	SV	-0.284928	SV	-0.47362	other	-0.476031	other	0.771	other	0.798032	other_100kb_down	0.447686	SV_100kb_down	1.95803
TCGA-AL-3472	KIRP-US::42d044ae-1416-477d-ac80-779c49bc8d35	DO20923	63d0c49d-918d-41fb-808a-1f8001981917	KIRP-US	male	kidney	darkorange	(255, 140, 0)	1360	1168	0	0.88	1.991	57	0	2029	other	-0.489004	other	-0.162155	other	-0.0109293	other	-1.05897	other	0.0302975	Enhancer_in_dup	1.63364	SV	0.67843	SV-UTR	0.547455	other	-1.38033
TCGA-AL-3473	KIRP-US::a7bf785f-0539-4899-ac21-47d1fc347ee8	DO20905	14dd86c1-dfb3-4124-a453-4d64223bc048	KIRP-US	male	kidney	darkorange	(255, 140, 0)	1310	1087	29	0.338	1.896	55	0	1906	other	-1.00051	other	-0.0780956	SV	-0.453544	SV	2.17725	other	0.716065	other	-0.785787	other	-0.101137	other	-0.12393	SV_100kb_down	0.698434
TCGA-AL-A5DJ	KIRP-US::b06cdf61-61c9-4035-a55d-1ef21dc21069	DO49728	b4f515ce-5bee-4e40-a66a-01f41e92181e	KIRP-US	female	kidney	darkorange	(255, 140, 0)	1214	1041	173	0.642	2.905	54	1	1498	other	-0.913488	other	-0.150673	SV	3.92518	SV	0.117696	Enhancer_in_dup	0.303356	other_SV	-0.794385	other	-0.518464	other_100kb_down	-0.779013	other	2.90655
TCGA-AN-A04D	BRCA-US::49717f75-0f2d-4e1c-9a12-f1cd7877b80a	DO2222	25c76a8f-77c0-4650-bddf-45ed0c10a2e6	BRCA-US	female	breast	pink	(255, 192, 203)	1013	882	329	0.922	2.142	58	0	52	other	-0.326277	other	-0.119399	SV	-0.223927	SV	-0.682612	other	0.831003	other	1.48385	other	0.853461	SV-UTR	0.0750875	other	0.110848
TCGA-AN-A0AT	BRCA-US::05506f4c-e701-4a9d-ae06-97f066aade43	DO2783	f848b66f-bd9e-4fba-afd4-eb58848d1ef4	BRCA-US	female	breast	pink	(255, 192, 203)	1157	990	1493	0.655	1.779	62	0	10	other	0.189557	other	-0.157667	SV	1.06994	SV	0.374345	other	-0.08059	other	0.286384	other	0.447411	SV-UTR	-0.584513	other	0.157304
TCGA-AN-A0G0	BRCA-US::96312510-c126-485d-8109-ed81844a1dc3	DO2323	73936e8b-c893-4afd-bd1f-be90c06a4869	BRCA-US	female	breast	pink	(255, 192, 203)	1055	906	197	0.678	3.136	56	0	16	other	-0.0353947	other	-0.187739	other	-0.341679	SV	-0.614597	Enhancer_in_dup	-0.569904	other	-0.828812	other	1.71641	SV-UTR	-0.254847	SV_100kb_down	-0.0432862
TCGA-AN-A0XR	BRCA-US::f51af6db-2655-47fb-9ffc-83a503a728ea	DO3412	e7dc7492-3a84-49c7-8dea-8f508b53dc40	BRCA-US	female	breast	pink	(255, 192, 203)	520	435	97	0.87	2.042	55	0	10	other	-0.210462	other	-0.162988	SV	0.434632	SV	1.17261	other	0.0733816	other	-0.916294	other	-1.2611	other_100kb_down	1.38655	other	-0.252722
TCGA-AO-A03L	BRCA-US::1174f6e4-ffbe-4e59-a000-8d861c968369	DO3458	8f558713-f32b-403b-aedf-c79efeb41c67	BRCA-US	female	breast	pink	(255, 192, 203)	995	896	723	0.486	3.256	34	0	2442	other	0.713624	other	-0.0671179	other	-0.37301	SV	-1.39798	Enhancer_in_dup	0.19286	other	-1.4492	other	-0.99686	SV-UTR	1.23055	other	0.0701998
TCGA-AO-A03N	BRCA-US::9435447e-d65f-408b-863b-6576b1d652dd	DO5808	f8f749b7-547d-49fa-9da2-44eed962b6fd	BRCA-US	female	breast	pink	(255, 192, 203)	954	837	277	0.634	3.273	59	0	2031	other	0.0253757	other	-0.187739	other	-0.679751	SV	0.349926	other	-0.0823427	other	0.0971029	other	-0.373747	other_100kb_down	0.53651	SV_100kb_down	-0.434213
TCGA-AO-A0J2	BRCA-US::d2f2560c-ec80-4fea-9474-c47a2e85ea95	DO2252	207f8a42-5b05-4876-b0ae-ebfaeea27844	BRCA-US	female	breast	pink	(255, 192, 203)	438	398	1091	0.669	3.446	41	0	997	other	-0.554348	other	-0.179011	other	0.1845	other	1.45813	other	1.18298	other	1.20213	other	-1.10355	SV-UTR	-0.09653	SV_100kb_down	-0.442535
TCGA-AO-A0J4	BRCA-US::a9b7d7fe-be31-4f71-afee-c1bfdf511888	DO1559	110b5f05-ded7-45ec-b0f6-a941c92d77dd	BRCA-US	female	breast	pink	(255, 192, 203)	367	337	919	0.47	2.764	41	0	1587	other	0.67045	other	-0.157327	SV	-0.0323604	SV	-0.189466	other	-0.784679	other	-0.0388909	other	1.59108	SV-UTR	-0.33	other	0.455687
TCGA-AO-A0J6	BRCA-US::e9f4f373-37a5-48ad-a1a0-b0d47820111a	DO4233	f69e5057-eda6-4391-ba9a-aedbf6b572da	BRCA-US	female	breast	pink	(255, 192, 203)	334	305	491	0.65	1.922	61	0	1140	other	-0.584688	other	-0.171955	other	-0.522662	other	0.519071	other	-0.0212679	other	-1.39496	other	1.23283	SV-UTR	-0.599494	other	0.368737
TCGA-AO-A0JM	BRCA-US::44bec761-b603-49c0-8634-f6bfe0319bb1	DO5626	aacaba97-ecde-440b-aae0-0e9c608c4b24	BRCA-US	female	breast	pink	(255, 192, 203)	1096	965	639	0.594	3.367	40	0	2184	other	0.271778	other	-0.171567	SV	0.0562576	SV	-0.116113	other	-0.062374	other	-0.852832	other	-0.839168	other	0.621809	SV_100kb_down	-0.100567
TCGA-AO-A124	BRCA-US::b094e8b2-8ece-4b36-8025-18073a8b873c	DO1287	987528ac-437a-4eb8-a335-4f2076d5c006	BRCA-US	female	breast	pink	(255, 192, 203)	509	432	1543	0.818	2.812	38	0	3506	other	1.37077	somatic_lt500kb	-0.0240837	other	-0.447472	SV	-0.444748	other	-0.179049	other	-1.28319	other	1.72476	other_100kb_down	0.165302	other	-0.083223
TCGA-AO-A12H	BRCA-US::b5b99291-507e-4b68-a039-9a0f571f55df	DO3158	5a535c49-d42e-43c6-9d32-dc76f28d4f0f	BRCA-US	female	breast	pink	(255, 192, 203)	503	423	19	0.775	2	69	0	1234	other	0.127884	other	-0.120404	SV	0.245531	SV	0.0609403	other	-0.326691	other	0.80952	SV	0.73394	SV-UTR	1.07977	other	0.0876669
TCGA-AQ-A04J	BRCA-US::9938ce5c-e74e-446e-a932-f096f85cc3b1	DO5312	467ef778-f481-44f3-9768-b9900252d2ba	BRCA-US	female	breast	pink	(255, 192, 203)	960	855	725	0.492	1.836	45	0	819	other	1.2657	other	-0.136571	other	0.152802	SV	0.69002	Enhancer_in_dup	0.0959509	other	0.951566	other	1.42496	SV-UTR	0.128411	other	0.158396
TCGA-AR-A0TX	BRCA-US::c364e81c-eb1e-4870-ab37-9c661f5f2e3d	DO1663	ddc7377d-82c3-480a-be3c-3d1da52c77d4	BRCA-US	female	breast	pink	(255, 192, 203)	374	321	801	0.409	2.018	64	0	1972	other	0.537349	other	0.145141	other	-0.16819	SV	0.931158	other	0.879921	other	-0.890253	other	0.971773	other_100kb_down	-0.0903271	other	-0.219191
TCGA-AR-A1AY	BRCA-US::5fd9552a-c742-4388-940d-295d1107ae00	DO2509	15f90ef0-831b-40a3-98bd-ec226a9e8b26	BRCA-US	female	breast	pink	(255, 192, 203)	1054	937	195	0.779	1.754	65	0	1026	other	0.69676	other	-0.140062	SV	-0.514201	SV	-0.470684	other	0.262762	other_SV	-0.546554	other	1.59685	other	0.0534316	SV_100kb_down	0.688427
TCGA-AR-A24Z	BRCA-US::9fefbe7c-f66a-4940-843e-285cb7b392c1	DO1291	6c65cb6d-8c50-4c7c-bc84-eeebe09fbe01	BRCA-US	female	breast	pink	(255, 192, 203)	453	389	1499	0.828	3.258	57	0	3001	other	0.689922	other	-0.153958	other	0.326282	SV	-1.13938	other	-0.325439	other	-1.27518	other	-0.171535	SV-UTR	0.632687	other	0.0845714
TCGA-AR-A256	BRCA-US::d3d545b3-457f-4389-821f-704cb24aff7f	DO4155	ea43434b-197e-48ac-ae2e-46bc7f3776de	BRCA-US	female	breast	pink	(255, 192, 203)	465	398	1423	0.76	3.028	45	1	2854	other	0.520901	somatic_lt500kb	-0.169864	SV	-0.0761767	other	0.658915	other	-0.882314	other	-1.26772	other	2.1032	other	0.61667	other	0.937239
TCGA-AR-A2LK	BRCA-US::1b703058-e596-45bc-80fe-8b98d545c2e2	DO1281	7b0b60c7-5fa0-440e-937f-8d82119330d6	BRCA-US	female	breast	pink	(255, 192, 203)	984	881	61	0.78	2.991	62	1	1649	other	1.69921	other	0.0665294	SV	-0.501513	SV	0.120094	Enhancer_in_dup	-0.366416	other	-1.00263	other	-0.251357	SV-UTR	0.576672	SV_100kb_down	-0.000742133
TCGA-AY-A54L	COAD-US::d8e9ea52-ff28-4626-baa3-71350fd53ddf	DO44091	080ecc31-756a-4a1b-a51e-d632ac8219f7	COAD-US	female	colorectal	darkblue	(0, 0, 139)	1717	1507	411	0.54	3.72	74	0	525	other	-0.0497304	other	-0.0515546	other	-0.509479	SV	-1.36862	other	-1.12179	other	0.985437	other	0.11245	SV-UTR	0.0926564	other	0.499579
TCGA-B0-5094	KIRC-US::8aaa4e25-5c12-4ace-96dc-91aaa0c4457c	DO16769	d429c27a-5963-42fe-b3a0-7252c20669d8	KIRC-US	male	kidney	darkorange	(255, 140, 0)	1155	1011	41	0.67	1.973	62	1	333	other	-0.152223	other	-0.134537	SV	0.066166	SV	0.157755	other	-0.519873	other	-0.145014	other	0.311252	SV-UTR	-0.170274	SV_100kb_down	0.9023
TCGA-B0-5693	KIRC-US::db058eb4-9c5e-4226-92d1-de24aea83630	DO17722	fb194ca3-10aa-4dc5-8d08-619ddbd6d1b6	KIRC-US	female	kidney	darkorange	(255, 140, 0)	1333	1185	17	0.64	2.031	47	0	4074	other	0.492422	other	-0.187739	other	-0.324875	SV	0.831524	other	-0.545644	other	-0.384778	other	1.0697	SV-UTR	0.299837	SV_100kb_down	0.952925
TCGA-B0-5695	KIRC-US::fb9bafa5-7133-4955-8156-4eb6763dc8e1	DO17054	b6365bdb-e6d5-4615-95b3-db12a0c2f3d9	KIRC-US	female	kidney	darkorange	(255, 140, 0)	1272	1089	9	0.739	1.938	61	0	2150	other	0.221289	somatic_lt500kb	-0.164434	SV	-0.290335	SV	1.01811	other	-0.48792	other	-0.385221	other	1.05209	other_100kb_down	-0.775547	SV_100kb_down	0.267733
TCGA-B1-A47M	KIRP-US::072507cf-1249-4b28-86d4-3ab97822a74c	DO49736	8fb7fcac-6c1d-40c2-9309-b53821cbef30	KIRP-US	male	kidney	darkorange	(255, 140, 0)	1446	1213	0	0.727	2.136	79	0	659	other	-1.57724	other	-0.0197075	SV	1.30422	SV	-0.586415	other	0.112414	Enhancer_in_dup	0.162421	other	0.223418	other_100kb_down	-1.17619	other	-0.343579
TCGA-B1-A47N	KIRP-US::f1ec5a7b-0973-4c38-9908-862196df9541	DO49738	bd2cc59d-f5ce-46ed-beb0-4c80b24cbe71	KIRP-US	male	kidney	darkorange	(255, 140, 0)	1210	1009	5	0.841	2.085	62	0	1110	other	-0.911162	other	-0.0198422	other	0.16354	SV	0.117463	other	0.197951	other	0.70089	other	0.595763	other_100kb_down	0.206384	other	-1.51266
TCGA-B1-A47O	KIRP-US::6a6c1569-1045-4ed3-acdb-5c45e47614ca	DO51551	ca2b9fe2-97e0-4d4f-afd7-a5acf638800f	KIRP-US	female	kidney	darkorange	(255, 140, 0)	1170	978	5	0.453	2.041	54	0	842	other	-1.56374	other	-0.144378	SV	1.56498	other	-0.367792	other	0.814741	other_SV	0.452116	other	0.403541	other_100kb_down	-0.998983	SV_100kb_down	-0.242911
TCGA-B2-4099	KIRC-US::1adb05d4-e1ca-4ede-81c7-ff24a243abae	DO18988	252a1c43-f954-44d7-8e31-6bcd0157a05c	KIRC-US	male	kidney	darkorange	(255, 140, 0)	1205	1103	9	0.643	1.933	83	0	972	other	-1.07759	other	-0.0460287	SV	-0.314444	SV	1.07258	Enhancer_in_dup	0.640286	other	-0.97644	other	-0.104235	other_100kb_down	-0.0536443	other	-0.0055403
TCGA-B2-4101	KIRC-US::cfc999aa-802e-4a0d-8b14-be2b19fa2a17	DO16113	f3c1a125-06e9-41c4-9558-275a3e346cc5	KIRC-US	male	kidney	darkorange	(255, 140, 0)	1403	1242	5	0.459	1.938	52	0	648	other	0.520629	other	-0.0868045	SV	0.00782155	SV	-0.848872	other	0.192211	other	0.0494521	other	1.127	other	-0.510459	SV_100kb_down	0.331505
TCGA-B2-4102	KIRC-US::bbbce1ba-c739-43ba-b9cf-a4f746491ae3	DO18839	39c55051-e1bc-4081-962a-17205645de45	KIRC-US	male	kidney	darkorange	(255, 140, 0)	1142	983	29	0.479	1.911	61	0	952	other	0.46019	other	0.0917964	SV	0.000433948	SV	0.985625	other	0.465335	other	-0.291043	other	1.14472	other_100kb_down	0.0851575	SV_100kb_down	-0.0371244
TCGA-B3-3925	KIRP-US::75a53bff-bf0f-4ad8-9b8e-14a27914d4f2	DO20867	42f88b95-fa12-47c7-93f1-cf72f207291c	KIRP-US	male	kidney	darkorange	(255, 140, 0)	1259	1085	1	0.739	2.073	52	0	1029	other	0.574145	other	-0.0628998	other	0.183008	SV	0.259788	Enhancer_in_dup	0.125421	other	-0.883375	other	1.50263	other_100kb_down	-0.49907	SV_100kb_down	-0.0481179
TCGA-B3-3926	KIRP-US::2666ab3e-f2b9-4b3d-bfce-aac2a4bafe62	DO20829	72293a70-9dc8-4e4a-acdc-c74587a90420	KIRP-US	female	kidney	darkorange	(255, 140, 0)	1132	974	3	0.889	1.567	59	0	883	other	1.00229	other	-0.174706	SV	0.0264547	other	-1.21951	Enhancer_in_dup	0.130828	other	-1.34184	other	0.608816	SV-UTR	-0.289366	other	-0.610819
TCGA-B6-A0I1	BRCA-US::5dd423e8-feaa-4568-a750-500948c41d6c	DO4138	2290b078-6a5b-4c83-9dfb-b525bbf14e4e	BRCA-US	female	breast	pink	(255, 192, 203)	1245	1076	513	0.8	2.146	73	1	2361	other	-0.297963	other	-0.122945	other	0.340275	SV	-1.13203	other	0.340602	other	1.16236	other	0.740113	other_100kb_down	-0.209561	SV_100kb_down	0.659796
TCGA-B6-A0RE	BRCA-US::08da7c4c-3067-4bcf-9d7a-78566df72e69	DO3482	1eb62abc-7928-405b-84cc-f091ca5347b2	BRCA-US	female	breast	pink	(255, 192, 203)	978	878	303	0.631	3.028	61	0	7777	other	0.0494291	other	-0.0708393	other	-0.178193	SV	-0.47554	other	0.626221	other	-0.295542	other	1.0188	other_100kb_down	-0.280244	other	0.733393
TCGA-B6-A0RT	BRCA-US::4bf50455-9ab7-4521-a791-089f66d3b877	DO5375	1bb3a1c7-4d7b-4fb6-b54d-e94cbd0e32aa	BRCA-US	female	breast	pink	(255, 192, 203)	1668	904	0	0.166	2.053	39	0	2721	other	0.313354	other	-0.0239435	other	0.995522	SV	1.07866	other	0.897012	other	-0.147418	other	-0.104529	SV-UTR	0.884801	SV_100kb_down	0.311942
TCGA-B6-A0RU	BRCA-US::6956473b-92e5-4069-a26b-b48e280e76f2	DO1954	97064332-1d4f-4571-93ff-354ffe6d7df9	BRCA-US	female	breast	pink	(255, 192, 203)	904	826	453	0.556	1.612	40	0	8605	other	0.649322	other	1.52997	SV	0.505025	other	0.768996	other	-0.713664	other	0.352164	other	2.27625	other_100kb_down	0.205843	SV_100kb_down	0.783764
TCGA-B6-A0WX	BRCA-US::a482fc4c-ff1d-46a0-a968-7df06422cc4b	DO1537	47b5d831-5287-4f62-b17a-6e5eff2e4184	BRCA-US	female	breast	pink	(255, 192, 203)	389	345	175	0.507	1.84	40	1	639	other	-0.0210986	other	-0.131102	other	-0.52756	SV	0.455479	other	0.201423	other	0.460631	other	0.502489	other_100kb_down	-0.338646	other	0.863646
TCGA-B6-A0X5	BRCA-US::4e6edfe6-adcb-4c12-8ff4-38a79f5887e8	DO2096	c61ded54-f80e-4da8-b1d8-e22551c96118	BRCA-US	female	breast	pink	(255, 192, 203)	1252	1072	125	0.899	2.002	61	1	2097	other	0.281633	other	0.118566	other	-0.563518	SV	-0.322564	other	-0.505886	other	-0.0278925	other	-1.39908	SV-UTR	1.13378	other	0.0392394
TCGA-B9-4113	KIRP-US::5c9a6c40-982e-45c7-98d3-aeb6cad16986	DO20780	f03330dd-c616-4ad5-abc3-6d6b0445e9e9	KIRP-US	male	kidney	darkorange	(255, 140, 0)	1448	1232	3	0.748	2.11	64	1	1536	other	-0.491297	other	0.0192318	SV	1.31516	other	-1.32797	other	0.167882	Enhancer_in_dup	-0.0843206	SV	1.02638	other_100kb_down	0.0223216	SV_100kb_down	-0.470601
TCGA-B9-4114	KIRP-US::df135722-b98d-4dec-906d-77da13df39b9	DO20915	d8415cf6-8e4d-4c54-811e-199da14237f1	KIRP-US	male	kidney	darkorange	(255, 140, 0)	1459	1224	7	0.632	2.16	49	0	857	other	-0.402451	other	-0.088375	other	-0.316208	SV	1.01039	other	0.0964087	other_SV	1.25596	SV	0.0944109	other_100kb_down	0.234775	other	-0.653511
TCGA-B9-4115	KIRP-US::a121406a-30b2-4717-ae96-edcb17d911e2	DO20768	0ed63d84-d3fe-4289-9255-35f4a03b703b	KIRP-US	male	kidney	darkorange	(255, 140, 0)	1422	1211	1	0.75	2.072	53	0	803	other	-1.07317	other	-0.146962	other	-0.58868	SV	0.909878	Enhancer_in_dup	0.305571	other	1.51982	other	0.315359	other_100kb_down	-0.442907	other	-0.0166932
TCGA-B9-4116	KIRP-US::4edd92e1-5da5-49a3-80e4-fa456aa425b8	DO20849	e6801359-d1d7-4871-b2fb-180674a2e469	KIRP-US	female	kidney	darkorange	(255, 140, 0)	1559	1317	157	0.759	1.986	75	0	627	other	0.216035	other	-0.143744	other	-0.290435	SV	0.208066	other	-0.309482	Enhancer_in_dup	0.798272	other	1.38306	other_100kb_down	0.0828159	other	-0.400474
TCGA-B9-4117	KIRP-US::71b35cd8-ecee-4599-bb24-b1ef78118423	DO20770	6ba5f81a-b7a0-4c18-a112-2e11094eec85	KIRP-US	female	kidney	darkorange	(255, 140, 0)	1449	1230	17	0.706	2.616	48	0	14	other	1.2933	other	-0.100703	other	-0.507769	SV	0.564716	other	0.680243	other	-0.558384	SV	1.20535	SV-UTR	0.0324623	other	-0.294004
TCGA-B9-4617	KIRP-US::a6e960af-3ca5-42fb-b546-451c2583282d	DO20863	bef23192-57cd-4301-b7a7-5e82ca62482d	KIRP-US	male	kidney	darkorange	(255, 140, 0)	1432	1199	1	0.889	2.279	41	0	35	other	-0.371743	other	-0.187739	SV	1.37755	SV	0.10108	other	-0.456433	other	0.289527	SV	0.569724	SV-UTR	0.0603028	other	-1.0282
TCGA-B9-A44B	KIRP-US::b809c2f2-185c-496a-a1d4-589294443a1d	DO44496	88e35d25-d98d-4576-8ebe-1cd74010ecd8	KIRP-US	male	kidney	darkorange	(255, 140, 0)	1380	1163	127	0.783	3.631	70	0	361	other	-0.959577	other	-0.132796	SV	0.505934	SV	-0.476684	other	-0.203209	other_SV	0.908807	other	0.190511	other_100kb_down	-0.509043	other	0.635779
TCGA-BA-4076	HNSC-US::7de19081-d5fd-468c-ad0d-f6e3e8b2ad70	DO14502	e2b5c926-491d-430d-8d9c-5c73d7752d1b	HNSC-US	male	head/neck	maroon	(176, 48, 96)	1264	1109	353	0.83	1.952	39	1	415	other	-1.31712	other	0.049619	SV	-0.194195	SV	0.628475	other	0.443063	other	-1.00089	other	0.119603	SV-UTR	-0.864988	SV_100kb_down	0.409608
TCGA-BA-5556	HNSC-US::70741b73-9683-42bd-87fc-6a021a70103b	DO14232	8294a969-59a1-4d3b-895b-f07e96bf9f7a	HNSC-US	female	head/neck	maroon	(176, 48, 96)	1508	1346	67	0.298	2.134	58	0	725	other	-0.536545	other	-0.0414744	other	-0.32337	SV	1.51283	other	0.0621309	other	-1.38518	other	0.907293	SV-UTR	-1.44553	SV_100kb_down	-0.234508
TCGA-BA-6869	HNSC-US::fafd6f5b-1d76-4537-bd1c-e0bd7b4e2166	DO14250	3e604a1c-b95f-44ff-9723-e2fac845da3b	HNSC-US	male	head/neck	maroon	(176, 48, 96)	1446	1263	333	0.659	1.978	62	0	644	other	-1.44755	other	0.05185	SV	-0.133436	SV	0.130359	other	0.790944	other_SV	-0.442733	other	0.282346	other	-1.74996	other	1.69639
TCGA-BA-6872	HNSC-US::3e5f451a-5882-4914-ae1a-95c898c2bcca	DO14236	c76f7fcc-2748-4b6d-805e-d21652dd5e3a	HNSC-US	male	head/neck	maroon	(176, 48, 96)	1453	1280	743	0.568	3.09	47	1	384	other	-1.47299	other	0.142312	SV	0.482994	SV	0.0389004	Enhancer_in_dup	0.834081	other_SV	-1.10793	other	-0.199322	other	-1.86948	SV_100kb_down	1.50689
TCGA-BA-6873	HNSC-US::bf6b931e-cb2e-4cc0-b603-e9fc71fdc509	DO14242	dd67dec6-35dd-4efe-b913-ed4884855365	HNSC-US	male	head/neck	maroon	(176, 48, 96)	1337	1189	181	0.422	3.616	28	0	122	other	-0.312345	other	0.39894	other	0.126612	SV	-0.60227	other	-0.444145	other	3.15101	other	0.839826	SV-UTR	-1.37213	SV_100kb_down	0.886291
TCGA-BA-A4IH	HNSC-US::bd75d8ee-916b-4abc-bf33-bce6a4217076	DO52029	b537bc07-9998-49f4-bbbe-5b617152bfd9	HNSC-US	male	head/neck	maroon	(176, 48, 96)	956	839	77	0.85	1.802	57	0	622	other	0.232591	other	-0.102922	SV	-0.206258	SV	0.623151	other	0.54698	other	-0.190536	other	0.216595	other_100kb_down	-1.70302	SV_100kb_down	-0.0944879
TCGA-BB-4225	HNSC-US::c1f50a22-38df-41cc-a1f4-f7985504a7ac	DO14264	81598359-24d5-4a8b-a6e6-7a6f94289119	HNSC-US	male	head/neck	maroon	(176, 48, 96)	1008	910	121	0.699	3.355	73	0	146	other	-0.742375	other	0.431669	other	-0.490017	SV	2.19371	other	0.516463	other	-1.07274	other	-0.233815	SV-UTR	-0.747119	SV_100kb_down	-0.201455
TCGA-BC-A10Q	LIHC-US::dfa15fbe-bb14-40ce-afc6-70694112e3e2	DO22887	f7e9eed5-7a0b-4b2d-bea3-fd8c42a3b90e	LIHC-US	female	liver-biliary	green	(0, 255, 0)	1264	1069	53	0.727	4.191	72	1	1135	other	-0.367507	other	0.681293	other	0.0531087	SV	-0.145995	other	-0.298038	other	-0.468363	other	-1.3775	SV-UTR	-1.05671	SV_100kb_down	1.59757
TCGA-BC-A216	LIHC-US::4bbdbe77-f3cb-4b64-9826-72debb734784	DO22929	c1d9ed06-7498-4c6c-a0de-dbf28e868109	LIHC-US	female	liver-biliary	green	(0, 255, 0)	1196	1047	889	0.81	2.075	62	0	1351	somaticSV	-0.068441	other	1.39954	SV	0.48737	SV	0.0692299	other	-1.37549	other	-0.208835	other	-1.21158	other	0.266321	SV_100kb_down	1.10691
TCGA-BC-A217	LIHC-US::6dcfc418-ab28-4365-95ea-c1ae254f2341	DO22896	2bff30d5-be79-4686-8164-7a7d9619d3c0	LIHC-US	female	liver-biliary	green	(0, 255, 0)	1226	1067	1145	0.855	3.569	75	1	1397	other	-1.04408	somatic_lt500kb	0.622837	SV	0.0209765	SV	0.19159	other	-0.150506	other	-0.271179	other	-1.52793	other	-0.289251	SV_100kb_down	1.15019
TCGA-BH-A0AV	BRCA-US::790ff5db-b7f3-4946-aaed-305f66b1dd6a	DO4635	9032b7fe-e38a-4641-a45e-67041668adc4	BRCA-US	female	breast	pink	(255, 192, 203)	1310	1110	915	0.54	1.757	52	0	1820	other	0.765207	other	-0.14783	SV	-0.326575	SV	0.0482216	other	-0.846804	other	0.828319	SV	1.03526	other	-1.10843	other	0.445145
TCGA-BH-A0B3	BRCA-US::18eb4dfc-556f-4bf3-a411-4780209ed1e0	DO1301	43f7a2e0-fec9-4e43-872d-18c6c946fa17	BRCA-US	female	breast	pink	(255, 192, 203)	5672	779	569	0.42	2.748	53	0	1203	germlineSV	-0.352859	other	-0.130364	SV	-0.0974903	other	0.0677335	other	0.573137	other	-1.08806	other	0.726986	other	-0.395276	SV_100kb_down	1.14464
TCGA-BH-A0BW	BRCA-US::5d1d00c6-fcae-479e-ae1e-de76efd41d98	DO3662	07b5141f-ac79-439b-883b-b0183bbe7ff5	BRCA-US	female	breast	pink	(255, 192, 203)	1157	1020	255	0.555	1.829	71	0	2371	other	1.29425	other	-0.14606	other	-0.586646	SV	1.47879	other	-0.065507	other	-0.211786	other	1.89596	SV-UTR	-0.781214	other	0.794706
TCGA-BH-A0DG	BRCA-US::0bc5744c-5fa3-45bb-87d0-70a02068b392	DO1257	ec4d4cbc-d5d1-418d-a292-cad9576624fd	BRCA-US	female	breast	pink	(255, 192, 203)	1265	1109	985	0.429	2.159	30	0	2041	other	0.364164	other	-0.150788	SV	0.227998	SV	0.341853	other	0.144068	Enhancer_in_dup	0.321289	other	-0.1137	SV-UTR	0.719165	other	-0.307009
TCGA-BH-A0DT	BRCA-US::74f31744-0aed-4633-beec-4e203315f0b7	DO2503	30dbe353-86d5-40ed-84c2-dbddf7beb17b	BRCA-US	female	breast	pink	(255, 192, 203)	1149	988	3	0.8	4.229	41	0	2403	other	0.577471	germline_lt500kb	-0.142393	SV	0.491749	SV	1.37497	other	-0.360469	other	-0.995661	other	-0.527218	SV-UTR	0.158071	other	0.0261172
TCGA-BH-A0E0	BRCA-US::20e8106b-1290-4735-abe4-7621e08e3dc8	DO1384	e8392f20-c9e3-4649-b64f-5b266c393a76	BRCA-US	female	breast	pink	(255, 192, 203)	830	753	121	0.583	2.995	38	0	134	other	-0.300125	other	2.00283	SV	1.40453	SV	0.332486	other	2.47607	other	-0.991831	other	1.22719	other_100kb_down	0.024663	SV_100kb_down	0.670756
TCGA-BH-A0H0	BRCA-US::96457ebf-ae88-41f4-97e5-cdc3163418aa	DO2114	25e4cad7-2403-4992-9cbc-433574673549	BRCA-US	female	breast	pink	(255, 192, 203)	1085	958	173	0.865	2.006	69	0	461	other	0.398314	other	0.474823	SV	-0.314002	SV	-0.766058	other	-0.18129	other	-0.395219	other	-1.27914	other	-0.538216	SV_100kb_down	0.230766
TCGA-BH-A0H6	BRCA-US::aeb6a3a6-b57a-4c53-90e6-e833777dd2a1	DO2084	aa58c09a-7799-4675-8310-d270224b163e	BRCA-US	female	breast	pink	(255, 192, 203)	510	450	233	0.76	2.199	82	0	747	other	0.165233	other	0.0361077	other	-0.443161	SV	0.114107	other	0.148	other	0.176175	other	-0.301677	other_100kb_down	0.109052	other	-0.248058
TCGA-BH-A0WA	BRCA-US::786e8dbe-442e-4551-87b3-b4c333b04dd4	DO2897	eddfbfb9-3ae8-449b-b870-46062a2571c1	BRCA-US	female	breast	pink	(255, 192, 203)	850	776	445	0.609	2.97	82	0	701	other	1.00704	other	-0.152747	other	-0.612823	SV	0.901469	other	-0.695648	other	-0.271098	other	1.4426	other_100kb_down	-0.307526	other	0.0605017
TCGA-BH-A18R	BRCA-US::f6e1ec78-5ad9-4879-9b7e-262d17b166ad	DO2078	9c70688d-6e43-4520-9262-eaae4e4d597d	BRCA-US	female	breast	pink	(255, 192, 203)	1038	897	641	0.528	2.226	50	1	1142	other	0.437588	other	-0.10992	SV	-0.0100454	SV	0.181964	other	-0.566045	other	-1.19523	other	-0.723022	other	1.09585	other	0.0446875
TCGA-BH-A18U	BRCA-US::233b02f3-c4f0-4a67-9db5-e68d5cdaccb6	DO5200	fb9135d9-2acf-41dd-8552-359e6b8c9470	BRCA-US	female	breast	pink	(255, 192, 203)	976	863	1241	0.707	5.483	72	1	1563	somaticSV	0.129107	other	-0.136134	SV	-0.200678	other	-0.467583	other	0.918241	other	0.0193001	other	-0.096576	SV-UTR	0.75417	SV_100kb_down	-0.31723
TCGA-BH-A1FC	BRCA-US::b97bf89a-7a85-4eef-ae7e-f787aead1f0a	DO5661	84c77098-03d0-4b22-afb1-797703e85c6c	BRCA-US	female	breast	pink	(255, 192, 203)	384	337	391	0.46	3.805	78	1	3472	other	0.446143	somatic_lt500kb	-0.092082	other	-0.308264	SV	0.550626	other	-0.393831	other	-1.2001	other	1.51675	other	-0.0605458	other	-0.444492
TCGA-BL-A13J	BLCA-US::556fcbc8-172a-4af1-8822-ae036e8d68e8	DO536	0c7aca3f-e006-4de3-afc2-20b4f727d4fd	BLCA-US	male	bladder	cyan	(0, 255, 255)	998	885	425	0.58	3.529	65	1	81	other	0.0336962	other	0.066713	other	-0.586473	SV	-0.732818	other	0.767157	other	2.21822	other	0.927472	SV-UTR	-0.113993	other	0.751
TCGA-BP-4326	KIRC-US::7664c241-b369-4d76-9cd1-7f2bdc1d267f	DO20416	54842328-9432-4820-8976-7964bf9bf147	KIRC-US	female	kidney	darkorange	(255, 140, 0)	1382	1217	5	0.78	1.965	53	1	1625	other	0.0458082	other	-0.175295	other	0.152529	SV	0.464752	Enhancer_in_dup	-0.192044	other	0.531756	other	1.3936	SV-UTR	0.0209138	other	-0.318727
TCGA-BP-4327	KIRC-US::9b84d013-713b-4571-888c-12863fdd4a52	DO16999	85448d11-9f84-44b7-8ae3-a115f24bdb76	KIRC-US	female	kidney	darkorange	(255, 140, 0)	1016	883	39	0.769	1.896	75	1	109	other	-0.506297	other	-0.187739	SV	0.383451	SV	-0.629797	other	-0.051172	other	1.121	other	1.4592	other_100kb_down	-0.122604	SV_100kb_down	0.279854
TCGA-BP-4756	KIRC-US::9ecdde9c-2179-4830-bd10-c4fa40f26066	DO18164	db4592fb-13c2-4d61-9dc3-a5d43def8d4b	KIRC-US	female	kidney	darkorange	(255, 140, 0)	1264	1063	9	0.84	2.198	62	0	374	other	0.123794	other	-0.0834438	SV	-0.0735054	SV	-0.338643	other	0.980482	other	-0.762427	other	1.13081	other_100kb_down	-1.07699	SV_100kb_down	0.92615
TCGA-BP-4781	KIRC-US::80c4fc5b-dc7d-4308-8c81-6e83625963b5	DO18392	fbf937f1-5f30-470c-8a77-46cd1c41e073	KIRC-US	male	kidney	darkorange	(255, 140, 0)	1177	1015	77	0.79	1.963	78	0	2080	other	0.585661	other	1.07123	other	-0.505019	SV	1.16469	other	-0.603254	other	-0.784932	other	0.613596	other_100kb_down	-0.38754	other	0.173321
TCGA-BP-4807	KIRC-US::33cf0893-0411-4758-aa90-602bfedf0850	DO17074	a54aac0e-4108-49cf-bf50-687031c7cda6	KIRC-US	male	kidney	darkorange	(255, 140, 0)	1324	1161	21	0.737	1.882	42	0	211	other	0.052124	other	0.225071	SV	-0.288904	SV	1.40097	other	-0.472112	other_SV	-1.07837	other	0.802071	other_100kb_down	-0.430087	other	0.626486
TCGA-BP-4968	KIRC-US::1e417b93-837d-4110-9090-239eb82c3e20	DO16269	aad8c8d6-d828-4aac-9cfb-cee893e36850	KIRC-US	male	kidney	darkorange	(255, 140, 0)	1358	1209	21	0.589	2.009	40	0	1746	other	-0.351978	other	-0.168047	SV	0.457482	SV	1.51408	other	0.80373	other	0.459789	other	0.593568	SV-UTR	0.498628	other	0.28359
TCGA-BP-4977	KIRC-US::cc353686-e2b6-46a1-8095-48e2bc44b11f	DO17848	1e046ab9-fa4c-4c15-8d78-ed0048c80ebf	KIRC-US	male	kidney	darkorange	(255, 140, 0)	1025	901	13	0.609	3.028	57	0	454	other	0.504672	other	-0.0996575	SV	-0.207224	SV	1.51274	other	-0.00647848	other	-0.65938	other	1.36297	other_100kb_down	-0.0605832	SV_100kb_down	0.53056
TCGA-BP-5010	KIRC-US::9f5c0a43-d222-484a-9249-d288387dd7a1	DO17751	a4f8305f-4409-4776-b34d-4878d18c8693	KIRC-US	male	kidney	darkorange	(255, 140, 0)	1001	882	13	0.41	1.838	63	1	878	other	-0.117395	other	-0.143042	other	-0.362461	SV	0.483161	other	0.0188101	other	0.881754	other	0.28699	other_100kb_down	-0.211665	SV_100kb_down	-0.55193
TCGA-BP-5168	KIRC-US::781acafa-a58b-4180-bbca-c5b675d51b17	DO18671	d991f23a-dc1b-427a-b798-bd4187d3aa02	KIRC-US	male	kidney	darkorange	(255, 140, 0)	1371	1230	7	0.619	1.953	75	1	1463	other	-0.172894	other	-0.174431	SV	-0.0718365	SV	1.43019	other	-0.248196	other_SV	-0.861897	other	1.46281	SV-UTR	-0.679587	SV_100kb_down	0.816299
TCGA-BT-A20P	BLCA-US::f48937ed-e294-41f0-8872-7010391167a9	DO675	e6c78a98-f45b-482b-a551-4f11b8c1ff8b	BLCA-US	female	bladder	cyan	(0, 255, 255)	1026	915	155	0.918	2.067	81	1	544	other	-0.402655	other	-0.137962	SV	0.805876	SV	-0.326997	other	0.677484	other	1.34562	other	-0.946773	SV-UTR	0.668589	other	0.422748
TCGA-BT-A20Q	BLCA-US::419deaac-ea45-4bdd-9fa0-b5cd8429b44f	DO695	8c619cbc-9e91-4716-9711-5236e55d8f46	BLCA-US	male	bladder	cyan	(0, 255, 255)	1049	929	123	0.659	1.958	73	1	593	other	0.213488	other	0.0896519	SV	0.15405	SV	1.12092	other	0.878005	other	-0.485817	other	0.169598	SV-UTR	0.122113	other	1.00432
TCGA-BT-A20T	BLCA-US::096b4f32-10c1-4737-a0dd-cae04c54ee33	DO804	301d6ce3-4099-4c1d-8e50-c04b7ce91450	BLCA-US	male	bladder	cyan	(0, 255, 255)	1069	928	275	0.739	1.771	63	1	453	other	-0.156651	other	0.172557	SV	-0.254687	SV	0.580763	other	0.998546	other	-0.295162	other	-0.131954	SV-UTR	0.107057	other	0.778426
TCGA-BT-A20V	BLCA-US::24f21425-b001-4986-aedf-5b4dd851c6ad	DO689	973d0577-8ca4-44a1-817f-1d3c1bada151	BLCA-US	female	bladder	cyan	(0, 255, 255)	1208	1048	543	0.63	3.432	59	1	154	other	-0.206552	other	-0.00684641	other	-0.511613	SV	-0.689234	other	0.500303	Enhancer_in_dup	0.0315325	SV	0.594668	SV-UTR	-0.754933	other	0.607522
TCGA-BT-A2LA	BLCA-US::797a71ee-372d-41e5-aeee-5ab3c4661110	DO561	45a7949d-e63f-4956-866c-df51257032de	BLCA-US	male	bladder	cyan	(0, 255, 255)	976	859	289	0.938	3.258	54	0	522	other	-0.719349	other	-0.152592	SV	1.67084	SV	-0.957262	other	-1.31803	other	0.254649	other	1.33788	SV-UTR	0.678352	other	-0.274083
TCGA-BT-A3PH	BLCA-US::932bcdd4-5145-49e8-9a95-8a546396f572	DO856	cda1a403-16b6-487c-a82a-c377d1d0f89d	BLCA-US	male	bladder	cyan	(0, 255, 255)	1050	955	129	0.81	3.565	76	1	142	other	-0.81116	other	0.145339	SV	-0.146014	SV	-1.10871	other	1.20591	other	0.0541198	other	-1.4189	SV-UTR	-1.09853	SV_100kb_down	0.222397
TCGA-BT-A3PJ	BLCA-US::cb664eef-be6f-44ef-aa90-6f6da0e6440a	DO44097	b73523d7-f5a5-4140-8537-4df4d1ecf465	BLCA-US	male	bladder	cyan	(0, 255, 255)	1061	973	371	0.511	3.566	76	0	789	other	-0.592133	other	-0.177835	SV	-0.353716	other	-1.28127	other	-0.291848	other	-0.00651174	other	0.167842	other_100kb_down	-1.06994	SV_100kb_down	0.871647
TCGA-BW-A5NO	LIHC-US::ee63c44b-91f4-4004-8dea-192eab527036	DO52171	81a8b064-e735-455f-b2db-af7ae11daac4	LIHC-US	male	liver-biliary	green	(0, 255, 0)	1431	1205	809	0.645	2.878	50	0	20	other	-1.01006	somatic_lt500kb	1.13414	SV	0.65171	SV	-0.72139	other	-0.934919	other	0.365519	other	-1.43973	other_100kb_down	-0.645293	other	1.51747
TCGA-BW-A5NP	LIHC-US::56a82a56-0241-4d3d-9de2-696b0c36df91	DO52172	1c00925b-7328-4db0-b930-04aab2d80719	LIHC-US	female	liver-biliary	green	(0, 255, 0)	1343	1178	217	0.88	3.516	26	0	0	other	-0.570091	other	1.18806	other	0.481633	SV	-1.1039	other	-0.928205	other	-0.216813	other	-1.45337	other	-0.496647	SV_100kb_down	0.711755
TCGA-BW-A5NQ	LIHC-US::c7f1b389-aec7-4993-8afb-b7a56064f8fc	DO49659	e30c64d5-e796-4cfc-8dc8-6e62bf97822f	LIHC-US	male	liver-biliary	green	(0, 255, 0)	1247	1075	25	0.52	2.561	63	0	0	other	-1.23947	somatic_lt500kb	0.903788	SV	-0.10717	SV	0.10391	other	-0.239917	other	-1.65045	other	-1.46121	other_100kb_down	-0.53176	SV_100kb_down	2.27768
TCGA-C4-A0F7	BLCA-US::ca554128-da9d-4f37-9560-ca083509e01d	DO669	f389176f-d8f3-45c2-aae4-7378a3d6fc7f	BLCA-US	male	bladder	cyan	(0, 255, 255)	983	872	473	0.784	3.147	77	1	62	other	-0.678767	other	-0.0529787	SV	0.473475	SV	-1.04041	other	0.138903	other	0.0404761	other	0.0590999	SV-UTR	0.103157	other	0.0830692
TCGA-C5-A0TN	CESC-US::14c65927-b9dd-4ef6-9917-db7bc431ff2f	DO44285	945e6808-2887-4f32-ac32-8f9e00353bf6	CESC-US	female	cervix	darkcyan	(0, 139, 139)	1126	990	85	0.89	1.866	21	1	348	other	-1.79216	other	-0.135384	other	0.728333	SV	-0.0505969	other	0.23319	other	1.31389	other	-0.534772	SV-UTR	0.259467	other	1.19611
TCGA-C5-A1BF	CESC-US::262311a0-7a10-4934-8fba-11ee581ad738	DO48991	7dc3e035-c7ae-4164-a62b-9c2460812b05	CESC-US	female	cervix	darkcyan	(0, 139, 139)	1013	891	59	0.74	1.957	46	1	570	other	-0.536937	other	-0.027986	other	-0.0476429	SV	0.431334	other	-0.525711	other	-1.32915	other	0.525806	SV-UTR	-1.45127	SV_100kb_down	-0.490051
TCGA-C5-A1BJ	CESC-US::7941d1c7-5319-4e8d-a15f-60b61cb68a9b	DO49009	43be43cb-a367-4a74-94e4-973acafcf576	CESC-US	female	cervix	darkcyan	(0, 139, 139)	1120	977	111	0.42	1.979	34	0	4385	other	-0.472318	other	0.0153735	SV	-0.240448	SV	0.0252473	other	0.176605	other	0.0991246	other	-0.265495	SV-UTR	-0.441869	SV_100kb_down	0.240287
TCGA-C5-A1BN	CESC-US::8a4da4f0-30f2-497e-8a7c-988fd6b813cb	DO6252	06dad93a-4b67-49b3-8fa5-f2546e22bae7	CESC-US	female	cervix	darkcyan	(0, 139, 139)	1083	953	241	0.791	1.969	26	1	166	other	-0.644031	somatic_lt500kb	0.0486129	SV	-0.0941588	SV	-1.24843	other	0.219382	other	-0.928839	other	-0.121061	SV-UTR	-2.13452	SV_100kb_down	0.443375
TCGA-C5-A1M8	CESC-US::110cd100-5730-4873-9fab-2ae6c8732062	DO48993	07d20658-3db4-47e7-877b-66536266edfc	CESC-US	female	cervix	darkcyan	(0, 139, 139)	1037	886	95	0.936	1.738	43	0	919	other	-1.31812	other	0.097585	SV	1.198	SV	-0.919432	other	2.03742	other	0.331347	other	0.054991	SV-UTR	-2.09108	SV_100kb_down	-0.397099
TCGA-C5-A1M9	CESC-US::a3be445a-a592-4073-815b-47ae41f9c4a0	DO49014	b9d1a64e-d445-4174-a5b4-76dd6ea69419	CESC-US	female	cervix	darkcyan	(0, 139, 139)	1016	871	87	0.782	3.592	46	1	1065	other	-0.496435	other	-0.180156	SV	-0.33078	SV	0.354516	other	-0.713803	other	-0.307379	other	-0.794216	SV-UTR	-0.412291	other	-0.746423
TCGA-C5-A1MI	CESC-US::941f75a1-fea4-4539-ba69-60bb11608f6d	DO6249	14b8bbf2-310b-459b-b52d-a7ef510ce1cf	CESC-US	female	cervix	darkcyan	(0, 139, 139)	1020	899	119	0.677	2.714	50	1	1083	other	-0.107674	other	1.22544	SV	0.688282	SV	0.539343	Enhancer_in_dup	0.297492	other	0.625223	other	-0.741217	other	-1.91488	SV_100kb_down	0.00602304
TCGA-C5-A1ML	CESC-US::374f614a-bcd1-4283-ac6f-fc27ddc79987	DO51592	f658c350-fb89-4268-8a59-a07e365f4221	CESC-US	female	cervix	darkcyan	(0, 139, 139)	955	850	45	0.79	4.044	49	1	636	other	-0.50883	other	0.59066	SV	0.385435	SV	0.735009	Enhancer_in_dup	1.03183	other	0.678515	other	-0.144823	SV-UTR	0.347154	other	0.36979
TCGA-C5-A1MQ	CESC-US::eb59cf69-1997-41b9-bf69-69ad7da292a1	DO49001	a67f4531-99ef-43df-82f5-f6abc4b11826	CESC-US	female	cervix	darkcyan	(0, 139, 139)	1018	927	125	0.429	3.406	35	0	1031	other	-1.75784	other	-0.0951637	other	0.0991945	SV	1.55349	other	1.10302	other	-0.578116	other	-0.280821	SV-UTR	-1.42772	SV_100kb_down	-1.08022
TCGA-C5-A2LT	CESC-US::fb66b7f5-22ca-4d4d-97c2-30e6edfff781	DO49880	0f6b355e-3898-4be6-be97-da0c3840a4ed	CESC-US	female	cervix	darkcyan	(0, 139, 139)	1058	911	91	0.448	3.965	38	0	2226	other	-0.243146	other	0.442806	other	-0.206955	SV	-0.212267	other	0.455106	other	-0.822653	other	-0.57911	SV-UTR	-0.760834	SV_100kb_down	0.443663
TCGA-C5-A2LV	CESC-US::00bca18c-b3d4-45a3-8f19-034cc40449a4	DO48987	3269608c-5dd7-452a-976a-31ac971aac2f	CESC-US	female	cervix	darkcyan	(0, 139, 139)	1237	1080	349	0.754	2.776	36	0	2234	other	-1.77921	somatic_lt500kb	-0.109189	other	-0.502847	SV	1.26066	other	0.497277	other	0.609058	other	-0.0535158	other_100kb_down	-0.601897	other	-0.78016
TCGA-C5-A2LY	CESC-US::e733f289-a0ec-478c-aad9-1378ad26ddfa	DO6314	047f9e4d-86b5-4943-aef5-68199bf29e8c	CESC-US	female	cervix	darkcyan	(0, 139, 139)	1070	937	125	0.639	2.298	30	0	2383	other	-0.845333	other	-0.0205839	SV	1.00652	other	3.0463	other	1.13607	other	2.7849	other	-0.103676	SV-UTR	-0.530569	other	0.116765
TCGA-C8-A12L	BRCA-US::441919eb-8c9f-478c-bda3-8de4f8295e8a	DO2055	d5372745-95cf-4572-a6e7-e7f5b796911a	BRCA-US	female	breast	pink	(255, 192, 203)	922	807	1505	0.503	3.354	67	0	363	other	-0.1005	other	-0.0609236	SV	-0.184754	SV	0.174967	other	-0.0020942	other	-1.24473	other	0.869865	SV-UTR	0.4894	other	1.73964
TCGA-C8-A12Q	BRCA-US::a824b3bd-34d5-4cc1-a92f-f9d6ac0f1814	DO3182	d8c6d4b8-f279-4edc-aaa3-a1cc266aec4d	BRCA-US	female	breast	pink	(255, 192, 203)	411	361	929	0.506	2.098	78	1	385	other	0.712561	other	-0.0253732	other	0.46491	SV	-0.305959	other	0.553376	other	-1.29737	other	-0.62376	other	-0.0506257	other	0.660723
TCGA-C8-A130	BRCA-US::8cf54607-01ce-42b0-9bd9-8627edd9f3b7	DO3804	27f87d1e-2c32-4beb-9677-62f7a286673d	BRCA-US	female	breast	pink	(255, 192, 203)	952	851	1003	0.558	3.764	52	0	370	other	-0.277444	other	-0.120491	SV	2.01163	SV	-0.082837	other	0.430125	other	1.58141	other	-0.333157	SV-UTR	1.63303	SV_100kb_down	0.371344
TCGA-CA-6717	COAD-US::268c01b3-d2ce-44c0-a2fe-ea846a1253cc	DO8264	2df02f2b-9f1c-4249-b3b4-b03079cd97d9	COAD-US	male	colorectal	darkblue	(0, 0, 139)	1377	1225	91	0.438	1.929	57	0	388	other	0.23541	other	0.113507	other	-0.210431	SV	1.10591	other	-0.68058	other	-0.62041	other	-0.350092	other_100kb_down	-0.599038	SV_100kb_down	0.434291
TCGA-CA-6718	COAD-US::df5ab6cc-6f68-4b6b-95e2-954c6b57ba9c	DO7801	0980e7fd-051d-45e9-9ca6-2baf073da4e8	COAD-US	male	colorectal	darkblue	(0, 0, 139)	1315	1159	53	0.48	2.016	46	1	306	other	-0.480715	other	-0.130746	SV	-0.274925	SV	0.977555	other	-0.304489	other	0.365759	other	0.0749784	SV-UTR	-0.275736	SV_100kb_down	0.0996778
TCGA-CC-5260	LIHC-US::ca8afb2c-be3d-41e8-8dbc-19fe7ab6154b	DO22860	3bacc189-01b8-46cc-a442-f393c0f428c6	LIHC-US	female	liver-biliary	green	(0, 255, 0)	1207	1019	251	0.58	1.903	61	1	87	other	-0.149905	other	-0.0323356	other	0.250486	SV	0.155761	other	-0.493398	other	-1.56734	other	-0.794271	other_100kb_down	-0.658354	other	0.554826
TCGA-CC-5261	LIHC-US::1ad7f17e-b3b8-40e9-aab8-5a17e0aec408	DO22875	a2f143d6-ba07-4ff0-960d-b29c3c716665	LIHC-US	male	liver-biliary	green	(0, 255, 0)	1317	1162	145	0.489	3.149	44	1	97	other	0.1529	other	2.07408	SV	-0.473178	SV	-0.731226	other	-0.909428	other	-0.122259	other	-1.12017	SV-UTR	0.133677	SV_100kb_down	-0.147899
TCGA-CC-5262	LIHC-US::1b428ada-eb3f-40c2-b4bf-1bbf6b61729d	DO22953	47e5ff56-9534-4fcf-a593-33027e877f93	LIHC-US	male	liver-biliary	green	(0, 255, 0)	1365	1204	73	0.386	1.885	67	1	103	other	-1.56776	other	1.13745	SV	-0.469275	SV	0.461524	other	-0.419452	other	-0.622389	other	-1.33195	SV-UTR	-1.29725	other	1.84275
TCGA-CC-A1HT	LIHC-US::670c1cbc-4494-45f1-bb8b-18db82d4f7e0	DO23028	6b25a78f-20dc-4ccc-b4c0-f9885d16725d	LIHC-US	male	liver-biliary	green	(0, 255, 0)	1181	969	177	0.24	3.511	50	1	101	other	-0.778432	other	-0.0486933	other	-0.327563	SV	1.11647	other	0.329245	other	0.345006	other	0.24385	SV-UTR	-1.01784	SV_100kb_down	2.44393
TCGA-CF-A27C	BLCA-US::7fee9d6f-c0ea-43c2-89c2-66d965a077a8	DO828	acc629cb-ad03-4cec-9b21-922e4932ef3e	BLCA-US	male	bladder	cyan	(0, 255, 255)	998	875	83	0.975	1.853	52	0	425	other	-0.0591565	other	0.74865	SV	-0.424812	other	-0.973584	other	0.757853	other	0.274211	other	-0.133687	other	-0.0208811	SV_100kb_down	0.320847
TCGA-CF-A3MF	BLCA-US::1e308b12-0590-4dae-94d0-a539fcf25df7	DO479	c66c92d5-df65-46e6-861d-d8a98808e6a3	BLCA-US	male	bladder	cyan	(0, 255, 255)	1094	968	35	0.801	3.126	34	0	383	other	1.0712	other	0.132597	other	0.215172	SV	-0.654054	other	1.18293	other	1.34915	other	-0.505647	SV-UTR	2.09677	SV_100kb_down	-0.217492
TCGA-CJ-4639	KIRC-US::3e976301-4042-4ac0-8f01-ef2f1a8161a6	DO17791	063cfacf-9933-4a2d-8921-0aeb76e12779	KIRC-US	female	kidney	darkorange	(255, 140, 0)	1343	1196	17	0.6	2.024	49	0	3229	other	0.812464	other	-0.171573	other	-0.394983	SV	-0.728898	other	-0.26075	other	-0.315593	other	1.18251	other_100kb_down	-0.120962	SV_100kb_down	0.563322
TCGA-CJ-4870	KIRC-US::78048432-2de1-498c-9cf1-9c5bd43daa39	DO19380	267a9862-17bd-4056-ba4a-1f373736ffbb	KIRC-US	female	kidney	darkorange	(255, 140, 0)	1562	1355	5	0.666	1.961	58	0	1498	other	-0.736261	other	-0.0637073	other	-0.560269	SV	0.585014	other	-0.527469	other	1.14819	SV	0.351282	SV-UTR	-0.193452	other	0.124897
TCGA-CJ-4878	KIRC-US::7ca06dbe-f073-4aee-86ff-a545fad5ea93	DO20604	de4c3f91-d164-47df-9971-feba840d247c	KIRC-US	female	kidney	darkorange	(255, 140, 0)	1250	1070	19	0.76	1.921	71	0	2186	other	-0.431765	other	-0.0812671	SV	0.326751	SV	1.00833	other	-0.0844326	other	1.74531	other	1.45289	other_100kb_down	-0.315854	SV_100kb_down	0.417957
TCGA-CJ-4899	KIRC-US::900b5f21-e8fb-4a3f-b8e3-ef098716e508	DO16233	9c181313-5b4c-41c5-9ad5-a5a86fe609aa	KIRC-US	male	kidney	darkorange	(255, 140, 0)	1279	1057	7	0.4	1.995	42	0	1528	other	0.950279	germline_lt500kb	-0.152178	SV	0.26089	SV	-1.16587	other	0.135705	other	0.296677	other	1.12604	SV-UTR	0.312544	SV_100kb_down	0.794122
TCGA-CJ-4918	KIRC-US::267ff78b-bceb-466e-8582-c560fe227ff0	DO17977	81d0d6bb-7319-4b67-bcf7-36df24e76b43	KIRC-US	male	kidney	darkorange	(255, 140, 0)	1370	1227	27	0.351	1.937	64	1	93	other	0.58452	other	-0.0711964	SV	-0.204341	SV	0.838867	other	-0.0733658	other	-0.988089	other	1.0568	SV-UTR	0.0896134	SV_100kb_down	0.651024
TCGA-CJ-5681	KIRC-US::2939c03a-6f3f-4f7b-b246-34361baadeb9	DO17373	9ae0744a-9bc1-4cd7-b7cf-c6569ed9e4aa	KIRC-US	female	kidney	darkorange	(255, 140, 0)	1335	1191	2855	0.783	1.966	44	1	552	other	0.675972	other	-0.0191491	other	-0.612606	other	1.89045	other	0.517275	other	-0.491363	other	0.935823	SV-UTR	-0.131395	SV_100kb_down	1.28565
TCGA-CJ-5682	KIRC-US::4c325ee1-9b8e-45d4-a0a7-e47ec1eac402	DO18056	dacd4cc2-fc2b-4fbd-adf6-c8a46ae69c91	KIRC-US	male	kidney	darkorange	(255, 140, 0)	1349	1208	7	0.64	3.167	60	0	3736	other	-0.104863	other	-0.143228	SV	0.0342716	SV	0.977136	other	-0.699281	other	-0.00746726	other	0.353432	SV-UTR	-0.17437	SV_100kb_down	0.0867159
TCGA-CJ-6033	KIRC-US::4edff57f-4b0e-4770-beac-590da7d7232c	DO16881	10d15b7a-16d1-4953-aaef-f193ffa97f42	KIRC-US	female	kidney	darkorange	(255, 140, 0)	1483	1311	85	0.371	3.904	54	1	224	other	-0.3599	other	-0.166398	SV	-0.258206	other	-1.35782	other	-0.0132597	other	-0.242351	other	-0.0820408	SV-UTR	-0.769851	SV_100kb_down	0.971772
TCGA-CN-4737	HNSC-US::1f744ada-6de1-446d-b62c-76a7fc8b40af	DO15110	878a7fe7-20ff-4651-9587-b4d6fd42e929	HNSC-US	male	head/neck	maroon	(176, 48, 96)	1305	1149	157	0.476	3.238	19	0	625	other	0.798229	other	0.255139	SV	-0.179833	SV	-0.387239	other	0.113123	other	-0.792404	other	0.240855	SV-UTR	-0.753282	other	-0.747971
TCGA-CN-5365	HNSC-US::4cffea0b-90a7-4c86-a73f-bb8feca3ada7	DO15022	a0fe80e0-e3ac-485b-8a1a-4c80c101b874	HNSC-US	male	head/neck	maroon	(176, 48, 96)	1349	1186	339	0.54	1.893	38	1	351	other	-1.39282	germline_lt500kb	-0.0555038	other	0.0620576	SV	1.36222	other	0.752612	other	-0.27023	other	-0.390533	SV-UTR	-1.68357	SV_100kb_down	0.630483
TCGA-CN-5374	HNSC-US::d7641ca1-a062-4dd2-9414-447af7311a84	DO15430	ab923db7-54e8-4a50-b7fd-c2b4b300041e	HNSC-US	female	head/neck	maroon	(176, 48, 96)	1333	1150	135	0.404	3.624	56	1	1732	other	-0.703075	other	-0.0727267	SV	0.151992	SV	1.1404	other	0.892692	other	-0.135724	other	-0.393958	other_100kb_down	-0.786482	SV_100kb_down	0.917631
TCGA-CN-6011	HNSC-US::e7d49212-e9cb-4cd7-923a-bdfc82a4a150	DO15791	21205681-a0c7-48d0-81d4-0b7ef31158cf	HNSC-US	male	head/neck	maroon	(176, 48, 96)	1447	1263	319	0.7	2.777	57	0	933	other	0.191249	other	-0.0852281	SV	0.588216	SV	-1.08269	other	0.0569442	other	-0.863074	other	1.62831	other_100kb_down	-1.85209	other	-1.13208
TCGA-CN-6989	HNSC-US::f33aa93f-b32d-4c4f-9a71-1e5ab69c6899	DO14814	08227616-02a5-46e8-9db1-f2d1d691ab23	HNSC-US	male	head/neck	maroon	(176, 48, 96)	1467	1294	313	0.32	3.468	64	1	980	other	-0.105267	other	-0.0261976	SV	0.17034	SV	1.50122	other	-0.184571	other	-0.560647	other	0.588207	SV-UTR	-1.17161	other	0.915752
TCGA-CN-6994	HNSC-US::6909302d-358a-46cd-8052-eedb09c83c83	DO15398	190eb791-383d-4e27-870d-e470630843e7	HNSC-US	male	head/neck	maroon	(176, 48, 96)	1425	1241	311	0.571	3.531	67	0	1183	other	0.0764476	other	0.15605	SV	-0.41195	SV	0.270392	other	0.404723	other	-0.922628	other	1.06758	SV-UTR	-0.994223	other	-0.269434
TCGA-CQ-6228	HNSC-US::e303b8c4-6428-4134-bb9d-a95dc1d8e35e	DO14750	c2124bb2-30e1-4093-9a8a-3a188a6dc0a9	HNSC-US	female	head/neck	maroon	(176, 48, 96)	1454	1298	479	0.854	1.997	71	1	456	other	0.172533	other	0.0575303	SV	0.252197	SV	-1.07988	other	0.217958	other	-0.546245	other	1.59585	SV-UTR	-0.280436	SV_100kb_down	1.84231
TCGA-CR-5249	HNSC-US::c7df3466-b9a7-4818-883b-d0cd08483570	DO14582	c0812962-a345-48b7-aec0-01336c2d1eed	HNSC-US	female	head/neck	maroon	(176, 48, 96)	1421	1250	63	0.544	2.083	35	0	1152	other	-0.0867905	other	0.0394102	SV	-0.0805645	SV	1.90167	other	0.721244	other	-0.869471	other	0.791384	SV-UTR	-0.0831992	other	0.643232
TCGA-CR-5250	HNSC-US::9e178d80-fe90-4998-9dae-726c4beceef7	DO16015	29fc38aa-f367-46a3-a14d-a5f657ad0caa	HNSC-US	male	head/neck	maroon	(176, 48, 96)	1404	1260	67	0.701	1.867	71	0	799	other	0.411388	other	0.288984	other	-0.345986	SV	1.08814	other	0.869759	other_SV	-0.722672	other	1.01805	other	-0.302621	SV_100kb_down	0.933415
TCGA-CR-6467	HNSC-US::89f91e36-fed8-4da3-8a35-c761d6f65285	DO14942	ee963667-56b1-49bd-8896-e07b536d3014	HNSC-US	male	head/neck	maroon	(176, 48, 96)	1316	1182	105	0.65	2.28	59	0	1777	other	-0.2987	other	0.577297	other	0.130484	SV	1.10883	Enhancer_in_dup	0.0679158	other	-0.523418	other	-0.501267	SV-UTR	-1.39667	SV_100kb_down	0.667656
TCGA-CR-6470	HNSC-US::cd032ddb-55f2-4c77-8dcf-e4e630f7de6f	DO14686	02c6a893-49c5-49d1-8eb1-195021e70d52	HNSC-US	male	head/neck	maroon	(176, 48, 96)	1072	954	77	0.5	1.957	38	0	1521	other	0.237347	other	0.128846	SV	-0.166877	SV	1.04642	other	0.331719	other	-0.0332008	other	0.569334	SV-UTR	0.0295501	other	1.82794
TCGA-CR-6472	HNSC-US::0956bc67-dd55-4c54-a56a-f22f2856662a	DO15870	5193a482-6ed9-4504-bd7c-c8b9e4103577	HNSC-US	male	head/neck	maroon	(176, 48, 96)	953	858	265	0.749	1.713	59	0	1050	other	-0.0998205	other	0.725698	other	-0.329737	SV	-0.71174	other	-0.672595	other	0.640486	other	-0.556552	SV-UTR	0.111407	other	0.117843
TCGA-CR-6480	HNSC-US::ba9d4568-71a8-41fc-a2be-0bf784e36d6a	DO14296	ef673d3d-2031-4036-ba25-4bc7ef04075b	HNSC-US	male	head/neck	maroon	(176, 48, 96)	1010	916	107	0.8	1.945	53	0	362	other	0.0325517	other	0.446255	SV	-0.206425	SV	0.518514	other	1.39767	other	-0.750064	other	-1.06357	SV-UTR	-0.331611	SV_100kb_down	0.606718
TCGA-CR-6482	HNSC-US::468649e7-1525-4b8a-8ab5-ddb27db5f022	DO15943	7158c9fd-a633-4fef-aa23-bd285f2a87a8	HNSC-US	male	head/neck	maroon	(176, 48, 96)	1190	1029	15	0.38	2.11	62	0	345	other	0.2261	other	-0.00293977	SV	0.227832	SV	1.9398	other	-0.196131	other	0.131478	other	0.44009	SV-UTR	0.0578205	SV_100kb_down	0.984488
TCGA-CR-6487	HNSC-US::9ae5101b-6031-4ab1-bfca-198c41af3184	DO15527	1db83e80-bdf7-4d8d-8008-bd8406d641fc	HNSC-US	male	head/neck	maroon	(176, 48, 96)	1055	946	127	0.4	2.043	50	0	234	other	0.343989	other	0.344065	other	0.193713	other	0.762065	other	0.473421	other	-0.501532	other	1.00974	SV-UTR	-1.20527	other	3.08999
TCGA-CR-6491	HNSC-US::5fce954c-11b9-41f4-9471-4b5bdc0efa7f	DO14192	a315b798-f037-48d5-91ed-e733e3bbd6ee	HNSC-US	male	head/neck	maroon	(176, 48, 96)	1722	1506	223	0.75	1.917	60	0	693	other	-0.444057	other	0.0327926	other	-0.357321	SV	-0.0925263	other	0.39598	Enhancer_in_dup	0.3562	other	0.26201	other_100kb_down	-2.03141	other	-0.0370418
TCGA-CR-7382	HNSC-US::f030e410-2585-461e-ad23-9fdf026ac06c	DO14171	b86e88e7-0d5f-4b32-a35f-dc97251ab990	HNSC-US	male	head/neck	maroon	(176, 48, 96)	1464	1306	79	0.22	2.071	49	0	796	other	0.461124	other	-0.0626406	other	-0.475854	SV	-1.34616	other	0.672528	other	-0.653674	other	0.955196	SV-UTR	-0.382524	SV_100kb_down	1.32551
TCGA-CR-7385	HNSC-US::9f89510c-ed07-471f-b35e-7c87c237b9fe	DO14282	6bbd66dd-efee-4d6e-b02f-f88e98526b82	HNSC-US	male	head/neck	maroon	(176, 48, 96)	1016	902	57	0.477	1.856	42	0	997	other	-0.0863045	other	0.0150266	other	-0.409677	SV	1.27307	Enhancer_in_dup	0.880395	other	-0.846114	other	0.0516427	SV-UTR	-0.00244309	SV_100kb_down	0.928151
TCGA-CR-7391	HNSC-US::832316ee-08ab-412b-9e4d-8a57ff84bc11	DO15198	c121de15-78f7-4698-91bf-fd0485c466c2	HNSC-US	female	head/neck	maroon	(176, 48, 96)	1008	892	5	0.201	1.996	36	0	913	other	0.140826	other	0.11522	SV	-0.270175	SV	1.76638	other	1.16681	other	-1.47009	other	0.988193	SV-UTR	-0.987266	other	0.523902
TCGA-CR-7404	HNSC-US::d189a6c6-210f-4957-b500-457d5ce3f867	DO14420	83eca7b5-45bb-44c0-8afe-36f8988d0078	HNSC-US	male	head/neck	maroon	(176, 48, 96)	1040	953	163	0.374	1.934	53	0	1472	other	-0.21796	other	-0.0329692	SV	-0.0380908	SV	0.654471	other	0.25372	other	-0.481441	other	-0.258285	SV-UTR	0.122578	SV_100kb_down	1.66372
TCGA-CS-5395	LGG-US::f86fa219-34e9-4812-8edf-2b66d7219779	DO22356	3d477ac1-3bdf-4410-9594-1a3a1412c6ae	LGG-US	male	cns	gray	(190, 190, 190)	1337	1195	43	0.8	2.011	43	1	639	other	1.30152	other	-0.0802384	other	1.54587	SV	-0.946065	other	-0.501637	other	0.386634	SV	1.93364	SV-UTR	1.19868	other	-0.101409
TCGA-CS-6668	LGG-US::a5d3f3fb-6541-419d-b47e-720d438f1bff	DO22548	d414e076-dcb6-4edf-adef-0abdc57354ea	LGG-US	female	cns	gray	(190, 190, 190)	1079	969	11	0.912	1.954	57	0	1519	other	2.12819	other	-0.177574	SV	2.61126	other	-1.42596	other	-0.470406	other	-0.162536	other	2.33581	other_100kb_down	1.32465	other	-0.860714
TCGA-CV-5431	HNSC-US::64bb5550-2735-4401-a0db-58ec1020a32d	DO15591	de8ef60b-4dbe-4aa8-adef-6f58cdfada29	HNSC-US	male	head/neck	maroon	(176, 48, 96)	1392	1217	439	0.359	3.108	73	1	522	other	-0.405913	other	0.0958055	other	0.294163	SV	2.2423	other	-0.159152	other	-0.929812	other	0.435314	other_100kb_down	-1.82645	other	0.441763
TCGA-CV-5432	HNSC-US::d89b1fd6-bef4-4803-8ed3-3b442be600b6	DO14343	9988eb07-01f6-4f83-8699-bb63e0525f08	HNSC-US	male	head/neck	maroon	(176, 48, 96)	1482	1303	1129	0.489	5.297	68	0	3930	other	0.00059151	other	0.0671319	SV	-0.347444	SV	0.120503	other	0.34908	other_SV	0.383909	other	0.184639	other	-2.07298	other	0.858818
TCGA-CV-5442	HNSC-US::3c975b68-4a6e-4c97-a8d1-b9a427d4957c	DO14678	46d35b82-e1b7-4d35-be5e-3a70fd47e421	HNSC-US	female	head/neck	maroon	(176, 48, 96)	1225	1068	93	0.845	2.496	76	0	2327	other	0.722069	other	-0.0327766	SV	-0.185283	SV	0.762687	other	0.314471	other	-0.3814	other	-0.63906	SV-UTR	-0.954047	SV_100kb_down	-0.687894
TCGA-CV-5443	HNSC-US::180036a2-3b56-405e-a1fe-d5932517b6c7	DO15911	d4b80307-abbd-48bb-b52c-6dcd409699a2	HNSC-US	male	head/neck	maroon	(176, 48, 96)	1213	1072	89	0.579	1.863	63	0	2784	other	-0.424082	other	-0.169976	other	0.089652	SV	0.923718	other	0.695406	Enhancer_in_dup	0.00947643	other	-0.203735	SV-UTR	-1.17243	other	1.39589
TCGA-CV-5973	HNSC-US::8fc1f1be-d2d5-4b3a-9973-f4d964018beb	DO15014	7e584ff6-0b81-4f85-81da-b8117afee326	HNSC-US	female	head/neck	maroon	(176, 48, 96)	1440	1270	579	0.715	2.987	62	0	2641	other	-1.36822	other	-0.147526	other	-0.149229	SV	-0.907441	Enhancer_in_dup	1.35475	other	-0.583875	other	-0.67252	SV-UTR	-1.68017	other	-0.56388
TCGA-CV-6433	HNSC-US::d5eedfb5-4fa3-4a1e-ad0d-ea550b22a5ba	DO14204	0e6ca8dc-0f31-4675-95b1-5920576daeff	HNSC-US	male	head/neck	maroon	(176, 48, 96)	1343	1187	79	0.704	2.084	57	0	641	other	-0.768047	other	0.0120334	SV	0.563049	SV	1.7985	other	0.00925815	other	-0.495338	other	-0.0119597	SV-UTR	-1.71421	other	1.0255
TCGA-CV-6956	HNSC-US::8c238d30-df8e-4e6b-98fc-21696269a294	DO15815	5046f1b4-9d95-4841-ba30-691fa44719a2	HNSC-US	male	head/neck	maroon	(176, 48, 96)	1479	1281	489	0.565	3.641	67	1	217	other	-0.207865	other	0.0111204	SV	-0.440538	SV	-1.08761	other	-1.18431	other	-0.760469	other	0.564239	SV-UTR	-1.24293	SV_100kb_down	0.176729
TCGA-CV-6961	HNSC-US::4075717b-2240-4842-a00a-0c4dbcb910c4	DO14566	dfa20d2d-1ba3-476a-b4b9-21d21470bee2	HNSC-US	male	head/neck	maroon	(176, 48, 96)	981	862	215	0.52	1.851	61	1	76	other	-0.251267	other	0.119416	SV	-0.339406	SV	-0.729405	other	-0.0389434	other	-0.914585	other	0.460212	SV-UTR	-1.1157	other	0.543527
TCGA-CV-7090	HNSC-US::05fbd98c-28bd-41bc-ae60-16ac0c16c723	DO14238	a8041e86-071e-46cd-8fb5-7ecdc1ab0553	HNSC-US	male	head/neck	maroon	(176, 48, 96)	1392	1245	303	0.39	3.168	39	0	5252	other	0.154278	other	0.128924	SV	-0.344206	SV	0.987988	Enhancer_in_dup	0.547212	other	-0.485925	other	0.444221	SV-UTR	-1.8132	other	1.12814
TCGA-CV-7100	HNSC-US::90a8d2cb-1f31-45f9-8575-eed3cb9a7798	DO15503	feccc27e-5c2e-4339-8746-0945fee93c1e	HNSC-US	male	head/neck	maroon	(176, 48, 96)	965	877	137	0.609	1.897	66	1	274	other	0.0741815	other	-0.173255	SV	0.164175	SV	0.168893	other	-0.487184	other	-0.519196	other	0.778325	SV-UTR	-0.775786	other	0.168002
TCGA-CV-7180	HNSC-US::d2ca9a4d-c14c-40c0-871c-88794a02e4aa	DO14742	1727e88b-df0a-4af2-9191-8c6061d98ad0	HNSC-US	male	head/neck	maroon	(176, 48, 96)	1341	1174	105	0.248	3.214	34	1	327	other	-0.539133	other	-0.038219	SV	-0.040376	SV	-0.127309	other	0.95753	other	-1.65488	other	0.404837	SV-UTR	-1.3547	SV_100kb_down	-0.672203
TCGA-CV-7255	HNSC-US::534f85f2-b9eb-45be-87d5-c3dffd13d541	DO14718	1aff91a6-1b0f-4575-8f4b-4e064a50b886	HNSC-US	female	head/neck	maroon	(176, 48, 96)	1374	1224	333	0.664	3.49	32	1	64	other	0.0208856	other	-0.08329	SV	-0.515547	SV	-0.703308	other	-0.424754	other	-2.0489	other	0.688422	SV-UTR	-1.88993	SV_100kb_down	-0.0984495
TCGA-CV-7432	HNSC-US::eaf674dd-9909-4879-b9a3-74253169eddd	DO14159	d25a4c65-9cb4-4611-909e-e68f93408d84	HNSC-US	male	head/neck	maroon	(176, 48, 96)	1559	1372	77	0.5	3.564	79	1	2570	other	-0.825556	other	-0.129774	SV	-0.575696	SV	-0.9846	other	-1.33214	other	-1.28082	other	0.498205	SV-UTR	-1.99815	other	1.43739
TCGA-CW-5585	KIRC-US::0487fc41-386c-4d76-9084-daf959bf5e98	DO19733	3feac02a-c99f-4dd9-9eff-e4f5e87f7dc5	KIRC-US	male	kidney	darkorange	(255, 140, 0)	1317	1153	47	0.779	1.947	51	0	2609	other	0.151407	other	-0.140987	other	-0.118531	SV	-0.996834	other	-0.178526	other	-0.714924	other	1.15873	SV-UTR	-0.0486492	other	0.25534
TCGA-CW-6087	KIRC-US::bbdaa931-e922-49be-bfbf-fa0c2ae27d7a	DO20082	2c581a74-7716-4c20-b366-a8e1d9a901f6	KIRC-US	male	kidney	darkorange	(255, 140, 0)	1421	1252	43	0.231	1.997	61	1	41	other	0.56357	other	0.0384476	other	-0.592142	other	-0.671165	other	0.863934	other	-1.31356	other	0.356865	other_100kb_down	0.228448	other	0.207536
TCGA-CW-6093	KIRC-US::3f93d1cf-a307-4e29-9e6f-239e9ffaa179	DO16248	51206157-94cc-4702-8247-c98283b487aa	KIRC-US	male	kidney	darkorange	(255, 140, 0)	1347	1215	9	0.56	1.974	73	0	3146	other	0.82256	other	-0.168589	SV	-0.197748	SV	-1.33964	other	-0.744871	other	-0.336989	other	1.27985	other_100kb_down	-0.360724	SV_100kb_down	0.413587
TCGA-CX-7086	HNSC-US::ad6c9d09-2c03-4786-a72d-dd2aa5f603d4	DO15046	e52ffa79-557a-4024-81f3-f3826c227ec5	HNSC-US	male	head/neck	maroon	(176, 48, 96)	1774	1540	785	0.644	3.118	53	0	573	other	-0.658014	other	0.526552	SV	-0.436829	SV	-0.727864	other	-0.621869	other_SV	-0.896352	other	0.992319	SV-UTR	-0.830119	SV_100kb_down	0.627358
TCGA-CZ-5453	KIRC-US::577847b9-f9b6-4954-868f-3d5ab2b4f694	DO18016	64446aec-c125-4c81-b9cc-62482cb1aaed	KIRC-US	male	kidney	darkorange	(255, 140, 0)	1354	1194	39	0.789	1.871	67	1	2419	other	0.106243	other	-0.177967	other	-0.358014	SV	-1.09939	other	-0.749224	other	-0.275271	other	0.916038	SV-UTR	-0.406405	other	0.301021
TCGA-CZ-5454	KIRC-US::f2801b21-5444-4cc3-a642-c60c6d82cd3d	DO17085	b51fa117-2c0a-4e1d-8ec4-9f039073a486	KIRC-US	male	kidney	darkorange	(255, 140, 0)	1336	1198	9	0.769	2.014	63	1	722	other	0.329773	other	-0.123159	other	-0.544378	SV	1.77314	other	0.751212	other	-0.802081	other	0.500076	SV-UTR	-0.27908	SV_100kb_down	0.762123
TCGA-CZ-5987	KIRC-US::f5759059-c0e3-4f1a-af96-5c7197d3c33c	DO18701	fa5e2900-95e7-4700-9707-a329cd0c77fd	KIRC-US	male	kidney	darkorange	(255, 140, 0)	1297	1164	5	0.684	1.774	60	1	445	other	-0.0972998	other	-0.167532	other	-0.412295	SV	0.987963	other	-0.466555	other	1.47007	other	-0.056243	SV-UTR	-0.632102	SV_100kb_down	0.309898
TCGA-D5-6540	COAD-US::b08b5f49-9434-4653-9772-097ec29b2ca3	DO9708	ec43c4b5-fb72-4a4a-af03-10c2d05ff159	COAD-US	male	colorectal	darkblue	(0, 0, 139)	1273	1121	175	0.737	2.023	66	0	491	other	-0.720951	other	-0.07725	SV	-0.367186	other	-0.94881	other	-0.945207	other_SV	-0.217099	other	0.631076	SV-UTR	-0.387442	SV_100kb_down	-0.186188
TCGA-D8-A27F	BRCA-US::1549dc64-3dab-43fc-96e9-b07d520957e1	DO1274	fc6d77a9-121b-48ab-a899-713c3d1319a2	BRCA-US	female	breast	pink	(255, 192, 203)	1058	924	453	0.789	1.677	40	0	488	other	0.546881	other	-0.116287	SV	-0.272696	SV	-0.681463	other	-0.197042	other	0.90048	other	1.56152	other_100kb_down	0.121864	other	0.778293
TCGA-D8-A27H	BRCA-US::0dca98b0-f43e-45b6-9a02-00092c78678c	DO1249	6764e0a2-7a78-45c1-9189-6001c6518ce4	BRCA-US	female	breast	pink	(255, 192, 203)	1103	940	1105	0.76	2.126	72	0	397	other	0.351669	other	-0.128929	SV	0.98572	SV	-1.28288	other	-0.365433	other	-0.599624	other	0.923404	other_100kb_down	-0.90295	other	0.975159
TCGA-DB-5278	LGG-US::010aac75-3bfe-4bf2-b866-af0f2d92f125	DO22496	6847e993-1414-4e6f-a2af-39ebe218dd7c	LGG-US	male	cns	gray	(190, 190, 190)	1041	928	9	0.72	1.879	17	0	2772	other	0.653868	other	-0.132319	SV	2.20869	SV	-1.40597	other	-0.36169	other	-0.221986	other	2.03453	SV-UTR	0.307425	other	-0.8985
TCGA-DD-A1EB	LIHC-US::68015cc7-d3a1-4c90-b8fb-5d14143d9960	DO22836	90611290-e44c-438e-91aa-f3b83dae3b71	LIHC-US	female	liver-biliary	green	(0, 255, 0)	1264	1067	463	0.828	2.033	72	0	2017	other	-0.827177	other	1.66526	SV	0.790777	SV	-0.734878	other	-1.12547	other	-0.982467	other	-1.34809	other_100kb_down	-1.47539	SV_100kb_down	0.972645
TCGA-DD-A1ED	LIHC-US::0ff6364a-e6f4-47ca-a7e7-14705bf0a8df	DO22998	4c3eda94-56f4-46d3-8c88-50d476e773f6	LIHC-US	male	liver-biliary	green	(0, 255, 0)	1384	1233	39	0.36	1.914	68	0	2301	other	-0.667761	other	0.481022	SV	-0.363306	SV	-0.0105502	other	-1.0945	other	-1.63656	other	-1.24149	other_100kb_down	-1.02165	SV_100kb_down	1.20255
TCGA-DD-A1EG	LIHC-US::6c79f64b-63fe-46f5-bf7b-77208231b0f2	DO48518	50ee360c-e3df-4888-9999-ebb88e271d08	LIHC-US	male	liver-biliary	green	(0, 255, 0)	1223	1020	249	0.484	3.893	76	1	1372	other	-1.24272	other	0.686554	other	-0.510165	SV	0.967506	Enhancer_in_dup	-0.27368	other	-0.701698	other	-1.32765	other_100kb_down	-1.48746	other	2.59631
TCGA-DD-A1EH	LIHC-US::cab5b264-abab-4bdb-816e-9d2c0ac30629	DO22986	b9f03936-1de5-4330-8b0f-6d0ab533876e	LIHC-US	male	liver-biliary	green	(0, 255, 0)	1202	1019	75	0.865	1.913	23	0	1495	other	0.390204	other	2.31374	other	-0.229176	SV	-0.81206	other	-1.29186	other_SV	-0.159221	other	-1.27395	SV-UTR	-0.829497	other	0.164114
TCGA-DD-A1EI	LIHC-US::3acf7438-fd65-442c-8a30-68b6714537f3	DO22959	c016d025-3c92-41c5-b846-493b1fcce79e	LIHC-US	male	liver-biliary	green	(0, 255, 0)	1381	1209	443	0.359	3.547	46	0	183	other	-0.767956	other	1.96366	other	-0.172057	SV	-0.0698389	other	-0.657975	other	-0.603185	other	-1.1364	other_100kb_down	0.112425	SV_100kb_down	1.02764
TCGA-DD-A1EJ	LIHC-US::52292ffc-0902-4d97-b461-20723987a177	DO22994	9c681cd9-25fb-42ac-aa6b-bb962882fa22	LIHC-US	female	liver-biliary	green	(0, 255, 0)	1278	1123	257	0.79	3.282	71	1	1005	other	-0.943521	other	1.61746	other	-0.481362	SV	0.0695847	other	-0.710813	other_SV	-0.0222031	other	-1.52517	other	-1.06271	SV_100kb_down	1.31017
TCGA-DD-A1EL	LIHC-US::2854ffe8-1f77-497a-bf49-11e0189fee35	DO23048	d252f328-4583-4e97-9a71-bb2885f06f73	LIHC-US	male	liver-biliary	green	(0, 255, 0)	1357	1179	85	0.689	3.738	23	1	415	other	-0.26991	other	0.721299	other	-0.588659	SV	-0.26714	other	-0.0870105	other	1.467	other	-1.52111	other	-0.975357	SV_100kb_down	3.57248
TCGA-DD-A3A6	LIHC-US::c4c4820b-6f4c-4cdd-b233-4d22f5933fd9	DO44875	7f03cb4b-60b1-460c-b761-402e7ca09b0d	LIHC-US	female	liver-biliary	green	(0, 255, 0)	1266	1067	0	0.227	2.006	72	1	3258	other	-0.793976	other	-0.160874	SV	1.79111	SV	0.209682	other	1.19645	other	0.254833	other	0.424165	other_100kb_down	-0.974552	SV_100kb_down	-0.612614
TCGA-DD-A3A7	LIHC-US::614c0ecf-6a84-4c86-8706-79be5bb00991	DO44982	29b92b51-7ba3-42a9-97d3-6a9b5e43f928	LIHC-US	male	liver-biliary	green	(0, 255, 0)	1166	1011	343	0.812	2.439	67	1	419	other	-1.89895	other	0.159416	SV	1.00268	SV	-1.09899	other	-0.916642	other	-0.160139	other	-1.52924	SV-UTR	-1.84548	other	1.41666
TCGA-DD-A3A8	LIHC-US::69d6881b-9e9a-407b-8b02-bad5fc2455bf	DO44883	4cff8590-559e-4204-8635-96e11bfeda68	LIHC-US	male	liver-biliary	green	(0, 255, 0)	1280	1111	203	0.793	2.037	75	1	11	other	-1.27684	other	1.03518	SV	0.753882	SV	-1.04091	other	-1.11485	other_SV	-0.0912262	other	-1.41924	SV-UTR	-1.70771	SV_100kb_down	0.711791
TCGA-DD-A3A9	LIHC-US::457cca7c-a8b4-414e-a3c0-7fccf0ee2034	DO44888	96517058-18d2-4847-8085-768ca8aa1565	LIHC-US	female	liver-biliary	green	(0, 255, 0)	1235	1056	277	0.48	3.872	64	1	931	other	-1.71682	other	1.08465	other	-0.492388	other	-0.858807	other	-0.116456	other_SV	0.579218	other	-1.29175	other_100kb_down	-1.46805	other	-0.223196
TCGA-DD-A4NA	LIHC-US::bee9d6c8-948f-4b76-97ca-b985064249ef	DO44930	5ead73fe-1c34-48ed-b20d-89fc3c82dbd6	LIHC-US	female	liver-biliary	green	(0, 255, 0)	1207	1046	327	0.619	3.657	67	0	1008	other	0.337187	other	-0.175108	other	0.243882	SV	0.447286	other	-0.104117	other	-0.776532	other	-1.33748	SV-UTR	-0.451544	SV_100kb_down	1.04109
TCGA-DD-A4NB	LIHC-US::1983fade-44f1-41e0-8983-f2ce8d649655	DO48552	5d58b984-e0b8-4237-a576-0e9d4079599e	LIHC-US	male	liver-biliary	green	(0, 255, 0)	1496	1327	103	0.292	3.702	25	0	989	other	-0.583925	other	0.234586	SV	0.0660592	SV	0.291953	other	-0.802346	other	-1.16494	other	-0.513469	SV-UTR	-0.771418	SV_100kb_down	2.0436
TCGA-DD-A4ND	LIHC-US::c0bf9278-9cbb-4361-b4d8-ab172b67e276	DO44986	d9c5493e-f969-4c04-a646-9a3134011021	LIHC-US	female	liver-biliary	green	(0, 255, 0)	1210	1033	97	0.399	2.178	56	0	2746	other	-0.632359	other	1.33555	SV	1.05759	SV	0.462193	other	-0.477057	other_SV	-0.101642	other	-0.914169	other_100kb_down	-0.535703	other	0.528726
TCGA-DD-A4NE	LIHC-US::bce25281-502e-4599-9679-32dc8462ffb1	DO44889	343fcbc2-f30c-4ffa-a0b3-f5bb21e5e70b	LIHC-US	female	liver-biliary	green	(0, 255, 0)	1254	1071	307	0.889	1.981	75	1	660	other	-0.573556	other	1.78617	SV	-0.483747	SV	-1.3554	other	-0.840627	other	-0.372427	other	-1.25436	other_100kb_down	-1.90335	SV_100kb_down	0.668407
TCGA-DD-A4NG	LIHC-US::89791f8f-dc06-4a04-b166-afbfd6cf53de	DO44885	03c88506-d72e-4a44-a34e-a7f0564f1799	LIHC-US	male	liver-biliary	green	(0, 255, 0)	1188	1004	133	0.694	2.012	77	1	802	other	-0.786926	other	0.79852	SV	0.909547	SV	-0.550706	Enhancer_in_dup	-1.77153	other	-0.614091	other	-1.39955	other_100kb_down	-1.88767	other	1.15588
TCGA-DG-A2KJ	CESC-US::7c93642d-7e05-40f8-b1ef-a014edcfba42	DO51594	8be2b0f5-7bad-4720-b13c-e95b32bdb933	CESC-US	female	cervix	darkcyan	(0, 139, 139)	1109	954	275	0.614	1.666	50	0	2893	other	-1.15617	other	-0.187739	other	-0.679751	SV	1.50913	other	0.339713	other	-0.110389	other	-0.722024	other	-1.54658	SV_100kb_down	-1.14853
TCGA-DK-A1A5	BLCA-US::904a8757-e0c5-41ef-b583-c8f170caaac1	DO477	448fe471-3f4e-4dc8-a4e0-6f147dc93abe	BLCA-US	male	bladder	cyan	(0, 255, 255)	973	866	547	0.61	2.916	79	1	65	other	0.336842	other	-0.0514606	other	-0.337124	SV	1.01649	other	1.28871	other	-1.33716	other	-0.968866	SV-UTR	0.0848555	other	1.60595
TCGA-DK-A1A6	BLCA-US::9c274536-3ca1-4f0e-93a8-1688074d862f	DO472	df8a913c-5160-4fc5-950d-7c890e24e820	BLCA-US	male	bladder	cyan	(0, 255, 255)	1075	976	555	0.706	3.432	53	0	2020	other	-0.319849	other	0.354492	other	-0.54212	SV	0.361417	other	1.72755	other	-0.0429922	other	-0.387156	other_100kb_down	1.1629	SV_100kb_down	2.43231
TCGA-DK-A1A7	BLCA-US::3ed614e7-f356-4d87-985b-d3bbbae3bb40	DO483	91f458e6-64b7-454d-a542-b0aa23638fd8	BLCA-US	female	bladder	cyan	(0, 255, 255)	1174	1065	911	0.74	3.287	67	0	560	somaticSV	-1.26638	other	-0.00582759	other	0.108288	SV	-0.0613559	other	1.33335	other	0.177907	other	-0.472915	other_100kb_down	1.6347	other	0.540313
TCGA-DK-A1AA	BLCA-US::56d8a1b8-1268-4362-a7f1-77b76fbf1b59	DO548	804ffa2e-158b-447d-945c-707684134c87	BLCA-US	male	bladder	cyan	(0, 255, 255)	1081	956	27	0.907	1.878	57	0	578	other	0.53684	other	-0.0146005	other	-0.427	SV	-0.136293	other	0.153549	other	-0.276268	other	0.0993442	SV-UTR	0.0102904	SV_100kb_down	-0.542793
TCGA-DK-A1AE	BLCA-US::493a4ff2-37a5-4b79-928d-83dbfe534556	DO498	abd2d959-d5ed-4eb3-9759-67eb1aa23325	BLCA-US	male	bladder	cyan	(0, 255, 255)	1193	1086	237	0.827	2.002	84	0	491	other	0.537779	other	0.142447	other	0.0527225	other	-0.411539	other	-1.61342	other	-0.256594	other	0.157496	other	-1.05866	SV_100kb_down	3.57534
TCGA-DK-A1AG	BLCA-US::f8c0a69c-df53-4a0a-a30e-4424c0ce3dd5	DO822	7d2a22eb-7344-4cba-ad7d-94c3f9ef3d7c	BLCA-US	male	bladder	cyan	(0, 255, 255)	1073	939	39	0.889	1.88	65	0	475	other	0.121896	other	-0.0800614	other	-0.0536429	SV	-1.02766	other	0.482078	other	1.08258	other	-0.248009	SV-UTR	0.556724	other	-0.908859
TCGA-DK-A3IL	BLCA-US::178b28cd-99c3-48dc-8d09-1ef71b4cee80	DO555	4838b5a9-968c-4178-bffb-3fafe1f6dc09	BLCA-US	female	bladder	cyan	(0, 255, 255)	1048	925	123	0.74	3.174	79	1	413	other	-0.397549	other	0.349554	SV	-0.317087	SV	-0.513103	other	3.20586	other	0.629957	other	0.870813	SV-UTR	-0.336121	SV_100kb_down	-0.063743
TCGA-DQ-5625	HNSC-US::53d9a130-4a3a-4491-85cd-9a44415a1632	DO15414	d3709eea-ca2a-49ac-b79c-871a5473d450	HNSC-US	female	head/neck	maroon	(176, 48, 96)	1455	1287	65	0.448	2.495	52	1	1133	other	-1.05743	other	-0.00867665	SV	0.234925	SV	1.50967	other	0.288843	other	-1.2468	other	-0.295041	other	-1.66025	SV_100kb_down	-0.153953
TCGA-DS-A0VL	CESC-US::dfd30f94-19e3-4838-95df-14a3763419af	DO6332	e07991a4-0901-4ed1-8704-aa376565d862	CESC-US	female	cervix	darkcyan	(0, 139, 139)	1114	955	95	0.665	2.123	25	1	1692	other	-0.605134	other	0.224611	SV	-0.0597132	SV	0.379783	other	0.0199317	other	-0.562852	other	0.262891	other_100kb_down	0.0191526	SV_100kb_down	0.917789
TCGA-DU-5874	LGG-US::1cc53ade-73c0-492b-a7dc-328269fd0e66	DO22524	85d915b8-0184-4ec7-93ad-e9ffa2f5743b	LGG-US	female	cns	gray	(190, 190, 190)	996	889	7	0.916	1.927	62	0	461	other	1.8375	other	-0.161696	other	2.57861	other	-1.48534	other	0.0160265	other	3.0198e-05	other	1.73744	SV-UTR	1.98073	other	-1.11813
TCGA-DU-6401	LGG-US::97cb8701-7d63-4142-b404-006fbb3ecb0b	DO22490	3a81f733-b3a3-4578-b925-a663612bc92c	LGG-US	female	cns	gray	(190, 190, 190)	996	883	15	0.86	1.886	31	1	2660	other	-1.49727	other	-0.139989	other	0.253944	SV	-0.77817	other	-1.37713	other	-0.052875	other	1.71134	other_100kb_down	0.544281	SV_100kb_down	-0.472485
TCGA-DU-6407	LGG-US::70939245-41e0-4845-a473-5fef719b9828	DO22295	f92a34fa-014e-4b41-a6d0-3b46b8c8a3ee	LGG-US	female	cns	gray	(190, 190, 190)	1108	1011	123	0.88	2.06	35	1	2875	other	-1.41064	other	0.0211378	other	2.3329	other	-1.52158	other	-0.453136	other	-1.24619	other	1.4313	other_100kb_down	0.73056	SV_100kb_down	-0.702987
TCGA-DU-7009	LGG-US::01c4ca12-ac08-41dd-9e4f-bfb0971688a2	DO22117	4853fd17-7214-4f0c-984b-1be0346ca4ab	LGG-US	female	cns	gray	(190, 190, 190)	996	874	7	0.81	1.938	32	1	4695	other	1.44272	other	-0.178789	SV	1.40484	SV	-1.45541	other	-0.610047	other	-0.681886	other	1.0094	SV-UTR	1.07131	SV_100kb_down	-0.833113
TCGA-DU-7301	LGG-US::84ae73e4-3b39-4444-9bfb-3fc6057eab32	DO22382	ba94c29b-b76e-4d67-bf5a-ce6bc45d85f8	LGG-US	male	cns	gray	(190, 190, 190)	1022	886	17	0.868	1.889	53	1	788	other	-1.33585	other	-0.166754	SV	1.46462	SV	-0.0159674	Enhancer_in_dup	-0.0637854	other	-1.02822	other	1.28641	SV-UTR	1.59296	other	0.0272871
TCGA-DV-5566	KIRC-US::4b2ec8aa-8460-440e-b75b-6b92ae7a3ffc	DO18651	bcf54c96-2b62-4e24-926f-d77576250dd1	KIRC-US	female	kidney	darkorange	(255, 140, 0)	1358	1214	25	0.579	1.938	67	0	1398	other	-0.391894	other	-0.0903592	other	0.117052	SV	0.73684	Enhancer_in_dup	-0.430596	other	0.248401	other	0.741919	SV-UTR	-0.0616133	SV_100kb_down	0.489921
TCGA-E1-5318	LGG-US::400b2fa3-baf7-4baa-99b4-88b9f25b5049	DO22195	8c46a1df-1c10-4188-992a-a55b782494c9	LGG-US	female	cns	gray	(190, 190, 190)	1066	958	51	0.881	1.96	42	1	2379	other	1.34864	other	-0.144861	other	1.01773	SV	-1.3409	Enhancer_in_dup	-0.824139	other	-1.33051	other	2.06502	SV-UTR	1.63204	other	-1.15957
TCGA-E1-5319	LGG-US::84569c1a-6baa-4380-ae3c-707df1be4618	DO22536	d252a54e-0377-4b3e-8228-26108ea704fa	LGG-US	female	cns	gray	(190, 190, 190)	1017	921	13	0.659	1.941	48	1	2907	other	0.839821	other	-0.163359	other	-0.304235	SV	-1.38313	Enhancer_in_dup	-0.351267	other	-0.635939	other	1.58201	other_100kb_down	0.788201	SV_100kb_down	-0.644976
TCGA-E2-A109	BRCA-US::f0787165-6f58-4d67-b510-928eea2c4882	DO4766	3585e133-b3c1-4d90-b5f2-2b867e0ae0ec	BRCA-US	female	breast	pink	(255, 192, 203)	384	336	845	0.693	3.986	64	0	1417	other	0.615504	other	0.0755626	SV	0.0930004	SV	0.0196908	other	-0.243201	other	-0.91565	other	-0.747723	SV-UTR	1.03426	other	0.453263
TCGA-E2-A14P	BRCA-US::e4fc0909-f284-4471-866d-d8967b6adcbc	DO2455	74b57d2c-a83f-4798-b86b-a533975e4cc0	BRCA-US	female	breast	pink	(255, 192, 203)	462	401	1279	0.486	2.633	79	0	1246	somaticSV	0.539332	other	-0.15215	SV	0.589112	SV	0.511368	other	0.808731	other	-1.36168	other	-1.21271	SV-UTR	0.635336	other	0.245807
TCGA-E2-A14X	BRCA-US::60df7543-6da5-4c75-943b-5800c1e08234	DO3874	74039acd-5aca-4c65-818c-3b577d295be0	BRCA-US	female	breast	pink	(255, 192, 203)	1391	1204	311	0.38	3.726	55	0	972	other	0.0878881	other	-0.0866892	other	-0.178154	SV	0.582877	other	-0.457221	other	0.398763	other	0.586378	SV-UTR	0.1501	other	1.2086
TCGA-E2-A152	BRCA-US::a8015490-9740-45c9-8bd2-eb6d1beefc2e	DO4449	8691c87f-2468-44bb-a670-3dccd6da33c6	BRCA-US	female	breast	pink	(255, 192, 203)	357	320	155	0.55	3.308	56	0	2128	other	0.870236	other	-0.0944092	other	0.145706	SV	0.741636	other	0.912795	other	0.240415	other	-0.472569	other_100kb_down	-0.561378	other	0.148157
TCGA-E2-A156	BRCA-US::f05d314c-5ec5-4e2a-b785-9a702716f111	DO5046	2da2b745-068d-408c-9163-3b3a78d4aaed	BRCA-US	female	breast	pink	(255, 192, 203)	443	375	31	0.885	2.004	61	0	726	other	1.15947	other	-0.113936	other	-0.118332	other	-0.580272	Enhancer_in_dup	0.234177	other	-0.576235	other	-1.38549	SV-UTR	1.38459	other	-0.166876
TCGA-E2-A15E	BRCA-US::0a2a3529-f645-4967-9a58-89ee20b8bb62	DO2629	dabb5a94-9706-4429-8db0-c328e2004340	BRCA-US	female	breast	pink	(255, 192, 203)	915	834	385	0.659	3.565	40	0	630	other	0.926535	other	-0.158246	other	-0.322054	SV	-0.0619259	other	-0.0161706	other	-0.799099	other	0.368539	SV-UTR	0.531815	SV_100kb_down	0.3785
TCGA-E2-A15H	BRCA-US::5580b21a-2cdb-4777-ad79-6e06654144f5	DO4473	6d7f44df-e9f0-4542-a6d8-d14ee7804002	BRCA-US	female	breast	pink	(255, 192, 203)	963	859	503	0.549	3.557	38	0	393	other	0.493053	other	-0.151837	other	-6.13758e-05	SV	0.335468	other	-0.160247	other	-1.11165	other	-0.814766	SV-UTR	0.000868767	other	0.0803939
TCGA-E2-A15K	BRCA-US::17c1d42c-cb84-4655-a4cd-b54bae17ecaf	DO3352	f39cc911-36a7-4c06-9e91-4ad86281db3d	BRCA-US	female	breast	pink	(255, 192, 203)	1047	934	87	0.93	2.002	58	0	275	other	-0.129542	other	-0.165279	other	-0.333644	SV	0.830307	other	-0.320762	other	-0.686097	other	-1.13653	SV-UTR	1.07421	SV_100kb_down	-0.14379
TCGA-E2-A1LG	BRCA-US::ef4cbd38-bc79-4d60-a715-647edd2ebe9e	DO4018	7cdbe0e8-f614-4f54-b864-fd6b39e8ef1c	BRCA-US	female	breast	pink	(255, 192, 203)	410	342	271	0.771	3.153	50	0	1523	other	0.0326034	other	-0.169507	SV	-0.498325	other	1.10379	other	-1.58843	other	1.08994	other	0.490432	other_100kb_down	-0.176271	other	0.620525
TCGA-E2-A1LK	BRCA-US::1d27253f-b036-44e7-a04d-8da5bbf57419	DO2719	4e84eed6-82a8-4e91-b0fd-61ec6ef69ce9	BRCA-US	female	breast	pink	(255, 192, 203)	1175	1031	511	0.735	4.366	84	1	266	other	-1.087	other	-0.0353341	other	-0.446224	SV	-0.319525	other	-0.320834	other	0.205145	SV	0.965084	SV-UTR	-1.33287	SV_100kb_down	0.341118
TCGA-E2-A1LL	BRCA-US::2a84997d-ccee-4f46-bea2-752534f26416	DO2694	47312f61-5ef4-4f25-9320-8fbb4758790e	BRCA-US	female	breast	pink	(255, 192, 203)	1326	1092	1193	0.467	2.83	73	0	1309	somaticSV	0.0842568	other	-0.120781	SV	-0.566793	SV	-0.231927	other	0.264395	other	0.952413	SV	1.73295	SV-UTR	-0.388215	SV_100kb_down	0.363961
TCGA-E9-A1NH	BRCA-US::b2aac45b-2073-4c7a-adb9-769a4fdcc111	DO1290	13c312ec-0add-4758-ab8d-c193e2e08c6d	BRCA-US	female	breast	pink	(255, 192, 203)	469	413	11	0.526	3.692	71	0	576	other	0.546301	other	-0.0974491	SV	0.00745548	SV	1.30636	other	0.398544	other	-0.669859	other	-0.246526	other_100kb_down	0.839628	other	-0.379371
TCGA-ED-A459	LIHC-US::56403463-1727-4c23-a709-de5f168c4073	DO44974	7fc7b316-f3d3-4e71-9417-423fe334e6bc	LIHC-US	male	liver-biliary	green	(0, 255, 0)	1257	1043	617	0.689	1.878	47	0	910	other	-0.404519	other	0.878507	other	-0.405648	SV	1.08115	other	-0.656884	other	-0.214853	other	-1.38874	SV-UTR	-1.28326	SV_100kb_down	2.42179
TCGA-ED-A4XI	LIHC-US::c52abac9-07da-4b3d-bf8a-2161cacf9682	DO48505	670f971f-a525-4ef8-91ba-610cfbaeb914	LIHC-US	male	liver-biliary	green	(0, 255, 0)	1213	1033	149	0.301	1.959	58	0	819	other	-0.898232	other	1.43272	other	0.346674	SV	-0.16091	other	-0.432509	other	-1.024	other	-1.18588	other_100kb_down	-1.17405	SV_100kb_down	1.62275
TCGA-EK-A2PK	CESC-US::0809ba8b-4ab6-4f43-934c-c1ccbc014a7e	DO48977	b3b3a27c-ee9a-42af-a6d1-9af5970a98b9	CESC-US	female	cervix	darkcyan	(0, 139, 139)	1063	930	89	0.502	3.04	43	0	12	other	-1.08975	other	-0.110625	other	-0.563774	SV	0.0763231	other	0.154423	other	-0.428072	other	-1.40926	other_100kb_down	-0.759933	SV_100kb_down	0.351987
TCGA-EK-A2R9	CESC-US::00ad0ffe-2105-4829-a495-1c2aceb5bb31	DO51600	9ff21093-58d7-4b69-aade-c242a383ea56	CESC-US	female	cervix	darkcyan	(0, 139, 139)	1094	959	93	0.79	2.21	58	0	4	other	0.0981923	other	-0.130736	SV	1.35068	other	3.21979	other	0.844667	other	1.82462	other	-0.189224	other_100kb_down	-0.0873316	SV_100kb_down	-0.46562
TCGA-EK-A2RE	CESC-US::9aa36ac2-8418-4109-a3c1-63ca8742baab	DO49948	0d31a44f-1fc5-43a2-9633-36c4e650d3d2	CESC-US	female	cervix	darkcyan	(0, 139, 139)	1044	901	29	0.843	1.971	26	0	57	other	-0.603531	other	2.45573	SV	-0.318761	other	0.310009	other	0.681258	other	-0.818716	other	-0.250744	SV-UTR	-1.05284	SV_100kb_down	-0.547734
TCGA-EK-A2RL	CESC-US::61eb08d0-ea01-45e7-884b-ac3d6070172a	DO49954	842df341-d34f-4ed6-928c-eaf15bf7f667	CESC-US	female	cervix	darkcyan	(0, 139, 139)	1299	1093	79	0.915	2.074	32	1	1453	other	-0.651794	other	0.134018	other	-0.150305	SV	-0.355751	other	-0.0690611	Enhancer_in_dup	1.32508	SV	-1.49635	SV-UTR	-0.480602	other	-0.134367
TCGA-EK-A2RM	CESC-US::c13215d9-26a8-4c8b-b4fe-5da6aa3222af	DO49956	801e67c8-c506-410a-bdf0-856a66e974f4	CESC-US	female	cervix	darkcyan	(0, 139, 139)	987	883	361	0.679	3.493	40	0	50	other	-1.08023	other	-0.117901	SV	1.00575	other	-1.19291	other	0.267082	other	0.121172	other	-1.40955	SV-UTR	-0.605872	other	3.69645
TCGA-EP-A26S	LIHC-US::b7d6621c-8bce-4a01-8588-9d7761d9372b	DO22854	463bf060-8ba6-4a73-8173-172025f7b527	LIHC-US	male	liver-biliary	green	(0, 255, 0)	1205	1040	41	0.9	1.98	70	0	608	other	-0.552357	other	0.440208	SV	0.75207	SV	-1.05746	other	-1.21975	other	-1.31691	other	-1.37534	other_100kb_down	-0.864832	SV_100kb_down	2.31782
TCGA-EP-A2KA	LIHC-US::440375d7-cdcd-418a-8992-0a8ca42d290d	DO23023	484a41c8-fcaf-488d-97dc-bfe6a4b88a95	LIHC-US	female	liver-biliary	green	(0, 255, 0)	1356	1207	1389	0.629	2.34	52	1	627	somaticSV	-1.76619	somatic_lt500kb	0.334236	SV	0.70774	SV	1.36092	other	-0.455978	other	0.486693	other	-1.51515	other_100kb_down	-1.66303	other	1.38692
TCGA-EP-A2KB	LIHC-US::18c08546-bed3-4ed9-b223-479afe633c8e	DO22932	305a5074-5384-45a0-985d-289b178d09f6	LIHC-US	female	liver-biliary	green	(0, 255, 0)	1304	1148	41	0.84	3.175	46	1	596	other	-1.47112	other	1.3041	SV	2.03113	SV	-0.935157	Enhancer_in_dup	-0.815826	other	-1.28013	other	-1.36951	other_100kb_down	-1.11935	SV_100kb_down	0.361474
TCGA-EP-A3RK	LIHC-US::f15279dd-5d12-460b-9bd1-b4f95681ca65	DO22935	0d259ac2-03d1-4814-9b0b-d05e3a6029b7	LIHC-US	male	liver-biliary	green	(0, 255, 0)	1207	1039	57	0.438	1.887	73	0	363	other	-0.679813	other	0.405492	other	-0.445279	other	-0.658636	other	0.735519	other	-0.461891	other	-1.43786	SV-UTR	-1.3813	other	2.41681
TCGA-ES-A2HS	LIHC-US::728aedb3-551a-4c16-9be3-7733a9539e9e	DO22838	dcf45005-7e6d-4c26-9994-f973da7e814f	LIHC-US	male	liver-biliary	green	(0, 255, 0)	1225	1047	47	0.637	4.346	80	1	688	other	-1.63914	other	0.0190521	SV	2.62237	SV	-0.852722	other	-0.310471	other	-0.142444	other	-1.28503	SV-UTR	-1.58803	SV_100kb_down	0.000742133
TCGA-ES-A2HT	LIHC-US::7dd3bda9-3a0a-46fa-b052-a6d24b847804	DO22956	d6ccfd6f-2ea9-499d-a25d-4ba9d4a9258e	LIHC-US	male	liver-biliary	green	(0, 255, 0)	1524	1287	17	0.539	2.191	54	1	438	other	-1.75463	other	0.844586	other	-0.121327	SV	-0.68711	other	-0.317968	Enhancer_in_dup	1.1811	other	-1.35418	other_100kb_down	-1.99253	other	0.799954
TCGA-EW-A1J5	BRCA-US::5d8ed961-a012-4b6b-bffb-9468d3953646	DO6144	98bb3025-0637-4106-8621-12df7b5d662f	BRCA-US	female	breast	pink	(255, 192, 203)	1037	915	109	0.63	2.063	59	0	477	other	1.05602	other	-0.122938	other	1.5568	SV	-0.0574277	other	1.44235	other	-0.397482	other	-0.624237	SV-UTR	0.0262517	SV_100kb_down	-0.159772
TCGA-EW-A1P8	BRCA-US::359f12f9-5c41-48a4-85bc-fd7e307bf7d8	DO2842	e55f338f-97e2-4394-ae23-c92606069485	BRCA-US	female	breast	pink	(255, 192, 203)	1110	969	181	0.682	1.532	58	1	239	other	0.0990384	other	-0.123911	other	1.66155	SV	1.13596	other	0.588112	other	0.378633	other	1.16545	other_100kb_down	-0.280357	SV_100kb_down	-0.0401498
TCGA-EW-A1PB	BRCA-US::88db1340-e4bf-451a-87c0-6e9168296f5e	DO4695	9ddf2119-a222-4fa5-a9f3-0bec7eeea36b	BRCA-US	female	breast	pink	(255, 192, 203)	1252	1086	835	0.528	1.49	70	0	608	other	-0.759768	other	-0.153695	other	-0.485334	SV	0.882647	Enhancer_in_dup	1.28526	other	1.10736	other	0.344452	SV-UTR	-0.423427	other	1.05215
TCGA-EW-A1PC	BRCA-US::f45210d3-9e66-4f5e-bef1-5ee5547cc893	DO6231	1c0e384f-7254-4afe-93c0-b3fc6c6a7894	BRCA-US	female	breast	pink	(255, 192, 203)	413	353	369	0.84	3.816	66	0	187	other	0.28427	other	-0.109976	SV	-0.068386	SV	0.0932971	other	1.0987	other	0.875613	other	-0.921254	other	-0.233787	other	0.177113
TCGA-EW-A1PH	BRCA-US::4da999a0-ef41-4a0b-b1d1-446b39cc855a	DO2551	df291849-4c35-44e1-b013-8f6b7ee36113	BRCA-US	female	breast	pink	(255, 192, 203)	1157	1000	853	0.767	3.159	52	0	607	other	-1.07335	somatic_lt500kb	-0.13627	other	-0.314263	SV	0.0686544	Enhancer_in_dup	0.0519315	other	-0.778757	other	0.105314	SV-UTR	-0.606288	other	-0.175639
TCGA-EW-A3U0	BRCA-US::d9dc3b59-613d-469e-8b4f-6c5a557eb26a	DO2341	0448206f-3ade-4087-b1a9-4fb2d14e1367	BRCA-US	female	breast	pink	(255, 192, 203)	451	376	2469	0.413	2.074	61	0	532	other	-0.0189248	other	0.131086	SV	0.248257	other	0.402696	other	0.411643	other	0.514875	other	0.416923	other	0.0317295	other	-0.695449
TCGA-EX-A1H5	CESC-US::6b74c07a-9932-4a80-8296-9db08d0c6964	DO6255	7bc3209f-b349-49bf-9b3d-44ef870b586f	CESC-US	female	cervix	darkcyan	(0, 139, 139)	1344	1162	57	0.782	1.762	58	0	619	other	-0.636649	other	-0.0460352	other	0.143233	SV	-0.230878	other	0.260449	other	1.66811	other	0.868772	SV-UTR	0.796252	SV_100kb_down	0.81444
TCGA-EZ-7264	LGG-US::fc3b7596-f515-446f-81db-fed0154ca2c5	DO22145	00493087-9d9d-40ca-86d5-936f1b951c93	LGG-US	female	cns	gray	(190, 190, 190)	991	890	15	0.837	1.831	47	0	1201	other	1.65762	other	-0.179461	SV	1.59109	other	-1.52946	other	-0.222152	other	0.545797	other	1.32628	SV-UTR	1.86961	other	-0.909672
TCGA-FD-A3N5	BLCA-US::a658becf-3934-49f2-9e74-291dca61d4bb	DO639	418a3dec-96ff-4719-becb-e1a8260cce2f	BLCA-US	male	bladder	cyan	(0, 255, 255)	1403	1244	201	0.686	3.11	69	1	685	other	-0.240817	other	0.704325	other	-0.572803	SV	0.926885	other_SV	0.612535	other	-1.28577	other	0.436358	SV-UTR	-1.10197	other	-0.125902
TCGA-FD-A3N6	BLCA-US::8c1dd7f7-b74a-4fa2-b6a7-86f0348d2567	DO575	d4615ca0-b5c7-4a5c-8593-bd50034a78ae	BLCA-US	female	bladder	cyan	(0, 255, 255)	1309	1152	161	0.837	2.088	43	0	851	other	0.23082	other	0.46792	other	-0.0540168	SV	-0.155978	other	-1.63027	other	-0.612519	SV	-0.0642173	other	-2.08726	other	0.424265
TCGA-FF-8041	DLBC-US::1f971af1-6772-4fe6-8d35-bbe527a037fe	DO222305	fa676301-902f-473f-8313-5bff34ae549a	DLBC-US	female	lymphoma	olivedrab1	(192, 255, 62)	1317	1164	109	0.571	3.425	28	0	1081	other	-1.08846	other	0.0679199	SV	-0.354273	SV	0.318461	other	2.41677	other	0.383628	other	-1.38195	other_100kb_down	-0.397564	SV_100kb_down	-1.1661
TCGA-FF-8042	DLBC-US::f0a326d2-1f3e-4a5d-bca8-32aaccc52338	DO222306	897a4500-6fb8-4e81-aa07-021a26d632fb	DLBC-US	female	lymphoma	olivedrab1	(192, 255, 62)	1279	1112	387	0.8	2.269	57	0	946	other	-1.59027	other	0.0611041	other	-0.275955	SV	2.96305	other	1.52923	other	0.592618	other	-1.255	other	-0.809829	SV_100kb_down	-0.905328
TCGA-FF-8043	DLBC-US::a8e2df1e-4042-42af-9231-3a00e83489f0	DO222308	e89e9c69-ffcd-4a4c-818d-1dee43ddc76a	DLBC-US	female	lymphoma	olivedrab1	(192, 255, 62)	1303	1151	237	0.874	1.976	70	0	965	other	-0.624768	other	-0.000873457	SV	0.33365	SV	1.01526	other	1.69206	other	-0.797985	other	-1.4364	other	0.761375	other	-0.859786
TCGA-FF-8046	DLBC-US::67325322-483f-443f-9ffa-2a20d108a2fb	DO222303	aa847c3d-d3a7-46aa-a81b-db5099a458fb	DLBC-US	male	lymphoma	olivedrab1	(192, 255, 62)	1358	1170	15	0.639	1.993	51	0	751	other	-1.46116	other	-0.050148	other	-0.600618	other	-0.356788	Enhancer_in_dup	2.19409	other	1.24094	other	-1.16388	other_100kb_down	-0.813359	SV_100kb_down	-0.829731
TCGA-FF-8047	DLBC-US::f978cb0f-d319-4c01-b4c5-23ae1403a106	DO222304	1b1780d5-06da-40ee-9e15-02631a68027b	DLBC-US	female	lymphoma	olivedrab1	(192, 255, 62)	1306	1115	135	0.904	1.888	38	0	126	other	-0.772883	other	-0.168058	other	-0.333437	SV	3.53496	other	2.04036	other	0.855429	other	-1.5216	other	-0.0504864	SV_100kb_down	-1.37924
TCGA-FF-8061	DLBC-US::c8cde9ea-89e9-4ee8-8a46-417a48f6d3ab	DO222307	a29278af-7ecf-403e-b6a9-623ea7879d05	DLBC-US	male	lymphoma	olivedrab1	(192, 255, 62)	1292	1145	51	0.809	1.932	42	0	832	other	-1.48887	other	0.0762611	other	-0.338604	SV	1.71506	other	1.73045	other	0.899793	other	-1.41949	other	0.0577113	other	-1.35869
TCGA-FF-8062	DLBC-US::0e9fcccc-0630-408d-a121-2c6413824cb7	DO222309	bd403458-5154-488b-931a-a7e737a6bf8c	DLBC-US	female	lymphoma	olivedrab1	(192, 255, 62)	1300	1135	19	0.44	1.995	60	0	679	other	-1.28552	other	0.207352	other	-0.165716	SV	2.49047	other	1.2032	other	0.72436	other	-1.28634	other_100kb_down	-0.335176	other	-0.67594
TCGA-FG-5964	LGG-US::648252da-dd86-48d1-ae75-4257e3142b0b	DO22293	c6888be2-4517-41e4-a801-9c915f24e737	LGG-US	male	cns	gray	(190, 190, 190)	972	871	11	0.65	1.783	62	0	1588	other	0.262863	other	-0.162936	SV	2.89759	SV	0.108343	other	0.420579	other	0.391617	other	1.14044	SV-UTR	0.436038	SV_100kb_down	-0.794198
TCGA-FG-8182	LGG-US::6a0bcf0c-fa4c-4119-99d2-f722b781d20f	DO22285	2aeaab9f-4459-4be8-91e7-e0746cbd671c	LGG-US	male	cns	gray	(190, 190, 190)	1103	974	91	0.21	1.99	35	0	416	other	-0.0212623	other	-0.0557756	SV	1.44961	SV	-1.19379	other	0.42486	other	0.185896	other	1.66332	SV-UTR	1.56938	SV_100kb_down	-0.879874
TCGA-FT-A3EE	BLCA-US::cce62116-3dcd-400d-ada0-9839ca02466e	DO720	ffdd4feb-aca3-4104-b1e8-954d705a6450	BLCA-US	female	bladder	cyan	(0, 255, 255)	1002	906	103	0.6	2.593	80	1	99	other	-0.101246	other	-0.0225734	other	-0.292289	SV	-0.246152	other	1.28721	other	-1.04484	other	-1.06642	other_100kb_down	-0.607839	other	0.694407
TCGA-FV-A23B	LIHC-US::c95ed407-bcc2-44aa-bc59-bf7549f2d665	DO44872	63adc09c-e1b1-40dd-9c35-2f8276b656fc	LIHC-US	female	liver-biliary	green	(0, 255, 0)	1256	1085	161	0.82	1.97	70	1	1852	other	-0.36988	other	0.890184	SV	0.101338	SV	0.0172938	other	-0.917416	other	-0.539479	other	-1.28635	SV-UTR	-0.534181	other	0.841223
TCGA-FV-A2QQ	LIHC-US::d680df09-368e-42b5-b540-45c41ed31042	DO44919	4904d56f-0fe7-4482-8f6d-9e54d261f399	LIHC-US	male	liver-biliary	green	(0, 255, 0)	1203	1028	163	0.62	1.945	80	0	729	other	-1.5985	other	1.00933	SV	-0.339739	other	-1.34072	other	-0.624807	other	-0.816123	other	-1.41444	SV-UTR	-1.68161	SV_100kb_down	2.7333
TCGA-FV-A3I0	LIHC-US::a8c2aa08-9156-4845-ad77-5e060858c757	DO45009	5df489bc-6178-49e4-8a42-506f70300dff	LIHC-US	female	liver-biliary	green	(0, 255, 0)	1219	1048	161	0.75	4.63	76	0	848	other	0.234694	other	-0.0268577	SV	1.15508	SV	0.416169	other	-0.179703	other	-0.292837	other	-1.32553	SV-UTR	-1.1241	other	0.120323
TCGA-FV-A3I1	LIHC-US::bfd20d71-18a5-4f01-8d56-84378ad92359	DO22914	992d9566-b1da-421a-bf36-d23382b115fa	LIHC-US	female	liver-biliary	green	(0, 255, 0)	1309	1116	191	0.665	1.976	81	1	247	other	-0.880976	other	2.19081	SV	0.185129	SV	0.442529	other	-0.656822	other	-0.923116	other	-1.35372	other_100kb_down	-1.53603	other	2.49409
TCGA-FV-A3R2	LIHC-US::17833039-0d7e-47f0-90e6-8cabae94c124	DO44994	b9098b7c-eab0-4ef5-b968-8d3024bf32f7	LIHC-US	male	liver-biliary	green	(0, 255, 0)	1360	1205	63	0.781	2.01	75	1	194	other	-1.03621	other	1.73744	SV	-0.323242	SV	-0.727115	other	-1.09663	other	-0.375357	other	-1.4628	SV-UTR	-1.34719	other	1.31552
TCGA-FV-A3R3	LIHC-US::3dd7c93d-8194-44ee-8014-10dd81ef6441	DO22978	c285c2fa-24b4-47a1-874d-86e74b002b05	LIHC-US	female	liver-biliary	green	(0, 255, 0)	1430	1296	55	0.53	1.996	38	1	366	other	-0.547155	other	0.368139	other	-0.40988	other	-0.771333	other	-1.0533	other	-1.71938	other	-0.906337	other_100kb_down	-0.625578	SV_100kb_down	1.5019
TCGA-FV-A495	LIHC-US::bd48fa5e-0152-46f0-a4fa-8cf723ff2dcd	DO44890	84fe77b4-f6cc-49bf-a6b9-1621ec9394f8	LIHC-US	female	liver-biliary	green	(0, 255, 0)	1242	1068	789	0.569	2.048	51	0	1	other	-2.09515	somatic_lt500kb	0.573252	SV	0.774937	other	-0.8904	other	-0.0404874	other	0.224078	other	-1.35953	other_100kb_down	-1.36829	other	0.0466329
TCGA-FV-A496	LIHC-US::8afa3140-dcbd-44c0-ab13-4ada6a0444d4	DO44966	6e6ad1a2-f1eb-44d1-9852-f5752afcf5eb	LIHC-US	female	liver-biliary	green	(0, 255, 0)	1201	1021	601	0.84	3.543	84	0	10	other	-1.42828	other	1.58235	SV	0.0717042	SV	-1.4799	Enhancer_in_dup	-1.07476	other_SV	-0.857849	other	-1.47625	SV-UTR	-0.757059	other	0.862339
TCGA-FV-A4ZQ	LIHC-US::65e430e1-0c9a-4045-83a9-653b7cff811d	DO44877	d02597f8-3ac7-4165-a65f-0e134e5d215b	LIHC-US	male	liver-biliary	green	(0, 255, 0)	1238	1042	107	0.64	2.322	52	0	12	other	-0.576427	other	1.26722	SV	1.02054	SV	0.568331	other	-0.172258	other	-0.732737	other	-1.50762	SV-UTR	-0.208215	SV_100kb_down	-0.0717864
TCGA-G3-A25S	LIHC-US::b865dec4-f051-4fbe-9405-f832ff2010d7	DO23018	c05adc19-2e01-4712-a35a-69eee4d40998	LIHC-US	male	liver-biliary	green	(0, 255, 0)	1179	1002	491	0.78	3.47	64	1	416	other	-1.87146	other	0.318239	other	-0.555742	SV	-0.441483	other	-0.0331844	other	-0.279075	other	-1.51031	SV-UTR	-1.59291	other	2.65413
TCGA-G3-A25T	LIHC-US::f6e5979d-d6a9-4408-bd1b-1b37d1064e83	DO22884	41840dc1-5ea2-4f01-a0d4-8b65add641c8	LIHC-US	female	liver-biliary	green	(0, 255, 0)	1273	1080	221	0.7	3.186	45	0	1553	other	-1.21156	other	-0.0200612	other	-0.0052739	other	-0.0838925	other	-0.106634	other_SV	-0.513449	other	-1.35974	other_100kb_down	-1.42283	other	0.498678
TCGA-G3-A25V	LIHC-US::f435ec00-0db8-46b4-96bf-890a9d931df3	DO22866	4624fd20-e2ad-4826-b606-a694b04e1076	LIHC-US	male	liver-biliary	green	(0, 255, 0)	1209	1028	29	0.26	1.977	68	0	860	other	-1.6031	other	0.412217	SV	0.0324009	other	-0.708906	other	-0.42895	other	-1.02571	other	-1.19471	other_100kb_down	-1.56664	SV_100kb_down	1.93112
TCGA-G3-A25Y	LIHC-US::239b4298-b090-480a-a19f-9758a827aa30	DO23073	6b50391f-d890-4ca0-b942-beab0f8bf1c9	LIHC-US	female	liver-biliary	green	(0, 255, 0)	1244	1081	187	0.697	1.911	52	1	452	other	-1.04313	somatic_lt500kb	1.59551	other	-0.486254	SV	-0.243746	other	-0.294101	other	-0.219415	other	-1.3058	other_100kb_down	-0.812838	SV_100kb_down	0.543918
TCGA-G3-A3CK	LIHC-US::39eb1db0-2722-4af4-8254-d0e10256c64d	DO22839	1127b561-ea40-4d5e-95df-daa0a5ebc1e4	LIHC-US	male	liver-biliary	green	(0, 255, 0)	1174	978	37	0.687	2.023	61	0	585	other	-0.689328	other	0.199219	SV	0.280979	SV	-0.620393	other	-1.16469	other	-1.55954	other	-1.43134	other_100kb_down	-1.50884	other	2.52105
TCGA-G3-A5SL	LIHC-US::9a56d8a8-dadd-442e-bc09-732cd619aef7	DO44978	70422e6d-cb1f-4284-8be9-1d4517ffad60	LIHC-US	male	liver-biliary	green	(0, 255, 0)	1202	1030	71	0.771	1.976	70	0	621	other	-0.942132	other	0.408877	SV	-0.37345	SV	-0.945131	other	-1.53519	other	-0.704511	other	-1.3176	other_100kb_down	-1.73703	SV_100kb_down	1.58449
TCGA-GD-A2C5	BLCA-US::5d54c742-5a8e-4c40-8d62-95e75e210ab8	DO496	2b142863-b963-4cc9-8f8f-c72503c93390	BLCA-US	female	bladder	cyan	(0, 255, 255)	904	815	353	0.613	3.228	53	0	812	other	0.281548	other	0.526594	SV	-0.367605	SV	-0.238851	other	1.23358	other	1.00125	other	-1.18227	SV-UTR	0.850714	other	0.297665
TCGA-GI-A2C9	BRCA-US::9f6be944-83de-42ab-8738-f0022f475e61	DO5745	5dbf3203-ce73-41e4-bf9a-32fc856f73f5	BRCA-US	female	breast	pink	(255, 192, 203)	429	362	1741	0.608	3.259	58	0	3342	other	0.480539	other	-0.148165	other	-0.416289	SV	1.64537	other	-0.0858922	other	2.01635	other	0.750555	SV-UTR	-0.408609	other	1.09672
TCGA-GL-A4EM	KIRP-US::2c084454-18e9-4837-9bba-7e91a73a48e0	DO44520	7815397b-aa39-4b79-bcaa-6859a3f115f8	KIRP-US	male	kidney	darkorange	(255, 140, 0)	1254	1052	3	0.34	2.148	61	0	32	other	-1.69697	other	0.30682	SV	0.102845	SV	1.12145	Enhancer_in_dup	0.942919	other_SV	0.887875	other	-0.361646	SV-UTR	-1.33119	SV_100kb_down	1.45719
TCGA-GL-A59R	KIRP-US::78412f82-cc55-43d5-96ca-1d02cf957725	DO44525	c504d5a9-29b0-4b7e-ac7b-5e543449a0f4	KIRP-US	male	kidney	darkorange	(255, 140, 0)	1281	1095	13	0.84	2.063	79	0	378	other	-0.592362	other	-0.032026	SV	1.33801	SV	-0.331748	other	-0.347421	other	0.161516	other	0.656712	SV-UTR	-0.417881	other	-0.651924
TCGA-GM-A2DF	BRCA-US::d6f7afc0-1558-43ad-acb1-2b5311ed2264	DO3840	7456abd5-303e-4e6f-bf4e-47efefc7310f	BRCA-US	female	breast	pink	(255, 192, 203)	415	346	615	0.249	2.34	53	0	2155	other	-1.17511	other	-0.0873428	other	-0.134125	SV	0.524186	other	1.41232	other	0.696419	other	-0.120719	other	-1.39841	other	-0.0318588
TCGA-GM-A3XL	BRCA-US::65cac997-4d39-4501-85ec-4fcb328a8eb5	DO44111	b27d75ba-5989-4200-bfe9-f1b7d7cf8008	BRCA-US	female	breast	pink	(255, 192, 203)	1348	1131	1829	0.659	1.846	49	0	2108	germlineSV	-1.58671	other	0.158761	SV	1.7888	SV	0.598814	other	0.494747	other	2.25122	other	0.670208	SV-UTR	-0.859038	other	0.301399
TCGA-H4-A2HQ	BLCA-US::cede5274-279d-4021-8aca-5ecc4bf94d66	DO522	94108975-b7a0-40ba-ad39-e44cc62e8cc0	BLCA-US	female	bladder	cyan	(0, 255, 255)	1224	1077	423	0.79	4.542	64	0	590	other	-0.231142	other	0.00630184	other	-0.475561	SV	-0.882689	other	0.125679	other	0.224532	other	-1.21362	SV-UTR	0.553889	other	-0.049955
TCGA-HD-7753	HNSC-US::e8ac39e6-377a-412c-b18d-f6c4fc654ec6	DO14614	54e78de0-d357-4125-a904-ab35e461572b	HNSC-US	male	head/neck	maroon	(176, 48, 96)	1739	1513	417	0.461	3.121	62	0	866	other	0.220242	other	-0.158139	SV	-0.396163	SV	-0.623836	other	-0.565807	other	0.969854	SV	0.519936	SV-UTR	-0.576344	other	1.17811
TCGA-HE-A5NF	KIRP-US::36b46540-472f-4a4d-a801-b8b6ae660dc9	DO44515	c14407ad-670e-4d1e-9417-2b76f4810fff	KIRP-US	male	kidney	darkorange	(255, 140, 0)	1344	1151	5	0.377	2.247	58	0	2582	other	-0.853845	other	-0.039083	other	-0.283849	SV	-1.27695	other	1.2079	other	-1.73852	other	-0.0273284	other_100kb_down	-1.31784	SV_100kb_down	0.479983
TCGA-HE-A5NH	KIRP-US::98a639c2-d615-4dc1-98f0-298752b69b09	DO44485	33b7e799-ad10-498f-9948-8ce433311539	KIRP-US	male	kidney	darkorange	(255, 140, 0)	1276	1088	1	0.808	2.019	62	0	791	other	-0.158022	other	-0.0168555	other	-0.261176	SV	0.484114	other	-0.411689	other	-1.12997	other	0.790939	SV-UTR	-0.561711	SV_100kb_down	0.082599
TCGA-HE-A5NJ	KIRP-US::8d28f586-3de5-4033-a9fd-4f67be406fb4	DO49768	a9dbd55c-5dcc-48db-8785-6baef3fdd7db	KIRP-US	male	kidney	darkorange	(255, 140, 0)	1148	1000	15	0.84	2.104	58	0	1726	other	-0.321638	other	-0.140513	other	1.43508	SV	-0.929247	other	-1.31187	other	-0.53894	other	0.92146	SV-UTR	0.79808	SV_100kb_down	-1.08303
TCGA-HE-A5NL	KIRP-US::e4245fff-1281-40e5-87b4-4e42a18a3a63	DO44528	a441697c-4ca0-4eab-9b01-b9cb50223ce2	KIRP-US	male	kidney	darkorange	(255, 140, 0)	1211	1049	1	0.65	2.158	51	0	767	other	-0.531024	other	-0.00163164	other	0.114702	SV	0.116153	other	0.33907	other	-0.678548	other	0.679472	other_100kb_down	-0.237757	SV_100kb_down	-0.395988
TCGA-HP-A5MZ	LIHC-US::2d00f09f-0074-46c8-b357-b5f33567762a	DO49695	c36213e4-c057-46f5-ada5-f1f921855bb4	LIHC-US	male	liver-biliary	green	(0, 255, 0)	1417	1258	23	0.341	2.222	78	1	91	other	-0.603542	other	0.771358	other	0.439167	SV	0.405866	other	0.00467675	other_SV	0.0747945	other	-1.15878	SV-UTR	-1.34713	SV_100kb_down	1.91332
TCGA-HT-7602	LGG-US::799e9106-e62e-4681-8861-137f474ee8b8	DO22106	88395c0e-4afe-434d-8b20-5a3eef8b7f00	LGG-US	male	cns	gray	(190, 190, 190)	1199	1062	0	0.559	1.948	21	0	908	other	0.360645	other	-0.137036	SV	2.1999	SV	-0.987534	other	0.337263	other	0.0721814	other	0.874434	other	0.447076	other	-0.277218
TCGA-HT-7695	LGG-US::5017c115-39b8-4c5c-8be6-2cb298d7c641	DO22417	86386b36-2950-4479-b79f-4b347053c8bc	LGG-US	female	cns	gray	(190, 190, 190)	1039	922	5	0.797	1.95	29	0	442	other	1.27882	other	-0.165006	SV	2.28347	SV	-1.21724	other	-0.703096	other	-0.260664	other	1.34022	SV-UTR	0.881398	other	-0.80976
TCGA-HW-7486	LGG-US::55a67639-ed05-4143-af96-a377bc5489ee	DO22736	67f88cd9-ab77-4227-a8d7-5512246f9772	LGG-US	male	cns	gray	(190, 190, 190)	1207	1079	15	0.524	1.88	37	0	1721	other	0.596378	other	-0.156256	other	1.49138	SV	-1.13211	other	0.185615	other	0.00068642	other	1.04905	SV-UTR	0.56616	other	-0.903608
TCGA-HW-7487	LGG-US::42251e02-b687-4bf1-a1b6-e3dd978542e4	DO22324	c1abb741-4fcd-4161-b057-c7efd619cc99	LGG-US	male	cns	gray	(190, 190, 190)	1004	906	7	0.559	3.674	39	0	1382	other	0.881555	other	-0.160092	other	1.42037	SV	-1.43819	other	-0.339498	other	0.489897	other	0.772732	other_100kb_down	0.366579	SV_100kb_down	-0.4165
TCGA-IA-A40X	KIRP-US::0c151271-2cf9-43f4-9e9b-fe927de43131	DO44478	e1217ebe-1826-41a9-b6c4-702100a66f5e	KIRP-US	female	kidney	darkorange	(255, 140, 0)	1603	1400	11	0.794	2.035	49	0	608	other	-0.861533	other	0.0499568	other	0.966123	SV	-1.41605	Enhancer_in_dup	0.33054	other	0.21966	other	0.66985	SV-UTR	-1.1076	other	-0.512906
TCGA-IA-A40Y	KIRP-US::1db41963-a520-47f0-828c-ed5c626507b1	DO44462	ad9455e9-7147-489e-9b1f-3540c457c260	KIRP-US	female	kidney	darkorange	(255, 140, 0)	1178	1014	155	0.77	3.071	60	0	62	somaticSV	-0.629373	other	-0.110965	SV	0.700446	SV	-0.215504	other	0.275035	other	-0.796658	other	-0.119582	other_100kb_down	-0.745308	SV_100kb_down	-0.310906
TCGA-IK-7675	LGG-US::a5f851c5-6130-4ea1-9f86-be59331a92f7	DO22720	a78544d7-65c6-4778-af62-ceec24c14056	LGG-US	male	cns	gray	(190, 190, 190)	1201	1076	95	0.93	1.831	43	1	578	other	-0.989512	other	-0.0937639	other	3.12897	SV	-1.26251	other	-0.193978	other	-0.1205	other	1.80267	other_100kb_down	1.11379	SV_100kb_down	-0.495433
TCGA-KL-8323	KICH-US::83b3060c-2449-4581-88ef-817d126e4525	DO220331	fae88d21-171c-4df4-b258-3c5948a1034b	KICH-US	female	kidney	darkorange	(255, 140, 0)	1218	1083	79	0.913	1.711	57	1	1158	other	0.52185	other	-0.187739	other	-0.545006	SV	-1.18743	other	-1.105	other	0.802685	other	-1.39287	SV-UTR	0.322224	SV_100kb_down	-0.174043
TCGA-KL-8325	KICH-US::6101ffe6-2ef6-4256-9d6b-a7c545836995	DO220333	9fc0e0e8-1b0f-400c-b4cf-126193283695	KICH-US	female	kidney	darkorange	(255, 140, 0)	1045	910	13	0.958	1.65	56	1	725	other	1.11933	other	-0.187739	other	-0.54475	SV	-0.351248	other	-0.726836	other	-0.486237	other	-0.692445	other	0.910138	other	0.453891
TCGA-KL-8326	KICH-US::03f3dd32-e1d1-485b-a968-3f55798f4d46	DO220334	4729fe4b-c1ac-489b-a67e-91e5c5e3ff8c	KICH-US	male	kidney	darkorange	(255, 140, 0)	1374	1236	11	0.8	1.882	69	0	3322	other	-0.383003	other	-0.172284	other	-0.107155	SV	-1.35063	other	-0.672758	other	0.977818	other	-1.3997	SV-UTR	0.986513	SV_100kb_down	-1.04904
TCGA-KL-8327	KICH-US::02979422-5149-4750-ad5f-483e0bec6ac5	DO220335	d72a7338-c144-4c62-a70e-2177a3b4b77e	KICH-US	female	kidney	darkorange	(255, 140, 0)	1351	1180	1	0.82	3.045	46	0	4169	other	-0.317952	other	-0.187739	SV	0.705974	SV	-1.01684	other	-0.729933	other_SV	1.99573	other	-1.16564	SV-UTR	1.60336	SV_100kb_down	-1.11105
TCGA-KL-8328	KICH-US::452135f2-6de6-4593-a091-ddf6344ee431	DO220336	2ccd028d-e7e0-4f77-a512-f658a31819a4	KICH-US	male	kidney	darkorange	(255, 140, 0)	1186	1052	39	0.935	1.535	60	0	3127	other	-0.526139	other	-0.145602	SV	-0.24566	SV	-0.986548	other	-0.371806	other	1.32947	other	-1.09	SV-UTR	0.594003	SV_100kb_down	-0.201344
TCGA-KL-8330	KICH-US::0f3c4f8f-0766-46b0-81b4-18ca4f6ea20a	DO220338	09537dce-c797-4b60-962a-d4c3cd6ab00a	KICH-US	female	kidney	darkorange	(255, 140, 0)	1370	1208	0	0.96	1.595	44	0	3304	other	0.357369	other	-0.182598	SV	0.374513	SV	-0.948221	other	-1.16875	other	-0.52404	other	-1.32628	SV-UTR	1.28396	other	-0.907203
TCGA-KL-8331	KICH-US::8ac7f218-bd7b-4dda-8879-2cec49748e42	DO220339	7087a2b6-7fc4-45b0-8c48-248864f03deb	KICH-US	female	kidney	darkorange	(255, 140, 0)	1242	1090	25	0.915	1.573	48	0	3010	other	-0.236784	other	-0.107268	SV	0.217804	SV	-1.20044	other	-0.614852	other	0.272024	other	-0.988049	SV-UTR	0.900237	other	-0.441747
TCGA-KL-8332	KICH-US::3ec3bcb3-492c-4942-be02-76a67f57e38f	DO220340	c6d6f49e-6e95-4e41-8388-71f6fe017d80	KICH-US	male	kidney	darkorange	(255, 140, 0)	1381	1234	0	0.743	1.498	55	0	2582	other	0.308315	other	-0.017449	other	-0.536197	SV	-0.0456269	other	0.0829682	other	-0.277491	other	-0.61491	SV-UTR	0.784708	SV_100kb_down	0.190343
TCGA-KL-8333	KICH-US::02ec7a3a-2812-4a65-93cd-07bf655cc91b	DO220341	c56505cb-e150-408d-9df6-3af4e608c376	KICH-US	male	kidney	darkorange	(255, 140, 0)	1451	1298	5	0.409	1.715	69	0	2991	other	0.92289	other	-0.138293	other	-0.285376	SV	-0.0170741	other	-0.549093	other_SV	0.516008	other	-0.756511	SV-UTR	1.27029	SV_100kb_down	0.333916
TCGA-KL-8334	KICH-US::9aabcbd7-a26a-49b1-abf1-02c0dc3adcf2	DO220342	94434272-4cbd-4b4d-bd98-44f18526dd69	KICH-US	female	kidney	darkorange	(255, 140, 0)	1400	1211	7	0.792	1.607	37	0	2949	other	0.820043	other	-0.0338984	other	-0.606151	SV	0.511137	other	-0.858059	other_SV	0.0169211	other	-0.00470096	SV-UTR	0.656627	SV_100kb_down	-0.219509
TCGA-KL-8340	KICH-US::3129e869-bb2f-423a-bd20-d0daae33b11a	DO220348	d113ce88-04ab-4675-b363-92f80c28de34	KICH-US	male	kidney	darkorange	(255, 140, 0)	1385	1223	5	0.81	1.595	34	0	2024	other	0.300001	other	-0.149689	other	-0.482359	SV	-0.255222	other	-1.10778	other	0.276725	other	-0.844692	other_100kb_down	0.323029	other	-0.324914
TCGA-KL-8341	KICH-US::70e306ee-9584-49d6-81a1-a49d837ab6aa	DO220349	e9032df3-8692-4146-a867-b9b64c9b310a	KICH-US	male	kidney	darkorange	(255, 140, 0)	1105	981	609	0.89	3.06	41	1	754	other	0.933566	other	-0.187739	other	-0.317221	SV	-1.41203	other_SV	-1.60593	other	0.419095	other	-1.39478	other	-0.0927628	other	0.217688
TCGA-KL-8342	KICH-US::c689ae1d-4a6b-45db-b4d1-6b34c5c61522	DO220350	f38fc6ac-2af8-4d89-a514-4e2c5fdf08de	KICH-US	female	kidney	darkorange	(255, 140, 0)	1290	1137	5	0.851	1.659	45	0	2248	other	-0.148564	other	-0.160575	other	-0.0861284	SV	0.565954	Enhancer_in_dup	-0.822434	other	0.129708	other	-1.16479	other	1.20971	other	-0.803491
TCGA-KL-8343	KICH-US::b4a0bf74-1381-4c17-b97d-206810d9e59a	DO220351	34739bd6-b3be-441d-8cdb-e4233bf14080	KICH-US	male	kidney	darkorange	(255, 140, 0)	1426	1253	9	0.732	1.864	72	1	2172	other	0.798406	other	-0.134472	SV	-0.348205	SV	-0.560271	other	-0.829911	other	0.710941	other	-0.527381	SV-UTR	1.62678	other	-0.48078
TCGA-KL-8344	KICH-US::a5af1391-89d3-4f41-930e-7e8272afec98	DO220352	3ace181a-23bd-424e-a87e-e0c01a2a2cb8	KICH-US	male	kidney	darkorange	(255, 140, 0)	1363	1212	1	0.74	1.81	51	0	876	other	1.00012	other	-0.152695	SV	-0.293124	SV	-0.675372	other_SV	-0.85137	other	-0.222945	other	-0.367264	SV-UTR	0.13539	other	-0.297542
TCGA-KL-8346	KICH-US::a122d361-835e-4cf2-850f-af7864aa112c	DO220354	bd2ec47b-a120-4b3b-b10d-aee09805ab33	KICH-US	male	kidney	darkorange	(255, 140, 0)	1114	994	13	0.96	1.46	62	0	1897	other	-0.182248	other	-0.174286	SV	0.0202958	SV	-1.48824	other	-0.667996	other_SV	0.647167	other	-1.41814	other	0.975079	SV_100kb_down	-0.698568
TCGA-KM-8438	KICH-US::23656226-2d99-4548-959f-5c2eed803e33	DO220355	148536ce-ee2a-4952-a19d-10d6f44146b9	KICH-US	female	kidney	darkorange	(255, 140, 0)	1307	1164	17	0.72	3.059	45	0	4622	other	-0.343592	other	-0.172823	other	0.466824	SV	-0.390982	Enhancer_in_dup	-1.13133	other	-1.18569	other	-1.08563	other_100kb_down	0.917189	other	-0.103682
TCGA-KM-8439	KICH-US::739deed4-d1dc-458f-bd0f-1e24d2bfd305	DO220356	9d3b0b87-5fc5-4d09-9c63-4d5fc4bc46d0	KICH-US	male	kidney	darkorange	(255, 140, 0)	1324	1173	0	0.76	1.929	30	0	708	other	-0.669391	other	-0.187739	SV	0.559519	SV	0.689076	other	-0.310531	other_SV	1.54422	other	-0.508159	SV-UTR	-0.28921	SV_100kb_down	0.0287347
TCGA-KM-8440	KICH-US::872092b3-d31e-44d7-bd03-e29f52f8ab5a	DO220357	cdf313c8-59f9-41c6-9bd2-f47cb4287da5	KICH-US	male	kidney	darkorange	(255, 140, 0)	1433	1237	5	0.897	1.588	37	0	1366	other	0.757654	other	-0.153362	SV	-0.0041095	SV	-0.818451	other	-1.48214	other	0.290534	SV	-0.990577	SV-UTR	1.77269	other	-0.673214
TCGA-KM-8441	KICH-US::f31ba8ec-a3dd-4dd8-8d15-f6c5975ebe44	DO220358	97c1a300-978d-4df1-9e97-ce2f92b9eff1	KICH-US	female	kidney	darkorange	(255, 140, 0)	1355	1191	3	0.556	2	61	0	876	other	-0.1185	other	-0.0437569	SV	-0.0291907	SV	-0.68887	other	-0.529136	other_SV	0.353778	other	-0.530423	SV-UTR	-0.00874569	SV_100kb_down	0.694157
TCGA-KM-8442	KICH-US::40f79cfe-a51f-497b-b06e-7a4f9004f092	DO220359	9fb73d89-f7c4-47b2-810b-3ce37cd8a3c9	KICH-US	male	kidney	darkorange	(255, 140, 0)	1292	1150	3	0.93	1.549	38	0	1437	other	0.6195	other	-0.146892	other	-0.611275	SV	0.282174	other	-1.00394	other_SV	-0.159505	other	-1.13964	other_100kb_down	0.275959	other	-0.378547
TCGA-KM-8443	KICH-US::2f1c4db6-88a7-4a5d-a5fe-94d85f569440	DO220360	c00de7a0-0b09-4e07-988c-ef2a7f8e932a	KICH-US	male	kidney	darkorange	(255, 140, 0)	1232	1104	465	0.892	3.048	57	0	1520	other	0.232561	other	-0.0189875	other	-0.129078	SV	-1.13149	other	-1.47783	other_SV	0.774167	other	-1.29697	SV-UTR	1.70552	SV_100kb_down	-0.516541
TCGA-KM-8476	KICH-US::4e4faf51-2cbf-4910-a093-186660e4a19b	DO220361	5bebc389-de0d-45b8-9d2f-6476988c358a	KICH-US	male	kidney	darkorange	(255, 140, 0)	1278	1130	1	0.884	1.552	47	0	3745	other	-0.280535	other	-0.187739	SV	0.547577	SV	-0.476571	other	-0.924369	other	1.07346	other	-1.32218	other_100kb_down	1.31657	other	-1.06192
TCGA-KM-8477	KICH-US::9680b5ff-1882-434f-9981-e8ac33764b93	DO220362	4ecbfd89-393f-4126-aa1c-951a2c23ef89	KICH-US	male	kidney	darkorange	(255, 140, 0)	1402	1245	1	0.749	1.93	56	0	1553	other	-0.404843	other	-0.173936	other	-0.2566	SV	1.57783	other	-0.817794	other	-0.591502	other	-1.30983	other	-0.845492	SV_100kb_down	0.529297
TCGA-KM-8639	KICH-US::2ea84e23-6a0a-4c5d-9c70-d5355a85df35	DO220363	0b811c6a-8f05-44bd-ac33-fb720d189e71	KICH-US	male	kidney	darkorange	(255, 140, 0)	1458	1284	7	0.619	2.003	67	0	953	other	-0.244663	other	-0.128239	other	-0.353503	SV	0.460797	other	-0.2539	other	-0.0136602	other	-0.616427	SV-UTR	-0.655724	SV_100kb_down	0.0516272
TCGA-KN-8418	KICH-US::f3ba1cf8-ac67-4da8-96f3-8680dc55f247	DO220423	9a90f951-ad96-4883-b97f-ac43395dae5d	KICH-US	female	kidney	darkorange	(255, 140, 0)	1291	1137	11	0.907	1.619	41	0	3935	other	0.434915	other	-0.172251	other	-0.384349	SV	-1.04387	other	-1.3354	other	0.0859571	other	-1.21497	SV-UTR	1.08044	other	-0.367086
TCGA-KN-8419	KICH-US::dc04b82c-e1e8-4917-ba19-c2fea4a1b69a	DO220433	a592e80a-3b1a-46aa-be30-bcd87d6bca6f	KICH-US	male	kidney	darkorange	(255, 140, 0)	1623	1421	1	0.74	2.503	43	0	714	other	1.15111	other	-0.187739	other	-0.429114	SV	0.394369	other	-1.32891	other	0.442657	SV	-1.10605	SV-UTR	0.472766	SV_100kb_down	-0.324048
TCGA-KN-8421	KICH-US::2fc175d1-9d95-44fd-a53e-820f6f404551	DO220439	ba686386-8113-4885-b20f-6ad09a295604	KICH-US	female	kidney	darkorange	(255, 140, 0)	1237	1096	9	0.941	1.634	47	0	2674	other	-0.0464592	other	-0.153124	other	-0.147889	SV	-1.03154	other	0.725033	other	-0.0361393	other	0.0913519	SV-UTR	0.110663	SV_100kb_down	-0.133601
TCGA-KN-8422	KICH-US::4a88bc85-4c6e-4fac-8dbb-d3fc5f36b35e	DO220449	d648c804-4eaf-4252-8b6f-13378158a07d	KICH-US	female	kidney	darkorange	(255, 140, 0)	1330	1179	11	0.699	3.815	28	0	775	other	-0.802672	other	-0.159985	SV	-0.525731	SV	0.180121	other	-0.351627	other	-0.397934	other	-1.42125	SV-UTR	0.323213	other	0.58422
TCGA-KN-8424	KICH-US::8c9e1f60-1838-4aa4-a667-c1cef7dddbdf	DO220468	1e8ae8dd-74c1-44d5-a74e-bfdce801c736	KICH-US	female	kidney	darkorange	(255, 140, 0)	1369	1205	9	0.722	3.358	42	0	1983	other	0.658465	other	-0.137335	other	-0.477325	SV	-0.312798	other	-0.370244	other	0.119226	other	-0.211832	other_100kb_down	0.0582448	SV_100kb_down	-0.020015
TCGA-KN-8425	KICH-US::cc316faf-dcb1-4dea-b8b0-a17d000ff40f	DO220474	81bb13fc-f082-4c0b-8066-1729f11ef617	KICH-US	male	kidney	darkorange	(255, 140, 0)	1280	1122	9	0.661	2.801	53	0	3179	other	0.439502	other	0.0835047	SV	0.215918	other	-0.308026	other	-0.448652	other	-0.226987	other	-0.400382	SV-UTR	0.594816	other	-0.186035
TCGA-KN-8426	KICH-US::b08dfba8-6afb-4217-9259-72be6f1f3363	DO220478	a3deafcb-b54f-4b7e-89ac-c92c16fb919f	KICH-US	male	kidney	darkorange	(255, 140, 0)	1269	1120	73	0.78	2.949	50	0	108	other	0.0188652	other	-0.059797	SV	-0.0760771	SV	-0.068898	other	-0.985057	other	1.82812	other	-0.591541	SV-UTR	0.127586	other	-0.213315
TCGA-KN-8427	KICH-US::955d428c-8fe8-456b-b86d-65ea6c2a1b18	DO220479	07e0e938-f61f-477a-92a2-5b7e74b78943	KICH-US	male	kidney	darkorange	(255, 140, 0)	1357	1200	119	0.549	2.59	54	0	30	other	-0.299635	other	-0.167858	SV	0.0955978	SV	-0.524835	other	0.0874257	other	-1.02304	other	0.29961	SV-UTR	-1.00473	SV_100kb_down	-0.915713
TCGA-KN-8428	KICH-US::455fd7d4-5ff4-423f-83ce-4630aef89bb7	DO220484	322f0b01-2118-4dbe-aba1-3875a54ee71b	KICH-US	male	kidney	darkorange	(255, 140, 0)	1358	1211	89	0.765	2.774	71	1	1590	other	1.04535	other	-0.132815	other	-0.23365	SV	-0.78331	other	-0.445848	other	-0.45242	other	-1.37773	SV-UTR	1.00965	SV_100kb_down	-0.00534951
TCGA-KN-8429	KICH-US::366219b9-fde3-4d2d-82d3-15fe6245aa98	DO220490	58c7e9c3-1345-48c0-a758-0887358b8696	KICH-US	female	kidney	darkorange	(255, 140, 0)	1158	1015	7	0.872	1.581	38	0	2650	other	0.979894	other	-0.133184	other	-0.606297	other	-0.63517	other	-1.11605	other	0.338609	SV	-0.609884	other	0.509628	SV_100kb_down	-0.0206043
TCGA-KN-8431	KICH-US::04e9a63a-d742-488c-8564-bf9d79aa2091	DO220509	93b51c61-6eea-4228-a102-840a2e118522	KICH-US	female	kidney	darkorange	(255, 140, 0)	1343	1185	7	0.85	1.604	35	0	588	other	-0.455084	other	-0.187739	SV	-0.183531	SV	-0.356503	other	-1.17682	other	-0.430375	other	-1.27839	SV-UTR	1.06592	SV_100kb_down	-0.475378
TCGA-KN-8432	KICH-US::af1111af-9384-4e37-9b16-227d38007ebd	DO220510	85ed2434-da94-4333-90ca-6ca4691cbdd3	KICH-US	female	kidney	darkorange	(255, 140, 0)	1277	1145	1	0.88	1.523	86	0	76	other	0.962942	other	-0.0788553	other	-0.46789	SV	0.474967	Enhancer_in_dup	-0.954592	other	-1.27057	other	-1.26252	SV-UTR	1.31152	other	-0.394704
TCGA-KN-8434	KICH-US::e1e15226-9f8e-4035-8f08-eb1fed57080e	DO220519	24f887e1-ce82-40f3-9674-11102bd076c0	KICH-US	female	kidney	darkorange	(255, 140, 0)	1343	1174	7	0.798	1.683	65	0	1797	other	0.399699	other	-0.100505	SV	-0.366097	SV	0.607761	other	-0.672481	other	0.183875	other	-0.740675	SV-UTR	0.612303	other	-0.333074
TCGA-KN-8435	KICH-US::f2b58595-dec0-4194-ab33-7c7dc6c058a6	DO220525	715f59dd-a80f-422d-988c-f73f4b987baf	KICH-US	male	kidney	darkorange	(255, 140, 0)	1091	941	161	0.936	1.587	59	0	3498	other	0.722988	other	-0.135397	SV	-0.262257	SV	-1.16632	other	-1.51207	other	0.422867	other	-1.32969	SV-UTR	0.824178	other	0.535337
TCGA-KN-8437	KICH-US::f1c1502e-1bd6-425a-b651-454363809668	DO220535	345a06d6-fa5c-4674-a847-88a6b537cf3c	KICH-US	female	kidney	darkorange	(255, 140, 0)	1396	1229	15	0.638	2	42	0	3068	other	0.382948	other	-0.177435	SV	-0.611283	SV	-0.424997	other	-0.838118	other_SV	0.549749	other	-0.122528	other	-0.135855	SV_100kb_down	0.639591
TCGA-KO-8405	KICH-US::d52c3cb6-921e-4f26-b49c-e6e4f11f9c06	DO220549	6400c324-2c94-477d-acb9-669d4ea46f1e	KICH-US	male	kidney	darkorange	(255, 140, 0)	1355	1190	1	0.42	2.924	29	0	3056	other	-0.649513	other	0.00415982	SV	-0.0423687	SV	0.903351	other	0.625324	other	0.452192	other	-0.754769	other_100kb_down	-0.539317	SV_100kb_down	0.00642542
TCGA-KO-8406	KICH-US::9aa02d46-294b-4e99-b9ee-56edcbfb5275	DO220554	c29f6ed6-880d-4f03-977e-1087738e5e60	KICH-US	female	kidney	darkorange	(255, 140, 0)	1176	1032	11	0.92	1.608	17	0	3145	other	0.931996	other	-0.187739	SV	-0.584993	other	-0.946951	other	-1.12618	other	0.0697383	other	-1.18914	SV-UTR	1.23537	other	-0.546177
TCGA-KO-8407	KICH-US::151f07f5-1529-4fcd-912c-e55b2ff8abef	DO220556	64f696a6-58b2-40a8-b848-fd775cd52529	KICH-US	male	kidney	darkorange	(255, 140, 0)	1228	1080	9	0.84	1.612	42	0	2820	other	-0.123278	other	-0.125332	other	-0.263657	SV	0.470453	other	-0.598458	other	0.48848	other	-0.672147	other	0.308112	other	-0.907456
TCGA-KO-8411	KICH-US::ee8c1919-17a9-4df1-8aa5-79546621b23c	DO220577	9dfcbabf-2bc0-43a2-bdde-d0b2aaca3f6b	KICH-US	male	kidney	darkorange	(255, 140, 0)	1332	1203	3	0.889	1.582	58	0	3958	other	0.519606	other	-0.176221	other	-0.476548	SV	-0.18794	other	-1.24635	other	0.0582449	other	-0.62062	other	1.15354	SV_100kb_down	-0.0942724
TCGA-KO-8416	KICH-US::0ec3caa1-7c51-417b-a89c-18e9fceb80c4	DO220599	9d29543e-8601-4fd0-8e76-3df3de465cab	KICH-US	male	kidney	darkorange	(255, 140, 0)	1280	1142	7	0.9	1.528	41	0	2752	other	0.338535	other	-0.172197	SV	-0.00473218	SV	-0.12872	other	-0.907377	other	0.00313093	other	-1.07084	SV-UTR	0.684129	other	-0.335719
TCGA-MH-A55W	KIRP-US::2030e10b-a4c2-460f-9e29-90c8a76ea05e	DO48516	2425a532-f562-423a-88f5-228642f53875	KIRP-US	male	kidney	darkorange	(255, 140, 0)	1493	1259	7	0.73	2.253	50	0	1043	other	-0.515452	other	-0.0570295	other	-0.195651	SV	0.284907	other	-0.558281	other	-1.10103	other	0.561458	SV-UTR	-0.410413	other	-0.503535
TCGA-MH-A55Z	KIRP-US::f0f7e57f-1e9d-4f24-a685-a0811aacbbed	DO48482	b19ec4cd-2876-4a2b-bcb9-b3c8db54fc15	KIRP-US	male	kidney	darkorange	(255, 140, 0)	1532	1289	5	0.857	2.115	65	0	845	other	-0.8962	other	-0.17123	other	0.175444	SV	0.553369	other	-0.222589	Enhancer_in_dup	1.80153	other	0.488492	other_100kb_down	-0.319666	other	-0.865367
TCGA-MH-A560	KIRP-US::a40beabe-496e-4324-a1d1-5a7d8b002aab	DO48474	cf5deb22-f7eb-409d-a0e4-882716199c39	KIRP-US	male	kidney	darkorange	(255, 140, 0)	1249	1052	0	0.75	2.041	62	0	924	other	-1.47415	other	-0.168016	SV	1.58919	SV	0.253538	Enhancer_in_dup	0.0903267	other	-0.761818	other	0.108543	other_100kb_down	-1.49402	SV_100kb_down	0.131262
TCGA-MH-A561	KIRP-US::e6e6a773-b155-45a9-989f-75c12ce1702a	DO48509	2e8ad1cd-d5d5-4bb4-8bbd-e9bef45088da	KIRP-US	male	kidney	darkorange	(255, 140, 0)	1271	1071	0	0.779	1.956	66	0	841	other	-0.910275	other	-0.100973	SV	0.866653	SV	0.711913	other	0.23332	other	1.03972	other	0.617375	other_100kb_down	-0.942518	other	-0.736681
TCGA-MH-A562	KIRP-US::45bdcfd6-1e3f-4be8-b843-ae949e8e43eb	DO48495	dddea2e4-b8c3-4157-9d92-6de472e8375a	KIRP-US	male	kidney	darkorange	(255, 140, 0)	1480	1232	0	0.706	2.133	57	0	616	other	-1.6249	other	-0.150536	SV	0.969823	other	-0.488043	other	0.705061	other_SV	1.48462	other	0.447943	SV-UTR	-0.476261	other	-1.28502
TCGA-NH-A50T	COAD-US::490eabca-4575-4bd6-9604-6b6e23d069ce	DO44086	8a929c55-35a6-4645-bb70-4b85d281b139	COAD-US	female	colorectal	darkblue	(0, 0, 139)	1763	1521	191	0.725	4.022	68	0	553	other	-0.910127	other	0.264419	SV	-0.296912	SV	-1.13732	other	-1.39491	Enhancer_in_dup	0.710118	other	-0.0892214	SV-UTR	0.11509	other	-0.0538736
TCGA-NH-A50V	COAD-US::d3b7ada6-5395-4212-a921-8e97c92b605d	DO44094	55345803-83d4-4fdb-b0ee-328753801da1	COAD-US	male	colorectal	darkblue	(0, 0, 139)	1723	1486	149	0.609	1.853	69	0	588	other	-0.343865	other	-0.0706433	SV	-0.443091	SV	0.0528614	other	-0.390632	other	-0.838262	other	0.26692	SV-UTR	-0.564889	other	0.250645
TCGA-PD-A5DF	LIHC-US::1987b453-f97d-45c7-9c89-b9a33313d645	DO52307	f1a4f60a-5228-47cd-883f-ff8d2dfe1633	LIHC-US	female	liver-biliary	green	(0, 255, 0)	1463	1291	1051	0.731	1.989	58	1	639	other	-1.1106	somatic_lt500kb	1.12902	SV	-0.600812	SV	-0.0407412	other	-0.280097	other	-1.0229	other	-1.32046	other_100kb_down	-0.93438	SV_100kb_down	1.15259
TCGA-QG-A5YV	COAD-US::c83d38fc-e011-4f75-a100-96513611f3e9	DO44088	e3ef5cad-4d6e-4f04-babb-a908ee02644b	COAD-US	female	colorectal	darkblue	(0, 0, 139)	1539	1340	59	0.571	3.791	64	0	1301	other	-0.586001	other	0.223397	SV	-0.237016	SV	-0.490477	Enhancer_in_dup	-0.666896	other	0.189022	SV	0.384455	other	0.247269	other	0.0765399
TCGA-QG-A5YW	COAD-US::9f45a227-1fd5-478c-a194-4a5c61b68cc3	DO219106	4cfb0aee-6661-478a-8694-9d8ba15e46b7	COAD-US	female	colorectal	darkblue	(0, 0, 139)	1753	1538	151	0.616	3.324	55	0	896	other	-0.517087	other	0.112484	SV	-0.625936	SV	-1.36681	other	-0.0398205	other	-0.435644	other	-0.15559	SV-UTR	0.160564	other	0.0843544
TCGA-QG-A5YX	COAD-US::300fff5a-0f61-402d-b845-3938ba7b1294	DO44093	10ad692b-4c3d-42de-9b5e-4968441388b3	COAD-US	female	colorectal	darkblue	(0, 0, 139)	1670	1466	139	0.844	2.144	61	0	1003	other	-0.513195	other	0.11477	other	0.101651	SV	-0.901205	other	-0.706457	other	0.57792	SV	0.234909	SV-UTR	-0.341997	other	0.151737
TCGA-QG-A5Z1	COAD-US::9c45eaec-d854-4f51-80a3-2d80d6b4aebc	DO51731	d3aff5d3-23c0-43ae-9c01-8ddd776b530b	COAD-US	male	colorectal	darkblue	(0, 0, 139)	1514	1352	239	0.782	2.009	71	1	256	other	0.0453452	other	0.434272	other	-0.0916669	SV	-0.492757	other	-0.865889	other	-0.391941	SV	0.422398	other	-0.422427	SV_100kb_down	0.159664
TCGA-QG-A5Z2	COAD-US::84959e50-17f5-4f2b-8e0c-5ebb139d2c3a	DO44096	31e63f89-a6a9-40fb-823d-f41587bd73d8	COAD-US	male	colorectal	darkblue	(0, 0, 139)	1652	1464	105	0.56	1.947	61	0	952	other	-0.0769288	other	-0.000240513	other	0.214986	SV	-0.917841	other	-0.402046	other_SV	0.0451955	SV	0.53336	SV-UTR	-0.0489505	other	-0.17668
TCGA-04-1514	OV-US::e9483296-cb91-497a-b955-39a3c3289dac	DO28763	c691d6b3-8e70-4951-8551-2ee4e4d0d10b	OV-US	female	ovary	darkcyan	(0, 139, 139)	1102	937	253	0.923	2.778	45	1	1720	other	0.764887	other	1.19628	SV	1.25956	SV	-1.45623	other	-0.527209	other	-1.32636	other	1.18217	other_100kb_down	2.23327	SV_100kb_down	-0.185064
TCGA-05-4389	LUAD-US::a3de401d-91fe-49a2-bb07-81c1a06506e6	DO24307	14bf9bfb-14d6-4cac-a556-828f680e8a15	LUAD-US	male	lung	red	(255, 0, 0)	1023	905	187	0.445	3.197	70	0	1369	other	-0.624101	other	1.0612	SV	0.336389	SV	2.40988	Enhancer_in_dup	0.123002	other	-1.0726	other	-0.239118	other_100kb_down	-0.812313	other	1.83652
TCGA-05-4395	LUAD-US::762dea8a-5b41-4058-979a-b7876ed13d7e	DO25444	bce88385-4a1b-4a8c-920c-060f6a2675d4	LUAD-US	male	lung	red	(255, 0, 0)	1042	918	149	0.618	2.942	76	1	0	other	-1.53012	other	-0.167526	SV	-0.306596	other	-0.939331	other	-0.0941085	other	-1.56889	other	-1.46515	SV-UTR	-1.03981	SV_100kb_down	1.65598
TCGA-05-4396	LUAD-US::9f81c602-8afa-4588-b0b6-6e5a1a128d5a	DO23838	0176cf1d-0760-4769-a493-277f4bb7585e	LUAD-US	male	lung	red	(255, 0, 0)	1071	940	173	0.77	1.787	76	1	303	other	0.232702	other	-0.056871	SV	-0.283578	SV	0.22214	other	-0.487309	other	-0.980441	other	0.286744	other_100kb_down	-0.583562	SV_100kb_down	1.83196
TCGA-05-4397	LUAD-US::6dfd47d2-831a-4386-9051-f78199a16bb5	DO25320	0b19bee7-5281-4915-9d98-c20eb3e84ecf	LUAD-US	male	lung	red	(255, 0, 0)	999	860	225	0.85	1.967	65	1	731	other	-1.19232	other	-0.0414526	SV	-0.318915	SV	1.19928	Enhancer_in_dup	0.570579	other	0.586218	other	-0.617266	other_100kb_down	0.506857	SV_100kb_down	1.02727
TCGA-05-4398	LUAD-US::31c96e35-5e2f-429c-b12a-7bc5a497a300	DO25847	23d77176-dfed-4bee-ac96-9934377d8d81	LUAD-US	female	lung	red	(255, 0, 0)	985	859	551	0.423	4.79	47	0	1431	other	-0.475778	somatic_lt500kb	0.197189	other	-0.00559087	SV	1.10313	other	0.852753	other	-0.698103	other	0.475772	other_100kb_down	0.658709	other	0.896527
TCGA-05-4420	LUAD-US::3d2aa654-1b5f-4eb4-a1c2-af31f5760069	DO24675	de614a3e-1c0d-49c7-a2f1-28bc58e6e5c7	LUAD-US	male	lung	red	(255, 0, 0)	924	819	333	0.618	3.344	41	0	912	other	-0.605844	other	-0.100273	other	-0.405881	SV	0.864027	other	0.292486	other	0.144166	other	-0.331791	other_100kb_down	-0.735474	other	0.106306
TCGA-05-5429	LUAD-US::63bd2175-4b7c-44c9-aef3-9efc8f79837b	DO23942	37d0cf1b-1743-4852-8073-372b16b5c17d	LUAD-US	male	lung	red	(255, 0, 0)	1037	917	87	0.61	1.996	60	1	275	other	-0.95982	other	-0.0354158	SV	-0.184201	SV	-0.159804	other	-0.281993	other	-1.34678	other	-0.505641	other_100kb_down	-0.977927	other	-0.631566
TCGA-09-1666	OV-US::4eac2c98-86d2-4ee6-a1d3-157d013c78dc	DO32391	127b0f7d-d24e-48b7-ac25-d3f14a43952d	OV-US	female	ovary	darkcyan	(0, 139, 139)	1208	1010	1091	0.919	1.812	57	0	1752	other	0.111551	other	1.21606	other	-0.25965	SV	0.598508	other	0.538468	other	0.0747838	other	-0.0928952	SV-UTR	1.3269	other	-0.0362599
TCGA-09-2045	OV-US::3768d34f-1527-40db-b116-cd80cee5ec3a	DO32420	6797443c-eb4a-4654-b957-c0056e5a4206	OV-US	female	ovary	darkcyan	(0, 139, 139)	1210	1007	321	0.89	2.03	50	1	1069	other	-0.379049	other	1.1246	other	0.263313	SV	0.0863491	other	0.556837	other	0.0919165	other	0.681492	other_100kb_down	-0.261054	SV_100kb_down	0.611165
TCGA-13-0890	OV-US::ee0a4a13-613e-4c5d-96c3-8083a013702d	DO28273	8658f4f5-9a50-4195-8ea3-227951977647	OV-US	female	ovary	darkcyan	(0, 139, 139)	815	729	347	0.544	1.668	56	0	4424	other	-1.25381	other	2.22183	other	0.0701423	SV	0.333138	other	0.860726	other	-1.38442	other	0.608827	other_100kb_down	0.486421	other	0.134517
TCGA-18-3408	LUSC-US::d4bc755a-2585-4529-ae36-7e1d88bdecfe	DO26572	24badf07-8615-48a3-8d6e-45c3d783f18d	LUSC-US	female	lung	red	(255, 0, 0)	1102	964	211	0.736	1.929	77	1	2304	other	-0.402816	other	-0.187739	other	-0.602568	SV	1.1422	other	0.408394	other	0.0978321	other	0.809794	SV-UTR	0.614857	SV_100kb_down	2.59715
TCGA-18-3415	LUSC-US::9a874b64-d0d6-416e-97bc-e9071ed0b16b	DO26427	34881c6b-f59f-42c0-9f29-9c5c47262ae6	LUSC-US	male	lung	red	(255, 0, 0)	1165	1008	765	0.464	2.675	77	1	2803	other	-1.448	other	0.0980123	SV	-0.641485	SV	0.148701	other	0.691687	other	0.112628	other	-0.108151	SV-UTR	-1.66044	other	4.02357
TCGA-18-4721	LUSC-US::19f0cb8c-2e57-4310-967f-a9890f1605db	DO27104	d2ab2555-7288-47a4-a80c-bf62d65b67b8	LUSC-US	male	lung	red	(255, 0, 0)	1150	997	343	0.399	1.757	74	0	4694	other	-0.696126	other	-0.105804	SV	-0.25252	SV	0.616589	other	0.791369	other	-0.878451	other	1.23407	SV-UTR	-1.0866	other	2.5235
TCGA-21-1076	LUSC-US::220be009-8f1e-4a77-ab04-3220b5f87ea6	DO26599	504d4cb0-d2dd-420d-82e6-9ec14434a0fc	LUSC-US	female	lung	red	(255, 0, 0)	1096	949	255	0.22	3.142	54	0	1852	other	-0.454383	other	0.342183	other	-0.496926	SV	1.66724	other	1.08685	other	0.356814	other	1.13142	other_100kb_down	-0.432718	SV_100kb_down	1.02787
TCGA-21-1078	LUSC-US::0ab8d063-62b4-4d47-82aa-e3351a60029d	DO26653	8cf9b32d-3d6f-4898-8c7a-89511b754021	LUSC-US	male	lung	red	(255, 0, 0)	1031	920	3	0.92	1.932	77	1	474	other	-0.0499233	other	0.192319	other	-0.0310404	SV	-0.16628	other	0.247461	other	1.72722	other	0.194485	other_100kb_down	-0.314308	other	-0.333459
TCGA-21-1082	LUSC-US::0e2ee54a-51c9-4868-842d-a2a1c1cfb016	DO26463	1c3df485-8e75-4378-87f6-c6463a520624	LUSC-US	male	lung	red	(255, 0, 0)	1016	900	267	0.696	1.719	61	0	3644	other	-0.275387	other	0.597452	SV	-0.0169348	SV	1.07216	other	1.16473	other	1.94001	other	-0.0994666	other_100kb_down	-0.198276	other	-0.285373
TCGA-21-1083	LUSC-US::0398eae1-7216-4595-80a5-6b117d96e070	DO26769	fb0c6353-a90c-45e2-9355-7cd16cf756ff	LUSC-US	male	lung	red	(255, 0, 0)	1116	982	529	0.57	3.085	75	1	1315	other	-0.830217	other	0.640195	SV	-0.245273	other	-0.650562	other	-0.103974	other	-0.123358	other	-0.542997	other_100kb_down	-0.552933	SV_100kb_down	2.00065
TCGA-21-5782	LUSC-US::e21964b8-47c7-4a5f-bfa7-7206222883d2	DO27120	4c2ad4a0-5d57-4e27-9f35-058b2f205f50	LUSC-US	female	lung	red	(255, 0, 0)	1164	1005	675	0.465	1.962	68	1	962	other	-1.16915	other	0.106611	SV	1.37363	SV	0.678789	other	-0.13121	other	0.732608	other	0.756659	SV-UTR	-0.321288	SV_100kb_down	0.945289
TCGA-22-1016	LUSC-US::037c57d1-b4a5-45dc-bda4-0550461d321b	DO26971	935b113e-f5ed-4a07-8e1d-1603daba7f40	LUSC-US	male	lung	red	(255, 0, 0)	1099	953	617	0.35	2.508	65	1	822	somaticSV	-0.300464	other	0.400983	SV	0.69908	SV	0.611125	Enhancer_in_dup	0.794201	other	-0.0320394	other	0.244541	other_100kb_down	0.185985	SV_100kb_down	0.560881
TCGA-22-5477	LUSC-US::bd15f523-45c4-4d7c-a3cc-4fb56abb0e54	DO26894	e7ebc6fb-0926-4c8a-a67b-0c6b9c1ffaba	LUSC-US	male	lung	red	(255, 0, 0)	1135	974	315	0.75	3.233	65	1	1346	other	0.761764	other	0.211456	SV	1.14268	SV	0.500906	other	0.146509	other	0.721897	other	2.29446	SV-UTR	0.19258	SV_100kb_down	3.36697
TCGA-22-5485	LUSC-US::305f72a8-069b-410b-bbe4-4ecb761c748d	DO26553	448af8b4-e071-48b0-a65b-b4ad17afdc0c	LUSC-US	female	lung	red	(255, 0, 0)	1123	974	189	0.705	1.915	58	1	916	other	-1.28283	other	0.445845	SV	-0.15319	SV	0.43688	other	-0.326951	other	-0.766692	other	1.18123	other_100kb_down	-1.87101	SV_100kb_down	3.79809
TCGA-22-5492	LUSC-US::422a46b2-a67c-4a7e-923f-9b651ced96f8	DO27208	abc94013-71f5-4ac6-88a4-01b4ef9f9d2f	LUSC-US	female	lung	red	(255, 0, 0)	1063	936	187	0.55	1.974	73	1	506	other	-0.383251	other	0.22313	other	-0.422212	SV	1.24778	other	0.829529	other	0.305884	other	1.30015	other_100kb_down	-0.24134	SV_100kb_down	0.547292
TCGA-24-1103	OV-US::f34aa3b6-e966-49c6-bc55-130545772c53	DO28089	2c9dc04b-e9ec-4cf1-ab2c-a18edb30dd37	OV-US	female	ovary	darkcyan	(0, 139, 139)	846	771	469	0.939	1.876	50	1	1646	other	-0.490011	somatic_lt500kb	0.550207	other	-0.566925	SV	-0.796305	other	-0.192734	other	-0.393515	SV	-0.168378	SV-UTR	0.643881	other	0.326303
TCGA-24-1419	OV-US::5e18b17d-4626-4b6d-8ac6-e560cee0376c	DO30550	2f2eaecc-6509-423f-b63a-8c3bea1ba4a4	OV-US	female	ovary	darkcyan	(0, 139, 139)	1199	1016	137	0.939	1.892	62	0	239	other	-0.157779	other	0.728985	SV	1.35429	SV	-1.18286	other	-0.285534	other	-0.834273	other	-0.117902	SV-UTR	1.48917	other	-0.410701
TCGA-24-1544	OV-US::21f6bf91-dfc6-4a59-8b76-88a0f95c7b47	DO28952	052665d1-ab75-4f40-be5a-b88154c8beed	OV-US	female	ovary	darkcyan	(0, 139, 139)	1331	1071	409	0.899	2.958	71	1	820	other	-1.17632	somatic_lt500kb	2.4357	other	-0.248123	SV	-0.430396	other	0.388382	other	1.3687	other	0.305859	SV-UTR	-0.581612	SV_100kb_down	0.454211
TCGA-24-1548	OV-US::66c92b9e-de3c-4d1a-bb69-46ffbc6caf33	DO31420	a1fc7064-abf5-477d-983e-576a784e1d40	OV-US	female	ovary	darkcyan	(0, 139, 139)	1175	991	197	0.85	2.865	57	1	493	other	0.37878	other	0.440575	SV	2.14663	SV	-0.15886	other	-0.458067	other	-0.427911	other	-0.968154	other_100kb_down	1.34475	SV_100kb_down	0.977678
TCGA-24-1552	OV-US::62379be5-13f0-474b-94d3-6f944ec4ee96	DO31551	14ed7388-41ed-43d4-afb2-04cd6410d5d2	OV-US	female	ovary	darkcyan	(0, 139, 139)	1175	996	435	0.93	2.682	77	1	1259	other	-1.44974	somatic_lt500kb	0.362607	SV	0.778322	SV	-0.596203	other	0.666966	other	-0.570996	other	0.149762	SV-UTR	-0.44452	SV_100kb_down	-0.219058
TCGA-24-1557	OV-US::7dcc809b-e33a-4453-b92a-c00786f48cb0	DO30750	bff518fb-6da7-4dfc-ae4c-bd3f641028e2	OV-US	female	ovary	darkcyan	(0, 139, 139)	1094	926	1329	0.82	3.306	49	1	1213	other	0.499218	somatic_lt500kb	1.30264	SV	0.713352	SV	-0.547224	other	0.166833	other	-2.71601	other	1.16687	SV-UTR	0.371654	SV_100kb_down	0.486063
TCGA-24-1558	OV-US::ba68f2cf-9271-41fd-9655-1fac7681f588	DO30060	9020b6a5-8325-4b0d-84d9-04371c857910	OV-US	female	ovary	darkcyan	(0, 139, 139)	1184	1028	453	0.888	3.227	73	1	594	other	-0.408834	somatic_lt500kb	0.130587	other	-0.296889	SV	-0.35918	other	-0.124335	other	-0.0656876	other	0.241152	other_100kb_down	0.994517	other	-0.364788
TCGA-24-1562	OV-US::4c18d9cf-4af4-4a86-8b1c-f78795fbbd7e	DO28412	e9d98643-01ee-40c3-a617-e004559625cd	OV-US	female	ovary	darkcyan	(0, 139, 139)	1088	937	193	0.821	1.77	67	1	1384	other	-0.193881	other	2.19444	SV	0.649801	SV	0.594803	other	0.422828	other	-0.901502	other	0.896839	other_100kb_down	0.593979	SV_100kb_down	0.569666
TCGA-24-2024	OV-US::0a48873a-092a-4b25-822b-b0b3c18c08a8	DO32237	46f19b5c-3eba-4b23-a1ab-9748090ca4e5	OV-US	female	ovary	darkcyan	(0, 139, 139)	1426	1219	395	0.899	1.754	72	1	1769	other	-0.0582971	other	0.76772	other	0.759482	SV	-0.170131	other	0.272889	Enhancer_in_dup	1.79075	other	0.574555	SV-UTR	0.200349	other	-0.183264
TCGA-24-2290	OV-US::2b14123b-8fcd-402c-9399-4e7c47f20252	DO30090	fea5827b-251d-474b-8713-fc76db995fe7	OV-US	female	ovary	darkcyan	(0, 139, 139)	1190	1015	659	0.775	3.573	56	1	1102	other	-0.0684764	other	0.929087	SV	0.372687	SV	-0.198329	other	0.0851614	other	0.0607252	other	-0.113474	other_100kb_down	0.753925	other	0.374274
TCGA-25-1632	OV-US::c435627c-159d-4a6d-a819-30abac24bf4d	DO28521	ff3fe4a3-7d19-4d4d-81b6-aaa41ba5bf39	OV-US	female	ovary	darkcyan	(0, 139, 139)	1031	893	575	0.94	3.566	68	1	1799	other	-0.218613	other	0.300975	other	-0.274398	other	-1.52739	other	-0.119632	other	0.35102	other	0.526076	other_100kb_down	-0.0873121	other	-0.610391
TCGA-25-1634	OV-US::15556b28-c6bd-455a-87b6-4b7b3e33d0e4	DO28024	3a5eaed6-fcfd-437a-b61c-fd3725c64717	OV-US	female	ovary	darkcyan	(0, 139, 139)	1018	889	309	0.84	3.912	75	1	1091	other	-0.66808	other	0.747985	other	1.17126	SV	-1.35842	other	-0.106125	other	-0.629283	other	-0.00218917	other_100kb_down	-0.376641	other	0.0174719
TCGA-25-2391	OV-US::f5033d52-ec36-4e67-88d8-b6d898b81b2f	DO31769	58faf969-bf37-4180-8807-2f44f2cc8eda	OV-US	female	ovary	darkcyan	(0, 139, 139)	1173	1021	489	0.869	1.81	57	1	1492	other	-0.371856	other	1.11478	SV	0.922518	SV	0.115994	other	0.662803	other	-0.743813	other	0.381302	other_100kb_down	-0.0453315	SV_100kb_down	0.223497
TCGA-25-2400	OV-US::5c127332-5ca0-45f1-a5ac-4876ad94e491	DO28053	d67cad13-e849-48b0-926c-10b6046ba0b9	OV-US	female	ovary	darkcyan	(0, 139, 139)	1044	910	643	0.781	3.95	76	1	1278	other	-0.494814	other	1.50048	SV	1.66192	other	-1.50087	other	-1.02194	other	0.378646	other	0.575294	SV-UTR	1.18063	other	0.438605
TCGA-33-4586	LUSC-US::376dfd27-68e8-4a1a-9c4f-5064279b2a9e	DO27318	b88f014e-bc0f-4775-8228-39e0b471c3b0	LUSC-US	male	lung	red	(255, 0, 0)	1173	1021	487	0.438	3.033	57	1	428	other	-0.987545	other	-0.0106311	other	-0.565347	SV	-0.204135	other	-0.00868679	other	0.276723	other	0.171199	SV-UTR	-0.861715	SV_100kb_down	3.81466
TCGA-34-2596	LUSC-US::7d3e77cc-9603-4722-8e39-1912b678871b	DO26508	692dfa4f-45e5-4183-b5da-6650a1fbcabd	LUSC-US	male	lung	red	(255, 0, 0)	1168	1015	233	0.621	1.535	70	1	80	other	-0.093774	other	0.0124062	SV	1.48801	SV	0.513983	Enhancer_in_dup	0.116835	other	-0.714819	other	1.65597	SV-UTR	0.252049	SV_100kb_down	3.4647
TCGA-34-2600	LUSC-US::da61857a-b00e-4a19-ab02-8fbb2ee56bea	DO27081	e9cb8877-8e83-46c0-93f0-ea20530c9400	LUSC-US	female	lung	red	(255, 0, 0)	949	838	145	0.841	2.949	76	1	1874	other	-1.08026	other	0.568849	SV	0.203722	SV	0.143473	other	0.755689	other	0.124662	other	0.739174	other_100kb_down	0.494637	other	-0.683312
TCGA-34-5240	LUSC-US::e7d1b042-5b1c-4c29-b501-a5ef4810ecd2	DO26563	4c3840df-9824-40db-879e-6d24adc8c155	LUSC-US	female	lung	red	(255, 0, 0)	1057	939	117	0.679	2.915	73	0	1541	other	-0.60328	other	-0.118147	other	-0.631439	other	-0.672661	Enhancer_in_dup	0.0142745	other	-0.683626	other	0.00517475	SV-UTR	-1.35152	other	3.92146
TCGA-36-1574	OV-US::eeb9d147-608d-4692-8adf-2f601d23a8ff	DO30340	80f02aec-c07a-4bcb-b547-e60f8c33a7b1	OV-US	female	ovary	darkcyan	(0, 139, 139)	1196	998	479	0.849	1.927	48	0	686	other	-0.877187	other	0.429648	other	-0.204006	SV	0.571079	other	-0.549406	other	0.842208	other	0.545323	other_100kb_down	-0.215421	SV_100kb_down	0.925892
TCGA-37-4135	LUSC-US::1f6b2aca-7357-40d1-ba7a-99227d9900a2	DO26806	c48d7f4a-e98a-4077-a749-eb9f56f05b84	LUSC-US	male	lung	red	(255, 0, 0)	998	861	1225	0.86	2.974	68	0	207	other	-0.75154	other	0.425998	other	-0.679751	SV	0.32993	other	0.399208	other	-0.034043	other	-1.04158	SV-UTR	-0.00339004	SV_100kb_down	1.02765
TCGA-38-4628	LUAD-US::cc4bd56a-25c5-4c48-b583-ac3aeb778ca6	DO26354	c437535b-2acc-4236-beae-94e2c1336830	LUAD-US	female	lung	red	(255, 0, 0)	978	863	475	0.488	5.162	65	1	1492	other	-1.44259	other	1.37556	SV	-0.00500742	SV	1.79698	other	-0.0466291	other	-2.15538	other	-0.462128	other_100kb_down	0.733321	SV_100kb_down	0.778951
TCGA-43-3394	LUSC-US::ce8612ab-3149-4a6a-b424-29c0c21c9b8b	DO26596	efe4d5dd-fffb-41df-ab86-be06cc16646f	LUSC-US	male	lung	red	(255, 0, 0)	1238	1063	439	0.586	3.118	52	1	1190	other	-0.709718	other	0.0231226	other	-0.19081	other	-0.631931	other	0.0261773	Enhancer_in_dup	-0.0673079	SV	0.714133	other_100kb_down	0.163414	SV_100kb_down	0.64033
TCGA-43-3920	LUSC-US::9293e197-e38a-4e19-a7d0-1b45d1ad48bd	DO26445	a762dd44-a8ac-4269-8163-bbf6d0f8d4b3	LUSC-US	male	lung	red	(255, 0, 0)	982	876	417	0.526	3.303	71	0	1007	other	-0.481071	other	-0.148096	other	-0.328928	SV	0.0563243	other	0.430498	other	-0.169401	other	-0.539679	other_100kb_down	-0.576142	SV_100kb_down	1.63156
TCGA-43-5670	LUSC-US::7d905f8f-3967-4ea8-96c8-17b1b03fbec3	DO26434	369c06f2-8904-49cb-99d1-dd297ed0cd0c	LUSC-US	male	lung	red	(255, 0, 0)	1113	971	771	0.57	2.603	70	0	849	other	-1.10441	other	0.26986	other	0.743013	SV	-0.716664	other	1.81589	other	0.590144	other	-1.25334	other_100kb_down	-0.295994	other	0.963797
TCGA-44-2659	LUAD-US::bf15f7ad-9d92-473b-91d1-f24aa373ab97	DO23744	2bde43e2-fd4e-413e-adc7-c50bca75d358	LUAD-US	female	lung	red	(255, 0, 0)	968	860	215	0.417	3.484	65	0	1367	other	0.534986	other	-0.0656445	other	0.33968	SV	1.8838	other	-0.137628	other	-0.589702	other	0.76927	other_100kb_down	0.740625	SV_100kb_down	0.824519
TCGA-44-6148	LUAD-US::8994c8c4-9ea0-46cb-b4a5-0055d7da5bfa	DO25737	9c7b3ac8-1352-49cd-8a8c-df6b19f6fd64	LUAD-US	male	lung	red	(255, 0, 0)	1007	907	0	0.58	1.988	60	0	704	other	0.591446	other	0.211454	SV	-0.0295041	SV	1.00016	other	-0.316216	other	-0.589452	other	0.896649	other_100kb_down	-0.0658268	other	-0.0182714
TCGA-49-4486	LUAD-US::61c655ec-52b5-453f-a6cc-b2aba445b027	DO23786	23d86395-9e20-4cf9-bf7e-f76544a1f772	LUAD-US	male	lung	red	(255, 0, 0)	939	830	87	0.74	2.016	72	1	2318	other	-0.726035	other	-0.122039	other	1.13888	SV	0.984528	other	-0.49699	other	-1.21169	other	-0.388373	other_100kb_down	-0.487952	SV_100kb_down	1.69573
TCGA-49-4512	LUAD-US::a1e65587-24c1-4b41-92a7-4e1f15fffd78	DO23735	fa6a60f5-8949-4e01-9435-d3117601627f	LUAD-US	female	lung	red	(255, 0, 0)	1127	981	213	0.32	4.752	69	1	905	other	-0.0497673	other	-0.141636	SV	0.270792	SV	1.84473	other	-0.0581063	other	0.270751	other	0.523261	SV-UTR	0.0651703	SV_100kb_down	-0.0946659
TCGA-49-6742	LUAD-US::21fb46f9-4bbb-441c-af19-a687e9138344	DO25622	49dec0c2-8e75-4f44-a253-82b2ea605890	LUAD-US	male	lung	red	(255, 0, 0)	969	798	183	0.5	3.423	70	0	1678	other	-0.169802	other	0.242893	SV	0.629102	SV	0.464294	other	-0.684788	other	0.0342701	other	-0.886837	SV-UTR	-0.886842	SV_100kb_down	1.62874
TCGA-50-5066	LUAD-US::3199cfe5-3be3-43cd-a36b-5cf2c7a9929f	DO25040	f5a97315-1906-4774-980e-0879c6ad368e	LUAD-US	male	lung	red	(255, 0, 0)	1241	1092	0	0.294	1.631	72	0	1442	other	-1.54502	other	-0.0840123	other	-0.386714	SV	1.56253	other	1.36246	other	2.0223	other	-1.05793	SV-UTR	1.09222	other	2.60275
TCGA-50-5930	LUAD-US::368e23f0-e573-4547-bf5a-14080baf737b	DO25189	bd3e88b3-b37c-4641-85fa-d8125ba324ca	LUAD-US	male	lung	red	(255, 0, 0)	1022	903	341	0.36	2.064	47	1	282	somaticSV	-1.44256	other	0.132573	SV	-0.421631	other	-1.12427	other	-0.272578	other	-0.940625	other	-0.201501	other_100kb_down	-0.944238	SV_100kb_down	0.346399
TCGA-50-5932	LUAD-US::ebcba7f2-ce13-4bae-97cd-91a6b1dcd465	DO23610	6726c157-f688-491d-8b56-35628645df89	LUAD-US	male	lung	red	(255, 0, 0)	969	852	109	0.849	1.757	75	1	1235	other	1.15147	other	-0.0707387	SV	-0.414005	other	-0.440878	other	-0.969786	other	-1.59849	other	0.463397	other_100kb_down	-0.798218	other	0.214736
TCGA-50-6591	LUAD-US::9b132e4f-7e35-4cc5-8711-43ad62b906d0	DO23702	bf7462a2-394f-4838-bcb6-4d0126fa48b1	LUAD-US	female	lung	red	(255, 0, 0)	949	800	419	0.895	4.326	63	1	119	other	0.546	somatic_lt500kb	-0.134448	SV	1.60444	SV	-0.111584	other	-0.480309	other	-0.408995	other	1.57977	other_100kb_down	0.278966	other	-0.714027
TCGA-50-6597	LUAD-US::0d66bf6c-eed0-4726-bd5b-3bf6d610b4e0	DO26062	cd0aeed5-93a1-4287-8a88-fe6b7b5e3983	LUAD-US	female	lung	red	(255, 0, 0)	1084	934	835	0.48	3.836	79	1	1268	other	-0.344908	somatic_lt500kb	0.199982	SV	0.729295	SV	3.08645	other	-0.22846	other	-0.851683	other	1.10372	other	1.99294	SV_100kb_down	0.354905
TCGA-52-7812	LUSC-US::81b7cbc1-c037-426f-95b0-d729a30697da	DO27067	2fe2433b-9a55-431f-a869-2b5a63e8e8fc	LUSC-US	male	lung	red	(255, 0, 0)	1173	1011	143	0.562	1.848	68	1	835	other	-0.766521	other	-0.104122	SV	-0.0954274	SV	0.73152	other	0.474381	other	-1.10214	other	0.556995	SV-UTR	0.298466	SV_100kb_down	1.56241
TCGA-55-6972	LUAD-US::c4d1e105-28b7-48df-abef-fbe09782fdb2	DO25010	46693a2b-5105-4770-a9e1-031dfedeb694	LUAD-US	male	lung	red	(255, 0, 0)	953	842	295	0.828	3.295	72	1	1632	other	-0.115285	other	-0.0406629	SV	2.64466	SV	-0.547272	other	-0.229879	other	-1.00575	other	-0.786346	other_100kb_down	0.126921	SV_100kb_down	1.69979
TCGA-55-6982	LUAD-US::35cb7841-9b09-465a-90c5-e3b8a9faad49	DO26280	b7f11036-7ac4-41bc-a9a4-64162725fdfc	LUAD-US	female	lung	red	(255, 0, 0)	1079	947	419	0.26	2.718	79	1	995	other	0.319762	other	0.0945791	SV	0.306466	SV	1.47305	other	-0.00268152	other	0.284464	other	0.368274	other_100kb_down	-0.729026	other	1.12676
TCGA-55-6984	LUAD-US::f063ddbb-1668-40df-9ec2-b0a23ca2c389	DO23687	309f5324-5608-4f62-b744-5ab268b70927	LUAD-US	female	lung	red	(255, 0, 0)	973	849	39	0.419	2.046	71	1	760	other	-0.162227	other	-0.140307	other	-0.363816	SV	-0.104869	other	-0.6623	other	-0.631546	other	0.076963	other_100kb_down	-1.34592	other	0.943183
TCGA-55-6986	LUAD-US::028e99e9-5b9a-4954-bb6e-6d4709a3cea8	DO23651	5a7f3c88-ef02-4e97-8009-5622245b6a09	LUAD-US	female	lung	red	(255, 0, 0)	1055	925	39	0.272	3.522	74	0	3261	other	0.332674	other	0.113058	other	-0.492751	SV	1.3839	other	-0.561929	other	-0.423542	other	0.503965	SV-UTR	0.848032	SV_100kb_down	0.0380513
TCGA-55-7281	LUAD-US::659668e8-f0d9-4ff2-bbc8-9246f2ef49ab	DO25985	d5443922-fea5-4ff0-bd6e-8ce04e1951d8	LUAD-US	female	lung	red	(255, 0, 0)	1075	955	55	0.44	3.08	70	0	872	other	0.562128	other	-0.0281721	other	-0.17015	SV	3.99937	other	0.870131	other	-0.216475	other	0.192193	other_100kb_down	0.0106221	SV_100kb_down	-0.0877368
TCGA-55-8299	LUAD-US::2cd8ea73-cb3f-4b17-9b97-fa12eb03b85b	DO25927	15e097e3-e468-466c-8e57-b59fba90bbf2	LUAD-US	female	lung	red	(255, 0, 0)	1121	970	117	0.18	1.996	61	1	469	other	-0.316604	other	-0.0789329	other	-0.190563	SV	1.37388	other	0.663285	other	-0.329303	other	-0.339853	SV-UTR	-0.123541	SV_100kb_down	0.346291
TCGA-56-1622	LUSC-US::3edf933a-be1a-46e8-bfb0-acdff30e64a0	DO26461	0bbc7ede-5022-4084-925c-d65baaf7abc2	LUSC-US	male	lung	red	(255, 0, 0)	889	764	311	0.84	3.064	58	1	881	other	0.177872	other	-0.0906343	other	0.105324	SV	-0.814198	other	-0.00242618	other	0.149276	other	0.936676	SV-UTR	-0.0514273	SV_100kb_down	1.0514
TCGA-56-7582	LUSC-US::b5e2cbda-bbfa-4ef8-a9c4-cb978bef9b23	DO26976	89c48e53-c8a9-4518-b3b8-509cdcaff52b	LUSC-US	male	lung	red	(255, 0, 0)	1025	883	357	0.632	3.273	83	0	601	other	0.577066	other	-0.0415016	SV	-0.411687	SV	0.514605	other	-0.382406	other	-0.379362	other	1.03922	SV-UTR	-0.784951	SV_100kb_down	4.49321
TCGA-60-2698	LUSC-US::fd9ee494-65fe-4de4-adff-7952a059b17f	DO26469	2045c788-9ea8-4ea5-a5e3-65fc16a62adb	LUSC-US	male	lung	red	(255, 0, 0)	1070	937	617	0.426	2.739	62	1	311	other	-0.783444	other	0.121961	other	0.494349	SV	1.18537	other	0.663755	other	-1.90085	other	0.163447	SV-UTR	-1.13071	SV_100kb_down	0.708381
TCGA-60-2711	LUSC-US::1f11de87-a5fe-49fd-80c1-e279b2bc69de	DO26987	d54ca81c-1bcc-41ea-b17a-9f7249ebe9c1	LUSC-US	female	lung	red	(255, 0, 0)	1067	932	365	0.619	3.256	64	0	1260	other	0.610383	other	0.0247909	other	-0.102733	SV	-0.109088	other	0.598343	other	0.823791	other	1.66214	SV-UTR	0.00370577	SV_100kb_down	0.485978
TCGA-60-2713	LUSC-US::e58e8850-154f-4695-bee0-005c76410327	DO26476	79eb7bba-f0d8-462c-add7-20a2fb7843e1	LUSC-US	male	lung	red	(255, 0, 0)	1006	877	279	0.63	1.722	64	0	1731	other	-0.674982	other	-0.00304067	other	0.0349741	SV	1.12639	other	0.224886	other	0.271007	other	1.19503	other_100kb_down	-0.000868767	other	0.38885
TCGA-60-2719	LUSC-US::585e6487-b0a3-4828-8a06-46bee01dff74	DO27453	ee6cc68e-8d2a-41ee-82c6-0fecdf7e6259	LUSC-US	female	lung	red	(255, 0, 0)	1019	891	257	0.639	3.456	83	0	1297	other	-1.16876	other	0.391954	other	-0.598736	SV	0.285281	other	-0.210501	other	0.57103	other	0.464459	other	2.42282	other	1.24358
TCGA-60-2722	LUSC-US::6fd72426-f6c8-47ca-a500-d5d3600b9b15	DO26798	96dc785c-8417-4813-8d15-c32b22d78b74	LUSC-US	male	lung	red	(255, 0, 0)	888	798	295	0.8	3.372	66	0	908	other	-0.592868	other	0.166589	other	0.124707	SV	-0.0874239	other	1.22287	other	-0.163517	other	0.565376	SV-UTR	-1.9231	SV_100kb_down	3.4336
TCGA-60-2724	LUSC-US::a3e1ac67-a1f2-44fb-8343-a7e8239fc24a	DO26540	387c6519-6529-4074-a5ab-00f8052a5732	LUSC-US	male	lung	red	(255, 0, 0)	1115	975	251	0.479	1.797	47	0	717	other	-1.11454	other	-0.115301	other	-0.604327	SV	0.00498482	other	-0.362109	other	-0.60119	other	-0.243095	SV-UTR	-0.782082	SV_100kb_down	0.442911
TCGA-60-2726	LUSC-US::3d1f4059-2220-45b4-a4d2-b14f76cec96a	DO27484	a96eddfc-3afb-4bf8-a440-c91778113fbd	LUSC-US	male	lung	red	(255, 0, 0)	1012	890	181	0.47	2.79	56	1	358	other	-1.16156	other	-0.0115329	other	0.405224	SV	-0.200717	other	0.548116	other	0.854247	other	-0.174177	SV-UTR	0.137442	other	0.968861
TCGA-61-2000	OV-US::29949b65-2913-4c86-bbd7-b85c5df6f15e	DO29940	b243adb4-b3e7-4e0e-bc0d-625aa8dbb1be	OV-US	female	ovary	darkcyan	(0, 139, 139)	1240	1061	721	0.91	2.118	67	0	441	other	-0.399605	somatic_lt500kb	0.233997	SV	0.555433	SV	1.60985	other	-0.508967	other	0.343307	other	0.184689	other_100kb_down	2.21627	other	0.282007
TCGA-64-1678	LUAD-US::f77cf4d3-9829-4fd3-95a1-b29aed9e94b8	DO25104	53bb7112-3e38-45fe-a9c4-1b0871babf4a	LUAD-US	female	lung	red	(255, 0, 0)	981	858	311	0.52	3.069	70	0	1189	other	-0.711459	other	-0.187739	SV	-0.0109293	SV	-0.528561	other	1.01787	other	-0.283094	other	-1.10879	other_100kb_down	1.61314	SV_100kb_down	1.34715
TCGA-64-1680	LUAD-US::1ab7ad70-0f80-41d8-8efa-3baebc8223cc	DO24646	dd09c7aa-744a-413d-839f-e75e1825f9f9	LUAD-US	male	lung	red	(255, 0, 0)	955	832	73	0.623	3.224	63	0	1126	other	-0.348303	other	-0.165347	SV	3.59975	SV	4.98839	other	-0.433768	other	-0.964265	other	-0.752163	other_100kb_down	0.380214	other	0.348674
TCGA-66-2744	LUSC-US::1ee543d5-b8c0-4f79-8373-6bb6319f2ee2	DO27025	706868b5-4920-433a-bea3-92e9bf83059b	LUSC-US	male	lung	red	(255, 0, 0)	1112	976	585	0.393	2.431	71	0	30	other	0.210277	other	-0.0571997	other	0.47436	SV	0.517132	other	0.231081	other	1.39582	other	0.488054	other_100kb_down	-0.578497	other	-0.651499
TCGA-66-2756	LUSC-US::43abe847-4ba7-466e-8283-5d7b80b999a7	DO27128	25224aa0-cfdd-48ec-92e5-8f3992a3e574	LUSC-US	male	lung	red	(255, 0, 0)	991	889	1025	0.699	3.737	68	0	30	other	-0.812865	other	-0.176278	other	1.17936	other	-1.42995	Enhancer_in_dup	-0.786812	other	-0.735092	other	0.39913	other_100kb_down	-1.14453	other	0.00482247
TCGA-66-2759	LUSC-US::e6b72c24-1607-43b9-8b8a-7bf83eea5895	DO27326	7ac0b303-d685-4fa5-bfec-34d2ba1dbc8e	LUSC-US	male	lung	red	(255, 0, 0)	1130	984	611	0.529	3.124	66	0	762	other	-0.479705	somatic_lt500kb	0.279672	other	-0.631607	SV	0.476809	other	-0.16808	other	-1.0016	other	0.379789	other_100kb_down	-0.716705	SV_100kb_down	3.12237
TCGA-66-2766	LUSC-US::b913d254-8307-4b8a-8313-d978e32bb38f	DO27747	45e16b70-c3ec-493e-86d1-505ffdf5056c	LUSC-US	male	lung	red	(255, 0, 0)	961	858	1935	0.749	2.862	54	0	31	other	-1.6591	other	0.334856	other	-0.0486156	SV	-0.21707	other	0.323719	other	0.442352	other	0.0831198	other_100kb_down	0.425591	SV_100kb_down	4.3136
TCGA-66-2789	LUSC-US::87ac0ad4-8c9d-409e-9a86-1d201d01769d	DO27279	9623d295-c23d-4f2f-827c-69f767a26f1f	LUSC-US	male	lung	red	(255, 0, 0)	1079	939	339	0.55	1.916	73	1	123	other	-0.645566	other	-0.0830305	SV	-0.348787	SV	0.80926	other	0.203478	other	-0.998556	other	-0.198052	other_100kb_down	1.0541	other	0.865864
TCGA-66-2793	LUSC-US::9af6ed4e-8cdc-4f49-84e9-ba1053b5b3ca	DO27334	7dc5f8ba-0080-43d3-8426-bd527a970761	LUSC-US	male	lung	red	(255, 0, 0)	1089	956	1037	0.82	3.262	68	1	306	other	-0.838993	other	0.371185	SV	2.07475	SV	0.133789	other	1.10329	other	-0.497006	other	0.485313	other_100kb_down	0.355064	other	0.178487
TCGA-66-2795	LUSC-US::da93a143-5799-4856-a5f4-3ff3b9284311	DO26710	d18c6e64-9598-488a-8ab3-3652072f9277	LUSC-US	male	lung	red	(255, 0, 0)	1154	996	399	0.62	1.974	68	0	122	other	-0.661037	somatic_lt500kb	-0.079949	SV	-0.314806	other	-0.184338	Enhancer_in_dup	-0.0911236	other	-1.22571	other	0.21124	SV-UTR	-0.362416	SV_100kb_down	3.0047
TCGA-67-3771	LUAD-US::0df573ee-28f0-4244-b434-09e6ca59fbf0	DO25797	3b20d548-2a7d-4031-85a1-425ca7201d7a	LUAD-US	female	lung	red	(255, 0, 0)	1096	967	741	0.419	2.67	77	0	610	other	-0.693505	somatic_lt500kb	-0.0416058	other	-0.140808	SV	1.3323	other	0.00733277	other	0.592539	SV	-0.542452	other_100kb_down	-0.229526	SV_100kb_down	2.25125
TCGA-67-6215	LUAD-US::dbd5b0de-94c9-45dd-afb3-6820a7ecaca2	DO25068	68c2a355-862c-4657-b296-5776ed8447b0	LUAD-US	female	lung	red	(255, 0, 0)	1092	954	79	0.716	2.222	52	0	174	other	0.569129	other	0.600629	SV	-0.173629	SV	1.45807	other	-0.621804	other	-1.68687	other	-0.0474778	SV-UTR	-0.128044	SV_100kb_down	0.353649
TCGA-68-7755	LUSC-US::3666bc65-8e40-409e-9a1f-41583dd6d978	DO26512	84e601b7-dfa5-4cd5-9fef-07f03967a0d4	LUSC-US	female	lung	red	(255, 0, 0)	1124	983	353	0.645	3.526	60	0	83	other	-0.527615	germline_lt500kb	0.0850923	SV	-0.365848	SV	-0.439878	other	-0.37778	other	0.509649	other	0.521698	SV-UTR	-0.724165	SV_100kb_down	3.06996
TCGA-68-8250	LUSC-US::7b982d5e-3a7d-40ac-bd25-6044c62879b6	DO26993	71a2b4a2-88dd-4911-a67e-70b3309c4a12	LUSC-US	male	lung	red	(255, 0, 0)	1304	1122	701	0.453	2.918	66	0	244	other	-0.0717327	other	0.0476914	other	-0.620972	SV	1.03503	other	0.925692	other	-0.570794	other	0.319825	SV-UTR	-0.383174	other	1.11575
TCGA-73-4659	LUAD-US::cd0dc947-b708-464e-beb7-954c9d4583e7	DO24467	53d32d8b-5649-42b0-8c52-2c39af2a961b	LUAD-US	male	lung	red	(255, 0, 0)	1074	911	145	0.396	3.47	66	1	711	other	-0.344896	somatic_lt500kb	0.0741793	other	-0.622813	SV	0.523477	other	0.496281	other	-0.805432	other	-0.174963	other_100kb_down	-0.94192	SV_100kb_down	1.48859
TCGA-73-4666	LUAD-US::4c31127e-d095-4978-9dac-35153c27f6ed	DO26230	9ffcb7fa-424c-4f93-87a7-ce5e9053c613	LUAD-US	female	lung	red	(255, 0, 0)	938	813	111	0.48	3.013	52	0	800	other	-0.678012	other	-0.134643	SV	0.0517343	SV	1.67028	other	0.327925	other_SV	-0.526412	other	-0.287743	other_100kb_down	0.179561	other	2.26554
TCGA-75-5147	LUAD-US::d2824e6d-3784-45c2-9b0f-52b17356b5da	DO24497	52910a60-bb15-4ba5-9d09-50d8ee6a445b	LUAD-US	female	lung	red	(255, 0, 0)	1075	970	197	0.384	3.034	NA	0	1333	other	-0.936675	other	-0.0712612	other	-0.0415691	SV	1.63286	other	0.792487	other	-0.777501	other	-0.198705	other_100kb_down	-0.195377	other	-0.0439386
TCGA-75-6203	LUAD-US::a8d6694c-a213-4544-ac0b-63bce16d8f4e	DO25887	d9cd7f95-07d3-4b87-be83-87340b08d249	LUAD-US	female	lung	red	(255, 0, 0)	1043	926	43	0.267	2.297	NA	0	0	other	0.428828	other	0.204339	other	-0.0422183	SV	2.51434	other	0.0436416	other	-0.766892	other	0.220923	SV-UTR	0.454649	other	-0.342673
TCGA-75-7030	LUAD-US::df576520-a6b6-4c9b-8d06-3f59cc5342fd	DO23648	0ce6f3ed-bdbc-4b70-9db4-2e48f4bf644d	LUAD-US	male	lung	red	(255, 0, 0)	980	864	3	0.21	1.949	NA	0	0	other	0.245723	other	-0.0927772	SV	0.101744	SV	1.83293	other	-0.467314	other	-0.708538	other	-0.0086194	other_100kb_down	-0.514559	SV_100kb_down	0.0309078
TCGA-77-6843	LUSC-US::c2598334-f866-4cc3-93ec-2d2e8b85d319	DO27588	fab3d6f4-de1c-4d6c-bdea-ac39a7884657	LUSC-US	male	lung	red	(255, 0, 0)	1110	978	379	0.703	1.861	74	1	2224	other	-0.130429	other	0.439237	SV	-0.541282	SV	-0.254449	other	-0.102075	other	0.420224	other	1.28195	SV-UTR	0.270829	SV_100kb_down	3.46524
TCGA-77-7139	LUSC-US::ee850103-6314-41a3-9734-8b520de95b40	DO27636	ad41f1f3-e38e-4418-9c16-52bca5719f39	LUSC-US	male	lung	red	(255, 0, 0)	1117	965	199	0.734	2.96	56	0	4261	other	0.106416	other	-0.0637558	SV	-0.421002	SV	-0.144543	other	0.0559827	other	0.0652549	other	1.87273	other_100kb_down	-0.378604	other	2.42112
TCGA-78-7158	LUAD-US::501c987e-d1eb-48a9-89eb-72a5062c90b4	DO24729	199bbb0f-996c-40c1-b06d-2066f04be778	LUAD-US	female	lung	red	(255, 0, 0)	1039	896	29	0.885	2.083	59	1	179	other	-0.0212184	other	0.165697	SV	2.09974	SV	1.68356	other	-0.837421	other	-0.472919	other	1.15599	other_100kb_down	-0.415947	SV_100kb_down	0.00850356
TCGA-78-7535	LUAD-US::46592b7b-6968-42a6-83af-0917c9f4a9a5	DO24860	fa8844f8-c4b6-487a-8187-e30c12a7a453	LUAD-US	male	lung	red	(255, 0, 0)	1065	926	129	0.608	2.759	45	1	949	other	-0.0780091	other	-0.155325	SV	2.6637	SV	2.57016	Enhancer_in_dup	0.377081	other	-0.00286153	other	0.158765	SV-UTR	0.0185474	SV_100kb_down	0.486994
TCGA-85-8052	LUSC-US::395babb3-3f5d-4e71-a675-af4443f23028	DO26459	43aa4123-0fe2-4071-8a81-cbdd0410b917	LUSC-US	male	lung	red	(255, 0, 0)	1108	956	249	0.38	3.126	53	0	734	other	-0.204645	other	-0.0431508	SV	0.728785	SV	0.149981	other	0.189117	other	0.22329	other	0.876161	other_100kb_down	-0.558285	SV_100kb_down	3.56839
TCGA-85-8277	LUSC-US::8e6020a1-68df-4d57-ad4e-33acc0861fb3	DO26719	649f2c20-5b50-40a8-a6fd-9a51f3d5b9df	LUSC-US	male	lung	red	(255, 0, 0)	1130	989	531	0.579	2.712	70	1	307	other	-0.579432	other	-0.0160493	other	-0.591094	SV	0.548187	other	-0.372672	other	2.20911	other	0.157963	other_100kb_down	0.0852539	SV_100kb_down	4.10871
TCGA-90-7767	LUSC-US::9dff11cd-0784-4a60-9c77-43f8957d3dfa	DO26692	48f68f73-3ac0-44ac-ba12-b8889fcb7f38	LUSC-US	male	lung	red	(255, 0, 0)	1093	962	153	0.53	2.742	56	0	89	other	0.794403	other	-0.0543349	other	-0.0997281	other	1.81341	other	0.203894	other	-0.858468	other	1.33636	SV-UTR	0.40252	SV_100kb_down	0.895463
TCGA-91-6840	LUAD-US::d5326429-9805-47f9-97b0-fbda658e3f01	DO23608	09bc8542-4ea1-4599-91b3-d606425b37e2	LUAD-US	female	lung	red	(255, 0, 0)	1048	914	419	0.626	2.783	59	0	372	other	0.294982	other	1.68333	SV	0.968263	SV	0.38671	other	0.0569304	other	-0.7882	other	-0.432009	other_100kb_down	1.91099	SV_100kb_down	-0.198249
TCGA-91-6847	LUAD-US::97831d28-ab41-4c18-bfc2-c4c6bc757d13	DO23584	020fab36-c7de-4933-b2bf-dc7b019a1326	LUAD-US	female	lung	red	(255, 0, 0)	992	848	457	0.818	3.492	62	0	842	other	0.284	other	-0.187739	other	-0.120431	SV	-0.36714	other	0.21253	other	0.731458	other	0.16908	other_100kb_down	0.652364	other	-0.453293
TCGA-92-8064	LUSC-US::dc6ceece-efaa-4b9d-9e12-d35863d7a902	DO26957	0e6654c9-cd5e-4f94-a6d4-54f2bb16de1f	LUSC-US	male	lung	red	(255, 0, 0)	1158	995	365	0.317	3.067	58	0	160	other	-0.0827054	other	0.00126089	SV	0.011832	SV	0.816009	other	0.739073	other	-0.547667	other	0.428183	other_100kb_down	-1.56317	SV_100kb_down	2.86769
TCGA-94-7943	LUSC-US::aecf85cc-058c-46f3-9cdc-3573ac3b8438	DO26475	7731ef7f-25bd-42f5-9a20-be249306a711	LUSC-US	male	lung	red	(255, 0, 0)	1115	981	487	0.56	3.188	80	0	559	other	-0.284682	other	0.616807	SV	-0.124624	SV	0.357529	other	0.0809001	other	-0.0909364	other	-0.755884	SV-UTR	-0.316269	SV_100kb_down	1.78448
TCGA-96-7545	LUSC-US::4ca13c92-84b4-4edf-842a-b20b7e713415	DO26492	b7a7d93b-38a7-4fc3-a433-3bb0a8cb7c42	LUSC-US	male	lung	red	(255, 0, 0)	1188	1028	219	0.401	1.719	73	1	1736	other	0.108484	other	-0.0835071	other	-0.29946	SV	1.73495	other	-0.417309	other	-1.31898	SV	0.873523	other_100kb_down	-0.430827	SV_100kb_down	2.0298
TCGA-97-8171	LUAD-US::397d3f69-1453-4057-b177-8723eec923d1	DO24130	fa2c3620-7e82-4b12-b135-87986f0f2890	LUAD-US	male	lung	red	(255, 0, 0)	1001	875	713	0.91	2.162	81	0	568	other	-0.162553	other	0.00691266	other	0.100461	SV	1.124	other	-1.21699	other	-0.460244	other	0.953929	other_100kb_down	-0.836755	SV_100kb_down	-0.438078
TCGA-98-8022	LUSC-US::adc853b1-b8bf-488c-a1e2-e95603459b55	DO26934	6962bc97-fbb8-4220-a600-e3c251e245cb	LUSC-US	male	lung	red	(255, 0, 0)	1217	1009	357	0.405	3.037	61	1	933	other	-1.12609	somatic_lt500kb	0.923507	SV	0.238595	SV	1.97405	other	1.08578	other	0.309004	other	0.104619	SV-UTR	-0.352074	SV_100kb_down	0.2082
TCGA-A5-A0G9	UCEC-US::45d58088-d3f4-4eb0-b75c-bcb98c0981dc	DO42304	eae45fbe-9f7d-4f59-a0a9-1f0f0d69afc4	UCEC-US	female	uterus	peachpuff	(255, 218, 185)	997	872	7	0.787	2.07	79	0	2540	other	-1.49184	other	0.0859964	SV	0.65035	SV	0.730414	other	0.696498	other	1.94538	other	-0.114133	SV-UTR	-1.06141	SV_100kb_down	-0.231964
TCGA-A5-A0GA	UCEC-US::71fed998-8fac-4e6b-b38a-22c83e05e958	DO43763	577d5c9e-fbda-41d5-b0b3-cdb733453ea5	UCEC-US	female	uterus	peachpuff	(255, 218, 185)	1039	916	41	0.529	2.065	67	1	543	other	-0.520676	somatic_lt500kb	-0.175548	other	-0.148133	SV	0.1392	other	-0.20814	other	-0.00526292	other	0.102675	SV-UTR	-0.369688	other	-0.855726
TCGA-A5-A0GE	UCEC-US::a587e62e-430e-4f1b-82b7-6fbe856fdaf1	DO42424	23cc70c4-b744-4fa0-a0de-b25c0fdf212f	UCEC-US	female	uterus	peachpuff	(255, 218, 185)	962	829	21	0.599	2.138	38	0	3205	other	-0.58465	other	-0.187739	SV	0.401905	SV	-0.693902	other	-0.688776	other	1.61207	other	0.143344	other_100kb_down	0.117643	SV_100kb_down	-0.223273
TCGA-A5-A0GG	UCEC-US::a8614c49-c7f1-4de9-bd2f-4764b094d604	DO41056	f7187888-f261-4a39-99b4-966fd7207117	UCEC-US	female	uterus	peachpuff	(255, 218, 185)	1169	1016	5	0.433	1.963	76	0	3762	other	-0.465275	other	-0.109667	SV	-0.215648	SV	-0.00664152	other	0.0369978	other	1.47626	other	-0.271837	SV-UTR	0.735176	other	-0.450012
TCGA-A5-A0GJ	UCEC-US::94817e78-78f5-4556-9394-610df65605e2	DO43210	b38d0777-4901-48b8-9cdc-33b7f13a424f	UCEC-US	female	uterus	peachpuff	(255, 218, 185)	1111	920	567	0.819	1.905	44	0	2000	other	-1.62132	other	-0.187739	SV	1.21564	SV	0.333089	Enhancer_in_dup	0.630754	other	0.20559	other	-0.650949	other_100kb_down	-0.42594	SV_100kb_down	-1.67608
TCGA-AF-2691	READ-US::830fd359-abd4-4c99-89e4-2d6bb9ce5637	DO36969	81b1e78c-6032-4ff4-b52a-83456b9450ea	READ-US	female	colorectal	darkblue	(0, 0, 139)	1228	1051	47	0.281	3.912	48	0	1309	other	-1.17172	other	2.61911	SV	-0.490542	SV	-0.0559411	other	-0.845106	other	-0.371567	other	-0.113966	other_100kb_down	-0.935252	SV_100kb_down	-0.383225
TCGA-AG-3574	READ-US::0eda7373-8335-455f-b90a-8c3540f28088	DO37267	ecf4e05a-0912-4b93-ad66-323002f0c845	READ-US	female	colorectal	darkblue	(0, 0, 139)	934	829	19	0.83	2.22	89	1	1096	other	-0.568364	other	2.13661	other	-0.303317	SV	-0.767387	other	-0.609683	other	-0.991459	other	-0.163975	SV-UTR	-0.27041	SV_100kb_down	0.216453
TCGA-AG-3582	READ-US::db1e3104-8bfd-4353-854a-c478ba1f7d07	DO36710	d452293a-6148-4fcf-9fbc-446815016751	READ-US	male	colorectal	darkblue	(0, 0, 139)	888	782	183	0.749	3.05	75	1	1096	other	-0.577916	other	3.05399	other	-0.679751	SV	-0.694882	other	-1.1643	other	0.877464	other	0.23337	SV-UTR	-0.988395	other	-0.686084
TCGA-AG-3593	READ-US::10290e91-9784-4f94-8daa-b5d9a8b0efb9	DO36801	faff4626-615b-416a-b7a6-9d177dcc94a9	READ-US	female	colorectal	darkblue	(0, 0, 139)	985	848	143	0.689	3.581	72	0	1035	other	-0.379087	other	1.77899	SV	-0.53982	SV	-0.425117	other	-0.559516	other	-0.164869	other	-0.264514	other_100kb_down	-0.202751	other	0.139228
TCGA-AG-3727	READ-US::e6827400-0d95-46b0-8874-6ce9e9d5011b	DO37138	786fc3e4-e2bf-4914-9251-41c800ebb2fa	READ-US	female	colorectal	darkblue	(0, 0, 139)	1163	1021	107	0.879	1.912	78	0	30	other	-3.03007	other	5.09033	SV	-0.147791	SV	-0.563931	other	-1.06763	other	1.1999	other	0.268227	other_100kb_down	-1.91901	other	-1.01627
TCGA-AG-3885	READ-US::e5e4aa9f-6015-4d62-a088-69920d7f2500	DO36619	bb6150f7-23e4-40f2-b466-6b6edd19c502	READ-US	female	colorectal	darkblue	(0, 0, 139)	939	822	67	0.76	3.438	71	0	546	other	-2.71336	other	3.81311	other	-0.679751	SV	0.155839	other	-0.920543	other	-0.883427	other	-0.123502	SV-UTR	-1.94323	other	-1.00616
TCGA-AG-3890	READ-US::e2d395f8-bf13-4fe4-8031-683b0eedd875	DO36431	03cff38d-7e29-4409-a508-749bddb1b3df	READ-US	male	colorectal	darkblue	(0, 0, 139)	1224	1012	321	0.538	3.119	62	0	518	other	-1.11338	other	2.51269	SV	-0.40722	SV	0.298838	other	-0.274495	other	0.110091	other	-0.172149	other_100kb_down	-1.45703	SV_100kb_down	0.14084
TCGA-AG-3896	READ-US::9af35239-ffb9-4d4f-889e-f743da271eef	DO37259	14334aea-2dae-428c-9d4a-1a37878dfc3f	READ-US	female	colorectal	darkblue	(0, 0, 139)	1215	1025	189	0.631	2.521	85	0	31	other	-1.21869	other	2.64528	SV	-0.446819	SV	-0.315059	other	-0.967321	other	-1.09105	other	0.157532	other_100kb_down	-0.367561	other	-0.385498
TCGA-AG-3901	READ-US::1586cb0a-081a-4364-9470-46f9d0f0167d	DO36572	7d59205a-65ec-4341-9748-28639d82ed29	READ-US	female	colorectal	darkblue	(0, 0, 139)	1286	1093	47	0.458	1.941	67	0	761	other	-0.965884	other	0.863939	SV	-0.526269	SV	-0.0412539	other	0.169273	other	0.0925087	other	0.0435688	other_100kb_down	-0.747817	other	-0.352617
TCGA-AG-4007	READ-US::8e00e7e7-ffaf-44f0-91a7-172671f18e08	DO37074	8da641e4-9b12-4163-bd1e-9d5af91e5186	READ-US	male	colorectal	darkblue	(0, 0, 139)	1270	1067	307	0.689	3.489	87	0	31	other	-1.54649	other	4.32967	SV	-0.679751	SV	-0.0731618	other	-0.634214	other	-0.942173	other	-0.398777	other_100kb_down	-0.917294	other	-0.235821
TCGA-AG-4008	READ-US::72802851-9340-4c5f-a90b-23b7afd7577a	DO36386	428c100f-d7d0-4860-a8fc-2bae6a4bba95	READ-US	male	colorectal	darkblue	(0, 0, 139)	1219	1052	169	0.538	4.06	63	0	518	other	-0.193262	other	1.00418	other	-0.679751	SV	-0.30686	other	-0.985442	other	-0.674048	other	-0.26678	other_100kb_down	-1.04236	other	-0.417532
TCGA-AG-4015	READ-US::1388bba1-02ba-40df-93e5-c3d58b7bbae0	DO36459	aa06ae46-2336-4666-a3af-fc790daf8da4	READ-US	female	colorectal	darkblue	(0, 0, 139)	1233	1057	611	0.805	2.94	85	0	0	other	-1.36639	other	3.48325	SV	-0.679751	SV	-0.54653	other	-1.14043	other	-1.26156	other	-0.0264432	other_100kb_down	-1.01644	other	-0.382883
TCGA-AG-A032	READ-US::0bb786ee-07cf-4853-9b49-ec95cd14e282	DO36945	cd3d7559-b583-4474-81df-4bf9232de3c2	READ-US	male	colorectal	darkblue	(0, 0, 139)	1195	1012	101	0.664	3.329	68	0	1157	other	-1.59077	other	1.71365	SV	-0.599599	SV	-0.288218	Enhancer_in_dup	-0.85736	other	-0.591265	other	0.217962	other_100kb_down	-0.638739	SV_100kb_down	-0.289436
TCGA-AJ-A23M	UCEC-US::d39df936-4bc6-404d-9e1d-f6416cc5a34c	DO41217	96f337d2-cec4-4484-87cd-ab2109d2bf50	UCEC-US	female	uterus	peachpuff	(255, 218, 185)	1072	930	585	0.748	3.294	61	1	616	other	-0.20513	other	0.168451	SV	0.144332	SV	0.332918	other	-0.520579	other	1.35078	other	0.897584	other_100kb_down	1.0964	SV_100kb_down	-0.0225955
TCGA-AP-A051	UCEC-US::b045f24b-f822-4df9-9ffa-47308edcec8c	DO42673	bcf858fd-cc3b-4fde-ab10-eb96216f4366	UCEC-US	female	uterus	peachpuff	(255, 218, 185)	1089	960	5	0.667	2.069	69	0	3948	other	0.288054	other	-0.150023	other	0.610972	SV	0.436338	other	-1.11181	other	-0.168107	other	0.0182502	SV-UTR	0.579853	other	0.104798
TCGA-AP-A052	UCEC-US::bd4284a7-260d-48b3-9b48-a1c578c30d27	DO42881	c75cc75a-7496-420f-b526-ea63c77e9839	UCEC-US	female	uterus	peachpuff	(255, 218, 185)	1231	1066	401	0.854	1.908	59	1	669	other	-1.15485	other	-0.166506	SV	-0.214455	other	-0.541244	other	0.132724	other	2.04997	other	0.549943	other_100kb_down	0.400423	SV_100kb_down	-0.0939118
TCGA-AP-A053	UCEC-US::af37d8f0-fea0-47f6-be0a-2fb55a5da5c4	DO43378	b77084ab-8148-49e0-b3f9-90f7d9ea1862	UCEC-US	female	uterus	peachpuff	(255, 218, 185)	1096	939	631	0.897	1.948	90	1	3365	other	-0.0701862	other	-0.112273	SV	-0.679751	SV	0.0506361	other	-0.143391	other	-0.0795705	other	1.0045	other_100kb_down	0.728996	other	-0.474373
TCGA-AP-A054	UCEC-US::d77e4dbc-b239-4742-8cb7-efd427010d13	DO42256	7364a112-61b9-41c6-b85f-18c97c54cefd	UCEC-US	female	uterus	peachpuff	(255, 218, 185)	1029	900	7	0.95	2.015	64	1	709	other	0.144773	other	-0.0782957	SV	-0.333511	other	-1.42819	other	-0.522061	other	0.23454	other	1.64429	SV-UTR	1.13213	other	-0.412121
TCGA-AP-A05A	UCEC-US::c350b53b-3c27-4b9e-8b57-d7b6a1205a1f	DO41530	99696731-c88f-427b-975b-1d90013e63ff	UCEC-US	female	uterus	peachpuff	(255, 218, 185)	967	834	561	0.925	2.077	81	1	1944	other	-0.383587	other	-0.187739	SV	0.486586	SV	1.19614	other	0.145311	other	1.45545	other	0.125496	other_100kb_down	1.3367	SV_100kb_down	-0.988653
TCGA-AP-A05D	UCEC-US::f7e06a10-74ca-4f52-a944-b3f22c016998	DO41951	82d2ea5f-ebdc-4907-a287-fe837fd6b59c	UCEC-US	female	uterus	peachpuff	(255, 218, 185)	961	853	481	0.699	3.551	67	0	1758	other	-1.78425	somatic_lt500kb	0.151118	SV	0.822067	SV	1.87364	Enhancer_in_dup	1.24819	other	0.162689	other	0.590905	other_100kb_down	-1.41293	SV_100kb_down	-0.582414
TCGA-AP-A0L8	UCEC-US::9aa8c2b4-db32-4899-bf0c-d578cb175e90	DO42169	15d597de-d26c-4ce1-b0cb-077e39b55f30	UCEC-US	female	uterus	peachpuff	(255, 218, 185)	1145	964	255	0.89	3.38	70	1	1484	other	-1.62486	other	-0.0734399	SV	0.385055	SV	-1.02336	other	-0.287828	other	-0.529995	other	0.134914	other_100kb_down	1.82137	other	-1.68057
TCGA-AP-A0L9	UCEC-US::7b9947d5-e86b-4006-8890-ea5209584a88	DO40948	2b78de4e-4c8b-4adf-a058-3dae797e7881	UCEC-US	female	uterus	peachpuff	(255, 218, 185)	855	756	563	0.896	3.059	71	0	3815	other	-0.698711	other	-0.161179	other	0.51337	SV	-0.722225	other	-0.457566	other	1.69898	other	0.201696	SV-UTR	0.827239	SV_100kb_down	0.181938
TCGA-AP-A0LD	UCEC-US::1200c8b7-a058-4c01-bbe2-04ec09a65245	DO41578	9d2671b9-bd30-4e3c-aa74-01e31dd2531e	UCEC-US	female	uterus	peachpuff	(255, 218, 185)	975	877	21	0.45	2.207	63	0	3589	other	-1.17494	other	-0.187739	SV	2.76024	other	-0.896053	other	0.188742	other	1.06635	other	0.0809153	other_100kb_down	0.805036	other	-1.7766
TCGA-AP-A0LE	UCEC-US::dcff8659-ecca-4798-80a3-dd6e7642ba2b	DO43418	638e80c7-9a6e-4a32-a621-fc4168e72343	UCEC-US	female	uterus	peachpuff	(255, 218, 185)	1102	936	25	0.92	2.035	57	0	3357	other	-0.871416	other	-0.187739	SV	1.79672	SV	-0.682498	other	-0.104246	other	3.42415	other	-0.647555	other_100kb_down	-0.285558	SV_100kb_down	-1.58059
TCGA-AP-A0LF	UCEC-US::748e38b1-2ead-4a0a-8881-d640617b856b	DO43610	460f7427-ebcf-404b-9e9e-e0278d0bca95	UCEC-US	female	uterus	peachpuff	(255, 218, 185)	1290	864	841	0.383	3.43	82	0	2859	other	-1.0813	other	-0.187739	SV	-0.367001	SV	-0.0813949	other	0.571973	other	0.868225	other	-1.36416	other_100kb_down	-0.31449	SV_100kb_down	-1.13902
TCGA-AP-A0LH	UCEC-US::7dce4215-01f6-43e9-9378-9e22c26c23a2	DO41080	19c1c97f-a3ec-44a8-8a20-6f97caed1a4f	UCEC-US	female	uterus	peachpuff	(255, 218, 185)	957	828	239	0.895	2.104	60	1	1106	other	-0.712564	other	0.165443	other	0.0903682	SV	1.13277	other	-1.18656	other	-0.428587	other	-0.0384077	other_100kb_down	-0.626404	other	-0.361607
TCGA-AP-A0LI	UCEC-US::e1e8dc66-467c-48a5-be56-3db4f665b9f1	DO43658	dec775c5-7d9a-4dc5-b399-dc4b7ba49d73	UCEC-US	female	uterus	peachpuff	(255, 218, 185)	1123	998	615	0.432	3.443	67	0	2972	other	-1.99888	other	-0.0993062	SV	0.385055	SV	-0.0254683	other	-0.0913819	other	0.205675	other	-1.20289	other	-1.42902	SV_100kb_down	-0.942211
TCGA-AP-A0LL	UCEC-US::d17668c4-5d66-4e16-8b70-b54616581aae	DO41446	0385961e-ea99-40b2-ad79-6872bc30d8a1	UCEC-US	female	uterus	peachpuff	(255, 218, 185)	974	847	51	0.918	2.07	56	0	2554	other	-0.50988	other	-0.187739	SV	0.954844	SV	-0.511987	other	0.203604	other	2.5796	other	-0.396321	SV-UTR	-0.228728	SV_100kb_down	-1.47241
TCGA-AP-A0LO	UCEC-US::a081da6f-51f3-4555-a6b8-736f8c6cda39	DO40867	a0e317b1-3f3b-4d25-b2d9-fcc2211dfda3	UCEC-US	female	uterus	peachpuff	(255, 218, 185)	962	854	13	0.64	2.315	45	1	1016	other	-1.0279	other	-0.151911	SV	-0.0524889	SV	0.245179	other	-0.679567	other	0.81546	other	-0.427923	SV-UTR	-1.01065	SV_100kb_down	-1.0566
TCGA-AX-A05S	UCEC-US::3a4a6aff-4720-41fc-a114-85f38610ebb1	DO43218	c082dc34-457e-40ec-8258-e11e8ed362c2	UCEC-US	female	uterus	peachpuff	(255, 218, 185)	21572	913	91	0.699	2.072	81	1	413	germlineSV	-0.677213	germline_lt500kb	-0.187739	other	-0.511564	SV	0.916172	other	-0.235255	other	0.0159615	other	0.269525	other	0.0198272	SV_100kb_down	-0.313271
TCGA-AX-A06B	UCEC-US::95e6d327-9ab7-45de-9527-f5634b3995c3	DO40930	55ada396-0878-4724-8ebe-00da367eed3d	UCEC-US	female	uterus	peachpuff	(255, 218, 185)	4814	936	281	0.649	1.682	72	0	2058	other	-0.167437	germline_lt500kb	-0.126791	SV	-0.353771	SV	-0.314376	other	0.0157636	other	0.93948	other	-0.851836	SV-UTR	0.396235	SV_100kb_down	0.11417
TCGA-AX-A0J1	UCEC-US::ec7a9d74-8b3f-4747-8926-1739a016ab2b	DO41199	950486ad-14f8-480a-b079-9cc3cd842090	UCEC-US	female	uterus	peachpuff	(255, 218, 185)	1109	974	23	0.693	2.07	80	0	2354	other	-0.537726	other	-0.187739	SV	0.0483133	SV	-0.129037	other	-0.220446	other	0.896875	other	-0.962047	SV-UTR	0.682853	other	-0.181979
TCGA-AX-A1C8	UCEC-US::bad34c92-1e64-4187-a0b4-061105fd13ba	DO43338	00db4dc2-3ec7-4ff9-9233-d69c8c8a607f	UCEC-US	female	uterus	peachpuff	(255, 218, 185)	1073	918	697	0.779	2.005	77	0	776	other	-0.620831	somatic_lt500kb	1.46447	SV	1.93457	SV	-1.00767	other	-0.854173	other	-0.366885	other	0.37649	SV-UTR	1.24736	SV_100kb_down	-0.465479
TCGA-AX-A1CI	UCEC-US::fba80122-d8b2-4d8d-a032-9767e8160f9f	DO42544	92126163-00c3-41f2-9ce6-7aad5f621407	UCEC-US	female	uterus	peachpuff	(255, 218, 185)	1021	888	5	0.91	2.017	61	0	2600	other	0.250154	other	-0.187739	SV	-0.292063	SV	0.934591	other	-0.17397	other	1.24311	other	0.228617	other_100kb_down	0.842856	SV_100kb_down	-0.175197
TCGA-AX-A2H5	UCEC-US::c88e3901-f3ee-436a-ba80-143c8eab7d69	DO41157	cc19a480-9c66-4ee8-a0c0-921acac02689	UCEC-US	female	uterus	peachpuff	(255, 218, 185)	1191	998	773	0.96	1.983	67	0	2167	other	-0.277558	somatic_lt500kb	-0.124743	SV	-0.454196	other	-0.827694	other	-0.918209	Enhancer_in_dup	0.223847	other	0.329424	other_100kb_down	-0.52295	other	0.646033
TCGA-B5-A0JN	UCEC-US::b60f22ac-a659-4f33-b01d-820e86a9a5c9	DO41943	8dd14f0e-8601-4aa1-864c-3c49e768cdd1	UCEC-US	female	uterus	peachpuff	(255, 218, 185)	1099	967	709	0.84	1.87	84	0	2445	other	-0.769677	other	-0.125282	SV	0.207647	SV	-1.20898	Enhancer_in_dup	-0.71089	other	1.63456	other	0.413347	other	0.131067	other	-0.591975
TCGA-B5-A0K3	UCEC-US::79ecc142-8f6e-4260-a7ce-c8e2a6212c35	DO43314	d12cfd8b-682d-41df-acf8-ee7f68a6241c	UCEC-US	female	uterus	peachpuff	(255, 218, 185)	4418	1048	1587	0.86	1.9	62	1	830	germlineSV	-1.37498	somatic_lt500kb	0.0370126	SV	0.970553	SV	0.151903	other	0.363341	other	2.92	other	0.198765	SV-UTR	-0.623229	other	-0.518402
TCGA-B5-A0K8	UCEC-US::24118b8f-59fe-482a-aed3-7b1bde1571b7	DO40831	554b9439-7e11-43ec-8bc3-448c59100b9e	UCEC-US	female	uterus	peachpuff	(255, 218, 185)	1086	923	305	0.65	3.573	71	0	847	other	-0.327276	other	0.174544	SV	0.778121	SV	-0.611633	other	-0.608309	other	0.0497621	other	0.776769	SV-UTR	-0.0862803	other	-0.303143
TCGA-B5-A11G	UCEC-US::d2aa7d70-a25f-4a9e-9d52-37e372461824	DO43514	42de1441-6f3c-4b4d-b8b8-ad91e4b1dbe2	UCEC-US	female	uterus	peachpuff	(255, 218, 185)	1179	1035	133	0.847	1.989	71	0	3448	other	-0.482738	other	-0.187739	other	0.0526233	SV	-0.387518	other	0.0680132	other	1.63793	SV	-0.674342	other_100kb_down	0.817733	SV_100kb_down	-0.500319
TCGA-B5-A11H	UCEC-US::dee43082-4aa7-4650-981c-a779e9fe7b55	DO42825	accfc45b-eae0-4991-a488-e217cdb46655	UCEC-US	female	uterus	peachpuff	(255, 218, 185)	1010	882	45	0.62	2.012	67	0	2687	other	-0.468644	other	-0.120907	SV	-0.559525	other	-0.785668	other	0.0377261	other	0.665386	other	-1.1973	SV-UTR	0.692354	SV_100kb_down	-0.00820522
TCGA-B5-A1MY	UCEC-US::5d2f1a0f-a01b-48c2-b749-1ca710aa2bb4	DO43859	493e7008-551c-4c0e-b567-a0f31868629e	UCEC-US	female	uterus	peachpuff	(255, 218, 185)	1318	1140	471	0.745	3.06	62	1	361	other	0.765162	somatic_lt500kb	0.768077	other	0.133748	SV	1.83468	Enhancer_in_dup	-0.0467749	other	0.237131	other	0.63062	other_100kb_down	-0.12765	other	-0.437189
TCGA-BG-A18C	UCEC-US::66e305ca-8a16-44f0-b837-85e529b7ad55	DO42464	6e599fcc-d79a-4e0f-b451-c20768c989f9	UCEC-US	female	uterus	peachpuff	(255, 218, 185)	1087	936	105	0.851	1.607	72	0	470	other	-0.705348	other	-0.17366	SV	-0.309098	other	-1.49986	other	0.397102	other	0.458413	other	0.230363	other_100kb_down	-0.54097	other	-0.0440528
TCGA-BJ-A0Z2	THCA-US::f9ceffc0-d544-418d-b4a9-bd3c84e37026	DO39306	2dd5eea1-42a1-4e8b-99ac-20399cc7e15c	THCA-US	male	thyroid	ivory	(253, 245, 230)	1267	1092	13	0.941	1.913	57	0	1514	other	-0.0917276	other	-0.159035	other	-0.0222817	SV	-0.460672	other	0.127338	other	0.197991	other	1.02233	other_100kb_down	-0.774634	other	0.189704
TCGA-BJ-A0ZB	THCA-US::dc4d8468-6f34-40cb-a826-8d582cd86fde	DO39363	add0b0f6-b4a8-4b73-b634-c3600dc567d5	THCA-US	male	thyroid	ivory	(253, 245, 230)	1170	1002	0	0.817	1.981	66	0	122	other	0.0997569	other	-0.152048	SV	0.525513	SV	1.19903	other	-0.57782	other	-0.541319	other	1.23205	SV-UTR	1.64645	SV_100kb_down	0.163798
TCGA-BJ-A191	THCA-US::2501ee46-8d38-448b-8765-e9c9706cbbe8	DO40167	64c2e6a0-2341-49c4-a6dd-656e7bb505dd	THCA-US	female	thyroid	ivory	(253, 245, 230)	1104	948	0	0.94	2	49	0	147	other	-0.0136733	other	-0.187739	other	0.452241	SV	0.256773	other	-0.0129936	other	0.410638	other	0.864798	other_100kb_down	1.83375	other	-0.69324
TCGA-BJ-A28T	THCA-US::a9d8f797-8a53-4be5-b957-0f1f6d080390	DO39062	1d97ba51-d981-4986-9f71-c2b6cb9961c3	THCA-US	female	thyroid	ivory	(253, 245, 230)	1138	980	0	0.59	2	34	0	1081	other	0.569963	other	-0.0759195	SV	-0.426062	SV	1.26941	other	0.237018	other	0.722472	other	0.739827	SV-UTR	0.850212	SV_100kb_down	0.451605
TCGA-BJ-A28V	THCA-US::bed1fb3c-4459-460e-8190-29211857fa73	DO39070	19233fd1-5229-466e-acf3-5882165758e0	THCA-US	female	thyroid	ivory	(253, 245, 230)	1132	955	7	0.78	2	80	0	987	other	0.20937	other	-0.0587174	SV	-0.0290843	SV	-1.336	other	-0.185736	other	0.415752	other	1.41234	other_100kb_down	-0.473718	other	0.602936
TCGA-BJ-A45K	THCA-US::8cfb88f6-7b37-4f1e-882b-3a368b604167	DO48084	77ebe6d2-6537-49d3-849d-fe93e2cf52af	THCA-US	male	thyroid	ivory	(253, 245, 230)	1120	979	3	0.8	1.93	33	0	705	other	-0.0169912	other	0.201478	other	0.373083	SV	-0.788822	other	-0.246451	other	0.922853	other	0.69479	other_100kb_down	-0.804894	other	0.144122
TCGA-BK-A0CC	UCEC-US::2b865f8c-539f-4cb2-8f08-41709e9511e5	DO40806	e7d74d34-3255-4c20-90fd-b105e6e229c8	UCEC-US	female	uterus	peachpuff	(255, 218, 185)	1175	1014	461	0.703	3.193	69	0	1067	other	2.5181	other	0.224733	SV	5.12952	SV	-0.895847	other	-0.30682	other	-0.0702226	SV	2.15426	other_100kb_down	2.82826	other	-0.210538
TCGA-BK-A139	UCEC-US::8d9e4917-334b-4c76-aee1-1e22be772db0	DO41716	ed32c725-08ae-48eb-8fa2-719b9aeb7550	UCEC-US	female	uterus	peachpuff	(255, 218, 185)	1161	988	921	0.458	3.342	74	1	943	other	2.31727	somatic_lt500kb	-0.187739	other	0.488809	SV	-0.324264	other	-0.791057	other	-0.84811	other	1.10188	other_100kb_down	2.80864	SV_100kb_down	2.36198
TCGA-BR-4255	STAD-US::956017ba-5e4b-42c7-b93d-42316874ba93	DO38791	0cd60b96-eb2d-4687-9709-d1455ec45de7	STAD-US	female	stomach	mediumpurple	(147, 112, 219)	1174	989	231	0.21	3.025	76	1	124	other	0.678956	other	0.949629	other	0.668491	SV	1.21505	other	-0.244162	other	-0.9461	other	0.518307	other_100kb_down	-0.905386	other	0.250957
TCGA-BR-4280	STAD-US::e0916597-e489-45ef-a8f7-653a3c6591ef	DO38663	388a8875-c3f5-494e-8456-28be8d3626e1	STAD-US	female	stomach	mediumpurple	(147, 112, 219)	946	826	69	0.78	2.055	78	1	201	other	0.381139	other	1.42619	other	-0.560556	other	-1.05268	other	-0.621515	other	0.149394	other	-0.175017	SV-UTR	0.477016	other	-0.139043
TCGA-BR-6452	STAD-US::27988b3e-cde1-4f4b-82a1-6d8ad08db8e9	DO38404	c8e961b4-e324-40a2-89f6-736ec3845bc9	STAD-US	female	stomach	mediumpurple	(147, 112, 219)	1048	892	61	0.429	2.07	78	0	1055	other	-0.264062	other	2.89545	SV	-0.182508	SV	-0.167415	other	-0.518647	other	-0.415909	other	-0.79036	other_100kb_down	-0.0545811	SV_100kb_down	0.669748
TCGA-BR-6456	STAD-US::1ca3c5e0-32b0-4467-8ec0-ca212e35d2b3	DO38655	c612570a-881d-421f-98b9-0e4563133744	STAD-US	female	stomach	mediumpurple	(147, 112, 219)	1172	1010	629	0.301	3.609	74	1	526	other	0.0926784	other	4.09558	SV	0.223228	SV	0.380586	other	0.320411	other	-1.50175	other	-0.122299	SV-UTR	-0.315653	SV_100kb_down	1.12852
TCGA-BR-6564	STAD-US::af1086cc-b330-4ad6-ae1c-3b5c7259949a	DO38229	2e66eb75-097c-4ad8-b2b3-9f5849dfd02f	STAD-US	female	stomach	mediumpurple	(147, 112, 219)	1104	910	53	0.22	1.884	46	1	794	other	0.140926	other	1.5653	SV	0.551405	SV	1.05471	other	0.287634	other	-0.826687	other	1.57542	SV-UTR	-0.795276	other	-0.519393
TCGA-BR-7722	STAD-US::8d3e3d09-bc61-4d5e-b8d6-5aee6cb488ae	DO38388	0fa9cfba-0f49-47d0-ab54-9dd2144e0a73	STAD-US	male	stomach	mediumpurple	(147, 112, 219)	941	792	83	0.682	1.969	62	1	466	other	1.84715	other	0.675228	SV	1.78662	SV	0.535323	other	0.0437279	other	0.591365	other	-0.262856	other_100kb_down	-0.470412	other	-0.455299
TCGA-BR-8373	STAD-US::60879669-96c2-4710-82e0-0ae9d0e5b242	DO47859	1f2a8889-4374-4037-bb56-0f20733380e3	STAD-US	female	stomach	mediumpurple	(147, 112, 219)	1106	944	825	0.589	2.933	65	0	450	other	1.44233	somatic_lt500kb	5.1323	SV	1.52822	SV	-0.402557	other	-0.698742	other	-0.594763	other	1.57581	other_100kb_down	-0.0959895	other	0.129249
TCGA-BR-8381	STAD-US::aef8d98f-7a1c-47f3-b5a7-a3cb299c70de	DO47817	d6738c83-7b52-4224-846a-67bd085aaab8	STAD-US	male	stomach	mediumpurple	(147, 112, 219)	1167	1004	57	0.381	2.147	51	0	224	other	1.65854	other	3.41975	SV	1.15423	SV	1.75271	other	-0.0741914	other	0.180527	other	0.594827	SV-UTR	-0.208979	SV_100kb_down	0.487362
TCGA-BR-8486	STAD-US::b8a1c8c7-3945-4d84-8f58-3a1a1eb10730	DO47863	6a7cdaf6-211e-4eb8-a70e-1153d69c45e4	STAD-US	female	stomach	mediumpurple	(147, 112, 219)	1083	957	597	0.521	3.058	90	0	615	other	1.96878	other	3.82466	other	0.301575	SV	-0.0926358	other	-0.232713	other	-0.324353	other	0.653712	SV-UTR	0.226443	SV_100kb_down	0.366681
TCGA-BR-8682	STAD-US::d5efcde2-21e6-4071-9aa4-3c5688a45b3f	DO47737	ea2055d1-7b8b-4aaf-9a70-8802f4deef9b	STAD-US	male	stomach	mediumpurple	(147, 112, 219)	1046	923	77	0.46	2.152	52	0	991	other	1.35743	germline_lt500kb	3.31152	other	0.449632	SV	0.017043	other	-0.741022	other	-0.913323	other	0.921966	SV-UTR	0.608764	SV_100kb_down	0.210514
TCGA-BR-A4J4	STAD-US::8a24f1a3-4bab-4591-9676-7bee01d096c1	DO38671	2c316b7e-6a82-4ba1-9f34-d8bfcf82d41e	STAD-US	male	stomach	mediumpurple	(147, 112, 219)	1097	946	57	0.46	2.121	39	0	16	other	1.52815	other	1.32845	other	0.786486	SV	-0.0640455	other	-1.04822	other	-0.385374	other	-0.118355	SV-UTR	-0.160546	SV_100kb_down	0.771509
TCGA-BS-A0TC	UCEC-US::7b7d2d2b-abe6-4f32-add0-3715096995d1	DO42400	b0a83df8-dd2c-4c1b-b238-9081d2c22258	UCEC-US	female	uterus	peachpuff	(255, 218, 185)	1047	876	11	0.785	2	69	0	2602	other	-1.31796	germline_lt500kb	-0.159048	other	-0.679751	SV	0.534583	other	-0.278818	other	0.175789	other	-0.370946	other_100kb_down	-0.889331	SV_100kb_down	-0.272598
TCGA-BS-A0TD	UCEC-US::ffaa98a0-2b69-46dc-aee5-c5c3f2abbc38	DO42432	712ba532-fb1a-43fa-a356-b446b509ceb7	UCEC-US	female	uterus	peachpuff	(255, 218, 185)	1013	881	3	0.653	2	65	0	2379	other	-1.19625	other	-0.118355	SV	0.0537275	SV	0.597917	other	0.0415921	other	-0.0471292	other	0.225993	other_100kb_down	-0.740434	SV_100kb_down	-0.641952
TCGA-BS-A0TE	UCEC-US::09066fbf-6a1d-46c9-a4c5-c53340c3d1ba	DO43506	af96db5a-684f-41d1-a910-5a5193393d9c	UCEC-US	female	uterus	peachpuff	(255, 218, 185)	924	817	0	0.644	2.618	35	1	146	other	-1.82672	germline_lt500kb	-0.0980328	SV	-0.679751	SV	-0.377813	other	-0.647708	other	0.888049	other	-0.660964	other	-1.08684	SV_100kb_down	2.81757
TCGA-BS-A0TG	UCEC-US::13f31bcb-befd-4ed2-adc0-dc9e9ce52b75	DO42209	19def402-fb8d-4b27-90dd-ce9135a3c0a2	UCEC-US	female	uterus	peachpuff	(255, 218, 185)	986	872	11	0.76	2.048	60	0	2371	other	-0.580705	other	-0.126366	SV	0.471716	other	-0.832798	other	0.0666691	other	-0.184277	other	0.512291	SV-UTR	-0.585428	SV_100kb_down	-1.00278
TCGA-BS-A0U9	UCEC-US::5ffa2ec6-2d94-4b09-8fb9-3591cf38fa4f	DO43739	82be6087-a491-42d4-9b48-6a10d1bace18	UCEC-US	female	uterus	peachpuff	(255, 218, 185)	1023	812	275	0.792	3.237	59	0	2825	other	-0.516721	germline_lt500kb	-0.0763266	other	0.00480946	SV	-1.26656	other	-0.202664	other	0.0532631	other	-0.000856031	SV-UTR	-0.38922	SV_100kb_down	0.289497
TCGA-BS-A0V8	UCEC-US::2b76cc9c-c379-43e4-9c3f-56197a3353be	DO42240	8d4cb709-c95c-4bdc-844b-c0bfa2a3028e	UCEC-US	female	uterus	peachpuff	(255, 218, 185)	1091	910	723	0.617	3.14	68	0	2544	other	-0.139603	other	-0.187739	other	-0.569038	SV	-0.0893932	other	0.34738	other	1.24089	other	-0.704282	other_100kb_down	2.77176	other	-0.667417
TCGA-CD-5799	STAD-US::c991697f-77f9-412a-9bd1-0e47f7387cb2	DO38775	eb59b79f-bd36-4bf4-83e3-2af73bd1d30a	STAD-US	male	stomach	mediumpurple	(147, 112, 219)	936	799	379	0.576	3.09	45	0	396	other	-0.102365	other	2.35831	other	-0.323146	SV	-0.437356	other	-0.549125	other	-0.358422	other	0.0427491	other_100kb_down	-0.941935	other	0.296573
TCGA-CD-8529	STAD-US::5b7e557a-6aee-4077-b3cd-c96179e643ae	DO47753	931b24da-5d6d-4c2d-8de9-ef32d6eb8565	STAD-US	male	stomach	mediumpurple	(147, 112, 219)	1104	932	2313	0.215	3.048	65	0	374	other	0.899978	somatic_lt500kb	2.12036	SV	1.01389	SV	1.02777	other	-0.306824	other	-0.545771	other	-0.261164	other_100kb_down	-0.947773	other	0.00376291
TCGA-CG-4442	STAD-US::8fccff71-3710-4cb9-b8af-61707aebe5d8	DO38380	7e305f31-fbb0-4bce-894b-1dd85e303421	STAD-US	male	stomach	mediumpurple	(147, 112, 219)	968	817	73	0.74	1.988	85	0	0	other	1.44627	other	0.135967	SV	-0.501881	SV	-1.49274	other	-0.737275	other	0.232118	other	-0.611062	other_100kb_down	0.25809	SV_100kb_down	-0.307698
TCGA-CG-4443	STAD-US::8cb0144b-be6b-40a1-86a2-708f96d9b615	DO38779	d8d5585d-32cd-4ac4-b410-a4122a17a558	STAD-US	male	stomach	mediumpurple	(147, 112, 219)	991	848	1013	0.88	1.89	68	0	912	other	1.04153	other	0.24534	SV	-0.222968	other	-1.44966	other	-0.892863	other	-1.07013	other	1.60831	SV-UTR	0.0292004	SV_100kb_down	-0.389549
TCGA-CG-4474	STAD-US::39dd61a8-cd17-4df3-ae17-61e239eb00bd	DO38535	5c4b369c-51a3-4ca7-8b9d-2a8e49c0dde7	STAD-US	female	stomach	mediumpurple	(147, 112, 219)	1105	936	65	0.4	2.145	67	0	0	other	0.418945	other	1.77347	SV	-0.546836	SV	0.837063	other	-0.308989	other	-0.517802	other	-0.754721	other_100kb_down	0.135896	SV_100kb_down	-0.017958
TCGA-CG-5724	STAD-US::0b4e8d73-459d-4930-9d1a-abb8d53e1844	DO38847	6dac8ca0-f776-4ea2-85c4-aefba4966be7	STAD-US	male	stomach	mediumpurple	(147, 112, 219)	1056	942	473	0.64	2.721	59	1	366	other	-0.732538	other	1.13918	SV	0.1389	other	-1.18372	Enhancer_in_dup	0.76572	other	1.49036	other	0.0187691	SV-UTR	-0.278707	SV_100kb_down	-0.0528948
TCGA-CH-5750	PRAD-US::dc40cf49-b208-4f59-b5f0-cfbdd02970b2	DO36248	e1b169c3-44e0-43e5-9ee3-2df7a678a5ea	PRAD-US	male	prostate	lightblue	(173, 216, 230)	1123	982	71	0.749	1.921	72	0	396	other	0.837258	other	-0.00686817	SV	0.314225	other	-0.365453	other	-0.762475	other_SV	-0.351756	other	1.56391	other_100kb_down	0.639144	other	-0.134916
TCGA-CH-5763	PRAD-US::18e79a01-07a2-4cd5-b700-71d41724e041	DO36239	581be6cf-9778-49c3-9c77-1316eaa78929	PRAD-US	male	prostate	lightblue	(173, 216, 230)	1102	962	11	0.16	1.93	66	0	365	other	1.1999	other	-0.12474	SV	-0.013462	SV	-0.493658	Enhancer_in_dup	-0.894597	other	-0.6373	other	1.2735	SV-UTR	0.282576	SV_100kb_down	0.199443
TCGA-CH-5771	PRAD-US::3acd8328-76f7-4f43-9660-394b95748c3d	DO36254	87e1ffee-a8cd-4d75-937e-ed415cf43546	PRAD-US	male	prostate	lightblue	(173, 216, 230)	1107	967	177	0.288	1.874	63	0	396	other	0.223477	other	0.000240513	other	1.10449	SV	0.305652	Enhancer_in_dup	-0.376788	other	-0.89642	other	1.09783	SV-UTR	-0.302923	other	-0.450117
TCGA-CH-5788	PRAD-US::c039014f-821c-43d6-9d3c-914f9c8d98fa	DO36253	9e272bea-9193-4c10-a802-f7e18b2937a3	PRAD-US	male	prostate	lightblue	(173, 216, 230)	1125	941	451	0.834	1.958	69	0	821	other	0.880605	other	-0.0847817	SV	2.91678	SV	-0.949874	other	-1.06795	other	-0.40663	other	-0.193263	SV-UTR	0.282301	SV_100kb_down	-0.0567282
TCGA-CH-5789	PRAD-US::be5411dc-3caa-4b25-9b94-ce463e8e52b4	DO36265	b68c5ec2-0875-4d77-b4b7-738d2b2f313c	PRAD-US	male	prostate	lightblue	(173, 216, 230)	1014	892	3	0.18	1.93	61	0	304	other	0.904545	other	0.0928465	SV	0.52975	SV	-0.464643	other	-0.570123	other	-0.563778	other	1.57998	other_100kb_down	-0.742595	SV_100kb_down	-0.121116
TCGA-D1-A16G	UCEC-US::16e69011-c295-479f-b521-86e66fba498d	DO43074	65f9a820-f026-4a10-8bb7-1fbc3b38321e	UCEC-US	female	uterus	peachpuff	(255, 218, 185)	982	863	273	0.507	2.052	74	1	834	other	-0.98302	somatic_lt500kb	0.35609	SV	0.238392	SV	1.36246	other	-0.361036	other	0.126983	other	0.382412	SV-UTR	-0.0961188	other	-0.410935
TCGA-D1-A17K	UCEC-US::5c22c8d6-5805-455c-8e1c-e6b8006738e4	DO42937	105a51c4-cc7e-4d0f-9cf8-e4d64a31d14d	UCEC-US	female	uterus	peachpuff	(255, 218, 185)	1182	984	333	0.87	1.882	74	0	854	other	-1.14051	other	0.231312	SV	-0.426484	SV	-1.11191	other	-0.188811	other	-0.853823	other	-1.47113	other_100kb_down	0.302362	other	0.218756
TCGA-D1-A1NU	UCEC-US::e56491af-718f-4ca1-b3cd-0e5b3154697b	DO43811	fd504153-3cf6-44b9-99d5-21961ebac188	UCEC-US	female	uterus	peachpuff	(255, 218, 185)	1145	985	465	0.86	1.8	74	0	402	other	-0.467958	other	0.0241502	other	-0.388629	other	-1.51095	other	-0.337795	other_SV	3.87254	other	-0.52779	SV-UTR	0.510563	other	-0.546969
TCGA-D3-A1Q1	SKCM-US::8c54fcfd-999f-43c5-b31f-26d006f5fff3	DO37445	a0583407-712d-46f3-8c4e-4eeaa0149087	SKCM-US	female	skin	black	(0, 0, 0)	951	800	701	0.9	3.175	79	1	504	other	-0.458797	other	-0.144973	SV	-0.442052	SV	-1.24514	other	-0.941444	other	-0.500041	other	0.0209238	SV-UTR	-0.806541	SV_100kb_down	-0.706688
TCGA-D3-A1Q5	SKCM-US::238111f9-a08b-49b4-9035-cc43026330e7	DO37827	04c09376-8756-41d9-bbca-f464170a8cfb	SKCM-US	male	skin	black	(0, 0, 0)	1017	851	173	0.88	2.792	60	1	3424	other	0.871687	other	-0.0743361	SV	0.323032	SV	-0.554435	other	-0.714231	other	-0.175427	other	1.22057	SV-UTR	-0.169729	SV_100kb_down	-0.558165
TCGA-D3-A3MO	SKCM-US::85400bf1-23e0-4e0f-8df7-f0d108641aee	DO37427	affa4ef4-02ec-40f1-b6a2-739f8bf2afa9	SKCM-US	male	skin	black	(0, 0, 0)	1026	870	437	0.907	2.016	47	1	284	other	-0.048688	other	-0.187739	SV	-0.186167	other	-1.51347	other	-0.876049	other	0.675998	other	1.37799	other_100kb_down	-0.0340217	SV_100kb_down	-0.504134
TCGA-D7-6528	STAD-US::35496e4e-598f-4ffc-b11e-8edaeb676079	DO38547	153a64ee-6322-4f2e-b3df-77ef7d3a4cf0	STAD-US	female	stomach	mediumpurple	(147, 112, 219)	1036	877	299	0.618	3.623	70	0	463	other	0.593362	somatic_lt500kb	2.46304	other	-0.679751	SV	0.552659	other	-0.911705	other	-1.17764	other	0.755078	SV-UTR	-0.603862	SV_100kb_down	-0.124683
TCGA-D7-6815	STAD-US::53086e20-a727-40d6-b42d-8030109b5130	DO38603	9536f736-63bc-4099-bd54-740f5910f4a8	STAD-US	female	stomach	mediumpurple	(147, 112, 219)	1159	959	551	0.828	1.964	70	0	486	other	-0.746043	other	3.5166	SV	0.714881	SV	-0.00926966	other	-1.38825	other	-0.499562	other	-0.544897	other_100kb_down	-0.170189	other	0.548434
TCGA-D7-6822	STAD-US::e2aaabd9-f4ba-4763-a28a-c14d46a4bc5d	DO38423	1021b60d-f7b2-43b0-b2cc-f282d619d533	STAD-US	male	stomach	mediumpurple	(147, 112, 219)	1152	1003	1213	0.727	2.221	77	0	375	somaticSV	0.925672	other	1.06319	other	1.36246	SV	-0.46601	other	-0.874744	other	-0.931391	other	0.967126	SV-UTR	0.222491	SV_100kb_down	0.370764
TCGA-D7-8570	STAD-US::1e1cdf72-820f-48a4-8fb6-89575d07cde9	DO48040	429aad6f-816d-4739-baa3-b0ebf2fcd501	STAD-US	male	stomach	mediumpurple	(147, 112, 219)	1112	975	351	0.32	2.044	44	0	752	other	1.27625	other	3.55597	SV	0.796002	other	0.185391	other	0.632453	other	-0.368802	other	0.604518	SV-UTR	-0.00637942	other	-0.198735
TCGA-D7-A4YX	STAD-US::2b4f014f-74e9-4dda-a1ad-abcbd124fc44	DO47997	a4c838df-6ac4-455a-8096-8ec680064374	STAD-US	male	stomach	mediumpurple	(147, 112, 219)	1189	1046	195	0.56	2.022	63	0	1108	other	0.939591	other	0.699392	other	-0.0554767	SV	1.40849	other	-1.10418	other	-0.510126	other	1.11789	other_100kb_down	0.278578	SV_100kb_down	0.110212
TCGA-DA-A1HV	SKCM-US::210726bd-db19-48ae-9a3d-e6ac44480e85	DO37659	75ba6722-1148-4a52-a9ed-68d890238205	SKCM-US	female	skin	black	(0, 0, 0)	992	846	215	0.659	2.88	75	0	2329	other	-0.135661	other	0.195083	SV	0.507312	other	0.208471	Enhancer_in_dup	0.445815	other	0.771659	other	0.346945	SV-UTR	-0.802493	other	-0.523738
TCGA-DA-A1HW	SKCM-US::800d3a17-269f-4d97-94ff-8585f20038d8	DO38129	fc249113-83d4-4abe-8c80-a4f7305dcd91	SKCM-US	female	skin	black	(0, 0, 0)	1088	892	673	0.52	3.315	37	1	1096	other	0.333993	somatic_lt500kb	-0.131791	SV	-0.184725	SV	0.193902	Enhancer_in_dup	0.300748	other	-1.06538	other	1.24417	other_100kb_down	-0.740332	SV_100kb_down	-0.360633
TCGA-DA-A1HY	SKCM-US::40e17bf8-6c19-4e5e-b60d-ad54f504a970	DO37409	88f2c496-3eb4-4c03-b3a5-8d5a55803aaf	SKCM-US	male	skin	black	(0, 0, 0)	1168	988	279	0.759	1.94	42	0	4407	other	-0.00991427	other	-0.187739	SV	-0.233359	SV	-1.03369	other	0.147211	other	0.120449	other	0.881127	SV-UTR	-1.38846	other	-0.582247
TCGA-DA-A1I0	SKCM-US::68f75ab5-9d77-40c5-a8ce-f56016bbe9e4	DO37719	d0e033bc-8e97-4322-b3b1-8626f1e2449b	SKCM-US	male	skin	black	(0, 0, 0)	1053	868	609	0.559	2.148	63	1	620	other	-2.64506	other	-0.0863351	SV	-0.197977	SV	0.522201	other	0.273231	other	2.51873	other	0.228856	other_100kb_down	-2.11852	other	-1.347
TCGA-DA-A1I2	SKCM-US::01ad975d-c2ed-4e4d-bd3b-c9512fc9073c	DO37758	d432e99a-67fb-4609-b90f-99438eee7cae	SKCM-US	male	skin	black	(0, 0, 0)	986	822	99	0.78	2.848	45	1	5370	other	1.72215	other	-0.158519	SV	0.190279	SV	-0.111939	other	-0.302475	other	-0.599185	other	1.51955	other_100kb_down	-0.112749	SV_100kb_down	-0.709252
TCGA-DA-A1I8	SKCM-US::7b92fcd4-f9be-4b97-94a2-b2e8348aeaba	DO37424	64dd81e1-35fa-4579-8a4c-f7486adbb949	SKCM-US	female	skin	black	(0, 0, 0)	1004	879	273	0.667	4.402	63	1	1640	other	-0.708618	somatic_lt500kb	-0.126256	other	-0.594704	other	-1.50541	other	0.387394	other	0.149711	other	0.416237	other_100kb_down	-1.5711	SV_100kb_down	-0.339335
TCGA-DA-A3F3	SKCM-US::3582fb74-f43d-4fcd-8f22-bb1506fcff1c	DO37607	507620ef-f0fc-4ac3-a7c0-ea2e36c40f77	SKCM-US	male	skin	black	(0, 0, 0)	1007	841	359	0.938	2.359	52	1	319	other	0.662437	other	-0.178948	SV	-0.390065	SV	-0.0158861	Enhancer_in_dup	-1.3054	other	-0.468932	other	0.867216	SV-UTR	-0.714231	SV_100kb_down	-0.819422
TCGA-DA-A3F5	SKCM-US::d8eac750-9daf-4465-b672-9e31fd369057	DO37435	14630c19-9ee0-4ab3-9d8b-8c3309d1e7d0	SKCM-US	male	skin	black	(0, 0, 0)	1056	884	531	0.477	3.895	45	1	6873	somaticSV	-0.537188	other	-0.187739	other	-0.572353	SV	-1.02627	other	0.0421439	other	-0.261494	other	0.292578	other_100kb_down	-1.19408	SV_100kb_down	-0.671283
TCGA-DA-A3F8	SKCM-US::b6691e3c-ee3f-49a2-8bd4-2086413e5d8d	DO37418	978ae91e-6ebe-4efa-97ff-cfad511ae7b3	SKCM-US	male	skin	black	(0, 0, 0)	1126	943	33	0.239	3.885	39	0	1319	other	-0.20231	other	-0.044218	SV	0.0908584	other	-1.23128	other	1.58575	other	-0.821547	other	0.933391	other_100kb_down	-1.21143	other	-0.965021
TCGA-DE-A0Y3	THCA-US::c31b3adf-3fc6-4a72-83b0-bbc0f295b5e7	DO38946	7dfcfe29-3900-4d7b-8067-60c51584b0b1	THCA-US	female	thyroid	ivory	(253, 245, 230)	1099	953	0	0.882	2	60	0	1526	other	0.433673	other	-0.164812	SV	-0.301597	SV	0.308466	other	-0.879563	other	-0.474652	other	0.887417	SV-UTR	2.27584	other	0.239003
TCGA-DE-A2OL	THCA-US::77bb90f0-e923-4e28-bb88-4d6b420e0b5c	DO38978	fc812906-d3b6-4210-a842-96f095280cbf	THCA-US	female	thyroid	ivory	(253, 245, 230)	1114	953	5	0.875	2	44	0	1145	other	0.370516	other	-0.111826	SV	0.81729	SV	-1.20187	other	-0.570872	other	0.59058	other	1.32304	other_100kb_down	0.212876	SV_100kb_down	0.304845
TCGA-DE-A3KN	THCA-US::085ffcdc-8600-42e2-852a-506465f716a2	DO39910	07a7c634-bd9a-4fc2-b9fe-87b060ec3d1f	THCA-US	female	thyroid	ivory	(253, 245, 230)	1067	936	43	0.741	1.982	49	0	831	other	0.343817	other	-0.0228128	other	-0.269183	SV	0.137559	other	-0.338932	other	-0.107127	other	1.23191	SV-UTR	0.499625	other	0.201205
TCGA-DI-A1NN	UCEC-US::944a102f-3475-45aa-9e30-4b92d1449f00	DO41911	95e8d38a-122e-494c-a304-bef4275fed7e	UCEC-US	female	uterus	peachpuff	(255, 218, 185)	1176	993	393	0.616	3.599	63	0	1076	other	-0.526269	other	0.245286	SV	-0.298778	SV	0.274629	other	-0.21608	other	-0.0598554	other	0.328415	other_100kb_down	1.45083	other	-0.470478
TCGA-DJ-A13L	THCA-US::c7a2f394-3e3f-4c90-9f1e-f2be3e5b0d6b	DO219585	1924d200-6929-4eef-8a7f-317f8fbab915	THCA-US	male	thyroid	ivory	(253, 245, 230)	1142	978	5	0.46	1.906	85	0	303	other	0.191329	other	-0.103691	other	-0.187534	SV	2.69997	Enhancer_in_dup	0.61911	other	-0.11934	other	-0.124471	SV-UTR	0.604117	other	0.738718
TCGA-DJ-A13R	THCA-US::3e787a0e-b5d2-401e-b1e5-077376090b3a	DO39841	3f039593-91d1-43cb-a06b-41e92f7e8d20	THCA-US	male	thyroid	ivory	(253, 245, 230)	1153	1000	0	0.642	1.93	50	0	565	other	-0.361238	other	-0.0927576	other	1.04984	SV	0.935921	other	0.245635	other	0.327999	other	-0.205515	SV-UTR	-0.486586	other	-0.171834
TCGA-DJ-A13W	THCA-US::3b48cc5e-3396-4dd5-893d-54b75b98b016	DO40664	0c18a8b7-bad1-4aa4-a6df-472f89d9761c	THCA-US	female	thyroid	ivory	(253, 245, 230)	1096	959	19	0.833	2	45	0	1593	other	0.892407	other	-0.126414	other	2.96172	SV	-0.411318	other	-0.0644226	other	4.65983	other	0.835433	SV-UTR	0.188467	SV_100kb_down	-0.529375
TCGA-DJ-A1QL	THCA-US::e4b08e66-0772-4956-8670-e5c6553eecbe	DO40274	79169c46-7049-4576-9885-63973db76ab9	THCA-US	male	thyroid	ivory	(253, 245, 230)	1089	944	7	0.851	1.93	70	0	535	other	-0.27223	other	-0.0329692	other	0.217677	SV	-0.795742	other	-0.00200953	other	1.61984	other	0.725952	SV-UTR	-0.398392	SV_100kb_down	0.0909629
TCGA-DJ-A2Q1	THCA-US::e35b2928-8784-45d0-a71a-a2df161542fa	DO38966	007aab66-2f07-459d-8952-3041d6ea24a8	THCA-US	female	thyroid	ivory	(253, 245, 230)	1176	991	9	0.581	1.996	44	0	1148	other	-0.622981	other	-0.187739	other	-0.0595039	other	3.7833	other	0.376798	other	-0.120429	other	0.17254	other_100kb_down	-0.411258	other	1.47656
TCGA-DJ-A2Q2	THCA-US::a00da907-e527-45f9-9afb-2fad2c7b0940	DO40405	565e656c-d5e3-4fe4-a10c-2e9ca1e498b5	THCA-US	female	thyroid	ivory	(253, 245, 230)	1179	990	0	0.761	2	57	0	1337	other	0.950369	other	-0.151736	other	0.027407	SV	0.909017	other	-0.536872	other	-0.621054	other	0.990226	SV-UTR	-0.19939	SV_100kb_down	0.123155
TCGA-DJ-A3US	THCA-US::6ee95dc8-2bac-4691-afa2-8222e07506ad	DO39216	ad874249-9964-4e48-aa3f-7e828ea28f3f	THCA-US	female	thyroid	ivory	(253, 245, 230)	1117	980	1	0.62	1.995	37	0	998	other	0.340605	other	-0.119256	SV	0.588445	SV	0.984081	other	0.122299	other	-0.0617555	other	0.796316	other_100kb_down	-0.478791	SV_100kb_down	0.430806
TCGA-DJ-A4UT	THCA-US::acb80b76-2394-4250-8687-60e40e16e83b	DO40069	64a17d5b-8f40-4ccf-8f2f-e68c5fe6b1ff	THCA-US	female	thyroid	ivory	(253, 245, 230)	1168	1003	23	0.54	2	32	0	823	other	0.220998	other	-0.00154644	SV	0.312509	SV	1.65253	other	0.0573244	other	0.329967	other	0.744177	other_100kb_down	-0.107731	other	0.50933
TCGA-DX-A1KU	SARC-US::ea0e5ae7-1f15-4504-aea3-efd1f6733304	DO219944	c556f81b-8a6c-4bbb-876f-2e2ce570c185	SARC-US	male	sarcoma	yellow	(255, 255, 0)	1120	949	1189	0.436	3.264	82	1	427	other	0.0426538	other	-0.156391	other	-0.540359	SV	-0.0144403	Enhancer_in_dup	-0.0167549	other	0.0569908	other	-0.537158	other_100kb_down	-0.679097	other	0.309113
TCGA-DX-A1KW	SARC-US::cd73a55f-03c1-4da0-9fa7-1ae4a263664e	DO219945	63db50d6-5ef2-44d0-9906-26eae74ecf44	SARC-US	male	sarcoma	yellow	(255, 255, 0)	1227	1051	1193	0.74	3.244	67	1	995	other	0.295224	somatic_lt500kb	1.10005	other	-0.0099877	SV	-0.663457	other	-0.130259	Enhancer_in_dup	0.667474	other	0.681427	other_100kb_down	0.416303	SV_100kb_down	-0.903606
TCGA-DX-A1L0	SARC-US::854e42bc-95b2-4b77-a4b2-ffbd6c28b281	DO219949	1c188bf5-2c99-4eb4-a774-59c75d53e643	SARC-US	male	sarcoma	yellow	(255, 255, 0)	1105	951	4085	0.823	2.876	58	1	564	somaticSV	0.213288	somatic_lt500kb	-0.063348	SV	0.186615	SV	-1.05636	other	0.177134	other	-0.924954	other	0.560434	other_100kb_down	0.855757	SV_100kb_down	-0.184193
TCGA-DX-A1L2	SARC-US::73d2e8ef-4e10-416a-845b-f48374e48ecb	DO219951	4c59fb2d-21b6-4b09-8174-6102de736e4d	SARC-US	male	sarcoma	yellow	(255, 255, 0)	1154	989	2177	0.557	3.109	78	0	2586	other	-0.43278	other	-0.12167	other	0.411136	SV	-0.156476	other	-0.408045	other	-1.43537	other	1.03775	SV-UTR	0.948836	other	-0.405011
TCGA-DX-A1L3	SARC-US::9517413b-b5b8-4130-8ba1-d86d44abe2ec	DO219952	18ec066e-8510-4921-9e35-45d85fb01e38	SARC-US	female	sarcoma	yellow	(255, 255, 0)	1187	1013	999	0.599	2.241	60	1	1020	other	-0.510869	other	-0.107732	SV	-0.180688	SV	-0.319477	other	0.809128	other	-0.429589	other	-0.50148	SV-UTR	-0.445167	other	-0.550236
TCGA-DX-A23R	SARC-US::b5f27002-4277-418d-90b0-cc5a2742692e	DO219954	35c797fd-ca81-4cef-b6c4-7e3776f661b3	SARC-US	female	sarcoma	yellow	(255, 255, 0)	1133	970	1811	0.87	6.212	55	0	2271	somaticSV	-1.18128	other	0.0225458	SV	0.230343	SV	-0.868452	other	0.193157	other	-1.214	other	1.49011	other_100kb_down	0.519697	other	-0.343048
TCGA-DX-A240	SARC-US::3608bfbb-2a92-4ec2-a330-bf4790a8b65c	DO219960	3db6e6cc-1a06-49b9-834e-b6611cde4c4b	SARC-US	male	sarcoma	yellow	(255, 255, 0)	1167	1015	897	0.88	2.173	51	0	1834	other	0.0813922	other	-0.153994	other	0.651968	SV	-0.812834	other	1.53132	other	-0.0863042	other	0.780423	SV-UTR	-0.523757	SV_100kb_down	-0.728941
TCGA-DX-A2IZ	SARC-US::6b189eff-b919-49d6-8775-dbf32c9ccbba	DO219961	67bb70b2-b6f8-4aa9-80ce-48829f9fec56	SARC-US	male	sarcoma	yellow	(255, 255, 0)	1136	981	1787	0.88	2	60	0	261	other	1.19676	other	-0.1631	SV	0.378826	SV	-1.20943	Enhancer_in_dup	-0.196955	other	-0.733423	other	1.47121	other_100kb_down	0.942019	SV_100kb_down	0.14797
TCGA-DX-A2J0	SARC-US::2ff6aede-7bcd-440b-99ab-7a023faf658e	DO219962	cb783f8b-d092-4104-b809-3f90b19df7df	SARC-US	male	sarcoma	yellow	(255, 255, 0)	1124	980	2447	0.882	1.884	61	1	295	other	-0.273226	other	-0.163265	other	0.116158	SV	0.138384	Enhancer_in_dup	0.273394	other	0.156849	other	0.488305	SV-UTR	0.882459	other	-0.539807
TCGA-DX-A2J4	SARC-US::f75d2589-fd7b-49a1-a1c8-0b4726b81f3c	DO219964	968929b0-6bfb-4a2c-bd4d-570bfcdb8a6a	SARC-US	male	sarcoma	yellow	(255, 255, 0)	1230	1049	1125	0.449	2.009	60	0	2408	other	-0.699549	other	-0.0789886	SV	-0.679751	SV	0.13502	other	0.912793	other	0.610048	other	0.336686	SV-UTR	-0.476187	SV_100kb_down	-0.590036
TCGA-DX-A3LS	SARC-US::39f68467-3d37-4b19-aa43-ed7b120c619d	DO219965	075fc96d-6742-4ef3-9369-482592ad3a2f	SARC-US	female	sarcoma	yellow	(255, 255, 0)	1109	960	3269	0.401	2.044	78	1	275	other	0.105732	other	-0.17649	other	-0.164537	SV	0.411032	other	0.620374	other	-1.32664	other	-0.214536	SV-UTR	-0.465154	SV_100kb_down	0.0578193
TCGA-DX-A3LT	SARC-US::e7a72f7e-77b1-4d95-8f37-39a6cffc35dc	DO219966	a2f02ff7-8433-4cb5-9324-34f13edeaca1	SARC-US	male	sarcoma	yellow	(255, 255, 0)	1109	979	1391	0.615	3.798	62	0	1492	other	-0.756431	other	-0.124321	other	-0.118676	SV	0.965238	other	1.42133	other	1.36041	other	0.178228	other_100kb_down	-1.00038	SV_100kb_down	0.0532113
TCGA-DX-A3LU	SARC-US::e786de34-4c21-460f-89ab-008de4347049	DO219967	7d734d06-f2b1-4924-a201-620ac8084c49	SARC-US	male	sarcoma	yellow	(255, 255, 0)	1145	987	1743	0.653	2.367	60	0	2641	other	-1.24449	other	-0.187739	SV	-0.454896	SV	1.31105	Enhancer_in_dup	2.79787	other	1.69994	other	-0.18025	SV-UTR	-0.273768	other	-1.11299
TCGA-DX-A3LW	SARC-US::2cacd9d0-8414-4f17-8259-c9d838597f39	DO219968	9d691fa3-5c32-4b98-85c4-f6e0fd4c37e0	SARC-US	male	sarcoma	yellow	(255, 255, 0)	1137	991	1069	0.88	1.922	43	0	4150	other	-2.40041	other	-0.0561226	other	-0.173589	SV	-1.07174	other	0.462898	other	0.550691	other	0.526649	other_100kb_down	0.533755	SV_100kb_down	-0.528063
TCGA-DX-A3LY	SARC-US::3505f91d-bc66-4732-84b6-18c5b32ca6b8	DO219969	df4366c4-170f-4233-b577-a8ea277b069c	SARC-US	male	sarcoma	yellow	(255, 255, 0)	1151	976	2495	0.602	3.841	66	0	1017	somaticSV	-2.22438	other	-0.071407	other	0.48609	SV	0.242212	other	1.07442	other	-0.70351	other	0.040629	other_100kb_down	-0.772516	SV_100kb_down	0.36027
TCGA-DX-A3M1	SARC-US::b85e2156-d5ac-486c-93e1-86525ea41a64	DO219970	72f0a49a-aec8-47e5-846a-956c4da1507c	SARC-US	male	sarcoma	yellow	(255, 255, 0)	1143	963	4133	0.814	3.945	79	0	1359	somaticSV	-1.81591	other	-0.0934252	SV	1.01423	other	-1.53799	other	0.762175	other	-0.912158	SV	0.253048	SV-UTR	-0.0205473	SV_100kb_down	-0.339895
TCGA-DX-A3U5	SARC-US::8f3f6f7c-4b50-467e-a6e8-d836735913f6	DO219972	3c963890-6e79-4b16-a4aa-bac04938b4d7	SARC-US	male	sarcoma	yellow	(255, 255, 0)	1095	928	1569	0.619	2.117	52	0	969	somaticSV	-2.20839	other	-0.175413	other	-0.089691	SV	-0.361975	other	0.755846	other	0.0148776	other	-0.376474	SV-UTR	-0.349043	SV_100kb_down	-0.0359445
TCGA-DX-A3U6	SARC-US::6201394f-b70e-4f14-9519-ff9d5f06eb09	DO219973	db650eff-4e2c-4ce3-9124-7697b6e03359	SARC-US	female	sarcoma	yellow	(255, 255, 0)	1145	968	635	0.3	2.027	63	1	1088	other	-0.722496	other	-0.15531	SV	0.502109	SV	1.39733	Enhancer_in_dup	1.16948	other	0.325147	other	-0.201501	other_100kb_down	-0.565754	SV_100kb_down	-0.0193077
TCGA-DX-A3U7	SARC-US::ea3a524b-6ee3-4904-8924-29fcaa20985c	DO219974	9e7b51fb-2249-451a-bf23-bb2a3d935928	SARC-US	male	sarcoma	yellow	(255, 255, 0)	1031	884	637	0.869	3.161	67	1	1552	other	-0.189916	other	-0.187739	other	-0.679751	SV	-0.573755	other	0.315194	other	-0.300768	other	0.306356	SV-UTR	0.454527	SV_100kb_down	0.91083
TCGA-DX-A3U8	SARC-US::d40c99d0-79f6-499d-b7f1-5fc4237cfc57	DO219975	729229fe-92b9-439b-acd2-b49159116a41	SARC-US	male	sarcoma	yellow	(255, 255, 0)	1111	946	53	0.42	2.189	43	1	138	other	0.529233	other	-0.000290433	SV	-0.0576582	SV	1.72753	other	1.50099	other	-0.0595402	other	-0.0123759	other_100kb_down	-0.264014	other	0.0915912
TCGA-E6-A1LZ	UCEC-US::9205c164-7975-421a-90c3-edfe8def595c	DO41398	f7dcc2e4-1fc4-4b39-bc6a-720e66116d68	UCEC-US	female	uterus	peachpuff	(255, 218, 185)	1196	1034	461	0.415	3.301	76	0	2406	other	-1.97291	other	-0.153147	SV	6.13758e-05	other	-1.25222	Enhancer_in_dup	0.379079	other	0.536035	SV	-1.05801	other_100kb_down	-0.152765	other	0.662038
TCGA-E8-A416	THCA-US::86b82345-6f4d-44fd-a9db-6f107de62f53	DO39564	c8381701-31cb-465a-bdf2-1b8132be7a14	THCA-US	female	thyroid	ivory	(253, 245, 230)	1188	1026	0	0.562	2	51	0	952	other	0.357871	other	1.71156	other	0.29553	SV	-0.546903	other	0.109495	other	0.666916	other	0.69815	SV-UTR	0.370219	SV_100kb_down	0.548757
TCGA-E8-A418	THCA-US::ebbd54ad-7b97-4081-ad11-7f7f3ce74eef	DO39481	63ea274b-d42b-4787-9c54-8ee95ea376ec	THCA-US	female	thyroid	ivory	(253, 245, 230)	1124	997	3	0.873	2	75	0	92	other	-0.129421	other	-0.109121	other	-0.327798	other	-0.0977243	other	0.437621	other	0.398492	other	0.547312	other_100kb_down	0.823461	other	0.570274
TCGA-EB-A24D	SKCM-US::d7ee2693-39a8-4e3a-b6f6-e4729800e34e	DO37440	6c884037-49f9-41c3-b0e5-9cbcd545aeb7	SKCM-US	male	skin	black	(0, 0, 0)	1120	973	141	0.78	3.426	72	0	645	other	0.580268	other	-0.105078	SV	0.446839	SV	0.280094	other	-0.777341	other	0.421384	other	0.480613	SV-UTR	-0.727775	other	-0.617844
TCGA-EE-A185	SKCM-US::a01a350d-64be-4af3-91c3-7d681c3db11d	DO37599	d056645f-4dd3-49f3-b0a4-2293e2b4d82c	SKCM-US	female	skin	black	(0, 0, 0)	977	825	155	0.927	1.805	55	1	151	other	-1.13357	other	-0.153302	SV	-0.602947	other	-1.48	other	0.411643	other	-0.349017	other	0.66961	SV-UTR	-1.27795	other	-0.648287
TCGA-EE-A29B	SKCM-US::905ea29f-588a-497b-9f06-2eef3bdc9442	DO47255	fa4d35e3-fc38-4e26-a9e0-521a648acec1	SKCM-US	male	skin	black	(0, 0, 0)	1038	907	105	0.94	2.009	67	1	2588	other	-0.950392	other	-0.121949	other	-0.183512	SV	0.8148	other	0.0275941	other	-0.846003	other	1.22424	SV-UTR	-1.44921	other	-0.998239
TCGA-EE-A2A0	SKCM-US::81cedb9e-ee43-476b-9ed9-8d0fdb346065	DO37439	3f2ecbcd-5c9e-4d57-8aa5-962e2e86a83c	SKCM-US	female	skin	black	(0, 0, 0)	1101	932	113	0.378	1.875	77	1	1424	other	0.712079	other	-0.187739	SV	-0.0029398	SV	0.522511	other	0.58979	other	-0.28223	other	0.576245	other_100kb_down	-0.919685	SV_100kb_down	-0.0408767
TCGA-EE-A2GN	SKCM-US::be73fde2-d843-426b-9306-a02d3f2a754b	DO37896	10bb1a92-901e-4a14-80f4-5e88f997754b	SKCM-US	male	skin	black	(0, 0, 0)	1042	930	99	0.85	2.355	67	1	3106	other	-0.783265	other	-0.148985	other	-0.400475	other	-1.26168	other	-0.575573	other	0.000120593	other	1.00147	SV-UTR	-0.877324	SV_100kb_down	-0.352889
TCGA-EE-A2GT	SKCM-US::97d9dfc9-c937-48b4-b453-df081950419f	DO37946	5310f698-d31a-4628-84b4-dc9ac29722a5	SKCM-US	male	skin	black	(0, 0, 0)	1126	960	75	0.422	1.952	77	0	1365	other	-1.47706	other	-0.0995	SV	0.320553	SV	1.65724	other	0.751216	other	0.313314	other	1.64018	SV-UTR	-1.78711	other	-1.18864
TCGA-EE-A2M5	SKCM-US::b5e37b9b-6264-4cc8-9b44-1d8ac0692d6c	DO37425	3869ff3f-21b9-4817-8ff4-83c6fc75ab11	SKCM-US	male	skin	black	(0, 0, 0)	1048	922	83	0.45	2.244	49	1	659	other	-0.613612	other	-0.187739	SV	-0.537034	SV	-0.559118	other	0.155715	other	0.0052944	other	0.590014	SV-UTR	-0.617079	SV_100kb_down	0.294867
TCGA-EE-A2MI	SKCM-US::c061ae6c-7a02-47c3-aecd-a56487c01603	DO37531	6507e084-c038-4ba6-a431-fb9a53190d5f	SKCM-US	male	skin	black	(0, 0, 0)	1128	1010	59	0.64	1.99	43	1	6225	other	0.526518	other	0.0531517	other	-0.537096	SV	1.83431	other	0.158993	other	-0.240548	other	0.922255	other	-0.693365	other	-0.300516
TCGA-EE-A3J5	SKCM-US::d6283ab0-9019-4ad2-93aa-2e6b39cd9641	DO47331	b07bad52-d44c-4b27-900a-960985bfadec	SKCM-US	male	skin	black	(0, 0, 0)	1031	926	95	0.729	1.791	71	1	1124	other	-0.864355	other	-0.0659302	SV	-0.108686	SV	0.904442	other	0.200702	other	1.80188	other	0.28771	other_100kb_down	-1.7449	SV_100kb_down	-0.400471
TCGA-EE-A3JI	SKCM-US::296f44f9-3ecb-4b40-ae51-c3a06e3fbe00	DO47268	0dd0718d-5ddf-4c59-8c47-0f51303daeb5	SKCM-US	male	skin	black	(0, 0, 0)	1034	919	339	0.861	3.448	48	1	4648	other	0.988556	other	-0.172538	other	-0.29627	SV	-1.01765	other	-0.147961	other	0.0925772	other	0.639968	other_100kb_down	-0.459392	SV_100kb_down	-0.147279
TCGA-EI-6917	READ-US::0cb21fb0-520f-4105-99ec-697a335115b5	DO36881	8853cbee-7931-49a6-b063-a806943a10ad	READ-US	male	colorectal	darkblue	(0, 0, 139)	1341	1116	93	0.53	1.947	33	0	531	other	-0.0405922	other	0.137739	SV	-0.239275	SV	1.12721	other	-0.177993	other	0.420328	other	-1.19433	SV-UTR	0.0476425	SV_100kb_down	0.0863938
TCGA-EJ-5503	PRAD-US::aa252f78-ebf3-42f9-86af-bb6e57345706	DO36359	25c002f7-e972-421a-b32d-7dd675d81931	PRAD-US	male	prostate	lightblue	(173, 216, 230)	1110	954	1	0.371	1.947	50	0	1391	other	0.501096	other	-0.00620661	other	0.114539	SV	-0.12436	other	-0.557259	other	-0.509208	other	1.06438	SV-UTR	-0.0514045	SV_100kb_down	-0.458927
TCGA-EJ-5506	PRAD-US::e5e4d3b6-8e58-4dcf-8f67-a00e656a8e27	DO36335	9f5e6063-d19e-4f56-b3f9-5c2260d3bfc9	PRAD-US	male	prostate	lightblue	(173, 216, 230)	1091	950	1	0.455	1.93	67	0	1381	other	1.29746	other	-0.00919335	SV	0.557903	SV	-0.657355	Enhancer_in_dup	-0.631231	other	-0.559565	other	1.79921	SV-UTR	0.783917	SV_100kb_down	0.482608
TCGA-EJ-7791	PRAD-US::4fe004e5-49f9-4336-a690-6ebad512c813	DO36360	d32f41fb-0744-4a62-81f6-0260c4920049	PRAD-US	male	prostate	lightblue	(173, 216, 230)	1128	961	253	0.212	1.888	67	0	1118	other	0.872704	other	0.111287	SV	0.576851	SV	0.00216718	other	-0.604901	other	-0.863663	other	1.27725	other_100kb_down	-0.197174	SV_100kb_down	-0.365315
TCGA-EL-A3CV	THCA-US::fb83f7d7-2182-4fb7-8e3e-8ad7f1feac72	DO38903	b1753e9c-29d0-4955-89d2-949cdabd1211	THCA-US	male	thyroid	ivory	(253, 245, 230)	1107	965	0	0.4	1.93	40	0	1154	other	0.673375	other	-0.139078	SV	-0.334251	SV	1.78691	other	-0.47269	other	-1.15458	other	1.0419	other_100kb_down	1.41496	SV_100kb_down	1.09815
TCGA-EL-A3CX	THCA-US::934a58af-0ffc-487e-9e95-fa7643b7d5cb	DO40735	d0a33fd2-085c-488b-b843-2ca97c85a5cb	THCA-US	female	thyroid	ivory	(253, 245, 230)	1115	971	0	0.853	2	22	0	3243	other	-0.27182	other	-0.118672	other	-0.0687291	SV	0.708059	other	1.39589	other	0.014887	other	0.533462	other_100kb_down	-0.676509	SV_100kb_down	-0.0981645
TCGA-EL-A3H1	THCA-US::8d54a2ed-03f1-4a23-bdd2-f3395f5d3716	DO39016	62fceb56-8c6e-4d20-9d2f-5b7042854d23	THCA-US	female	thyroid	ivory	(253, 245, 230)	1315	1105	7	0.86	1.999	66	1	1500	other	0.482944	other	0.242252	SV	-0.272191	SV	-0.686544	other	-0.355997	other	1.05502	other	0.856621	SV-UTR	0.252562	other	0.165432
TCGA-EL-A3MY	THCA-US::7746be87-7ad0-48a7-84fb-08a81b220bdb	DO39610	a9c29edd-2ef1-46ef-93c6-796cf0332a2b	THCA-US	male	thyroid	ivory	(253, 245, 230)	1206	1049	0	0.607	1.929	81	1	533	other	0.294912	other	-0.133738	other	-0.272603	SV	1.3435	other	0.0709217	other	0.891176	other	0.83971	other_100kb_down	0.159588	SV_100kb_down	1.02227
TCGA-EL-A3T0	THCA-US::861f94ce-45ff-4588-addb-e1ea48878c2e	DO40759	54426b1a-e0d3-4d8e-9e81-2d8e6b153b22	THCA-US	female	thyroid	ivory	(253, 245, 230)	1114	953	11	0.481	1.997	45	0	4335	other	0.326364	other	-0.0570286	SV	-0.0237808	SV	0.515978	other	-0.0111517	other	-0.106583	other	0.980842	other_100kb_down	0.0404211	SV_100kb_down	0.484224
TCGA-EL-A3T9	THCA-US::8a233b01-2959-467f-8950-02be16309156	DO39635	d692ecd0-2433-426b-9af2-a30c44a80f7c	THCA-US	female	thyroid	ivory	(253, 245, 230)	1071	940	47	0.589	2.248	69	1	174	other	0.00655941	other	-0.135191	other	-0.32962	SV	2.50419	other	-0.114145	other	-0.459847	other	-0.0701523	SV-UTR	-0.520975	SV_100kb_down	0.622651
TCGA-EL-A3TB	THCA-US::a09d0be0-fd41-4b30-b488-9a9f2abef8e7	DO38901	0567d3e6-6278-4d0a-81ae-c084d73c6dd3	THCA-US	female	thyroid	ivory	(253, 245, 230)	1131	990	9	0.841	2	47	0	2519	other	-0.612489	other	-0.137814	SV	0.688348	SV	1.03565	other	0.326985	other	0.5255	other	0.586326	SV-UTR	0.26426	other	0.191352
TCGA-EL-A4K6	THCA-US::4fc8e011-4433-4537-b03f-457a3a70240f	DO38899	66eb4833-1b87-4fd9-a53d-26dc7ad6de29	THCA-US	male	thyroid	ivory	(253, 245, 230)	1177	1024	1	0.485	1.825	75	0	1343	other	-0.290054	other	-0.154601	SV	1.49222	SV	-0.407758	other	0.757684	other	1.57147	other	0.780133	other_100kb_down	-0.160065	SV_100kb_down	-0.349888
TCGA-EM-A22O	THCA-US::6abc861a-376d-446b-acee-fb0f03a82c09	DO38911	13642cf8-9840-4a7d-a26a-95f65b2c70c3	THCA-US	male	thyroid	ivory	(253, 245, 230)	1154	990	0	0.899	1.931	75	0	1344	other	-0.41074	other	-0.158339	other	-0.419544	SV	1.42281	other	-0.282661	other	-0.241572	other	0.303486	SV-UTR	0.00650144	SV_100kb_down	0.827234
TCGA-EM-A2CN	THCA-US::4aed5116-d27b-4911-b310-05c2248b861f	DO39886	5c02d399-07af-4573-a568-bc1b256bc8f8	THCA-US	male	thyroid	ivory	(253, 245, 230)	1292	1099	0	0.961	1.93	62	0	715	other	-0.24245	other	-0.187739	SV	0.989006	SV	0.0453315	Enhancer_in_dup	-0.629546	Enhancer_in_dup	1.97424	other	0.344415	other_100kb_down	-0.480846	other	0.155304
TCGA-EM-A2CP	THCA-US::2f59f12d-ca0c-4ac6-9718-98a6d455af46	DO39046	b8cd6882-be27-4742-bc63-3227d31bf704	THCA-US	female	thyroid	ivory	(253, 245, 230)	1174	1012	37	0.378	2	26	0	91	other	0.241613	other	-0.109026	SV	1.09846	SV	1.66521	other	-0.113397	other	-1.59845	other	0.228835	SV-UTR	0.213725	SV_100kb_down	2.50915
TCGA-EM-A2OV	THCA-US::55e03ffc-f006-4ec8-8e5d-a738ff091f8a	DO39684	2dfe70fd-2650-49c0-b6eb-67df585d063b	THCA-US	female	thyroid	ivory	(253, 245, 230)	1100	963	0	0.689	2	64	0	674	other	0.55452	other	-0.1659	other	-0.201311	SV	-0.736214	other	-0.789589	other	-0.494364	other	0.932579	SV-UTR	0.605961	SV_100kb_down	1.24685
TCGA-EM-A2OW	THCA-US::a65ec434-9ae0-453f-b440-08bf25558fd1	DO39956	17a66d24-de77-4f2a-a8ad-d2c6a69e7671	THCA-US	female	thyroid	ivory	(253, 245, 230)	1200	1024	1	0.611	2	37	0	1227	other	0.152884	germline_lt500kb	-0.101675	SV	0.00185348	SV	0.635711	other	-0.770726	other	-0.252188	other	0.150323	other_100kb_down	-0.71277	other	0.764327
TCGA-EM-A3AL	THCA-US::0c50a2c2-1d4c-45ca-9127-f96d4db18daf	DO48159	248fd0ed-f14c-40b8-9f14-e9c7adf16e22	THCA-US	female	thyroid	ivory	(253, 245, 230)	1092	965	5	0.784	2	45	0	430	other	0.306131	other	-0.116298	other	0.0378635	SV	-0.888038	other	-0.617724	other_SV	0.802532	other	0.881899	SV-UTR	-0.29577	SV_100kb_down	0.636049
TCGA-EM-A3AQ	THCA-US::e8f56d0f-eee4-4def-a43a-dec91f4382a1	DO40484	dbacc1ad-c88a-4bcf-a45f-e9c83c762164	THCA-US	female	thyroid	ivory	(253, 245, 230)	1119	959	11	0.84	1.949	85	0	904	other	-0.403292	other	-0.110608	SV	0.215118	SV	0.839726	Enhancer_in_dup	-0.0740324	other	0.00761649	other	0.455964	other_100kb_down	-0.356691	other	-0.436012
TCGA-EM-A3FL	THCA-US::cfdd2155-57a9-499c-92e1-fb82b577b050	DO48065	1bbb522d-e224-4b3f-9e10-3a47d06b2b05	THCA-US	female	thyroid	ivory	(253, 245, 230)	1170	1005	0	0.62	2	63	0	1441	other	-0.00915509	other	-0.100028	SV	-0.309414	SV	-0.166265	Enhancer_in_dup	-0.332796	other	0.992704	other	0.381421	SV-UTR	0.290924	other	0.768192
TCGA-EM-A3FQ	THCA-US::fef9c64f-5959-4da0-aaa2-66b56fc7b4c3	DO39534	79133e29-ba0b-4e2f-a6d9-bf294c5144f0	THCA-US	female	thyroid	ivory	(253, 245, 230)	1083	935	17	0.593	2	19	0	492	other	0.134031	other	0.0971005	SV	0.696325	SV	2.38	other	0.398661	other	0.136943	other	0.745385	SV-UTR	0.207487	other	1.07713
TCGA-EM-A3FR	THCA-US::2b84cfbc-7cf6-4cb1-a1e3-ba85dafb89f4	DO48103	4bae2f08-da75-4991-acb8-5ba9912f9131	THCA-US	female	thyroid	ivory	(253, 245, 230)	1127	951	0	0.777	2	55	0	457	other	0.063036	other	-0.150035	other	0.629847	SV	-0.737032	other	-0.291798	other	0.0451127	other	0.724922	SV-UTR	-0.282033	SV_100kb_down	0.436703
TCGA-EO-A1Y8	UCEC-US::de4e13c8-5ad0-46d2-ae54-b9ca22b939d8	DO41343	ea6efcd1-11de-45f0-8bde-f1c06ad27e79	UCEC-US	female	uterus	peachpuff	(255, 218, 185)	1040	907	501	0.823	4.105	87	0	1147	other	-0.722657	somatic_lt500kb	-0.171933	other	1.04025	SV	-0.627934	other	0.111259	other	1.34362	other	0.818214	other_100kb_down	1.71895	SV_100kb_down	-0.429035
TCGA-ER-A19D	SKCM-US::3409f118-1798-48d6-9556-12a5c77ebefb	DO37750	c21a5d55-9790-429f-a4e6-420293c07b53	SKCM-US	female	skin	black	(0, 0, 0)	1043	886	71	0.742	2.895	46	1	383	other	0.623067	other	-0.0650543	SV	0.114812	SV	1.08257	other	-0.155327	other	-1.0703	other	2.7581	SV-UTR	0.461627	other	-1.18745
TCGA-ER-A19E	SKCM-US::3fea3f02-2db3-44e0-984e-c61130d92c9b	DO47542	54a77010-2f16-4da9-8ca0-746a51801a00	SKCM-US	female	skin	black	(0, 0, 0)	1020	898	525	0.74	3.052	36	1	396	other	0.0704192	other	-0.169582	SV	0.384101	SV	-0.503738	other	-0.00324472	other	-0.373298	other	1.78417	other_100kb_down	0.204864	other	-0.245289
TCGA-ER-A19J	SKCM-US::ce28f65d-4ae8-4e63-815f-5b8d4389e092	DO37426	d053f88f-09e6-472e-a691-bb293c461399	SKCM-US	male	skin	black	(0, 0, 0)	1001	873	101	0.855	2.221	54	1	196	other	0.41757	other	-0.0795941	SV	-0.337703	SV	-0.669275	other	-0.56611	other	-0.00474349	other	1.42997	SV-UTR	-0.501943	SV_100kb_down	-0.664755
TCGA-ER-A19L	SKCM-US::5f6df69c-4ebf-4811-8b28-ad393dfbe1a3	DO37587	8d5ffe62-6dd9-4764-b0b7-5e3010eefe6d	SKCM-US	male	skin	black	(0, 0, 0)	1017	872	321	0.86	1.935	35	1	4000	other	0.273819	other	-0.00326333	SV	-0.301102	SV	-0.721631	other	-0.97804	other	0.0692357	other	1.30213	other_100kb_down	-0.0603082	other	-0.743534
TCGA-ER-A19T	SKCM-US::b85b14d7-3b5a-4800-af12-622ec03b9fe5	DO51251	3f98d326-5676-4257-9af8-0a5f5d3c2527	SKCM-US	male	skin	black	(0, 0, 0)	992	877	1269	0.72	3.36	51	1	270	other	-1.25256	other	-0.0717867	SV	-0.133526	SV	0.649894	other	0.410873	other	-1.23635	other	0.392297	other_100kb_down	-1.95386	other	-1.57232
TCGA-ET-A3DV	THCA-US::b46d88e9-8477-4900-8da9-5e7dbded0653	DO40496	5deeaa45-4c1b-4ab2-a487-93c548838f68	THCA-US	female	thyroid	ivory	(253, 245, 230)	1062	945	0	0.903	2	68	0	5068	other	-0.175651	other	0.0116142	SV	0.77388	SV	-0.469764	Enhancer_in_dup	0.0730591	other	1.24095	other	0.627226	SV-UTR	0.120711	SV_100kb_down	0.35041
TCGA-ET-A4KN	THCA-US::7629f864-a009-4aa9-bf7e-2d99e00d294e	DO39072	178d0486-cb0d-4979-8bdf-bb3fe99149bd	THCA-US	female	thyroid	ivory	(253, 245, 230)	1115	962	3	0.509	2	51	0	1009	other	-0.759625	other	-0.187739	other	-0.258001	SV	2.32876	other	1.0555	other	0.126546	other	0.141481	other_100kb_down	-0.529262	other	-0.328189
TCGA-EY-A1GS	UCEC-US::c10b2885-70ea-4d32-bc48-8b85530df702	DO43162	0c39c03a-ec84-42c6-be69-8e98bc7a9f5a	UCEC-US	female	uterus	peachpuff	(255, 218, 185)	1177	1039	379	0.82	3.577	71	1	670	other	-1.18367	other	-0.154934	SV	1.04498	SV	0.19839	other	-0.419451	other	-0.188044	other	0.178515	SV-UTR	0.259973	other	1.1084
TCGA-EY-A1GW	UCEC-US::f8ac5fd2-11f2-4b3a-a3a6-ff1a6d8e1cae	DO42536	ec31e921-0782-4f77-ac23-4190af1e61ee	UCEC-US	female	uterus	peachpuff	(255, 218, 185)	938	808	169	0.952	1.725	73	1	337	other	1.31226	other	-0.16617	SV	0.340046	other	-1.23653	Enhancer_in_dup	0.99907	other	1.7409	other	-0.27019	SV-UTR	-0.414519	other	0.0262859
TCGA-F1-6177	STAD-US::c3cba26e-38c2-4569-afd6-6b045e604808	DO38727	1d0617e8-2725-4411-b50f-e46ea1d43242	STAD-US	male	stomach	mediumpurple	(147, 112, 219)	1087	936	55	0.88	1.999	90	0	200	other	-0.360143	other	2.55605	SV	0.169622	SV	-0.399487	other	-1.09384	other	0.256155	other	1.69797	SV-UTR	0.0124053	SV_100kb_down	-0.506636
TCGA-F1-6875	STAD-US::283776cd-32e8-4a79-bed1-1411c9d3a9e0	DO38731	ea1cac20-88c1-4257-9cdb-d2890eb2e123	STAD-US	male	stomach	mediumpurple	(147, 112, 219)	1155	977	235	0.898	2.466	79	1	2197	other	0.741635	other	-0.15914	other	1.06121	SV	-0.59068	Enhancer_in_dup	-1.05519	other	0.150918	other	-0.0342028	other_100kb_down	-0.2183	SV_100kb_down	0.726982
TCGA-F5-6814	READ-US::8feb0e8f-d09b-437d-8651-0cdecfe776bf	DO36556	14c5b81d-da49-4db1-9834-77711c2b1d38	READ-US	male	colorectal	darkblue	(0, 0, 139)	1211	1005	1209	0.839	1.988	57	0	1131	other	-0.269033	other	-0.0491463	SV	0.436327	other	-1.29726	other	-0.588577	other	-0.120768	other	0.142122	other_100kb_down	0.375594	other	0.119655
TCGA-FE-A22Z	THCA-US::78d14f86-896a-4f98-9274-b2e8e387add9	DO39847	8845fce6-e2b4-4929-942b-57096b0bbafc	THCA-US	female	thyroid	ivory	(253, 245, 230)	1144	983	15	0.806	2	61	0	2243	other	0.0812669	other	-0.123713	SV	-0.0786301	SV	0.72419	other	-0.0347942	other	0.746344	other	1.07695	SV-UTR	0.941109	SV_100kb_down	0.761064
TCGA-FE-A233	THCA-US::e70feafd-1390-4f4c-a635-da65c1a7daeb	DO39084	473fe833-fcc6-485e-93d2-95e662c3ef53	THCA-US	female	thyroid	ivory	(253, 245, 230)	1141	1006	0	0.906	2	18	0	751	other	0.487589	other	-0.117187	other	-0.268582	SV	-0.260481	other	-0.364447	other	-0.186058	other	1.21197	other_100kb_down	2.36671	other	0.74936
TCGA-FE-A3PD	THCA-US::39d90499-8549-4da5-b391-c421f18facf1	DO40193	5bdca282-c671-48ff-b32b-2380996016c0	THCA-US	female	thyroid	ivory	(253, 245, 230)	1111	950	3	0.812	2.001	17	0	2396	other	-0.023168	other	-0.115603	other	0.152111	SV	1.78746	other	0.157123	other	0.838378	other	0.960293	other_100kb_down	-0.755533	other	0.539226
TCGA-FK-A3S3	THCA-US::785803bb-42a8-4afb-b7b4-58c114894408	DO39127	15abb2a3-10a2-4e04-8eb9-6eadbd976af0	THCA-US	female	thyroid	ivory	(253, 245, 230)	1307	1140	3	0.763	2	43	0	2162	other	-0.0160896	other	-0.146926	SV	0.546324	SV	-0.14604	other	0.0528854	other	2.80806	SV	0.889109	SV-UTR	0.715061	other	0.529726
TCGA-FK-A3SD	THCA-US::63b01b43-a68a-4046-89b0-736ba4d08504	DO39210	29578759-9ccb-4a24-b5b8-c45ebd4339d9	THCA-US	female	thyroid	ivory	(253, 245, 230)	1148	985	7	0.744	1.996	61	0	32	other	-0.866948	other	-0.17817	SV	3.15361	SV	-1.2379	Enhancer_in_dup	0.0842045	other	0.500154	other	0.212602	other_100kb_down	-0.980061	SV_100kb_down	0.724467
TCGA-FK-A3SE	THCA-US::afb00cd4-e5da-4251-86fb-532c3f65324c	DO39798	90883300-d4b6-45d7-af9a-4e4ce4104500	THCA-US	female	thyroid	ivory	(253, 245, 230)	1118	962	3	0.781	2	31	0	670	other	0.302606	other	-0.180018	SV	-0.257837	SV	0.836618	other	-0.147086	other	0.772636	other	0.785271	SV-UTR	0.943235	other	0.492781
TCGA-FP-7998	STAD-US::b2e2d35c-7a79-4165-97a5-82d5c37d94f2	DO38190	172c9864-c26d-4e9b-947a-e8ce761e996d	STAD-US	male	stomach	mediumpurple	(147, 112, 219)	1126	972	157	0.164	3.365	77	0	678	other	1.41376	other	1.78359	SV	1.89483	SV	1.89316	other	-0.0909369	other	-0.543873	other	1.01397	SV-UTR	0.785127	other	0.214696
TCGA-FS-A1ZD	SKCM-US::c2948fe9-5798-43bc-a743-511e94e417f8	DO37627	8ea666b7-2b6e-4df8-9a9d-b8265b9749b4	SKCM-US	male	skin	black	(0, 0, 0)	1027	902	475	0.882	3.294	63	1	1628	other	1.56812	other	-0.0820271	SV	1.37363	SV	-0.811616	other	-0.0321203	other	1.08599	other	1.37629	other_100kb_down	0.401813	SV_100kb_down	-0.846321
TCGA-FS-A1ZK	SKCM-US::1404791b-86bf-4dfd-85b4-c8ff356f109c	DO37474	41a7b031-d928-4a1f-891b-82fb3f6d548f	SKCM-US	male	skin	black	(0, 0, 0)	951	839	1159	0.881	2.684	68	1	728	other	-0.687172	somatic_lt500kb	-0.0766151	other	0.0449201	other	-1.49927	Enhancer_in_dup	-0.0112198	other	-0.781275	other	0.240503	other_100kb_down	-0.50943	SV_100kb_down	-0.830025
TCGA-FS-A1ZP	SKCM-US::4cdb18f5-47bf-475f-b34c-fa4912515268	DO37703	66d312fc-809d-428b-98e3-a29d211db35c	SKCM-US	male	skin	black	(0, 0, 0)	1138	982	199	0.82	2.175	52	1	2273	other	-0.354646	other	-0.187739	other	-0.324112	SV	0.4449	other	-0.122292	other	-1.20555	other	1.25242	SV-UTR	-1.21637	SV_100kb_down	-0.817851
TCGA-FS-A1ZU	SKCM-US::7ce09a09-074e-4f38-bed7-98ab34347fbe	DO37723	fe8c62a6-c113-46e8-ab91-fdb90bb6a59f	SKCM-US	female	skin	black	(0, 0, 0)	1024	880	401	0.857	3.454	70	1	808	other	-1.20575	other	-0.162515	SV	0.0868295	SV	-1.01189	other	-1.16579	other	0.182996	other	-0.11241	other_100kb_down	-0.412205	SV_100kb_down	-0.82226
TCGA-FX-A2QS	SARC-US::2905cbd1-719b-46d9-b8af-8fe4927bc473	DO220116	7d332cb1-ba25-47e4-8bf8-d25e14f40d59	SARC-US	female	sarcoma	yellow	(255, 255, 0)	1124	971	3927	0.915	3.538	61	0	1495	other	1.17509	somatic_lt500kb	1.18058	other	1.00781	SV	0.235644	other	0.302063	other	-0.750208	other	0.797257	SV-UTR	1.78709	other	-0.695215
TCGA-FX-A3NJ	SARC-US::7bab6742-4e3d-4fcf-9b90-d3e0218b4d79	DO220118	408ed640-75f6-4346-bdd0-3b93c51adae5	SARC-US	male	sarcoma	yellow	(255, 255, 0)	1081	920	49	0.914	1.855	54	0	947	other	0.455394	other	-0.0810624	SV	-0.141463	SV	-0.735443	Enhancer_in_dup	0.250347	other	-0.581021	other	0.409049	other_100kb_down	-0.459242	other	-0.3457
TCGA-FX-A3RE	SARC-US::7f9031da-124a-4a38-83e6-878a50e58c24	DO220122	cdbbd701-9c05-4f9e-923d-06039dd8a04d	SARC-US	female	sarcoma	yellow	(255, 255, 0)	1066	926	459	0.861	1.891	65	0	660	other	-0.284035	other	-0.0788593	other	-0.679751	other	-1.44168	other	0.712222	other	-0.107553	other	1.24669	SV-UTR	0.941829	other	-0.941823
TCGA-FX-A48G	SARC-US::12bfd446-2ee5-4664-a492-c023d134f60f	DO220126	cb5e1546-cda6-4991-911c-f3dd9f1a475a	SARC-US	female	sarcoma	yellow	(255, 255, 0)	1179	1009	493	0.893	1.726	56	1	605	other	-1.05663	other	-0.152232	SV	-0.40442	SV	0.142919	other	0.988174	other	1.61708	other	0.409559	SV-UTR	-1.83258	other	-2.16753
TCGA-FY-A2QD	THCA-US::b0cb6ed7-3d9f-4d5e-8df5-edcc921c43b4	DO39020	e7335a24-e5fc-4558-9eba-511c5a802320	THCA-US	female	thyroid	ivory	(253, 245, 230)	1333	1136	1	0.932	1.998	61	0	38	other	0.721695	other	-0.187739	other	0.527868	SV	-0.995671	other	-0.896604	Enhancer_in_dup	1.89216	other	0.657259	SV-UTR	0.568038	other	1.20555
TCGA-G9-6336	PRAD-US::59207bcd-f127-481f-b576-8716da7d7d97	DO36372	ab318624-db9d-41d8-b7b8-34712434f28f	PRAD-US	male	prostate	lightblue	(173, 216, 230)	1165	989	19	0.244	1.926	57	0	2068	other	-0.322062	other	-0.05435	SV	0.149402	SV	-0.0736842	other	-0.336389	other	-0.492073	other	0.853254	SV-UTR	-0.222001	SV_100kb_down	-0.000860167
TCGA-G9-6365	PRAD-US::6845076e-e940-4437-8618-81db4a447544	DO36345	769e2ac9-a121-4b2a-a0fd-5f755b579811	PRAD-US	male	prostate	lightblue	(173, 216, 230)	1130	967	33	0.52	1.935	71	0	1363	other	0.24407	other	-0.0780371	SV	-0.430983	SV	-0.115452	Enhancer_in_dup	-0.680828	other	0.699081	other	0.505073	other_100kb_down	-0.467542	SV_100kb_down	-0.17554
TCGA-G9-6370	PRAD-US::f947b0bc-bdac-44e8-b5b9-ffae4147740a	DO36361	9689cb33-8ac9-4ee5-800d-3900769988af	PRAD-US	male	prostate	lightblue	(173, 216, 230)	1114	950	0	0.196	1.948	52	0	1156	other	0.385186	other	0.0198734	SV	0.0248184	SV	-0.0855566	other	-0.431209	other	0.262939	other	0.984467	other_100kb_down	-0.464655	SV_100kb_down	-0.19076
TCGA-G9-7522	PRAD-US::87959988-bb25-47ee-afc1-9af92592bbe7	DO36273	f54442d1-80fa-4678-ac94-c3ad03bc37fb	PRAD-US	male	prostate	lightblue	(173, 216, 230)	1150	1008	23	0.329	1.925	49	0	1078	other	0.182114	other	-0.0202685	other	-0.0473573	other	-0.571359	Enhancer_in_dup	-0.28652	other	-0.524515	other	0.98209	SV-UTR	-0.677263	other	-0.070327
TCGA-GN-A262	SKCM-US::e36c9411-773b-4a8e-9b43-895b3cb044c7	DO37515	2399ab13-abfa-480e-9fda-7947edc420be	SKCM-US	female	skin	black	(0, 0, 0)	1007	810	337	0.97	1.801	47	0	4255	other	-0.933569	other	-0.187739	SV	-0.0488734	SV	2.84052	other	0.173891	other	0.0860234	other	0.786781	SV-UTR	-0.461741	other	-1.17237
TCGA-GN-A264	SKCM-US::76cc1d42-acec-46b3-9663-5e4de2550353	DO37527	450e8eba-a3a9-4dcb-b423-e33dfcd5c34e	SKCM-US	male	skin	black	(0, 0, 0)	1031	858	495	0.832	2.935	60	1	3587	other	1.11726	other	-0.178864	SV	0.272525	SV	-0.440753	other	-0.850051	other	0.0943921	other	0.415844	other_100kb_down	-0.355926	other	-0.835919
TCGA-GN-A266	SKCM-US::3429967f-4f77-4894-bf27-c4a22698ca92	DO37432	04aa6b77-8074-480c-872e-a1a47afa5314	SKCM-US	male	skin	black	(0, 0, 0)	1084	966	213	0.517	2.88	45	1	308	other	0.417038	other	-0.0614928	SV	0.228463	SV	1.5928	Enhancer_in_dup	0.380437	other	-1.09244	other	0.733103	SV-UTR	-0.295889	other	0.153786
TCGA-GN-A26A	SKCM-US::5bc515c8-7727-4d69-98e9-31bbcb748550	DO37861	22edd867-dcd6-42b5-92bb-025ceb84b106	SKCM-US	female	skin	black	(0, 0, 0)	1065	903	361	0.47	3.205	63	1	988	other	-0.0996578	somatic_lt500kb	-0.0916513	SV	-0.524242	SV	0.975991	other	-0.447395	other	-0.762777	other	-0.0593129	other_100kb_down	-1.64835	other	-1.00089
TCGA-GN-A26C	SKCM-US::fa099993-ef30-4eff-a8fb-aa41b5ea671a	DO37782	e2774050-1257-4c29-b201-d79ce70fe17e	SKCM-US	male	skin	black	(0, 0, 0)	1094	945	67	0.388	2.465	77	1	821	other	-0.850516	other	-0.167019	SV	0.472289	SV	1.64996	other	1.0708	other	1.17532	other	1.02185	other_100kb_down	-0.561665	SV_100kb_down	-0.758574
TCGA-HB-A43Z	SARC-US::9c9b53e5-cdbe-4510-a839-4a3b5039681b	DO220138	16d33e09-2e21-4da2-8e57-e78ce28c4408	SARC-US	female	sarcoma	yellow	(255, 255, 0)	921	775	483	0.91	2.725	58	0	1126	other	1.40814	other	-0.124448	SV	0.514864	SV	-1.20502	other	0.577079	other	-0.156298	other	1.23984	other_100kb_down	0.0840684	SV_100kb_down	0.263408
TCGA-HB-A5W3	SARC-US::c5b0e6be-48b5-40e5-9d90-f9112050aa88	DO220140	4d4eff82-ede0-47f1-b49a-ada025952114	SARC-US	female	sarcoma	yellow	(255, 255, 0)	1151	988	133	0.851	1.751	58	1	384	other	0.654998	other	-0.187739	SV	-0.509554	SV	-0.126502	other	-0.233289	other	0.121331	other	0.474973	other_100kb_down	-0.410256	SV_100kb_down	0.484265
TCGA-HC-7075	PRAD-US::5dd69c3e-9a3d-450c-9f10-10b4d6daeeba	DO36226	ddc422e4-87e2-4fc0-b56b-ddc2d6a92f58	PRAD-US	male	prostate	lightblue	(173, 216, 230)	1118	956	77	0.778	1.925	63	0	601	other	0.721144	other	0.172345	SV	1.81845	SV	-0.864663	other	-0.460711	other	1.1292	other	1.19566	other_100kb_down	-0.085381	SV_100kb_down	-0.340174
TCGA-HC-7233	PRAD-US::e2b33861-2247-413f-b2e5-9be3b604666c	DO46813	0c9a5dbc-f7f3-43e7-83d1-77b9fb4b8b54	PRAD-US	male	prostate	lightblue	(173, 216, 230)	1110	938	49	0.563	1.924	73	0	1355	other	0.919807	other	0.166795	SV	0.906165	SV	0.306051	Enhancer_in_dup	-0.778774	other	-1.01609	other	1.0961	other_100kb_down	-0.332041	SV_100kb_down	-0.0413993
TCGA-HC-7737	PRAD-US::73f875cb-bcfc-43ba-ab97-4e94caf836d4	DO36285	dcf98acc-736b-4af6-bdca-a320a413165a	PRAD-US	male	prostate	lightblue	(173, 216, 230)	1367	1149	291	0.276	1.843	55	0	1090	other	0.314536	other	-0.0821231	SV	-0.229711	other	-0.670536	other	-0.408119	Enhancer_in_dup	-0.895375	other	0.946523	SV-UTR	-0.241985	other	-0.506949
TCGA-HC-7740	PRAD-US::91e249a6-b0b0-487e-9fad-0e9f5798dcae	DO36262	7303f9fe-88bb-48ba-b9b4-ebf9e4770c1c	PRAD-US	male	prostate	lightblue	(173, 216, 230)	1100	934	35	0.24	1.979	59	0	717	other	0.424899	other	0.0918085	SV	1.47783	SV	-0.297149	other	-0.718668	other	-1.07745	other	1.16841	SV-UTR	-0.547149	SV_100kb_down	-0.596761
TCGA-HC-7744	PRAD-US::f6381367-142c-45d0-92b3-c1727d1813ce	DO36283	0192d529-7340-45d8-a5f0-249cbb11ca19	PRAD-US	male	prostate	lightblue	(173, 216, 230)	1100	959	271	0.839	1.904	46	0	531	other	-0.0868915	other	-0.0143132	SV	-0.234716	other	-1.11346	other	-0.996906	other	-0.0805123	other	1.1055	SV-UTR	0.388339	SV_100kb_down	-0.0308976
TCGA-HC-8258	PRAD-US::da5b0169-e4f4-4674-b348-220af03ff4b5	DO49815	597e4011-ea99-4356-b1d9-8cfe35db7c3b	PRAD-US	male	prostate	lightblue	(173, 216, 230)	1313	1111	57	0.192	1.913	56	0	847	other	-0.104117	other	0.111986	other	0.833567	SV	0.00128858	other	-0.153413	other	2.41941	SV	0.873727	SV-UTR	-0.402384	other	-0.540544
TCGA-HF-7136	STAD-US::647dc54f-a51b-40ea-9d97-c93598c2af71	DO38226	622eaa04-b8f9-471b-98b0-7befd119f14c	STAD-US	male	stomach	mediumpurple	(147, 112, 219)	997	845	717	0.746	2.885	NA	0	0	somaticSV	-0.381372	other	5.13392	SV	0.0665748	SV	-0.492213	other	-1.4098	other	-0.882287	other	0.618412	SV-UTR	0.00770742	SV_100kb_down	0.0441341
TCGA-HI-7169	PRAD-US::11fb5853-8eeb-4ad8-825d-3eaaf3fa08d6	DO36356	e1fc4226-40ce-43b7-b92e-aa7cecd0cf4d	PRAD-US	male	prostate	lightblue	(173, 216, 230)	1105	945	43	0.6	1.929	55	0	2684	other	0.14389	other	-0.187739	other	0.668465	other	-0.944994	Enhancer_in_dup	-0.415747	other	0.174297	other	0.0574374	other_100kb_down	-0.297559	SV_100kb_down	-1.02832
TCGA-HU-8608	STAD-US::c6316fb5-99a7-4adf-832f-dce44ddcd3aa	DO47841	a2ee5dde-4342-4e78-88c5-3c9a8e10cbf5	STAD-US	male	stomach	mediumpurple	(147, 112, 219)	1122	956	55	0.384	1.942	70	0	641	other	0.862592	germline_lt500kb	1.71027	other	1.17719	SV	1.22474	other	-0.478486	other	-0.681727	other	0.339046	other_100kb_down	0.265187	other	0.923079
TCGA-HU-A4G6	STAD-US::30a82e9f-2a2d-4a66-bdb1-26b881c21d01	DO47747	c79ce3d3-4758-4f52-9da1-38f994c99f4e	STAD-US	male	stomach	mediumpurple	(147, 112, 219)	1065	925	89	0.792	3.434	74	0	738	other	2.3161	other	1.33533	other	0.119434	SV	-0.418776	other	-1.52443	other	-0.0776291	other	1.32737	SV-UTR	-1.09106	SV_100kb_down	0.408665
TCGA-HU-A4H0	STAD-US::fe45eaee-ff0c-4d52-b18c-04dc2d64d3b4	DO47785	7116cc90-f465-4e7e-aa27-48a83ed258e9	STAD-US	male	stomach	mediumpurple	(147, 112, 219)	1117	967	253	0.32	1.938	72	0	64	other	0.388148	other	0.90111	other	0.253191	SV	1.73494	other	-0.871471	other	-0.619925	other	0.85401	SV-UTR	-0.71029	SV_100kb_down	-0.00256391
TCGA-IE-A4EI	SARC-US::c5e23947-253b-40d2-916a-277b2a580be2	DO220153	522dc834-8367-4f49-b93b-fcba91a2de7e	SARC-US	female	sarcoma	yellow	(255, 255, 0)	1019	868	75	0.92	2.439	67	0	594	other	0.818452	other	0.124664	SV	0.0148102	other	-0.910882	other	-0.588149	other	-0.496944	other	0.979082	other_100kb_down	0.183572	SV_100kb_down	0.264646
TCGA-IE-A4EK	SARC-US::590fdb76-20ef-4f95-9783-7d80e7a25e5a	DO220157	56681386-d407-4f53-ae4f-6c04437652f7	SARC-US	male	sarcoma	yellow	(255, 255, 0)	1123	960	19	0.943	1.867	54	0	42	other	1.18222	other	-0.028759	other	-0.679751	SV	-1.17711	other	-0.471539	other	-0.865049	other	0.901081	other_100kb_down	-0.737953	other	-0.335206
TCGA-IF-A4AJ	SARC-US::4e8c570c-3cbe-4878-8b2c-b966868dd60d	DO220163	d53c2680-89ac-4f87-a7ba-f4c669546b76	SARC-US	male	sarcoma	yellow	(255, 255, 0)	1105	950	93	0.699	2.793	80	1	767	other	0.701041	other	-0.104132	SV	0.0597842	SV	1.35641	Enhancer_in_dup	0.0833475	other	-0.226744	other	0.783318	other_100kb_down	0.00858283	SV_100kb_down	-0.0314258
TCGA-IN-7806	STAD-US::87c217d4-66f4-46ca-8244-7856ce658fd3	DO38831	576a1741-8c65-40da-9f0f-b2ca805d70f3	STAD-US	male	stomach	mediumpurple	(147, 112, 219)	1121	971	301	0.665	1.713	50	0	1106	other	0.529489	other	2.699	other	0.193853	SV	-0.711332	other	-1.14424	other	-0.166436	other	0.735235	SV-UTR	-0.00257153	other	0.118095
TCGA-IS-A3K7	SARC-US::5a64f7e9-3833-4a3c-962b-13eb3e305c69	DO220168	afee5b10-3dff-4e50-9575-bc9fe20c5dea	SARC-US	female	sarcoma	yellow	(255, 255, 0)	1140	978	681	0.72	1.65	63	0	5204	other	-0.693565	other	-0.171848	other	-0.193379	SV	0.112325	other	1.8718	other	0.563067	other	-0.281971	SV-UTR	0.374231	other	-0.122937
TCGA-IS-A3KA	SARC-US::257dc623-41e1-4fa3-859c-c787db10bd60	DO220172	d8f0becd-fda8-41f4-a424-e082f9eae22c	SARC-US	female	sarcoma	yellow	(255, 255, 0)	1149	978	711	0.633	3.301	73	1	413	somaticSV	-2.41378	somatic_lt500kb	0.0178728	other	-0.360516	SV	1.94439	other	-0.173314	other	1.36347	other	0.870244	other_100kb_down	0.179631	other	-1.21353
TCGA-IW-A3M4	SARC-US::0da5ee6c-d012-4a57-9992-9d74937aaa5f	DO220174	6aa00162-6294-4ce7-b6b7-0c3452e24cd6	SARC-US	female	sarcoma	yellow	(255, 255, 0)	1073	893	117	0.918	1.83	48	0	2615	other	0.962889	other	-0.13895	SV	0.299494	SV	-0.818537	other	0.287909	other	-0.0720297	other	0.861673	other_100kb_down	-0.306684	other	-0.831215
TCGA-IW-A3M5	SARC-US::c20682a1-f340-430d-99f9-077fe093ed19	DO220176	03ced0ce-186a-4349-8d98-572c2bc90382	SARC-US	female	sarcoma	yellow	(255, 255, 0)	1065	891	431	0.82	3.107	76	1	180	other	-0.769492	other	-0.0594217	SV	1.37852	SV	-0.679396	other	0.965616	other	-0.4433	other	0.61581	other_100kb_down	0.216801	other	-0.814887
TCGA-L6-A4ET	THCA-US::e1ff7694-64e1-47ed-b0d8-34acfb4ffef1	DO40147	546b97b0-ab82-42a1-bbd2-241523278ec3	THCA-US	female	thyroid	ivory	(253, 245, 230)	1165	1000	0	0.746	2	49	0	664	other	-0.77595	other	-0.187739	SV	0.0887561	SV	0.031704	other	0.718509	other	1.60031	other	0.866445	other_100kb_down	0.195023	other	0.442392
TCGA-MO-A47R	SARC-US::8654c2b5-27d7-43c5-9a39-7fdefd7a0324	DO220221	7a5d3b6b-be5a-4e55-9255-32a069b8af3d	SARC-US	female	sarcoma	yellow	(255, 255, 0)	1083	921	75	0.937	2.942	75	1	318	other	0.753506	other	-0.153147	other	-0.487647	SV	-1.12631	other	0.388669	other	-0.432401	other	0.53737	SV-UTR	0.325524	SV_100kb_down	-1.40148

## Sheet: # SVs per cytoband region
top 79 cytoband regions (p<0.0001, >=20 patients)	TRUE	FALSE	FALSE	FALSE	FALSE	FALSE	FALSE	FALSE	FALSE	FALSE	FALSE	FALSE	FALSE	FALSE	FALSE	FALSE	FALSE	FALSE	FALSE	FALSE	FALSE	FALSE	FALSE	FALSE	FALSE	FALSE	FALSE	FALSE	FALSE	TRUE	FALSE	FALSE	FALSE	FALSE	FALSE	FALSE	TRUE	FALSE	FALSE	FALSE	TRUE	FALSE	FALSE	FALSE	FALSE	FALSE	FALSE	FALSE	FALSE
# patients with p<0.0001
	# SVs	# SVs	# SVs	# SVs	# SVs	# SVs	# SVs	# SVs	# SVs	# SVs	# SVs	# SVs	# SVs	# SVs	# SVs	# SVs	# SVs	# SVs	# SVs	# SVs	# SVs	# SVs	# SVs	# SVs	# SVs	# SVs	# SVs	# SVs	# SVs	# SVs	# SVs	# SVs	# SVs	# SVs	# SVs	# SVs	# SVs	# SVs	# SVs	# SVs	# SVs	# SVs	# SVs	# SVs	# SVs	# SVs	# SVs	# SVs	# SVs
	chr1	chr1	chr1	chr1	chr1	chr1	chr1	chr1	chr1	chr1	chr1	chr1	chr1	chr1	chr1	chr1	chr1	chr1	chr1	chr1	chr1	chr1	chr1	chr1	chr1	chr1	chr1	chr1	chr1	chr1	chr1	chr1	chr1	chr1	chr1	chr1	chr1	chr1	chr1	chr1	chr1	chr1	chr1	chr1	chr1	chr1	chr1	chr1	chr1
	0	2300000	5400000	7200000	9200000	12700000	16200000	20400000	23900000	28000000	30200000	32400000	34600000	40100000	44100000	46800000	50700000	56100000	59000000	61300000	68900000	69700000	84900000	88400000	92000000	94700000	99700000	102200000	107200000	111800000	116100000	117800000	120600000	121500000	125000000	128900000	142600000	147000000	150300000	155000000	156500000	159100000	160500000	165500000	167200000	170900000	172900000	176000000	180300000
	2300000	5400000	7200000	9200000	12700000	16200000	20400000	23900000	28000000	30200000	32400000	34600000	40100000	44100000	46800000	50700000	56100000	59000000	61300000	68900000	69700000	84900000	88400000	92000000	94700000	99700000	102200000	107200000	111800000	116100000	117800000	120600000	121500000	125000000	128900000	142600000	147000000	150300000	155000000	156500000	159100000	160500000	165500000	167200000	170900000	172900000	176000000	180300000	185800000
[truncated: 1,220 more rows]
[truncated: 1,574 more columns]
