# Supplementary material for: Germline structural variation globally impacts the cancer transcriptome including disease-relevant genes
Source: Cell Rep Med. 2024 Mar 4;5(3):101446. doi: 10.1016/j.xcrm.2024.101446 (PMC10983041; doi:10.1016/j.xcrm.2024.101446)
Supplement: Table S3. Gene-level associations between expression and nearby germline SV breakpoint, related to Figure 2 — Provided as an Excel file. Complete set of gene-level associations between mRNA expression and nearby germline SV breakpoint in the PCAWG cohort, according to region examined (e.g., 100 kb upstream, 100 kb downstream, within the gene body, 1 Mb upstream or downstream, gene 3′ UTR, and 2 kb upstream). Results provided using linear regression models evaluated significant associations without any correction for covariates or when correcting for tumor tissue type or for tissue type, gene-level copy, tumor ploidy, and tumor purity. Also provided for each gene is the percentage of the 1070 cell lines in DepMap for which the gene is essential (gene score<−0.75). [file mmc4.xlsx]

## Sheet: Table S3
					germline	germline	germline	germline	germline	germline	germline	germline	germline	germline	germline	germline	germline	germline	germline	germline	germline	germline	germline	germline	germline	germline	germline	germline	germline	germline	germline	germline	germline	germline	germline	germline	germline	germline	germline	germline	germline	germline	germline	germline	germline	germline	germline	germline	germline
					1MB	1MB	1MB	1MB	1MB	1MB	1MB	1MB	within gene	within gene	within gene	within gene	within gene	within gene	within gene	within gene	100kb upstream	100kb upstream	100kb upstream	100kb upstream	100kb upstream	100kb upstream	100kb upstream	100kb upstream	2kb upstream	2kb upstream	2kb upstream	2kb upstream	2kb upstream	2kb upstream	2kb upstream	2kb upstream	100kb downstream	100kb downstream	100kb downstream	100kb downstream	100kb downstream	100kb downstream	100kb downstream	100kb downstream	3'UTR	3'UTR	3'UTR	3'UTR	3'UTR
					# samples bp	no correction for covariates	no correction for covariates	tissue type	tissue type	tissue type+copy+ploidy+purity	tissue type+copy+ploidy+purity	tissue type+copy+ploidy+purity	# samples bp	no correction for covariates	no correction for covariates	tissue type	tissue type	tissue type+copy+ploidy+purity	tissue type+copy+ploidy+purity	tissue type+copy+ploidy+purity	# samples bp	no correction for covariates	no correction for covariates	tissue type	tissue type	tissue type+copy+ploidy+purity	tissue type+copy+ploidy+purity	tissue type+copy+ploidy+purity	# samples bp	no correction for covariates	no correction for covariates	tissue type	tissue type	tissue type+copy+ploidy+purity	tissue type+copy+ploidy+purity	tissue type+copy+ploidy+purity	# samples bp	no correction for covariates	no correction for covariates	tissue type	tissue type	tissue type+copy+ploidy+purity	tissue type+copy+ploidy+purity	tissue type+copy+ploidy+purity	# samples bp	no correction for covariates	no correction for covariates	tissue type	tissue type
Entrez id	Symbol	Title	cytoband region	COSMIC gene	# samples bp	t	p	t	p	t	p	fdr	# samples bp	t	p	t	p	t	p	fdr	# samples bp	t	p	t	p	t	p	fdr	# samples bp	t	p	t	p	t	p	fdr	# samples bp	t	p	t	p	t	p	fdr	# samples bp	t	p	t	p
1	A1BG	alpha-1-B glycoprotein	19q13.43	0	381	1.63026	0.103305	0.988431	0.323143	0.959079	0.337715	1.0002	0	0	1	0	1	0	1	---	3	2.0256	0.0430237	2.10768	0.035268	2.02215	0.0433857	0.732296	0	0	1	0	1	0	1	---	2	-0.538562	0.590288	0.0234807	0.981271	0.00457218	0.996353	---	0	0	1	0	1
2	A2M	alpha-2-macroglobulin	12p13.31	0	1069	1.04543	0.296034	0.716923	0.473562	0.374335	0.708222	1.01378	2	0.600785	0.548095	-0.183207	0.854667	-0.555773	0.578471	---	2	-0.687001	0.492213	-0.362163	0.717295	-0.525264	0.599498	---	0	0	1	0	1	0	1	---	0	0	1	0	1	0	1	---	0	0	1	0	1
3	A2MP1	alpha-2-macroglobulin pseudogene 1	12p13.31	0	1073	-2.50601	0.0123401	-0.421593	0.673399	-0.603797	0.546094	1.01812	0	0	1	0	1	0	1	---	0	0	1	0	1	0	1	---	0	0	1	0	1	0	1	---	2	-0.533146	0.59403	0.108675	0.913478	0.135898	0.891925	---	0	0	1	0	1
9	NAT1	N-acetyltransferase 1	8p22	0	1184	0.705418	0.480685	1.41956	0.155998	1.42969	0.153069	0.933788	2	-1.17283	0.241094	-1.25362	0.210227	-1.21719	0.223776	---	1	-0.557527	0.57727	0.0999383	0.92041	0.141808	0.887256	---	0	0	1	0	1	0	1	---	4	-0.898038	0.369343	-0.69136	0.489474	-0.693943	0.487854	1.09573	1	-0.787295	0.431262	-0.868787	0.385139
10	NAT2	N-acetyltransferase 2	8p22	0	1184	0.556107	0.57824	0.288425	0.773072	0.121274	0.903495	1.01115	3	0.796215	0.426062	0.0435823	0.965245	0.0219292	0.982508	1.00475	2	-0.46714	0.640484	-0.198737	0.842502	-0.197453	0.843507	---	0	0	1	0	1	0	1	---	3	-0.663583	0.507083	-0.0865705	0.931028	0.000365232	0.999709	1.00806	0	0	1	0	1
12	SERPINA3	serpin family A member 3	14q32.13	0	235	2.60507	0.00929759	2.70969	0.0068315	2.67097	0.00766691	0.463162	3	3.67054	0.000252532	6.07143	1.7e-09	6.13797	1.13816e-09	4.90753e-07	6	1.26183	0.207253	1.159	0.246688	1.09713	0.272806	1.07883	0	0	1	0	1	0	1	---	27	0.065774	0.947569	1.2314	0.218417	1.24458	0.213534	1.09458	2	4.77396	2.03e-06	7.75426	1.9e-14
13	AADAC	arylacetamide deacetylase	3q25.1	0	1134	0.0376006	0.970012	-0.766725	0.443398	-0.657705	0.510855	1.01825	1	-0.562459	0.573907	-0.478072	0.632687	-0.432782	0.665252	---	27	-0.774619	0.438716	-0.920657	0.357416	-0.875379	0.381545	1.10108	0	0	1	0	1	0	1	---	27	-0.212075	0.832084	-0.832311	0.405401	-0.779336	0.435938	1.1026	0	0	1	0	1
14	AAMP	angio associated migratory cell protein	2q35	0	893	2.18911	0.0287785	0.222582	0.823899	0.58802	0.556631	1.01582	0	0	1	0	1	0	1	---	2	-0.150369	0.880498	-0.530641	0.595767	-0.309232	0.7572	---	0	0	1	0	1	0	1	---	2	-0.279395	0.779989	-1.13325	0.257339	-1.00385	0.315655	---	0	0	1	0	1
15	AANAT	aralkylamine N-acetyltransferase	17q25.1	0	550	-0.323187	0.746609	0.00296711	0.997633	0.17391	0.861966	1.01074	0	0	1	0	1	0	1	---	237	-0.959459	0.337518	-0.811445	0.417273	-0.620173	0.535263	1.10143	0	0	1	0	1	0	1	---	0	0	1	0	1	0	1	---	0	0	1	0	1
16	AARS1	alanyl-tRNA synthetase 1	16q22.1	0	1039	-1.08818	0.276733	1.05664	0.290889	0.545862	0.585264	1.01315	2	1.16427	0.244543	1.11299	0.265936	1.42459	0.15454	---	2	1.35357	0.176126	1.27864	0.201274	1.26746	0.205241	---	0	0	1	0	1	0	1	---	1	-0.0187118	0.985074	-0.778963	0.436157	-0.477597	0.633025	---	0	0	1	0	1
18	ABAT	4-aminobutyrate aminotransferase	16p13.2	0	616	-0.962551	0.335965	-1.1168	0.264305	-1.28525	0.198956	0.96907	14	-0.535203	0.592608	-1.13471	0.256724	-1.24699	0.212648	1.00557	325	-1.78193	0.0750102	-0.914158	0.360819	-1.01581	0.309929	1.09204	0	0	1	0	1	0	1	---	3	-0.913673	0.36107	-2.5115	0.0121539	-2.66617	0.00777639	0.389252	0	0	1	0	1
19	ABCA1	ATP binding cassette subfamily A member 1	9q31.1	0	960	0.429193	0.667858	0.242555	0.808392	-0.354593	0.722958	1.01394	175	2.54421	0.0110755	1.97899	0.0480482	1.48319	0.138289	0.913518	0	0	1	0	1	0	1	---	0	0	1	0	1	0	1	---	7	-0.461353	0.644628	-0.289107	0.77255	-0.256406	0.797682	1.053	0	0	1	0	1
20	ABCA2	ATP binding cassette subfamily A member 2	9q34.3	0	1014	2.13823	0.032697	0.78214	0.434288	0.386346	0.69931	1.0127	0	0	1	0	1	0	1	---	1	0.300532	0.763823	-0.253389	0.800011	-0.162354	0.871055	---	0	0	1	0	1	0	1	---	0	0	1	0	1	0	1	---	0	0	1	0	1
21	ABCA3	ATP binding cassette subfamily A member 3	16p13.3	0	717	-0.156105	0.875976	-0.0718126	0.942763	-0.207531	0.83563	1.01084	1	-1.26196	0.207204	-0.937514	0.348685	-0.732244	0.464164	---	0	0	1	0	1	0	1	---	0	0	1	0	1	0	1	---	1	0.210966	0.832949	0.364187	0.715783	0.210025	0.833684	---	0	0	1	0	1
22	ABCB7	ATP binding cassette subfamily B member 7	Xq13.3	0	70	-2.26017	0.0239868	-2.06805	0.0388511	-1.84119	0.0658438	0.817475	1	-2.48944	0.0129272	-2.03836	0.0417348	-2.0626	0.0393684	---	3	-1.70876	0.0877512	-1.1259	0.260436	-1.10823	0.267988	1.07559	0	0	1	0	1	0	1	---	5	-2.24879	0.0247043	-2.22642	0.0261727	-1.76921	0.0771161	0.890789	0	0	1	0	1
23	ABCF1	ATP binding cassette subfamily F member 1	6p21.33	0	1213	2.31227	0.0209291	2.25359	0.0244037	2.69037	0.00723765	0.455199	0	0	1	0	1	0	1	---	1	0.341968	0.732434	0.665765	0.50569	1.10947	0.267451	---	0	0	1	0	1	0	1	---	5	1.25332	0.21033	0.881697	0.378119	-0.0966773	0.922999	1.02904	0	0	1	0	1
24	ABCA4	ATP binding cassette subfamily A member 4	1p22.1	0	677	1.78574	0.0743904	1.21149	0.22595	1.10889	0.267701	0.988953	0	0	1	0	1	0	1	---	2	-0.37876	0.704932	-1.28743	0.198195	-1.39584	0.163023	---	0	0	1	0	1	0	1	---	2	0.18286	0.854938	0.299755	0.764416	0.300775	0.763639	---	0	0	1	0	1
25	ABL1	ABL proto-oncogene 1, non-receptor tyrosine kinase	9q34.12	1	579	0.478299	0.632523	-0.47209	0.636949	-0.5693	0.569261	1.01617	84	0.265621	0.790576	-0.802351	0.42251	-0.824352	0.409905	1.03085	16	0.479487	0.631678	0.0752391	0.940037	0.248934	0.803455	1.05125	0	0	1	0	1	0	1	---	2	0.177966	0.85878	0.43627	0.66272	0.586087	0.557928	---	0	0	1	0	1
26	AOC1	amine oxidase copper containing 1	7q36.1	0	864	1.18657	0.235628	-1.23281	0.217889	-1.33735	0.181365	0.955571	6	-0.783052	0.433749	-1.65176	0.0988486	-1.61651	0.106249	0.854137	73	1.22471	0.220922	-0.550005	0.582419	-0.427032	0.669433	1.07444	0	0	1	0	1	0	1	---	6	-0.783052	0.433749	-1.65176	0.0988486	-1.61651	0.106249	0.975312	0	0	1	0	1
27	ABL2	ABL proto-oncogene 2, non-receptor tyrosine kinase	1q25.2	1	858	1.18944	0.234497	0.977644	0.32845	0.6064	0.544365	1.01829	11	0.166763	0.867584	0.197444	0.843514	0.214946	0.829847	1.02419	2	-0.495895	0.620058	-0.488848	0.62504	-0.452112	0.651271	---	0	0	1	0	1	0	1	---	15	-0.80496	0.421	-1.63924	0.101428	-1.95508	0.0508087	0.793496	0	0	1	0	1
28	ABO	ABO, alpha 1-3-N-acetylgalactosaminyltransferase and alpha 1-3-galactosyltransferase	9q34.2	0	1038	0.374121	0.70838	1.53576	0.124864	1.54928	0.12158	0.886313	5	-1.26777	0.205123	-1.0092	0.313086	-1.14723	0.251517	1.00926	16	1.44114	0.149804	1.81656	0.0695357	1.92413	0.0545777	0.783694	0	0	1	0	1	0	1	---	122	-0.48234	0.629651	-0.0178469	0.985764	0.110542	0.911998	1.0314	0	0	1	0	1
29	ABR	ABR activator of RhoGEF and GTPase	17p13.3	0	1138	0.808926	0.418716	1.6553	0.0981275	1.07142	0.2842	0.9909	51	0.105219	0.916219	0.122938	0.902177	-0.0275228	0.978047	1.0043	373	0.961516	0.336484	1.29257	0.19641	0.943889	0.345419	1.09865	0	0	1	0	1	0	1	---	26	-0.396142	0.69207	0.943519	0.345607	0.609876	0.542061	1.08514	0	0	1	0	1
30	ACAA1	acetyl-CoA acyltransferase 1	3p22.2	0	256	-2.59234	0.00964697	-0.656092	0.511892	-0.706571	0.479972	1.01579	0	0	1	0	1	0	1	---	1	-0.353139	0.724045	-0.31759	0.750852	-0.317012	0.75129	---	0	0	1	0	1	0	1	---	0	0	1	0	1	0	1	---	0	0	1	0	1
32	ACACB	acetyl-CoA carboxylase beta	12q24.11	0	55	-2.24772	0.024773	-1.65543	0.0981005	-1.80655	0.0710858	0.827089	2	-0.713179	0.475872	-0.59896	0.549314	-0.83364	0.404652	---	1	-1.28304	0.199722	-1.07048	0.28462	-1.15861	0.246847	---	0	0	1	0	1	0	1	---	1	-1.04599	0.295774	-1.02957	0.303424	-1.14664	0.251761	---	0	0	1	0	1
33	ACADL	acyl-CoA dehydrogenase long chain	2q34	0	39	-0.37377	0.708641	0.234702	0.814481	0.0966185	0.923046	1.01119	1	0.563773	0.573013	1.75662	0.0792399	1.61681	0.106186	---	1	0.079345	0.936771	0.533612	0.59371	0.494996	0.620695	---	0	0	1	0	1	0	1	---	1	0.079345	0.936771	0.533612	0.59371	0.494996	0.620695	---	0	0	1	0	1
34	ACADM	acyl-CoA dehydrogenase medium chain	1p31.1	0	175	1.53748	0.124437	-0.356309	0.721673	-0.261012	0.794129	1.01098	2	-1.89248	0.0586641	-0.36914	0.712089	-0.50017	0.617048	---	13	-0.248621	0.803696	0.568419	0.569858	0.944023	0.345351	1.09903	0	0	1	0	1	0	1	---	4	-2.00462	0.0452249	-0.461887	0.644247	-0.354877	0.722745	1.06231	0	0	1	0	1
35	ACADS	acyl-CoA dehydrogenase short chain	12q24.31	0	96	0.415319	0.677982	-0.511726	0.608938	-0.473196	0.63616	1.01316	0	0	1	0	1	0	1	---	1	0.730903	0.464979	-0.0764927	0.93904	0.388305	0.69786	---	0	0	1	0	1	0	1	---	1	-0.073821	0.941165	-0.00496978	0.996036	-0.0472739	0.962303	---	0	0	1	0	1
36	ACADSB	acyl-CoA dehydrogenase short/branched chain	10q26.13	0	134	3.142	0.00171849	0.505249	0.613478	0.458013	0.647027	1.01401	1	0.369512	0.711811	0.258099	0.796375	0.218135	0.827361	---	1	0.488249	0.625462	-1.79243	0.0733192	-1.8376	0.0663719	---	0	0	1	0	1	0	1	---	1	-0.389356	0.697081	-0.930919	0.352085	-0.600347	0.54839	---	1	0.369512	0.711811	0.258099	0.796375
37	ACADVL	acyl-CoA dehydrogenase very long chain	17p13.1	0	688	1.83913	0.0661391	1.81928	0.0691197	1.57393	0.115771	0.880014	0	0	1	0	1	0	1	---	0	0	1	0	1	0	1	---	0	0	1	0	1	0	1	---	3	0.391717	0.695336	-0.86301	0.388306	-0.880814	0.378597	1.10752	0	0	1	0	1
38	ACAT1	acetyl-CoA acetyltransferase 1	11q22.3	0	286	3.10182	0.00196764	-0.884789	0.376449	-0.70007	0.484021	1.01667	0	0	1	0	1	0	1	---	2	0.353721	0.723609	1.08744	0.277063	1.01811	0.308835	---	0	0	1	0	1	0	1	---	4	-0.916998	0.359326	0.322979	0.746768	0.295286	0.767827	1.06169	0	0	1	0	1
39	ACAT2	acetyl-CoA acetyltransferase 2	6q25.3	0	904	-1.55839	0.119402	-0.710009	0.477838	-0.654988	0.512602	1.01793	0	0	1	0	1	0	1	---	282	-0.736971	0.461282	-0.37768	0.705736	-0.304216	0.761017	1.0561	0	0	1	0	1	0	1	---	0	0	1	0	1	0	1	---	0	0	1	0	1
40	ASIC2	acid sensing ion channel subunit 2	17q11.2	0	422	0.600738	0.548127	1.1387	0.255058	1.14913	0.250734	0.984917	9	4.08554	4.69e-05	4.13703	3.77e-05	4.12284	4.00304e-05	0.00558424	0	0	1	0	1	0	1	---	0	0	1	0	1	0	1	---	0	0	1	0	1	0	1	---	0	0	1	0	1
41	ASIC1	acid sensing ion channel subunit 1	12q13.12	0	634	-2.49084	0.0128768	0.123379	0.901828	0.359982	0.718924	1.01436	1	-0.649361	0.516227	-0.998596	0.318194	-1.10421	0.269727	---	0	0	1	0	1	0	1	---	0	0	1	0	1	0	1	---	1	-0.401059	0.688447	-0.174256	0.861694	0.302001	0.762704	---	0	0	1	0	1
43	ACHE	acetylcholinesterase (Cartwright blood group)	7q22.1	0	1042	-2.04222	0.041345	-2.69714	0.00709281	-2.54175	0.0111564	0.522666	0	0	1	0	1	0	1	---	364	-1.85822	0.063379	-1.9913	0.0466765	-1.45662	0.145487	0.999071	0	0	1	0	1	0	1	---	0	0	1	0	1	0	1	---	0	0	1	0	1
47	ACLY	ATP citrate lyase	17q21.2	0	1135	-0.249479	0.803032	-0.448811	0.65365	-1.0654	0.286911	0.992067	0	0	1	0	1	0	1	---	8	0.221217	0.824961	0.357891	0.720488	0.63936	0.522712	1.10088	0	0	1	0	1	0	1	---	0	0	1	0	1	0	1	---	0	0	1	0	1
48	ACO1	aconitase 1	9p21.1	0	806	-0.0389686	0.968922	1.11628	0.264527	1.09227	0.274936	0.98817	0	0	1	0	1	0	1	---	15	-1.13858	0.255101	0.790709	0.429272	0.757844	0.448695	1.11043	0	0	1	0	1	0	1	---	1	-0.488618	0.625201	-0.175255	0.860909	-0.329035	0.742187	---	0	0	1	0	1
49	ACR	acrosin	22q13.33	0	61	-0.81294	0.416412	-0.397291	0.691224	-0.429265	0.667808	1.01444	1	0.000361564	0.999712	0.390152	0.696494	0.415436	0.677898	---	1	0.000361564	0.999712	0.390152	0.696494	0.415436	0.677898	---	1	0.000361564	0.999712	0.390152	0.696494	0.415436	0.677898	---	0	0	1	0	1	0	1	---	0	0	1	0	1
50	ACO2	aconitase 2	22q13.2	0	504	4.57947	5.14e-06	1.87915	0.060469	1.55691	0.119759	0.8837	0	0	1	0	1	0	1	---	2	0.924265	0.355532	0.594435	0.552335	-0.102084	0.918707	---	0	0	1	0	1	0	1	---	1	1.53794	0.124323	0.358406	0.720103	0.442002	0.658569	---	0	0	1	0	1
51	ACOX1	acyl-CoA oxidase 1	17q25.1	0	448	0.363507	0.716289	-0.578061	0.563332	-0.815296	0.415067	1.00967	1	0.108562	0.913568	0.382204	0.702379	0.446657	0.655204	---	2	0.301425	0.763142	0.798044	0.425004	0.701027	0.483424	---	0	0	1	0	1	0	1	---	10	0.934432	0.350267	1.40235	0.161073	1.10957	0.267411	1.09555	0	0	1	0	1
52	ACP1	acid phosphatase 1	2p25.3	0	305	0.991637	0.321572	-0.182159	0.855489	-0.278423	0.780737	1.01086	0	0	1	0	1	0	1	---	4	1.14248	0.253479	0.863082	0.388267	1.30401	0.192483	1.03427	0	0	1	0	1	0	1	---	15	-0.0721854	0.942466	-0.603387	0.546366	-0.162648	0.870824	1.03785	0	0	1	0	1
53	ACP2	acid phosphatase 2, lysosomal	11p11.2	0	903	-0.486028	0.627035	2.50216	0.0124775	2.33	0.0199734	0.613802	0	0	1	0	1	0	1	---	2	-0.262416	0.793045	0.0359958	0.971292	-0.247449	0.804603	---	0	0	1	0	1	0	1	---	2	0.474859	0.634973	0.991322	0.32173	1.20225	0.229507	---	0	0	1	0	1
54	ACP5	acid phosphatase 5, tartrate resistant	19p13.2	0	781	0.492806	0.622239	1.2334	0.217672	1.25885	0.208334	0.972847	0	0	1	0	1	0	1	---	88	0.0887373	0.929305	0.839864	0.401154	0.657763	0.510818	1.09891	0	0	1	0	1	0	1	---	1	0.383904	0.701117	-0.193766	0.846392	-0.181775	0.85579	---	0	0	1	0	1
55	ACP3	acid phosphatase 3	3q22.1	0	792	4.93258	9.24e-07	1.56443	0.117983	1.67205	0.0947784	0.854234	1	-0.218613	0.826988	-0.278735	0.780497	-0.306933	0.758948	---	273	5.66471	1.84e-08	1.677	0.0938051	1.79274	0.0732688	0.849085	1	-0.500205	0.617021	-0.339305	0.73444	-0.199299	0.842063	---	1	-0.305012	0.760409	-0.456453	0.648148	-0.354225	0.723233	---	0	0	1	0	1
56	ACRV1	acrosomal vesicle protein 1	11q24.2	0	295	-0.678944	0.497303	0.137638	0.89055	-0.0274799	0.978082	1.00785	0	0	1	0	1	0	1	---	1	0.274131	0.784031	-0.343858	0.731014	-0.329513	0.741826	---	0	0	1	0	1	0	1	---	7	-0.6299	0.528878	-0.369647	0.711711	-0.419651	0.674816	1.0751	0	0	1	0	1
58	ACTA1	actin alpha 1, skeletal muscle	1q42.13	0	832	-0.948261	0.343185	3.55e-05	0.999972	-0.0504274	0.95979	1.00856	0	0	1	0	1	0	1	---	2	1.75689	0.0791881	1.36541	0.172382	1.23317	0.217759	---	0	0	1	0	1	0	1	---	4	-0.351759	0.72508	-0.739596	0.459691	-0.756772	0.449337	1.10314	0	0	1	0	1
59	ACTA2	actin alpha 2, smooth muscle	10q23.31	0	155	-0.292871	0.769671	-0.132096	0.894931	-0.0155552	0.987592	1.00837	0	0	1	0	1	0	1	---	1	-0.0414407	0.966951	-0.861499	0.389137	-0.571918	0.567486	---	0	0	1	0	1	0	1	---	1	0.634583	0.52582	0.750064	0.453365	0.267507	0.789125	---	0	0	1	0	1
60	ACTB	actin beta	7p22.1	0	408	-1.23701	0.216321	-1.14353	0.253051	-1.6708	0.0950257	0.855455	1	0.493012	0.622093	-0.252393	0.800781	0.348647	0.727416	---	0	0	1	0	1	0	1	---	0	0	1	0	1	0	1	---	0	0	1	0	1	0	1	---	0	0	1	0	1
70	ACTC1	actin alpha cardiac muscle 1	15q14	0	288	0.732337	0.464104	-1.28504	0.199027	-1.32642	0.184957	0.957354	0	0	1	0	1	0	1	---	1	-0.361477	0.717805	-0.278173	0.780928	-0.191518	0.848153	---	0	0	1	0	1	0	1	---	149	0.894306	0.371335	-0.997319	0.318813	-1.00921	0.31308	1.09761	0	0	1	0	1
72	ACTG2	actin gamma 2, smooth muscle	2p13.1	0	283	0.582736	0.560179	0.562741	0.573717	0.820237	0.412246	1.0102	0	0	1	0	1	0	1	---	8	-0.359027	0.719637	0.169795	0.865201	0.346355	0.729138	1.06115	0	0	1	0	1	0	1	---	0	0	1	0	1	0	1	---	0	0	1	0	1
81	ACTN4	actinin alpha 4	19q13.2	0	188	1.18366	0.236779	1.69651	0.0900508	2.10916	0.03514	0.687116	3	-1.52799	0.126774	-0.464004	0.64273	-0.469505	0.638795	1.04368	3	0.66632	0.505333	0.266	0.790286	0.354019	0.723387	1.0614	0	0	1	0	1	0	1	---	9	1.22828	0.219578	2.7317	0.00639415	2.64257	0.00833648	0.401832	0	0	1	0	1
86	ACTL6A	actin like 6A	3q26.33	0	997	-0.804899	0.421036	2.08494	0.0372876	1.85349	0.064061	0.809347	1	1.50262	0.133196	1.14395	0.252873	1.34268	0.179631	---	21	-0.859234	0.390381	0.55176	0.581216	0.373925	0.708527	1.06401	0	0	1	0	1	0	1	---	10	0.30277	0.762117	0.802976	0.422149	1.08533	0.277996	1.09672	0	0	1	0	1
87	ACTN1	actinin alpha 1	14q24.1	0	723	2.60591	0.00927508	1.22212	0.221905	1.42256	0.155127	0.935162	2	0.094847	0.924452	-0.5136	0.607627	-0.277986	0.781071	---	7	1.14516	0.252369	0.288325	0.773148	0.367709	0.713156	1.06313	0	0	1	0	1	0	1	---	2	0.0687742	0.945181	0.707949	0.479116	0.818846	0.413039	---	0	0	1	0	1
88	ACTN2	actinin alpha 2	1q43	0	1182	-0.471394	0.637444	0.463791	0.642882	0.499321	0.617646	1.01407	1	-0.430994	0.666549	-0.208797	0.834643	-0.23197	0.816601	---	6	0.363196	0.716522	1.06547	0.28688	1.03047	0.303001	1.09302	0	0	1	0	1	0	1	---	1	-0.419444	0.674966	-0.0376813	0.969948	-0.0464434	0.962965	---	0	0	1	0	1
89	ACTN3	actinin alpha 3	11q13.2	0	1042	0.663753	0.506974	1.43616	0.151219	1.18542	0.236089	0.977923	0	0	1	0	1	0	1	---	22	1.21641	0.224064	1.34244	0.17971	1.25534	0.209604	1.04997	0	0	1	0	1	0	1	---	0	0	1	0	1	0	1	---	0	0	1	0	1
90	ACVR1	activin A receptor type 1	2q24.1	1	565	-6.94848	6e-12	0.0244234	0.980519	0.127213	0.898793	1.01081	80	-6.59584	6.29e-11	-0.0339435	0.972928	0.215725	0.829239	1.02451	1	-0.187415	0.851367	-0.093172	0.925783	-0.0571448	0.954439	---	0	0	1	0	1	0	1	---	2	0.38252	0.702142	0.579796	0.562162	0.294388	0.768513	---	0	0	1	0	1
91	ACVR1B	activin A receptor type 1B	12q13.13	0	531	0.746007	0.455807	0.867008	0.386113	0.679127	0.49719	1.01761	4	-1.08182	0.279546	0.858469	0.390807	1.11823	0.263697	1.02183	1	1.82305	0.0685414	2.72942	0.00643832	2.98153	0.00292669	---	0	0	1	0	1	0	1	---	429	0.848369	0.3964	0.949043	0.342792	0.666463	0.505245	1.08726	0	0	1	0	1
92	ACVR2A	activin A receptor type 2A	2q22.3	1	144	0.453264	0.65044	0.838039	0.402177	0.553009	0.580362	1.01376	2	-0.0664876	0.947001	0.247256	0.804753	0.240985	0.809608	---	21	-0.200741	0.840935	0.19389	0.846295	0.141863	0.887213	1.03424	0	0	1	0	1	0	1	---	3	0.217524	0.827836	0.43857	0.661053	-0.141852	0.887221	1.03311	0	0	1	0	1
93	ACVR2B	activin A receptor type 2B	3p22.2	0	249	0.217366	0.82796	0.275718	0.782813	-0.617381	0.537102	1.01798	0	0	1	0	1	0	1	---	1	0.425094	0.670843	0.164098	0.869682	-0.59154	0.554271	---	0	0	1	0	1	0	1	---	0	0	1	0	1	0	1	---	0	0	1	0	1
94	ACVRL1	activin A receptor like type 1	12q13.13	0	531	-1.22369	0.221306	-0.991698	0.321547	-1.71958	0.0857697	0.845034	0	0	1	0	1	0	1	---	1	-1.30901	0.190778	-1.21709	0.223812	-1.36985	0.170993	---	0	0	1	0	1	0	1	---	431	-1.30689	0.191498	-1.09745	0.272665	-1.8222	0.0686766	0.861251	0	0	1	0	1
95	ACY1	aminoacylase 1	3p21.2	0	91	1.07722	0.281595	0.0969066	0.922817	0.42554	0.67052	1.0132	0	0	1	0	1	0	1	---	3	0.176958	0.859571	-0.165446	0.868621	0.0639739	0.949002	1.02004	0	0	1	0	1	0	1	---	0	0	1	0	1	0	1	---	0	0	1	0	1
97	ACYP1	acylphosphatase 1	14q24.3	0	95	0.648204	0.516975	0.249223	0.803232	0.303807	0.761328	1.01099	28	0.871018	0.383916	0.420332	0.674319	0.393282	0.694182	1.02762	2	-0.020579	0.983585	0.0650358	0.948156	0.0982588	0.921743	---	0	0	1	0	1	0	1	---	0	0	1	0	1	0	1	---	0	0	1	0	1
100	ADA	adenosine deaminase	20q13.12	0	957	-0.679193	0.497145	0.101016	0.919555	0.331303	0.740474	1.01271	3	0.35016	0.72628	-0.212477	0.831771	-0.391224	0.695702	1.02763	511	-0.774061	0.439045	-0.0421445	0.966391	0.208819	0.834626	1.04689	0	0	1	0	1	0	1	---	2	-0.0679022	0.945875	0.0353037	0.971843	0.388406	0.697786	---	0	0	1	0	1
101	ADAM8	ADAM metallopeptidase domain 8	10q26.3	0	768	0.673159	0.500974	0.712632	0.476213	0.522518	0.601407	1.01246	1	-0.123711	0.901565	-0.0659568	0.947423	-0.296646	0.766789	---	295	0.0931793	0.925776	0.162954	0.870582	0.00826397	0.993408	1.0091	0	0	1	0	1	0	1	---	10	0.927704	0.353745	0.394954	0.692947	0.0811779	0.935314	1.02616	1	-0.123711	0.901565	-0.0659568	0.947423
102	ADAM10	ADAM metallopeptidase domain 10	15q21.3	0	351	0.221846	0.824471	2.02575	0.043014	2.06334	0.0392975	0.717101	47	0.711939	0.476639	1.83769	0.066357	1.36855	0.1714	0.993828	1	-0.871437	0.383687	-1.37447	0.169554	-1.55611	0.119949	---	0	0	1	0	1	0	1	---	2	-1.11217	0.266283	-1.16354	0.244844	-1.13089	0.258332	---	0	0	1	0	1
103	ADAR	adenosine deaminase RNA specific	1q21.3	0	147	-0.985876	0.32439	-0.448179	0.654105	-0.451288	0.651864	1.01397	0	0	1	0	1	0	1	---	6	-1.0523	0.292873	-1.02396	0.306062	-1.38875	0.165171	1.02052	0	0	1	0	1	0	1	---	0	0	1	0	1	0	1	---	0	0	1	0	1
104	ADARB1	adenosine deaminase RNA specific B1	21q22.3	0	1041	-1.61016	0.107623	0.185492	0.852875	-0.17119	0.864104	1.01134	3	-0.149963	0.880819	0.741614	0.458468	0.795912	0.426243	1.03199	348	-1.56677	0.117428	0.0559429	0.955397	-0.237956	0.811956	1.04961	0	0	1	0	1	0	1	---	4	0.222051	0.824311	-0.634001	0.526202	-0.547415	0.584197	1.08373	0	0	1	0	1
105	ADARB2	adenosine deaminase RNA specific B2 (inactive)	10p15.3	0	486	-1.69326	0.0906619	-1.17989	0.238279	-1.21732	0.223725	0.974911	251	-1.22291	0.221599	-0.641221	0.521503	-0.68451	0.493787	1.04183	7	-1.12962	0.25886	-0.682482	0.495067	-0.699465	0.484399	1.10156	0	0	1	0	1	0	1	---	1	-0.423949	0.671678	-0.267553	0.78909	-0.249247	0.803213	---	0	0	1	0	1
107	ADCY1	adenylate cyclase 1	7p12.3	0	288	0.651874	0.514606	1.52162	0.12837	1.44145	0.149722	0.933974	34	-0.0742688	0.940809	0.45404	0.649883	0.387109	0.698745	1.02573	3	-0.169063	0.865775	-0.0632223	0.9496	-0.021532	0.982825	1.01111	0	0	1	0	1	0	1	---	31	0.406313	0.684584	2.23589	0.0255439	2.13433	0.0330207	0.712285	0	0	1	0	1
108	ADCY2	adenylate cyclase 2	5p15.31	0	409	-1.96052	0.0501628	-0.605365	0.545052	-0.689976	0.490344	1.01683	7	-0.764571	0.444675	-0.261788	0.79353	-0.241535	0.809182	1.02046	119	-0.749998	0.453401	-0.474515	0.63522	-0.556879	0.577715	1.09333	0	0	1	0	1	0	1	---	113	-1.78476	0.0745501	-0.0425217	0.96609	-0.30717	0.758768	1.06055	0	0	1	0	1
109	ADCY3	adenylate cyclase 3	2p23.3	0	275	1.14015	0.254448	2.31515	0.0207743	2.21101	0.0272253	0.659267	18	0.617313	0.537144	-0.304337	0.760925	-0.312173	0.754964	1.02367	143	0.363195	0.716522	1.59125	0.11182	1.54424	0.122797	0.96862	0	0	1	0	1	0	1	---	2	1.88239	0.0600219	1.19605	0.231915	1.21495	0.224628	---	0	0	1	0	1
111	ADCY5	adenylate cyclase 5	3q21.1	0	160	0.172857	0.862792	0.168713	0.866051	0.0554661	0.955776	1.00826	3	-0.608638	0.542878	0.183978	0.854062	0.163421	0.870215	1.02418	148	0.202705	0.8394	0.107508	0.914404	0.0122027	0.990266	1.00998	0	0	1	0	1	0	1	---	0	0	1	0	1	0	1	---	0	0	1	0	1
112	ADCY6	adenylate cyclase 6	12q13.12	0	688	-3.53259	0.000426931	-0.611257	0.541146	-1.05294	0.292584	0.996967	0	0	1	0	1	0	1	---	2	-0.557483	0.5773	-1.13707	0.255739	-0.926045	0.354611	---	0	0	1	0	1	0	1	---	2	0.030782	0.975448	-0.601794	0.547426	-0.420274	0.674362	---	0	0	1	0	1
113	ADCY7	adenylate cyclase 7	16q12.1	0	141	-0.112166	0.910711	-1.25693	0.209027	-1.68673	0.0919192	0.853254	0	0	1	0	1	0	1	---	7	-1.51217	0.13075	-1.00426	0.315459	-1.17609	0.239793	1.07065	0	0	1	0	1	0	1	---	0	0	1	0	1	0	1	---	0	0	1	0	1
114	ADCY8	adenylate cyclase 8	8q24.22	0	897	0.406111	0.684732	1.03999	0.298556	0.927896	0.353651	1.00178	862	0.811786	0.417073	1.0353	0.300739	0.860464	0.389707	1.03319	4	-0.68399	0.494112	-0.112521	0.910429	-0.106992	0.914813	1.02988	0	0	1	0	1	0	1	---	1	-0.360922	0.718221	-0.12024	0.904313	-0.210714	0.833147	---	0	0	1	0	1
115	ADCY9	adenylate cyclase 9	16p13.3	0	169	0.94103	0.346877	-0.350903	0.725723	-0.23631	0.813233	1.01075	12	0.319016	0.749769	-1.14214	0.253626	-1.24267	0.214237	1.00507	3	0.679336	0.497055	0.364084	0.71586	0.70666	0.479917	1.10217	0	0	1	0	1	0	1	---	7	-0.0405033	0.967699	2.04526	0.0410492	2.02343	0.0432528	0.761834	0	0	1	0	1
116	ADCYAP1	adenylate cyclase activating polypeptide 1	18p11.32	0	581	1.1569	0.247539	1.21596	0.224242	1.33702	0.181473	0.955479	0	0	1	0	1	0	1	---	119	-0.117519	0.906469	-0.0164075	0.986912	0.0868113	0.930836	1.02548	0	0	1	0	1	0	1	---	1	-0.37363	0.708745	-0.149148	0.881462	-0.171238	0.864066	---	0	0	1	0	1
117	ADCYAP1R1	ADCYAP receptor type I	7p14.3	0	794	-0.517385	0.604982	0.889947	0.373675	0.821605	0.411467	1.01088	1	-0.303809	0.761325	-0.182447	0.855263	-0.185421	0.852931	---	48	-0.176752	0.859733	0.493499	0.621751	0.490166	0.624107	1.08165	0	0	1	0	1	0	1	---	0	0	1	0	1	0	1	---	0	0	1	0	1
118	ADD1	adducin 1	4p16.3	0	831	1.74837	0.0806527	0.612568	0.540279	0.414429	0.678635	1.01325	0	0	1	0	1	0	1	---	0	0	1	0	1	0	1	---	0	0	1	0	1	0	1	---	2	1.16896	0.242648	-0.594029	0.552606	-0.672689	0.501276	---	0	0	1	0	1
119	ADD2	adducin 2	2p13.3	0	753	-0.221238	0.824945	-0.649243	0.516307	-0.609426	0.542359	1.01777	6	-1.42603	0.154116	-0.993511	0.320663	-0.982678	0.325966	1.0266	2	-0.754308	0.45081	-0.517641	0.604805	-0.516561	0.605559	---	0	0	1	0	1	0	1	---	1	-0.496378	0.619718	-1.40353	0.160721	-1.39432	0.163482	---	0	0	1	0	1
120	ADD3	adducin 3	10q25.1	0	1173	1.30275	0.192908	0.10316	0.917853	-0.0893693	0.928804	1.01146	37	1.59505	0.110961	0.895623	0.370635	0.607425	0.543685	1.05124	1	-1.44152	0.149695	-0.926351	0.354452	-1.29967	0.193968	---	0	0	1	0	1	0	1	---	3	-0.201724	0.840167	0.445758	0.655853	0.634436	0.525919	1.08912	0	0	1	0	1
123	PLIN2	perilipin 2	9p22.1	0	299	-1.12648	0.260187	-0.134107	0.893341	-0.0375863	0.970024	1.00828	0	0	1	0	1	0	1	---	5	0.468599	0.63944	0.549225	0.582954	0.521442	0.602156	1.08642	0	0	1	0	1	0	1	---	1	0.302564	0.762274	-1.2434	0.213965	-1.06542	0.286904	---	0	0	1	0	1
124	ADH1A	alcohol dehydrogenase 1A (class I), alpha polypeptide	4q23	0	543	0.760395	0.447166	-0.0876387	0.930179	-0.0473987	0.962203	1.00823	2	-0.426308	0.669959	-0.120058	0.904457	-0.0495431	0.960495	---	3	-0.530488	0.595871	3.47e-05	0.999972	0.0628317	0.949911	1.01981	0	0	1	0	1	0	1	---	2	-0.438231	0.661297	-0.0080539	0.993575	-0.0391837	0.968751	---	0	0	1	0	1
125	ADH1B	alcohol dehydrogenase 1B (class I), beta polypeptide	4q23	0	543	0.875864	0.381277	1.72343	0.0850705	1.68167	0.0928961	0.854034	1	0.968255	0.33311	2.29744	0.021767	1.8796	0.0604076	---	2	-0.28806	0.77335	0.352147	0.724791	0.200137	0.841408	---	0	0	1	0	1	0	1	---	2	1.05776	0.290374	2.11052	0.0350219	1.74574	0.0811154	---	0	0	1	0	1
126	ADH1C	alcohol dehydrogenase 1C (class I), gamma polypeptide	4q23	0	561	1.68012	0.0931906	1.51888	0.129058	1.36987	0.170987	0.947651	0	0	1	0	1	0	1	---	2	-0.195997	0.844646	0.263862	0.791932	0.213642	0.830863	---	0	0	1	0	1	0	1	---	2	0.692977	0.488456	0.403934	0.686334	0.258702	0.79591	---	0	0	1	0	1
127	ADH4	alcohol dehydrogenase 4 (class II), pi polypeptide	4q23	0	526	2.95066	0.00323173	1.60562	0.108623	1.63419	0.102485	0.869742	124	3.31066	0.000958059	1.20797	0.227299	1.22626	0.220345	0.996278	2	-0.471152	0.637617	0.00553498	0.995585	-0.0173697	0.986145	---	0	0	1	0	1	0	1	---	92	4.72486	2.57e-06	0.974528	0.329993	0.987162	0.323765	1.09984	0	0	1	0	1
128	ADH5	alcohol dehydrogenase 5 (class III), chi polypeptide	4q23	0	525	1.59643	0.110652	1.70267	0.0888907	0.980429	0.327074	0.997783	0	0	1	0	1	0	1	---	184	0.791455	0.428833	0.300463	0.763876	-0.183926	0.854103	1.04237	0	0	1	0	1	0	1	---	0	0	1	0	1	0	1	---	0	0	1	0	1
130	ADH6	alcohol dehydrogenase 6 (class V)	4q23	0	543	3.48907	0.000502035	2.44611	0.0145848	2.38788	0.0171019	0.599374	1	-0.453664	0.650152	-0.373745	0.708661	-0.38576	0.699743	---	2	0.21522	0.829632	0.941133	0.346828	1.01896	0.308431	---	0	0	1	0	1	0	1	---	125	3.59496	0.000337428	1.89156	0.058793	1.91883	0.0552457	0.812931	1	-0.453664	0.650152	-0.373745	0.708661
131	ADH7	alcohol dehydrogenase 7 (class IV), mu or sigma polypeptide	4q23	0	560	-0.154748	0.877045	0.301062	0.76342	0.272944	0.784944	1.01089	0	0	1	0	1	0	1	---	3	0.151454	0.879643	0.956564	0.338982	0.938951	0.347947	1.09814	0	0	1	0	1	0	1	---	2	0.408455	0.683012	1.21436	0.224852	1.2072	0.227595	---	0	0	1	0	1
132	ADK	adenosine kinase	10q22.2	0	83	0.785538	0.432291	1.86193	0.0628599	2.02036	0.043571	0.731687	20	-0.153782	0.877807	1.03905	0.298992	1.34727	0.178152	0.991754	1	1.39722	0.162601	2.17534	0.029801	2.09947	0.0359867	---	0	0	1	0	1	0	1	---	34	1.40586	0.160021	1.04883	0.29447	1.49494	0.135197	1.01445	0	0	1	0	1
133	ADM	adrenomedullin	11p15.4	0	954	-0.198435	0.842738	-1.40257	0.161006	-1.40045	0.161641	0.941547	0	0	1	0	1	0	1	---	841	-0.253771	0.799716	-1.43287	0.152158	-1.42149	0.155436	1.00829	0	0	1	0	1	0	1	---	2	-0.993425	0.320701	-0.74603	0.455797	-0.624244	0.532587	---	0	0	1	0	1
134	ADORA1	adenosine A1 receptor	1q32.1	0	406	-0.161425	0.871785	-0.0350498	0.972046	-0.0203226	0.983789	1.00798	29	-0.072461	0.942247	0.18048	0.856807	0.173977	0.861913	1.02381	0	0	1	0	1	0	1	---	0	0	1	0	1	0	1	---	7	-0.312348	0.75483	0.960274	0.337113	0.877034	0.380646	1.1077	0	0	1	0	1
135	ADORA2A	adenosine A2a receptor	22q11.23	0	1193	-0.672562	0.501354	-0.207831	0.835396	-0.180251	0.856987	1.0111	0	0	1	0	1	0	1	---	2	-0.989671	0.322532	-0.11252	0.91043	-0.0437196	0.965135	---	0	0	1	0	1	0	1	---	60	-0.107042	0.914774	-0.0521807	0.958393	-0.0431554	0.965585	1.01543	0	0	1	0	1
136	ADORA2B	adenosine A2b receptor	17p12	0	686	-1.18468	0.236377	-2.2188	0.026689	-2.74348	0.00617095	0.422867	6	-0.581959	0.560702	-0.363741	0.716116	-0.275298	0.783136	1.01821	498	-1.1758	0.239905	-2.22857	0.0260294	-2.67616	0.00754978	0.355893	0	0	1	0	1	0	1	---	2	-0.4205	0.674195	0.342281	0.7322	0.403617	0.686567	---	0	0	1	0	1
140	ADORA3	adenosine A3 receptor	1p13.2	0	678	-0.78196	0.43439	-0.724185	0.469095	-0.955966	0.339284	1.00072	0	0	1	0	1	0	1	---	0	0	1	0	1	0	1	---	0	0	1	0	1	0	1	---	27	0.380603	0.703564	0.952872	0.340849	1.01915	0.308342	1.09775	0	0	1	0	1
141	ADPRH	ADP-ribosylarginine hydrolase	3q13.33	0	332	-0.111003	0.911632	-0.0509873	0.959344	-0.575633	0.564972	1.01642	0	0	1	0	1	0	1	---	1	-0.645637	0.518636	0.279856	0.779637	-0.0876965	0.930133	---	0	0	1	0	1	0	1	---	61	0.727858	0.466841	-0.329355	0.741945	-0.562125	0.574137	1.08239	0	0	1	0	1
142	PARP1	poly(ADP-ribose) polymerase 1	1q42.12	0	316	-4.19456	2.93e-05	1.05876	0.289924	0.532435	0.594525	1.01313	0	0	1	0	1	0	1	---	0	0	1	0	1	0	1	---	0	0	1	0	1	0	1	---	1	0.407087	0.684016	0.355451	0.722315	0.689421	0.490693	---	0	0	1	0	1
143	PARP4	poly(ADP-ribose) polymerase family member 4	13q12.12	0	295	-1.10171	0.270807	-1.98305	0.0475916	-2.37665	0.0176287	0.601312	1	-2.72065	0.00660835	-2.99485	0.00280264	-2.72836	0.00645919	---	8	-0.374326	0.708227	-1.03114	0.302683	-1.10656	0.268711	1.07521	0	0	1	0	1	0	1	---	3	0.0703954	0.943891	1.04754	0.295064	0.605696	0.544832	1.08531	0	0	1	0	1
146	ADRA1D	adrenoceptor alpha 1D	20p13	0	444	-0.422524	0.672717	-0.225903	0.821316	-0.0725766	0.942155	1.00957	2	-0.340726	0.733369	-0.171902	0.863544	-0.0519977	0.958539	---	0	0	1	0	1	0	1	---	0	0	1	0	1	0	1	---	1	3.36711	0.000783352	3.41001	0.000671408	3.49345	0.000494396	---	1	-0.329214	0.742051	-0.257524	0.796819
147	ADRA1B	adrenoceptor alpha 1B	5q33.3	0	330	-0.392328	0.694884	-1.41226	0.158136	-1.2247	0.220933	0.977589	1	-0.685904	0.492904	-0.306119	0.759568	-0.224119	0.822703	---	1	1.03034	0.303056	1.27644	0.20205	1.28002	0.200787	---	0	0	1	0	1	0	1	---	1	-0.146743	0.883359	-0.324626	0.745521	-0.369407	0.711891	---	0	0	1	0	1
148	ADRA1A	adrenoceptor alpha 1A	8p21.2	0	204	-0.315671	0.752306	-0.435208	0.663491	-0.565027	0.572163	1.01472	2	-0.424921	0.670969	0.083638	0.933358	-0.0378994	0.969774	---	22	0.637786	0.523733	-0.773227	0.439542	-1.06614	0.28658	1.08541	0	0	1	0	1	0	1	---	0	0	1	0	1	0	1	---	0	0	1	0	1
150	ADRA2A	adrenoceptor alpha 2A	10q25.2	0	102	-0.880513	0.378756	-1.03022	0.303117	-1.17211	0.24139	0.981637	0	0	1	0	1	0	1	---	2	0.103865	0.917294	-0.259539	0.795264	-0.394842	0.69303	---	0	0	1	0	1	0	1	---	5	-0.107999	0.914015	0.213863	0.83069	0.0978667	0.922055	1.02975	0	0	1	0	1
152	ADRA2C	adrenoceptor alpha 2C	4p16.3	0	278	1.43128	0.152607	0.93609	0.349417	0.988647	0.323038	0.996995	0	0	1	0	1	0	1	---	7	1.12023	0.262838	0.397527	0.691051	0.345884	0.729491	1.06114	0	0	1	0	1	0	1	---	49	1.36427	0.172734	1.86704	0.0621422	1.90454	0.0570819	0.821376	0	0	1	0	1
153	ADRB1	adrenoceptor beta 1	10q25.3	0	89	-0.117699	0.906326	-0.269218	0.787809	-0.456114	0.648392	1.01427	0	0	1	0	1	0	1	---	0	0	1	0	1	0	1	---	0	0	1	0	1	0	1	---	41	0.187626	0.851201	-0.249142	0.803294	-0.469839	0.638557	1.07664	0	0	1	0	1
154	ADRB2	adrenoceptor beta 2	5q32	0	807	-0.00288313	0.9977	-0.801857	0.422796	-0.564547	0.572489	1.01483	0	0	1	0	1	0	1	---	9	-0.312241	0.754911	0.263577	0.792151	0.394154	0.693539	1.06682	0	0	1	0	1	0	1	---	6	0.395705	0.692392	-0.614381	0.539081	-0.457837	0.647154	1.07764	0	0	1	0	1
155	ADRB3	adrenoceptor beta 3	8p11.23	0	1135	-1.86188	0.0628605	-2.00562	0.0451234	-2.13994	0.0325631	0.677714	0	0	1	0	1	0	1	---	1	-0.400479	0.688874	-0.0412748	0.967084	-0.0281323	0.977561	---	0	0	1	0	1	0	1	---	3	-0.520936	0.602506	-0.901339	0.367591	-0.867775	0.385693	1.10753	0	0	1	0	1
156	GRK2	G protein-coupled receptor kinase 2	11q13.2	0	180	-2.37501	0.017703	-0.925509	0.354889	-0.736173	0.461771	1.0143	0	0	1	0	1	0	1	---	0	0	1	0	1	0	1	---	0	0	1	0	1	0	1	---	20	-0.157141	0.87516	-0.619471	0.535725	-0.706907	0.479763	1.09456	0	0	1	0	1
157	GRK3	G protein-coupled receptor kinase 3	22q12.1	0	918	-3.6985	0.000226551	-0.952279	0.341149	-1.57614	0.115261	0.879044	768	-2.37317	0.0177909	-0.86085	0.389495	-1.53903	0.124064	0.894278	465	-1.08499	0.27814	-0.362824	0.716801	-0.695269	0.487023	1.10118	0	0	1	0	1	0	1	---	1	0.673811	0.500559	-0.0319598	0.974509	-0.17628	0.860104	---	0	0	1	0	1
158	ADSL	adenylosuccinate lyase	22q13.1	0	595	0.583047	0.55997	0.42978	0.667434	0.501639	0.616015	1.01451	0	0	1	0	1	0	1	---	1	-0.226428	0.820907	1.00319	0.315973	0.65325	0.513722	---	0	0	1	0	1	0	1	---	317	0.415661	0.677731	0.367036	0.713657	0.426525	0.669803	1.07633	0	0	1	0	1
159	ADSS2	adenylosuccinate synthase 2	1q44	0	1000	-0.497973	0.618593	-0.829505	0.406985	-0.651018	0.515161	1.01756	0	0	1	0	1	0	1	---	7	0.205272	0.837394	-0.657408	0.511046	-0.458916	0.646379	1.0793	0	0	1	0	1	0	1	---	0	0	1	0	1	0	1	---	0	0	1	0	1
160	AP2A1	adaptor related protein complex 2 subunit alpha 1	19q13.33	0	606	3.07065	0.00218331	1.6702	0.0951439	1.26106	0.207537	0.973085	1	2.37394	0.0177539	1.79966	0.0721685	2.01225	0.04442	---	2	0.690297	0.490139	0.607269	0.543789	-0.130586	0.896125	---	0	0	1	0	1	0	1	---	2	1.37706	0.168746	0.264648	0.791327	-0.0353235	0.971828	---	0	0	1	0	1
162	AP1B1	adaptor related protein complex 1 subunit beta 1	22q12.2	0	433	1.68466	0.0923117	1.53733	0.124478	0.75596	0.449823	1.01456	5	2.02872	0.0427044	1.3776	0.168588	0.601234	0.547799	1.05361	1	-0.693695	0.488006	0.472719	0.636501	-0.0391665	0.968764	---	0	0	1	0	1	0	1	---	246	0.453108	0.650552	0.458826	0.646443	-0.186251	0.85228	1.04182	0	0	1	0	1
163	AP2B1	adaptor related protein complex 2 subunit beta 1	17q12	0	181	-1.59481	0.111014	0.363396	0.716374	0.0789446	0.93709	1.01032	3	-0.0199432	0.984092	0.0796457	0.936532	-0.0244969	0.98046	1.00504	6	0.101322	0.919312	0.110314	0.912179	-0.211302	0.832688	1.04712	0	0	1	0	1	0	1	---	0	0	1	0	1	0	1	---	0	0	1	0	1
164	AP1G1	adaptor related protein complex 1 subunit gamma 1	16q22.2	0	531	0.834576	0.40412	0.194827	0.845562	0.599837	0.54873	1.01783	1	2.53568	0.0113475	0.782245	0.434227	0.918371	0.358612	---	12	-2.02119	0.0434793	-0.489427	0.62463	1.19447	0.232534	1.06435	0	0	1	0	1	0	1	---	2	-0.453373	0.650361	-1.03625	0.300297	-1.52539	0.127429	---	0	0	1	0	1
165	AEBP1	AE binding protein 1	7p13	0	229	-0.618662	0.536255	-0.569979	0.5688	-0.413089	0.679616	1.01267	0	0	1	0	1	0	1	---	1	-1.94161	0.0524148	-2.19231	0.0285504	-2.03588	0.0419842	---	0	0	1	0	1	0	1	---	0	0	1	0	1	0	1	---	0	0	1	0	1
166	TLE5	TLE family member 5, transcriptional modulator	19p13.3	0	932	2.03413	0.0421551	2.14598	0.0320767	2.51315	0.0120978	0.535103	0	0	1	0	1	0	1	---	8	0.838512	0.401908	1.13242	0.257687	1.16822	0.242951	1.06309	0	0	1	0	1	0	1	---	7	1.0943	0.274038	0.645277	0.518872	0.527846	0.597705	1.0829	0	0	1	0	1
167	CRISP1	cysteine rich secretory protein 1	6p12.3	0	366	-0.128772	0.89756	-0.187657	0.851177	-0.113427	0.909711	1.01105	0	0	1	0	1	0	1	---	3	0.173406	0.862361	0.104977	0.916412	0.174037	0.861866	1.03941	0	0	1	0	1	0	1	---	0	0	1	0	1	0	1	---	0	0	1	0	1
172	AFG3L1P	AFG3 like matrix AAA peptidase subunit 1, pseudogene	16q24.3	0	625	-4.65276	3.63e-06	1.77752	0.0757393	1.88244	0.0600216	0.798294	3	0.707235	0.479556	0.915232	0.360256	0.881275	0.378348	1.03014	407	-5.11304	3.68e-07	1.19695	0.231566	1.33224	0.183038	1.03178	0	0	1	0	1	0	1	---	50	0.365149	0.715063	0.812611	0.416604	0.702473	0.482522	1.09637	0	0	1	0	1
173	AFM	afamin	4q13.3	0	866	0.915568	0.360075	-1.87447	0.0611115	-1.85084	0.0644412	0.812363	0	0	1	0	1	0	1	---	5	1.66654	0.0958635	-0.744808	0.456535	-0.701563	0.48309	1.10133	0	0	1	0	1	0	1	---	1	-0.323208	0.746593	-0.00244869	0.998047	0.0341282	0.972781	---	0	0	1	0	1
174	AFP	alpha fetoprotein	4q13.3	0	866	0.725302	0.468406	-1.05531	0.291498	-1.02307	0.306484	0.992474	0	0	1	0	1	0	1	---	4	0.705582	0.480583	-1.36488	0.172549	-1.43922	0.150353	1.00055	1	-0.299709	0.764451	-0.153453	0.878067	-0.106386	0.915294	---	2	-0.309893	0.756695	-0.0488577	0.961041	-0.0852327	0.932091	---	0	0	1	0	1
175	AGA	aspartylglucosaminidase	4q34.3	0	815	-0.444655	0.656649	-0.131882	0.8951	-0.187915	0.850975	1.01029	1	0.289295	0.772405	-0.183008	0.854823	0.272901	0.784977	---	9	0.465799	0.641443	0.378786	0.704914	0.386627	0.699101	1.0643	0	0	1	0	1	0	1	---	4	-0.690573	0.489966	-0.969379	0.332553	-0.703475	0.481898	1.09623	1	0.289295	0.772405	-0.183008	0.854823
176	ACAN	aggrecan	15q26.1	0	84	-0.178338	0.858487	0.458461	0.646705	0.573612	0.566339	1.01665	3	-0.540897	0.588678	-0.32439	0.7457	-0.297915	0.76582	1.02289	0	0	1	0	1	0	1	---	0	0	1	0	1	0	1	---	57	0.209731	0.833913	0.93578	0.349576	1.01444	0.310581	1.09838	0	0	1	0	1
177	AGER	advanced glycosylation end-product specific receptor	6p21.32	0	1217	0.525265	0.599495	1.07433	0.282892	1.04866	0.294546	0.993915	0	0	1	0	1	0	1	---	47	-0.244154	0.807153	0.513475	0.607715	0.481205	0.630459	1.08141	0	0	1	0	1	0	1	---	1	-0.849593	0.395718	-1.27488	0.202603	-1.417	0.156747	---	0	0	1	0	1
178	AGL	amylo-alpha-1, 6-glucosidase, 4-alpha-glucanotransferase	1p21.2	0	102	-1.5649	0.117867	-0.587226	0.557164	-0.726643	0.467588	1.01609	0	0	1	0	1	0	1	---	1	-1.34486	0.178922	-0.711322	0.477025	-0.678509	0.497582	---	0	0	1	0	1	0	1	---	0	0	1	0	1	0	1	---	0	0	1	0	1
181	AGRP	agouti related neuropeptide	16q22.1	0	121	-0.578707	0.562894	-0.247613	0.804476	-0.271939	0.785717	1.01075	0	0	1	0	1	0	1	---	4	-0.310547	0.756198	-0.0257611	0.979452	-0.032405	0.974155	1.01329	0	0	1	0	1	0	1	---	8	-0.363977	0.715938	-0.0358411	0.971415	-0.0572972	0.954318	1.0196	0	0	1	0	1
182	JAG1	jagged canonical Notch ligand 1	20p12.2	0	244	-0.98675	0.323962	0.166603	0.867711	-0.261286	0.793917	1.01122	0	0	1	0	1	0	1	---	0	0	1	0	1	0	1	---	0	0	1	0	1	0	1	---	2	-1.39192	0.164202	0.339101	0.734594	0.310566	0.756185	---	0	0	1	0	1
183	AGT	angiotensinogen	1q42.2	0	400	-0.823078	0.410625	0.301638	0.762981	0.349371	0.726873	1.01312	0	0	1	0	1	0	1	---	0	0	1	0	1	0	1	---	0	0	1	0	1	0	1	---	1	-0.00608848	0.995143	-0.177123	0.859442	0.0506715	0.959596	---	0	0	1	0	1
185	AGTR1	angiotensin II receptor type 1	3q24	0	1180	-1.94612	0.0518706	0.645028	0.519033	0.579206	0.56256	1.01542	0	0	1	0	1	0	1	---	4	-0.567151	0.570716	0.275494	0.782985	0.250457	0.802278	1.05041	0	0	1	0	1	0	1	---	392	-2.52968	0.0115421	0.457441	0.647438	0.407447	0.683754	1.07371	0	0	1	0	1
186	AGTR2	angiotensin II receptor type 2	Xq23	0	839	0.805085	0.420928	0.0477552	0.961919	0.459965	0.645626	1.01389	0	0	1	0	1	0	1	---	2	4.82236	1.6e-06	4.8596	1.33e-06	4.79618	1.82281e-06	---	0	0	1	0	1	0	1	---	5	3.92994	8.98e-05	3.8341	0.000132637	3.84058	0.00012924	0.0219389	0	0	1	0	1
187	APLNR	apelin receptor	11q12.1	0	232	-1.64376	0.100483	-0.409709	0.682093	-0.737368	0.461044	1.01386	0	0	1	0	1	0	1	---	2	-1.19975	0.23047	0.384683	0.700541	0.22119	0.824983	---	0	0	1	0	1	0	1	---	2	-1.02135	0.30729	-0.446803	0.655099	-0.302226	0.762533	---	0	0	1	0	1
189	AGXT	alanine--glyoxylate aminotransferase	2q37.3	0	804	4.31037	1.76e-05	0.0109607	0.991257	-0.0151307	0.98793	1.00822	0	0	1	0	1	0	1	---	128	3.29234	0.00102213	-0.0282443	0.977472	-0.0216827	0.982705	1.01125	0	0	1	0	1	0	1	---	1	-0.348683	0.727388	-0.114686	0.908713	-0.148945	0.881622	---	0	0	1	0	1
190	NR0B1	nuclear receptor subfamily 0 group B member 1	Xp21.2	0	336	-0.948951	0.342834	-1.1052	0.269295	-1.08191	0.279513	0.988369	0	0	1	0	1	0	1	---	31	-1.49892	0.134154	-1.20517	0.228376	-1.15815	0.247034	1.06598	0	0	1	0	1	0	1	---	0	0	1	0	1	0	1	---	0	0	1	0	1
191	AHCY	adenosylhomocysteinase	20q11.22	0	1163	1.43442	0.151709	0.79678	0.425738	1.27609	0.202175	0.97034	0	0	1	0	1	0	1	---	19	-0.914977	0.360385	-0.056579	0.95489	0.232153	0.816459	1.04878	0	0	1	0	1	0	1	---	1146	1.04159	0.297808	0.684669	0.493686	1.1242	0.261155	1.10072	0	0	1	0	1
196	AHR	aryl hydrocarbon receptor	7p21.1	0	183	-1.83289	0.0670628	0.735483	0.46219	0.531265	0.595335	1.01301	0	0	1	0	1	0	1	---	4	-0.144252	0.885325	1.31149	0.189947	1.1484	0.251036	1.07385	0	0	1	0	1	0	1	---	10	0.453201	0.650485	0.330514	0.74107	0.0582378	0.953569	1.0202	0	0	1	0	1
197	AHSG	alpha 2-HS glycoprotein	3q27.3	0	1203	1.05218	0.292924	0.504479	0.614019	0.465066	0.64197	1.0139	0	0	1	0	1	0	1	---	0	0	1	0	1	0	1	---	0	0	1	0	1	0	1	---	2	-0.468405	0.639579	-0.0732134	0.941649	-0.0645803	0.948519	---	0	0	1	0	1
199	AIF1	allograft inflammatory factor 1	6p21.33	0	1211	1.57229	0.116145	2.5573	0.0106723	1.20386	0.228885	0.978453	0	0	1	0	1	0	1	---	0	0	1	0	1	0	1	---	0	0	1	0	1	0	1	---	4	-2.10854	0.0351881	-1.75049	0.0802913	-1.35528	0.175587	1.07397	0	0	1	0	1
202	CRYBG1	crystallin beta-gamma domain containing 1	6q21	0	514	2.23148	0.0258312	-0.478051	0.632702	-0.335713	0.737146	1.01305	119	3.27863	0.00107265	0.252275	0.800872	0.572532	0.56707	1.05434	239	-0.0493299	0.960664	-0.446432	0.655366	-0.437153	0.66208	1.074	0	0	1	0	1	0	1	---	4	0.0831563	0.933741	-0.673668	0.500654	-0.479173	0.631904	1.07736	0	0	1	0	1
203	AK1	adenylate kinase 1	9q34.11	0	1128	0.328567	0.74254	1.14928	0.250672	0.975018	0.32975	0.998779	12	1.65852	0.0974706	1.86763	0.0620598	1.77203	0.0766462	0.775124	1	-0.753988	0.451002	0.320783	0.748431	0.363665	0.716173	---	0	0	1	0	1	0	1	---	9	0.769786	0.441576	-0.294045	0.768775	-0.535869	0.59215	1.08305	0	0	1	0	1
204	AK2	adenylate kinase 2	1p35.1	0	1177	1.38917	0.165034	0.975592	0.329465	0.895031	0.370952	1.00609	0	0	1	0	1	0	1	---	0	0	1	0	1	0	1	---	0	0	1	0	1	0	1	---	26	1.19693	0.231568	1.47212	0.141252	0.991747	0.321523	1.09924	0	0	1	0	1
207	AKT1	AKT serine/threonine kinase 1	14q32.33	1	1199	-1.22087	0.222373	-1.77985	0.0753556	-1.1132	0.26585	0.987675	0	0	1	0	1	0	1	---	707	-0.814678	0.415416	-1.34409	0.179175	-0.781268	0.434801	1.10755	0	0	1	0	1	0	1	---	0	0	1	0	1	0	1	---	0	0	1	0	1
208	AKT2	AKT serine/threonine kinase 2	19q13.2	1	712	3.43725	0.000607503	1.2955	0.195399	1.34337	0.179409	0.954684	0	0	1	0	1	0	1	---	4	2.43215	0.015153	0.899526	0.368555	1.24031	0.215105	1.05695	2	0.689098	0.490893	-0.84416	0.39875	-0.633191	0.526731	---	12	2.06616	0.0390243	2.54156	0.011162	-0.584666	0.558883	1.08345	0	0	1	0	1
210	ALAD	aminolevulinate dehydratase	9q32	0	451	-0.584409	0.559053	-1.47163	0.141385	-1.57954	0.114479	0.878926	0	0	1	0	1	0	1	---	0	0	1	0	1	0	1	---	0	0	1	0	1	0	1	---	1	-0.979404	0.327575	-1.6021	0.109399	-1.7144	0.0867163	---	0	0	1	0	1
211	ALAS1	5'-aminolevulinate synthase 1	3p21.2	0	246	1.01871	0.308544	1.21579	0.224306	1.36322	0.173072	0.95026	0	0	1	0	1	0	1	---	0	0	1	0	1	0	1	---	0	0	1	0	1	0	1	---	1	0.0612245	0.951191	0.45693	0.647805	0.502187	0.615629	---	0	0	1	0	1
212	ALAS2	5'-aminolevulinate synthase 2	Xp11.21	0	80	0.0203361	0.983779	0.179054	0.857926	0.235183	0.814107	1.01058	1	-0.415499	0.67785	-0.474418	0.635289	-0.491192	0.623381	---	29	0.451501	0.651709	0.486237	0.626889	0.533338	0.593899	1.09081	0	0	1	0	1	0	1	---	10	-0.887796	0.374826	-0.690487	0.490023	-0.670419	0.502721	1.08702	0	0	1	0	1
213	ALB	albumin	4q13.3	0	866	1.9989	0.0458414	-0.519585	0.60345	-0.481034	0.630581	1.01384	3	3.28918	0.00103356	0.484523	0.628104	0.509598	0.610428	1.05435	2	-0.500267	0.616978	0.0332166	0.973507	0.0554003	0.955829	---	1	-0.29645	0.766937	0.105453	0.916034	0.100868	0.919673	---	2	-0.495664	0.620221	-0.177536	0.859117	-0.176241	0.860135	---	2	4.24987	2.3e-05	0.519477	0.603525
214	ALCAM	activated leukocyte cell adhesion molecule	3q13.11	0	890	-0.0800602	0.936203	0.207109	0.83596	0.149288	0.881352	1.01111	5	-0.143347	0.88604	-0.511531	0.609075	-0.569108	0.56939	1.05575	99	-0.342757	0.73184	-0.590241	0.555141	-0.814674	0.415423	1.10804	0	0	1	0	1	0	1	---	455	0.178202	0.858594	1.28956	0.197456	1.50814	0.131785	1.01154	0	0	1	0	1
215	ABCD1	ATP binding cassette subfamily D member 1	Xq28	0	101	2.03411	0.0421568	1.4674	0.142531	1.14969	0.250502	0.985015	0	0	1	0	1	0	1	---	2	-0.389775	0.696771	-0.0490366	0.960898	-0.201269	0.840522	---	0	0	1	0	1	0	1	---	2	1.39013	0.164742	0.432046	0.665787	0.475045	0.634843	---	0	0	1	0	1
216	ALDH1A1	aldehyde dehydrogenase 1 family member A1	9q21.13	0	119	-1.54526	0.122544	-0.545005	0.585852	-0.592618	0.55355	1.01626	45	-0.931323	0.351871	-0.506686	0.612469	-0.62602	0.531422	1.0511	4	-2.08953	0.0368673	-0.395795	0.692327	-0.280853	0.778872	1.05442	0	0	1	0	1	0	1	---	2	-1.87812	0.0606036	-2.47797	0.0133515	-2.67642	0.00754406	---	0	0	1	0	1
217	ALDH2	aldehyde dehydrogenase 2 family member	12q24.12	1	561	0.4963	0.619772	-0.824538	0.409799	-0.667481	0.504595	1.01842	0	0	1	0	1	0	1	---	7	0.32295	0.746789	1.48662	0.137381	1.58427	0.1134	0.9543	0	0	1	0	1	0	1	---	230	1.36464	0.172618	-1.88422	0.059779	-1.7003	0.0893369	0.936798	0	0	1	0	1
218	ALDH3A1	aldehyde dehydrogenase 3 family member A1	17p11.2	0	908	-2.00254	0.0454488	-1.00993	0.312732	-1.29231	0.196503	0.969258	0	0	1	0	1	0	1	---	0	0	1	0	1	0	1	---	0	0	1	0	1	0	1	---	180	-2.06667	0.0389767	-0.785244	0.432467	-1.03166	0.302444	1.0971	0	0	1	0	1
219	ALDH1B1	aldehyde dehydrogenase 1 family member B1	9p13.2	0	35	0.166813	0.867545	-0.783218	0.433655	-0.720204	0.471542	1.01564	0	0	1	0	1	0	1	---	0	0	1	0	1	0	1	---	0	0	1	0	1	0	1	---	8	0.0503867	0.959822	-1.10736	0.268363	-0.97446	0.330027	1.09631	0	0	1	0	1
220	ALDH1A3	aldehyde dehydrogenase 1 family member A3	15q26.3	0	902	-3.78089	0.000163856	-0.41556	0.677807	-0.64318	0.520232	1.01776	72	-2.92277	0.00353353	0.733194	0.463584	0.402488	0.687397	1.02623	251	-2.35063	0.0189007	-0.559383	0.576006	-0.694167	0.487713	1.10063	0	0	1	0	1	0	1	---	0	0	1	0	1	0	1	---	0	0	1	0	1
221	ALDH3B1	aldehyde dehydrogenase 3 family member B1	11q13.2	0	764	2.71104	0.00680172	0.63899	0.522952	0.442794	0.657996	1.01335	0	0	1	0	1	0	1	---	0	0	1	0	1	0	1	---	0	0	1	0	1	0	1	---	3	2.08789	0.0370157	2.28484	0.022498	2.3129	0.0208989	0.581447	0	0	1	0	1
222	ALDH3B2	aldehyde dehydrogenase 3 family member B2	11q13.2	0	776	-1.5261	0.127245	-2.43496	0.01504	-2.67672	0.00753724	0.463873	2	-0.975872	0.329322	-0.625295	0.531898	-0.684835	0.493582	---	0	0	1	0	1	0	1	---	0	0	1	0	1	0	1	---	24	-0.580819	0.56147	-1.50056	0.133736	-1.80384	0.0715102	0.867079	0	0	1	0	1
223	ALDH9A1	aldehyde dehydrogenase 9 family member A1	1q24.1	0	86	0.117091	0.906807	0.343777	0.731075	-0.149409	0.881256	1.0111	0	0	1	0	1	0	1	---	7	0.568996	0.569464	1.07332	0.283344	0.900002	0.368302	1.09767	0	0	1	0	1	0	1	---	51	-0.0359129	0.971358	-0.249664	0.80289	-0.653438	0.513601	1.08687	0	0	1	0	1
224	ALDH3A2	aldehyde dehydrogenase 3 family member A2	17p11.2	0	883	-1.45319	0.146429	-0.0946502	0.924609	-0.735965	0.461898	1.01419	109	-0.832105	0.405513	0.374004	0.708468	-0.327855	0.743079	1.02128	97	-1.62243	0.104971	-0.638766	0.523099	-1.40963	0.158912	1.01197	0	0	1	0	1	0	1	---	1	2.17724	0.0296541	0.833012	0.405006	0.751116	0.452732	---	0	0	1	0	1
225	ABCD2	ATP binding cassette subfamily D member 2	12q12	0	316	0.359615	0.719197	-0.290087	0.7718	-0.387281	0.698618	1.01272	26	1.22468	0.220934	-0.636141	0.524807	-0.867354	0.385923	1.03007	1	-0.63706	0.524206	-0.129617	0.896892	-0.256579	0.797548	---	0	0	1	0	1	0	1	---	43	-0.763054	0.445579	0.283897	0.776539	0.679502	0.496953	1.08861	0	0	1	0	1
226	ALDOA	aldolase, fructose-bisphosphate A	16p11.2	0	61	0.176205	0.860162	-1.78163	0.0750646	-1.64685	0.0998548	0.865987	0	0	1	0	1	0	1	---	1	0.210858	0.833033	-0.776909	0.437367	-0.799844	0.423961	---	0	0	1	0	1	0	1	---	3	-0.57085	0.568207	-1.63406	0.102511	-1.52837	0.126688	1.00264	0	0	1	0	1
229	ALDOB	aldolase, fructose-bisphosphate B	9q31.1	0	1180	-3.65856	0.000264488	-1.2637	0.206584	-1.29054	0.197116	0.969157	0	0	1	0	1	0	1	---	984	-3.16041	0.00161438	-1.1439	0.252896	-1.16005	0.246264	1.06576	0	0	1	0	1	0	1	---	17	-1.55023	0.121346	-0.396687	0.691669	-0.374586	0.708035	1.06651	0	0	1	0	1
230	ALDOC	aldolase, fructose-bisphosphate C	17q11.2	0	886	-0.451196	0.651929	-0.575607	0.56499	-0.36588	0.71452	1.01457	0	0	1	0	1	0	1	---	0	0	1	0	1	0	1	---	0	0	1	0	1	0	1	---	5	-1.18835	0.234926	-0.78493	0.432651	-0.737251	0.461116	1.10136	0	0	1	0	1
231	AKR1B1	aldo-keto reductase family 1 member B	7q33	0	943	-0.126606	0.899273	0.342043	0.732379	0.0769346	0.938689	1.00996	0	0	1	0	1	0	1	---	27	1.3023	0.193062	1.49713	0.134625	1.42851	0.15341	1.00618	0	0	1	0	1	0	1	---	2	-0.166879	0.867493	-0.616971	0.537372	-0.573122	0.566671	---	0	0	1	0	1
238	ALK	ALK receptor tyrosine kinase	2p23.2	1	49	1.34721	0.178165	0.586359	0.557746	0.647734	0.517282	1.01737	30	-0.853155	0.393741	-0.695684	0.486763	-0.676881	0.498613	1.04412	1	2.95954	0.00314071	1.88148	0.060151	1.91693	0.055487	---	0	0	1	0	1	0	1	---	1	-0.354761	0.72283	0.028873	0.976971	0.027562	0.978016	---	0	0	1	0	1
239	ALOX12	arachidonate 12-lipoxygenase, 12S type	17p13.1	0	722	1.9051	0.0570022	0.179677	0.857437	0.226294	0.821012	1.01187	0	0	1	0	1	0	1	---	100	0.588114	0.556565	-0.551234	0.581577	-0.501564	0.616067	1.08343	0	0	1	0	1	0	1	---	206	2.59504	0.0095719	1.59503	0.110972	1.64623	0.0999817	0.960694	0	0	1	0	1
240	ALOX5	arachidonate 5-lipoxygenase	10q11.21	0	457	-0.777839	0.436816	-0.365814	0.714569	-0.380921	0.70333	1.01309	0	0	1	0	1	0	1	---	0	0	1	0	1	0	1	---	0	0	1	0	1	0	1	---	1	-0.478012	0.632727	0.0697327	0.944418	0.547316	0.584265	---	0	0	1	0	1
241	ALOX5AP	arachidonate 5-lipoxygenase activating protein	13q12.3	0	116	1.65189	0.0988143	-0.393195	0.694246	-0.566191	0.571371	1.01536	1	-0.0243824	0.980552	0.0175498	0.986001	-0.222987	0.823584	---	3	-0.716764	0.473657	0.948479	0.343078	0.827895	0.407897	1.10948	0	0	1	0	1	0	1	---	3	0.343047	0.731622	-0.810261	0.417952	0.0997571	0.920554	1.03043	0	0	1	0	1
242	ALOX12B	arachidonate 12-lipoxygenase, 12R type	17p13.1	0	643	-1.62208	0.105045	0.254093	0.799467	0.376803	0.706388	1.01317	0	0	1	0	1	0	1	---	2	-0.65933	0.509808	-0.189601	0.849654	-0.0662211	0.947213	---	0	0	1	0	1	0	1	---	2	-0.43896	0.660768	-0.0459084	0.963391	0.0536724	0.957205	---	0	0	1	0	1
246	ALOX15	arachidonate 15-lipoxygenase	17p13.2	0	767	0.723675	0.469405	0.705794	0.480455	0.702136	0.482732	1.01647	0	0	1	0	1	0	1	---	42	0.628132	0.530036	0.818371	0.41331	0.789452	0.430006	1.10629	0	0	1	0	1	0	1	---	3	-0.5337	0.593647	-0.675163	0.499703	-0.505507	0.613297	1.07991	0	0	1	0	1
247	ALOX15B	arachidonate 15-lipoxygenase type B	17p13.1	0	728	3.58292	0.000353212	0.957956	0.33828	0.918045	0.358782	1.00466	0	0	1	0	1	0	1	---	3	0.145747	0.884145	-0.345767	0.729579	-0.228894	0.818991	1.04862	1	-0.601311	0.547745	-0.689556	0.490608	-0.588286	0.556453	---	2	1.60562	0.108617	2.74966	0.00605614	2.79879	0.00521269	---	0	0	1	0	1
248	ALPI	alkaline phosphatase, intestinal	2q37.1	0	887	0.866186	0.386559	0.192433	0.847436	0.188372	0.850618	1.01049	0	0	1	0	1	0	1	---	526	1.62869	0.103638	1.1332	0.257359	1.13268	0.257577	1.07274	0	0	1	0	1	0	1	---	448	-0.927524	0.353839	-1.2773	0.201745	-1.2722	0.203552	1.09167	0	0	1	0	1
249	ALPL	alkaline phosphatase, biomineralization associated	1p36.12	0	997	-1.40898	0.159097	-0.366583	0.713995	-0.763453	0.445346	1.01452	0	0	1	0	1	0	1	---	546	-1.37586	0.16912	-0.201839	0.840077	-0.527336	0.598059	1.09083	0	0	1	0	1	0	1	---	0	0	1	0	1	0	1	---	0	0	1	0	1
250	ALPP	alkaline phosphatase, placental	2q37.1	0	886	2.92575	0.00350011	1.54081	0.123629	1.24538	0.213239	0.974927	9	-0.324903	0.74531	-0.205038	0.837577	-0.321388	0.747973	1.02355	527	2.98961	0.00284951	1.78121	0.0751341	1.5575	0.11962	0.966102	439	3.06595	0.00221768	1.58397	0.113466	1.3181	0.187724	0.922532	836	1.48603	0.137531	0.897566	0.369599	0.697802	0.485438	1.09492	1	-0.224035	0.822768	-0.103006	0.917975
251	ALPG	alkaline phosphatase, germ cell	2q37.1	0	886	0.729902	0.465591	-0.816021	0.414652	-0.923288	0.356045	1.00287	1	-0.327654	0.74323	-0.121714	0.903146	-0.128035	0.898143	---	527	1.46925	0.142024	0.108904	0.913297	0.023122	0.981557	1.0113	441	1.41226	0.158129	-0.193409	0.846672	-0.296824	0.766653	1.08085	540	-0.321451	0.747924	-0.0659153	0.947456	-0.076485	0.939046	1.02498	1	-0.327654	0.74323	-0.121714	0.903146
257	ALX3	ALX homeobox 3	1p13.3	0	427	-2.80693	0.00508153	-1.52213	0.128243	-1.33459	0.182268	0.956377	0	0	1	0	1	0	1	---	0	0	1	0	1	0	1	---	0	0	1	0	1	0	1	---	0	0	1	0	1	0	1	---	0	0	1	0	1
258	AMBN	ameloblastin	4q13.3	0	147	-0.129871	0.89669	-0.348406	0.727597	-0.342396	0.732114	1.01323	0	0	1	0	1	0	1	---	17	-0.588825	0.556088	-0.220776	0.825305	-0.179241	0.857779	1.0402	0	0	1	0	1	0	1	---	2	-0.0490968	0.96085	-0.54225	0.587748	-0.530698	0.595727	---	0	0	1	0	1
259	AMBP	alpha-1-microglobulin/bikunin precursor	9q32	0	401	2.4422	0.0147398	-0.311478	0.755492	-0.266377	0.789995	1.01093	0	0	1	0	1	0	1	---	2	-0.351134	0.725548	0.0965784	0.923077	0.0661891	0.947238	---	0	0	1	0	1	0	1	---	0	0	1	0	1	0	1	---	0	0	1	0	1
262	AMD1	adenosylmethionine decarboxylase 1	6q21	0	426	-0.742984	0.457635	-0.242022	0.808805	-0.0499299	0.960187	1.00833	0	0	1	0	1	0	1	---	14	1.55072	0.121229	0.93863	0.348112	0.982015	0.326293	1.0943	0	0	1	0	1	0	1	---	4	-1.57938	0.114509	-1.4317	0.152492	-1.92268	0.0547591	0.813951	0	0	1	0	1
265	AMELX	amelogenin X-linked	Xp22.2	0	1097	1.10998	0.267226	0.606079	0.544578	0.50377	0.614517	1.01459	0	0	1	0	1	0	1	---	2	-0.242464	0.808462	-0.141889	0.887192	-0.203656	0.838658	---	0	0	1	0	1	0	1	---	1	-0.171375	0.863957	-0.011884	0.99052	0.00317465	0.997468	---	0	0	1	0	1
266	AMELY	amelogenin Y-linked	---	0	2	0.141832	0.887236	0.216413	0.828703	0.192077	0.847715	1.01044	0	0	1	0	1	0	1	---	0	0	1	0	1	0	1	---	0	0	1	0	1	0	1	---	0	0	1	0	1	0	1	---	0	0	1	0	1
267	AMFR	autocrine motility factor receptor	16q12.2	0	1049	3.87468	0.00011246	0.736215	0.461745	0.108742	0.913426	1.01088	0	0	1	0	1	0	1	---	1	-0.756167	0.449696	-0.17407	0.86184	-0.586784	0.557461	---	0	0	1	0	1	0	1	---	0	0	1	0	1	0	1	---	0	0	1	0	1
269	AMHR2	anti-Mullerian hormone receptor type 2	12q13.13	0	330	0.990974	0.321895	0.982133	0.326234	0.968444	0.33302	1.00024	0	0	1	0	1	0	1	---	3	-0.261173	0.794003	-0.206467	0.836461	-0.157806	0.874637	1.03591	0	0	1	0	1	0	1	---	0	0	1	0	1	0	1	---	0	0	1	0	1
270	AMPD1	adenosine monophosphate deaminase 1	1p13.2	0	923	-0.8612	0.389298	-0.566284	0.571308	-0.444448	0.6568	1.01314	0	0	1	0	1	0	1	---	11	-0.300427	0.763902	-0.111392	0.911325	0.243618	0.807569	1.05002	0	0	1	0	1	0	1	---	1	-0.116676	0.907136	-0.123935	0.901388	-0.304124	0.761087	---	0	0	1	0	1
271	AMPD2	adenosine monophosphate deaminase 2	1p13.3	0	785	0.2495	0.803016	0.299384	0.7647	0.0370411	0.970458	1.00796	0	0	1	0	1	0	1	---	1	-0.156914	0.875339	-0.545111	0.585779	-0.573278	0.566565	---	0	0	1	0	1	0	1	---	395	0.0295602	0.976423	-0.00962841	0.992319	-0.347557	0.728234	1.06053	0	0	1	0	1
273	AMPH	amphiphysin	7p14.1	0	870	-2.15952	0.0310051	0.258474	0.796086	0.215061	0.829757	1.01168	103	-2.79721	0.00523593	-0.823963	0.410126	-0.824706	0.409704	1.03089	4	1.17305	0.241005	0.580725	0.561536	0.566384	0.57124	1.09509	0	0	1	0	1	0	1	---	22	-1.50497	0.13259	-0.200391	0.841209	-0.285709	0.775151	1.06204	0	0	1	0	1
274	BIN1	bridging integrator 1	2q14.3	0	1148	2.02744	0.0428352	-0.928079	0.353555	-0.404582	0.685858	1.01212	0	0	1	0	1	0	1	---	2	-0.467507	0.640221	1.05733	0.290578	1.00674	0.314265	---	0	0	1	0	1	0	1	---	160	0.579164	0.562586	0.486325	0.626827	0.534629	0.593007	1.08326	0	0	1	0	1
275	AMT	aminomethyltransferase	3p21.31	0	999	4.65479	3.6e-06	-0.195696	0.844882	-0.280579	0.779082	1.01077	0	0	1	0	1	0	1	---	130	4.0348	5.81e-05	-0.388128	0.697991	-0.398572	0.690281	1.06833	0	0	1	0	1	0	1	---	4	-1.01911	0.308353	-0.560146	0.575485	-0.478827	0.63215	1.07731	0	0	1	0	1
279	AMY2A	amylase alpha 2A	1p21.1	0	542	-0.823979	0.410113	-1.33418	0.1824	-1.24053	0.215025	0.975903	0	0	1	0	1	0	1	---	9	-0.472498	0.636656	-0.91477	0.360498	-0.908312	0.363898	1.09838	6	-0.364943	0.715218	-1.10368	0.269954	-1.11874	0.263478	1.06631	0	0	1	0	1	0	1	---	0	0	1	0	1
283	ANG	angiogenin	14q11.2	0	1003	0.0367821	0.970665	-0.185938	0.852525	-0.307857	0.758245	1.01158	0	0	1	0	1	0	1	---	1	-0.158283	0.87426	0.291273	0.770893	0.209328	0.834228	---	0	0	1	0	1	0	1	---	31	-0.238444	0.811577	-0.287653	0.773663	-0.102765	0.918167	1.03121	0	0	1	0	1
284	ANGPT1	angiopoietin 1	8q23.1	0	451	-0.739452	0.459775	-0.0534323	0.957396	-0.0937436	0.925329	1.01137	122	-0.780393	0.435311	-0.0261958	0.979106	0.0444169	0.96458	1.01016	12	0.127496	0.898569	0.561419	0.574618	0.45803	0.647015	1.07778	0	0	1	0	1	0	1	---	3	-0.058914	0.95303	1.01449	0.310555	0.898648	0.369023	1.10433	0	0	1	0	1
285	ANGPT2	angiopoietin 2	8p23.1	0	771	1.15272	0.249252	1.89499	0.0583367	1.78237	0.0749446	0.830323	1	-0.637905	0.523656	-0.211099	0.832846	-0.176122	0.860228	---	1	-0.637905	0.523656	-0.211099	0.832846	-0.176122	0.860228	---	0	0	1	0	1	0	1	---	2	-0.11405	0.909217	-0.69681	0.486058	-0.708192	0.478965	---	0	0	1	0	1
286	ANK1	ankyrin 1	8p11.21	1	1049	1.31402	0.189088	0.10033	0.920099	0.243684	0.807518	1.01087	0	0	1	0	1	0	1	---	1	-0.0959331	0.923589	-0.0516902	0.958784	-0.110549	0.911992	---	0	0	1	0	1	0	1	---	0	0	1	0	1	0	1	---	0	0	1	0	1
287	ANK2	ankyrin 2	4q25	0	527	-1.20579	0.228132	1.7903	0.0736598	1.17123	0.241742	0.981506	62	-1.04198	0.297626	-1.04515	0.296168	-0.779303	0.435957	1.03698	1	0.0205485	0.983609	0.394861	0.693016	0.198826	0.842433	---	0	0	1	0	1	0	1	---	2	0.562702	0.573742	1.26865	0.204813	1.42399	0.154713	---	0	0	1	0	1
288	ANK3	ankyrin 3	10q21.2	0	33	-0.0340439	0.972848	-0.287102	0.774084	-0.353554	0.723736	1.0141	12	0.643503	0.520019	-1.19147	0.233707	-1.23449	0.217265	0.997569	2	-0.268674	0.788226	0.632312	0.527305	0.418198	0.675878	---	0	0	1	0	1	0	1	---	2	-0.253052	0.800271	-0.334066	0.738389	-0.483017	0.629173	---	0	0	1	0	1
290	ANPEP	alanyl aminopeptidase, membrane	15q26.1	0	192	0.0351365	0.971977	0.38382	0.701181	0.308907	0.757447	1.01163	1	-1.19136	0.233746	-0.536956	0.591399	-0.452846	0.650742	---	3	-0.246731	0.805158	-0.090002	0.928301	-0.221795	0.824511	1.04843	0	0	1	0	1	0	1	---	2	-0.37972	0.70422	-0.617099	0.537287	-0.401921	0.687815	---	1	-1.19136	0.233746	-0.536956	0.591399
291	SLC25A4	solute carrier family 25 member 4	4q35.1	0	1133	1.17159	0.241589	-0.688945	0.490993	-0.235115	0.81416	1.01048	0	0	1	0	1	0	1	---	6	0.826706	0.408566	0.0766432	0.93892	0.953501	0.340531	1.09577	0	0	1	0	1	0	1	---	90	0.975558	0.329478	-1.34898	0.177602	-0.824089	0.410055	1.10084	0	0	1	0	1
292	SLC25A5	solute carrier family 25 member 5	Xq24	0	242	4.7409	2.38e-06	0.529666	0.596443	0.567433	0.570527	1.01582	0	0	1	0	1	0	1	---	0	0	1	0	1	0	1	---	0	0	1	0	1	0	1	---	13	0.310122	0.756521	0.574493	0.565743	0.674363	0.500212	1.08923	0	0	1	0	1
293	SLC25A6	solute carrier family 25 member 6	Xp22.33	0	1190	3.25175	0.00117844	1.21834	0.223337	0.518199	0.604416	1.0127	1	-0.85558	0.392398	-0.642429	0.520718	-0.977503	0.32852	---	224	-0.427744	0.668913	-0.814127	0.415736	-1.00186	0.316614	1.09505	0	0	1	0	1	0	1	---	911	5.32026	1.23e-07	2.31669	0.0206901	1.49786	0.134435	1.0159	0	0	1	0	1
301	ANXA1	annexin A1	9q21.13	0	119	-3.72509	0.000204197	-0.221498	0.824742	-0.239253	0.81095	1.01065	4	-1.62357	0.104727	-1.51726	0.129467	-1.47466	0.140569	0.917082	44	-4.07639	4.87e-05	1.54182	0.123384	1.30751	0.191294	1.0354	0	0	1	0	1	0	1	---	5	-2.2124	0.0271242	-1.83889	0.0661807	-1.69036	0.0912225	0.94223	0	0	1	0	1
302	ANXA2	annexin A2	15q22.2	0	192	0.180751	0.856593	1.68619	0.0920227	1.98754	0.047093	0.750741	0	0	1	0	1	0	1	---	1	1.09529	0.273607	1.48718	0.137234	1.4198	0.155928	---	0	0	1	0	1	0	1	---	2	-0.248096	0.804102	1.60491	0.108778	1.64941	0.0993278	---	0	0	1	0	1
306	ANXA3	annexin A3	4q21.21	0	1140	2.02041	0.0435593	-0.153092	0.878352	-0.607268	0.543789	1.01821	3	1.25747	0.208826	0.859871	0.390034	0.464498	0.642376	1.04306	0	0	1	0	1	0	1	---	0	0	1	0	1	0	1	---	3	1.4125	0.158058	0.443688	0.657349	-0.0292665	0.976657	1.01298	0	0	1	0	1
307	ANXA4	annexin A4	2p13.3	0	668	1.14863	0.250933	1.53859	0.12417	1.38578	0.166074	0.944832	4	2.18034	0.0294235	2.31787	0.0206258	2.05717	0.0398883	0.59122	3	0.065261	0.947977	0.949608	0.342505	1.01677	0.309471	1.09206	0	0	1	0	1	0	1	---	212	0.794577	0.427015	0.0539022	0.957022	-0.0270284	0.978442	1.01232	0	0	1	0	1
308	ANXA5	annexin A5	4q27	0	302	-0.13334	0.893947	0.251765	0.801266	-0.189296	0.849894	1.01068	0	0	1	0	1	0	1	---	1	0.611977	0.540667	-0.465984	0.641312	-1.42704	0.153832	---	0	0	1	0	1	0	1	---	2	0.064723	0.948405	0.171359	0.863971	-0.293992	0.768816	---	0	0	1	0	1
309	ANXA6	annexin A6	5q33.1	0	1173	-0.726809	0.467483	-0.282359	0.777717	-0.399124	0.689874	1.01284	0	0	1	0	1	0	1	---	1	-0.378696	0.70498	0.180796	0.856558	0.079021	0.937029	---	0	0	1	0	1	0	1	---	0	0	1	0	1	0	1	---	0	0	1	0	1
310	ANXA7	annexin A7	10q22.2	0	72	1.0532	0.292457	0.92532	0.354987	0.709996	0.477846	1.01625	1	0.369669	0.711694	-0.0648648	0.948293	0.255952	0.798032	---	3	-1.50625	0.132262	-0.846525	0.397431	-0.56019	0.575456	1.09431	0	0	1	0	1	0	1	---	16	1.01986	0.307999	0.618145	0.536599	0.671351	0.502128	1.08734	0	0	1	0	1
311	ANXA11	annexin A11	10q22.3	0	1181	3.84153	0.00012858	0.63299	0.526862	-0.277481	0.781459	1.01037	0	0	1	0	1	0	1	---	1	1.16735	0.243298	1.83116	0.0673268	2.56951	0.0103056	---	0	0	1	0	1	0	1	---	1	-1.01053	0.312444	-2.44057	0.0148094	-2.21361	0.0270454	---	0	0	1	0	1
312	ANXA13	annexin A13	8q24.13	0	33	-0.426166	0.670063	-0.511025	0.609429	-0.4603	0.645385	1.01392	2	-0.824992	0.409538	-0.138198	0.890107	-0.0920296	0.92669	---	1	-0.613453	0.539691	-0.326339	0.744225	-0.336879	0.736268	---	0	0	1	0	1	0	1	---	1	-0.527905	0.597662	-0.193059	0.846946	-0.198187	0.842933	---	0	0	1	0	1
313	AOAH	acyloxyacyl hydrolase	7p14.2	0	746	2.37411	0.0177461	1.7002	0.089355	1.19951	0.230568	0.976912	8	-0.738615	0.460283	0.206031	0.836802	0.405412	0.685248	1.02787	3	0.456033	0.648448	1.2807	0.200549	0.927627	0.35379	1.09899	0	0	1	0	1	0	1	---	10	-0.589445	0.555673	-0.0290895	0.976798	0.55545	0.578692	1.08347	0	0	1	0	1
314	AOC2	amine oxidase copper containing 2	17q21.31	0	1152	-3.31729	0.000935821	-0.239752	0.810564	-0.13012	0.896493	1.01035	0	0	1	0	1	0	1	---	0	0	1	0	1	0	1	---	0	0	1	0	1	0	1	---	1	-0.80598	0.420412	-0.850424	0.395261	-0.844028	0.398824	---	0	0	1	0	1
316	AOX1	aldehyde oxidase 1	2q33.1	0	851	-0.0772087	0.93847	0.215776	0.829199	0.0700759	0.944145	1.00954	1	-0.780483	0.435259	-0.234762	0.814434	-0.246527	0.805317	---	2	-0.844541	0.398533	-0.295348	0.76778	-0.434803	0.663785	---	0	0	1	0	1	0	1	---	3	-1.07905	0.28078	0.157606	0.874794	0.116077	0.907611	1.03102	0	0	1	0	1
317	APAF1	apoptotic peptidase activating factor 1	12q23.1	0	703	0.139427	0.889136	-1.92745	0.0541617	-1.97402	0.0486114	0.760684	0	0	1	0	1	0	1	---	168	-1.7692	0.0771104	-3.0062	0.00270092	-2.78949	0.00536375	0.30958	0	0	1	0	1	0	1	---	0	0	1	0	1	0	1	---	0	0	1	0	1
318	NUDT2	nudix hydrolase 2	9p13.3	0	1193	0.831586	0.405806	1.206	0.228059	1.46792	0.142391	0.927824	0	0	1	0	1	0	1	---	5	0.298414	0.765438	0.196145	0.84453	0.133658	0.893696	1.03223	0	0	1	0	1	0	1	---	1	0.734616	0.462715	-0.354236	0.723225	-0.365137	0.715074	---	0	0	1	0	1
319	APOF	apolipoprotein F	12q13.3	0	200	1.5114	0.130946	-0.673925	0.50049	-0.656639	0.511541	1.01838	0	0	1	0	1	0	1	---	18	0.874401	0.382072	0.342672	0.731906	0.342698	0.731887	1.06033	0	0	1	0	1	0	1	---	73	-0.128419	0.897839	-0.75275	0.451749	-0.736394	0.461637	1.10103	0	0	1	0	1
320	APBA1	amyloid beta precursor protein binding family A member 1	9q21.11	0	1170	-0.337156	0.736057	-0.0681831	0.945651	-0.0785622	0.937394	1.01018	31	-0.662505	0.507773	-0.637291	0.524058	-0.312923	0.754394	1.02407	22	-0.392445	0.694799	-0.277584	0.78138	-0.192348	0.847502	1.04455	0	0	1	0	1	0	1	---	6	0.372926	0.709268	0.00432587	0.996549	0.0522122	0.958368	1.01827	0	0	1	0	1
321	APBA2	amyloid beta precursor protein binding family A member 2	15q13.1	0	277	-3.50349	0.000475887	-1.28057	0.200593	-1.18705	0.235445	0.977548	15	-0.968844	0.332816	-1.41707	0.156726	-1.44548	0.148587	0.942177	9	-0.495245	0.620517	-1.1649	0.244294	-1.07481	0.28268	1.08207	0	0	1	0	1	0	1	---	114	-3.62652	0.000299159	-0.165425	0.868637	-0.0956014	0.923853	1.02862	0	0	1	0	1
322	APBB1	amyloid beta precursor protein binding family B member 1	11p15.4	0	1066	0.113184	0.909903	0.632343	0.527285	0.440706	0.659506	1.01336	0	0	1	0	1	0	1	---	1	0.384635	0.700575	1.15592	0.247948	1.34285	0.179578	---	0	0	1	0	1	0	1	---	0	0	1	0	1	0	1	---	0	0	1	0	1
323	APBB2	amyloid beta precursor protein binding family B member 2	4p14	0	361	0.080926	0.935514	0.237815	0.812065	0.0656744	0.947648	1.00915	102	0.0263102	0.979014	0.300311	0.763993	-0.190846	0.848679	1.02242	3	-0.228976	0.818926	-0.310973	0.755876	-0.0870351	0.930658	1.02557	0	0	1	0	1	0	1	---	1	-0.00428195	0.996584	-0.740541	0.459118	-0.744412	0.456775	---	0	0	1	0	1
324	APC	APC regulator of WNT signaling pathway	5q22.2	1	213	0.630961	0.528185	0.419344	0.675041	0.361272	0.717961	1.01431	2	-0.172866	0.862785	-1.33531	0.182031	-1.51379	0.130346	---	58	2.08748	0.0370529	0.756507	0.449495	0.737184	0.461156	1.10745	0	0	1	0	1	0	1	---	80	-1.46508	0.143159	0.827837	0.407929	0.660714	0.508924	1.08679	0	0	1	0	1
325	APCS	amyloid P component, serum	1q23.2	0	1203	-0.767253	0.44308	0.605817	0.544752	0.722379	0.470204	1.01562	0	0	1	0	1	0	1	---	157	-2.17829	0.029576	-0.047296	0.962285	-0.0838301	0.933206	1.02418	1	-0.385286	0.700093	-0.000447884	0.999643	0.0244465	0.980501	---	1088	0.090318	0.928049	1.00116	0.316955	1.09614	0.27324	1.09717	0	0	1	0	1
326	AIRE	autoimmune regulator	21q22.3	0	1105	0.682417	0.495105	0.0760537	0.939389	0.0651766	0.948044	1.00924	0	0	1	0	1	0	1	---	474	0.0585061	0.953355	0.246471	0.80536	0.230427	0.8178	1.04857	0	0	1	0	1	0	1	---	2	-0.422823	0.672499	-0.167325	0.867143	-0.147488	0.882772	---	0	0	1	0	1
327	APEH	acylaminoacyl-peptide hydrolase	3p21.31	0	999	1.0323	0.302136	0.860119	0.389897	1.04117	0.29801	0.99276	0	0	1	0	1	0	1	---	0	0	1	0	1	0	1	---	0	0	1	0	1	0	1	---	1	1.24373	0.21384	1.08568	0.277839	2.04075	0.041497	---	0	0	1	0	1
328	APEX1	apurinic/apyrimidinic endodeoxyribonuclease 1	14q11.2	0	340	-0.736346	0.461662	-0.934134	0.350425	-1.9824	0.0476648	0.755137	0	0	1	0	1	0	1	---	0	0	1	0	1	0	1	---	0	0	1	0	1	0	1	---	1	-0.394133	0.693552	-0.219573	0.826241	-0.155558	0.876408	---	0	0	1	0	1
329	BIRC2	baculoviral IAP repeat containing 2	11q22.2	0	354	-0.812007	0.416946	0.348087	0.727837	-0.754531	0.45068	1.01469	0	0	1	0	1	0	1	---	2	0.454825	0.649317	1.43406	0.151818	1.58683	0.112819	---	0	0	1	0	1	0	1	---	47	-0.302632	0.762222	-0.346943	0.728695	-1.63351	0.102626	0.967845	0	0	1	0	1
330	BIRC3	baculoviral IAP repeat containing 3	11q22.2	1	354	0.468292	0.63966	0.338659	0.734927	-0.318392	0.750244	1.01297	1	-0.453572	0.650218	0.316832	0.751427	0.174069	0.861841	---	3	-0.716663	0.47372	-1.53021	0.126232	-1.15872	0.246802	1.06614	0	0	1	0	1	0	1	---	47	0.895349	0.370778	0.237752	0.812115	-0.44488	0.656488	1.07846	0	0	1	0	1
331	XIAP	X-linked inhibitor of apoptosis	Xq25	0	1173	1.19499	0.232322	0.620584	0.534992	0.566016	0.57149	1.01533	0	0	1	0	1	0	1	---	3	-0.911894	0.362005	-0.517921	0.60461	-0.532218	0.594675	1.09038	0	0	1	0	1	0	1	---	1	2.09479	0.0363958	1.92933	0.0539282	1.92966	0.0538879	---	0	0	1	0	1
332	BIRC5	baculoviral IAP repeat containing 5	17q25.3	0	712	-1.78894	0.0738736	-2.07246	0.0384375	-2.23975	0.0252917	0.651624	0	0	1	0	1	0	1	---	4	0.173401	0.862365	1.288	0.197996	1.51874	0.129095	0.9729	0	0	1	0	1	0	1	---	544	-1.87434	0.0611227	-2.01123	0.0445265	-2.34379	0.0192535	0.563792	0	0	1	0	1
333	APLP1	amyloid beta precursor like protein 1	19q13.12	0	691	-0.796312	0.426006	-0.558039	0.576923	-0.684805	0.493601	1.01734	0	0	1	0	1	0	1	---	2	-0.0593015	0.952722	-0.02991	0.976144	-0.342762	0.731838	---	0	0	1	0	1	0	1	---	1	-0.377175	0.70611	0.0310045	0.975271	0.075595	0.939754	---	0	0	1	0	1
334	APLP2	amyloid beta precursor like protein 2	11q24.3	0	367	1.68292	0.0926477	0.0682838	0.945571	0.329242	0.742031	1.01255	0	0	1	0	1	0	1	---	0	0	1	0	1	0	1	---	0	0	1	0	1	0	1	---	1	-0.788534	0.430538	-1.34908	0.177568	-1.16697	0.243456	---	0	0	1	0	1
335	APOA1	apolipoprotein A1	11q23.3	0	872	-2.96692	0.00306674	0.282395	0.77769	0.270979	0.786455	1.01091	0	0	1	0	1	0	1	---	24	-1.86473	0.0624603	-0.210197	0.83355	-0.209177	0.834346	1.04676	0	0	1	0	1	0	1	---	39	-1.7656	0.0777141	0.102063	0.918724	0.128799	0.897538	1.03047	0	0	1	0	1
336	APOA2	apolipoprotein A2	1q23.3	0	281	-0.199182	0.842154	0.384921	0.700365	0.254781	0.798937	1.01071	0	0	1	0	1	0	1	---	7	-0.876332	0.381023	-0.0660776	0.947327	-0.0414428	0.96695	1.01328	0	0	1	0	1	0	1	---	1	-0.34328	0.731447	-0.0332036	0.973518	0.00423102	0.996625	---	0	0	1	0	1
337	APOA4	apolipoprotein A4	11q23.3	0	872	-1.28425	0.199298	0.49622	0.619831	0.523244	0.600903	1.01235	0	0	1	0	1	0	1	---	24	-0.555955	0.578344	0.298383	0.765463	0.303696	0.761413	1.05566	0	0	1	0	1	0	1	---	39	-0.966607	0.333933	0.549953	0.582455	0.539854	0.589399	1.08479	0	0	1	0	1
338	APOB	apolipoprotein B	2p24.1	0	105	1.24577	0.21309	2.69361	0.00716776	2.76269	0.00582131	0.416306	0	0	1	0	1	0	1	---	0	0	1	0	1	0	1	---	0	0	1	0	1	0	1	---	1	1.74306	0.0815761	4.88925	1.15e-06	4.84868	1.40801e-06	---	0	0	1	0	1
339	APOBEC1	apolipoprotein B mRNA editing enzyme catalytic subunit 1	12p13.31	0	430	1.97707	0.0482597	0.379736	0.704209	0.0943453	0.924851	1.01138	0	0	1	0	1	0	1	---	120	3.14512	0.00170045	0.594003	0.552623	0.21806	0.82742	1.04863	0	0	1	0	1	0	1	---	105	-0.853104	0.393769	-0.571605	0.567698	-0.454053	0.649874	1.07788	0	0	1	0	1
341	APOC1	apolipoprotein C1	19q13.32	0	709	0.391289	0.695652	-0.415123	0.678126	-0.651387	0.514923	1.01744	1	0.159065	0.873644	-2.89793	0.00382526	-3.53616	0.000421662	---	2	-0.253054	0.800269	-1.02813	0.304098	-0.725419	0.468338	---	1	0.457725	0.647232	-1.23313	0.217769	-1.01647	0.309611	---	112	-0.584717	0.558846	0.333466	0.738841	0.369502	0.711819	1.06509	0	0	1	0	1
342	APOC1P1	apolipoprotein C1 pseudogene 1	19q13.32	0	709	0.38184	0.702647	-0.295765	0.767462	-0.326025	0.744463	1.01231	0	0	1	0	1	0	1	---	3	-0.215002	0.829801	-2.74092	0.00621858	-2.73263	0.00637644	0.328026	1	-0.112667	0.910313	-0.912632	0.361621	-0.852398	0.394165	---	111	-1.32191	0.186447	0.275066	0.783313	0.291724	0.770549	1.06207	0	0	1	0	1
343	AQP8	aquaporin 8	16p12.1	0	1171	0.286845	0.77428	-0.208327	0.835009	-0.0792556	0.936843	1.01034	44	-0.501026	0.616444	-0.400989	0.6885	-0.329835	0.741583	1.02129	879	1.987	0.0471469	-0.0954649	0.923962	-0.102859	0.918092	1.03044	0	0	1	0	1	0	1	---	1048	0.328118	0.742879	0.238119	0.81183	0.332363	0.739674	1.05914	0	0	1	0	1
344	APOC2	apolipoprotein C2	19q13.32	0	709	-1	1	-1	1	-1	1	1	0	0	1	0	1	0	1	---	4	0	1	0	1	0	1	1	0	0	1	0	1	0	1	---	111	0	1	0	1	0	1	1	0	0	1	0	1
345	APOC3	apolipoprotein C3	11q23.3	0	873	-2.9896	0.00284956	0.520022	0.603145	0.543374	0.586975	1.01336	0	0	1	0	1	0	1	---	39	-2.00612	0.0450642	0.0794435	0.936693	0.0968065	0.922896	1.02968	0	0	1	0	1	0	1	---	24	-1.54609	0.122344	-0.181211	0.856233	-0.129412	0.897054	1.03042	0	0	1	0	1
346	APOC4	apolipoprotein C4	19q13.32	0	709	-0.815963	0.414681	-0.320743	0.748461	-0.215716	0.829247	1.01165	0	0	1	0	1	0	1	---	4	-0.334268	0.738235	-1.77793	0.0756719	-1.72092	0.0855267	0.896326	0	0	1	0	1	0	1	---	111	-1.16673	0.243546	0.619027	0.536017	0.62021	0.535238	1.08747	0	0	1	0	1
347	APOD	apolipoprotein D	3q29	0	1205	-0.366797	0.713834	1.60752	0.108206	1.46996	0.141838	0.928967	0	0	1	0	1	0	1	---	247	0.209818	0.833845	0.261493	0.793758	0.350542	0.725994	1.06088	0	0	1	0	1	0	1	---	7	-1.26172	0.207291	-0.661835	0.508205	-0.694654	0.487408	1.09599	0	0	1	0	1
348	APOE	apolipoprotein E	19q13.32	0	709	1.03381	0.301432	0.563056	0.573503	0.316523	0.751661	1.01209	0	0	1	0	1	0	1	---	1	-0.634629	0.52579	0.0515902	0.958864	0.253717	0.799758	---	0	0	1	0	1	0	1	---	113	-0.106341	0.915329	0.720672	0.471253	0.694119	0.487744	1.09569	0	0	1	0	1
350	APOH	apolipoprotein H	17q24.2	0	567	-0.990266	0.322241	-0.651968	0.514548	-0.721534	0.470723	1.01579	1	-0.345787	0.729562	-0.490501	0.62387	-0.322063	0.747462	---	510	-1.02275	0.306632	-0.616969	0.537373	-0.695177	0.487081	1.1011	0	0	1	0	1	0	1	---	1	-0.166054	0.868142	0.270895	0.786519	0.317788	0.750701	---	0	0	1	0	1
351	APP	amyloid beta precursor protein	21q21.3	0	905	5.61889	2.38e-08	0.971236	0.331628	0.840505	0.400795	1.01017	665	4.61495	4.35e-06	0.629479	0.529157	0.539208	0.589845	1.05333	0	0	1	0	1	0	1	---	0	0	1	0	1	0	1	---	15	1.27528	0.202454	1.48922	0.136695	1.24176	0.214572	1.09416	0	0	1	0	1
353	APRT	adenine phosphoribosyltransferase	16q24.3	0	951	1.85136	0.0643594	1.15396	0.248749	0.968339	0.333073	1.00026	0	0	1	0	1	0	1	---	8	0.694049	0.487784	-0.103121	0.917884	-0.410408	0.681581	1.06984	0	0	1	0	1	0	1	---	474	1.35158	0.176762	1.01312	0.311208	0.839816	0.401181	1.10358	0	0	1	0	1
354	KLK3	kallikrein related peptidase 3	19q13.33	0	1162	1.09501	0.273727	-0.448535	0.653849	-0.432824	0.665221	1.01434	0	0	1	0	1	0	1	---	85	-0.567512	0.570471	-1.06769	0.285878	-0.986019	0.324325	1.09422	0	0	1	0	1	0	1	---	673	1.44926	0.147523	0.0772381	0.938447	0.0466289	0.962817	1.01663	0	0	1	0	1
355	FAS	Fas cell surface death receptor	10q23.31	1	155	-1.04485	0.296299	-1.23606	0.21668	-1.13163	0.258018	0.987672	1	-0.775796	0.43802	-0.145901	0.884024	0.346364	0.729131	---	0	0	1	0	1	0	1	---	0	0	1	0	1	0	1	---	0	0	1	0	1	0	1	---	0	0	1	0	1
356	FASLG	Fas ligand	1q24.3	0	19	0.724792	0.468719	0.610751	0.541481	-0.439784	0.660174	1.01344	0	0	1	0	1	0	1	---	0	0	1	0	1	0	1	---	0	0	1	0	1	0	1	---	0	0	1	0	1	0	1	---	0	0	1	0	1
357	SHROOM2	shroom family member 2	Xp22.2	0	875	0.0214068	0.982925	-0.690099	0.490267	-0.786072	0.431983	1.01241	2	-0.20563	0.837114	-0.387318	0.69859	-0.238339	0.811659	---	3	-0.348107	0.72782	0.0436941	0.965156	0.056593	0.954879	1.01776	0	0	1	0	1	0	1	---	1	-0.22573	0.82145	-1.1596	0.246446	-1.17761	0.239188	---	0	0	1	0	1
358	AQP1	aquaporin 1 (Colton blood group)	7p14.3	0	795	-1.958	0.0504582	-0.136609	0.891363	0.0554597	0.955782	1.00818	16	-2.96956	0.00304079	-0.115477	0.908086	0.297665	0.766011	1.02286	0	0	1	0	1	0	1	---	0	0	1	0	1	0	1	---	31	-1.12466	0.260956	-0.624074	0.532699	-0.435825	0.663043	1.07759	0	0	1	0	1
359	AQP2	aquaporin 2	12q13.12	0	632	0.381876	0.70262	-0.238636	0.811429	-0.264564	0.791391	1.01041	0	0	1	0	1	0	1	---	468	0.480836	0.63072	-0.168463	0.866248	-0.19743	0.843525	1.04542	0	0	1	0	1	0	1	---	1	-0.24385	0.807388	0.0119533	0.990465	-0.0156484	0.987518	---	0	0	1	0	1
360	AQP3	aquaporin 3 (Gill blood group)	9p13.3	0	1097	-0.544841	0.585963	0.768397	0.442404	0.559698	0.575791	1.01403	0	0	1	0	1	0	1	---	4	-2.02928	0.0426469	-1.14477	0.252535	-1.30326	0.19274	1.03377	0	0	1	0	1	0	1	---	405	-0.886366	0.375595	0.871713	0.383541	0.753587	0.451247	1.10091	0	0	1	0	1
361	AQP4	aquaporin 4	18q11.2	0	938	0.125224	0.900367	0.00876997	0.993004	-0.00922615	0.99264	1.00828	0	0	1	0	1	0	1	---	1	-0.2115	0.832533	0.305887	0.759744	0.216349	0.828753	---	0	0	1	0	1	0	1	---	22	-1.103	0.270247	-0.136812	0.891203	-0.0653394	0.947915	1.02143	0	0	1	0	1
362	AQP5	aquaporin 5	12q13.12	0	632	3.40953	0.000672068	-1.79543	0.0728397	-1.74552	0.0811536	0.840307	0	0	1	0	1	0	1	---	468	3.38238	0.000741468	-1.89075	0.0589006	-1.84731	0.0649509	0.821047	0	0	1	0	1	0	1	---	1	1.19291	0.233137	2.19824	0.0281247	2.11458	0.0346739	---	0	0	1	0	1
363	AQP6	aquaporin 6	12q13.12	0	632	-2.02889	0.0426869	-0.987286	0.323703	-0.875495	0.381482	1.0074	0	0	1	0	1	0	1	---	468	-2.06067	0.0395471	-1.0784	0.281076	-0.980962	0.326811	1.09418	0	0	1	0	1	0	1	---	1	-0.316138	0.751952	-0.0450283	0.964092	-0.13944	0.889126	---	0	0	1	0	1
366	AQP9	aquaporin 9	15q21.3	0	299	-0.517053	0.605213	-2.29936	0.0216571	-2.32248	0.0203756	0.618708	0	0	1	0	1	0	1	---	2	-0.279697	0.779757	0.6274	0.530518	0.648841	0.516567	---	0	0	1	0	1	0	1	---	0	0	1	0	1	0	1	---	0	0	1	0	1
367	AR	androgen receptor	Xq12	1	323	1.38778	0.165458	0.167306	0.867158	0.0517286	0.958754	1.00848	4	-0.529958	0.596238	-0.251123	0.801762	-0.284061	0.776413	1.01896	6	0.406501	0.684446	0.130768	0.895981	-0.0271507	0.978344	1.01178	0	0	1	0	1	0	1	---	2	-0.0425923	0.966033	0.446793	0.655106	0.492931	0.622152	---	0	0	1	0	1
369	ARAF	A-Raf proto-oncogene, serine/threonine kinase	Xp11.23	1	810	-0.86949	0.384751	-0.532095	0.594759	-1.42031	0.155781	0.935419	0	0	1	0	1	0	1	---	12	-1.73463	0.08306	-1.11587	0.264702	-1.1267	0.260097	1.07303	0	0	1	0	1	0	1	---	0	0	1	0	1	0	1	---	0	0	1	0	1
372	ARCN1	archain 1	11q23.3	0	63	0.800202	0.42375	-0.240241	0.810185	-0.743967	0.457044	1.01234	1	-0.461751	0.644342	-0.263432	0.792263	-0.26574	0.790485	---	4	0.330117	0.741368	0.0238735	0.980957	-0.331319	0.740462	1.05773	0	0	1	0	1	0	1	---	6	-0.328199	0.742818	-0.511328	0.609217	-0.877156	0.38058	1.10806	0	0	1	0	1
373	TRIM23	tripartite motif containing 23	5q12.3	0	559	-0.65452	0.512901	-0.260146	0.794796	0.113152	0.909929	1.0111	1	-1.52206	0.128254	-0.739138	0.459969	-0.970685	0.331903	---	0	0	1	0	1	0	1	---	0	0	1	0	1	0	1	---	0	0	1	0	1	0	1	---	0	0	1	0	1
377	ARF3	ADP ribosylation factor 3	12q13.12	0	873	1.59396	0.111204	1.96331	0.0498429	1.45756	0.145226	0.930191	0	0	1	0	1	0	1	---	0	0	1	0	1	0	1	---	0	0	1	0	1	0	1	---	2	-0.490892	0.623592	-2.62901	0.00867395	-2.52233	0.0117883	---	0	0	1	0	1
378	ARF4	ADP ribosylation factor 4	3p14.3	0	794	2.45021	0.0144176	1.15948	0.246492	0.829052	0.407242	1.01132	0	0	1	0	1	0	1	---	1	0.310512	0.756225	0.299437	0.764659	0.305225	0.760248	---	0	0	1	0	1	0	1	---	645	2.52652	0.0116459	1.29702	0.194876	0.941631	0.346574	1.09862	0	0	1	0	1
379	ARL4D	ADP ribosylation factor like GTPase 4D	17q21.31	0	1150	2.34091	0.0193975	-2.7752	0.00560324	-2.96514	0.00308602	0.298914	0	0	1	0	1	0	1	---	1135	1.30039	0.193714	-2.76044	0.00586114	-2.88158	0.00402827	0.275505	0	0	1	0	1	0	1	---	291	5.28695	1.47e-07	1.94009	0.0526048	1.72794	0.084259	0.912975	0	0	1	0	1
381	ARF5	ADP ribosylation factor 5	7q32.1	0	683	-2.7446	0.00614759	-2.5906	0.0096983	-3.09912	0.00198671	0.228035	0	0	1	0	1	0	1	---	598	-2.4433	0.0146949	-2.5047	0.0123888	-2.99619	0.00279058	0.220121	0	0	1	0	1	0	1	---	1	0.605255	0.545122	-0.572881	0.566834	-0.530026	0.596193	---	0	0	1	0	1
382	ARF6	ADP ribosylation factor 6	14q21.3	0	272	-0.831602	0.405797	-0.05344	0.95739	-0.0304743	0.975694	1.00801	0	0	1	0	1	0	1	---	3	-0.297467	0.766161	-0.259845	0.795028	-0.325691	0.744716	1.05767	0	0	1	0	1	0	1	---	2	-0.470414	0.638144	0.243151	0.80793	-0.019038	0.984814	---	0	0	1	0	1
383	ARG1	arginase 1	6q23.2	0	617	-4.20272	2.83e-05	0.428181	0.668597	0.472876	0.636389	1.01331	0	0	1	0	1	0	1	---	2	-0.509964	0.61017	0.000822276	0.999344	-0.020756	0.983444	---	0	0	1	0	1	0	1	---	1	-0.42156	0.673421	-0.102232	0.91859	-0.103569	0.917529	---	0	0	1	0	1
384	ARG2	arginase 2	14q24.1	0	795	2.15073	0.0316943	-0.221339	0.824866	-0.531059	0.595477	1.01295	0	0	1	0	1	0	1	---	8	1.65977	0.0972189	0.960962	0.336767	0.743704	0.457203	1.10967	0	0	1	0	1	0	1	---	10	-0.278105	0.780979	-0.589009	0.555967	-0.521142	0.602365	1.08413	0	0	1	0	1
387	RHOA	ras homolog family member A	3p21.31	1	999	-0.401654	0.688009	1.53703	0.124552	1.52518	0.12748	0.898504	4	-1.62508	0.104404	-1.12585	0.260456	-0.545923	0.585222	1.053	130	-0.687118	0.492139	1.08288	0.279081	0.849205	0.395939	1.10542	0	0	1	0	1	0	1	---	1	0.364887	0.715259	0.77416	0.43899	1.01929	0.308271	---	0	0	1	0	1
388	RHOB	ras homolog family member B	2p24.1	0	355	-4.05244	5.39e-05	0.131661	0.895275	0.000239561	0.999809	1.00806	0	0	1	0	1	0	1	---	0	0	1	0	1	0	1	---	0	0	1	0	1	0	1	---	70	-3.92389	9.2e-05	0.121449	0.903356	-0.0293521	0.976589	1.01309	0	0	1	0	1
389	RHOC	ras homolog family member C	1p13.2	0	1073	1.37395	0.16971	1.87098	0.0615936	0.616119	0.537934	1.01754	0	0	1	0	1	0	1	---	1	0.252995	0.800315	-0.156586	0.875598	-0.389971	0.696628	---	0	0	1	0	1	0	1	---	6	-0.37468	0.707964	0.988188	0.323262	0.788949	0.4303	1.10166	0	0	1	0	1
390	RND3	Rho family GTPase 3	2q23.3	0	377	0.305511	0.760029	3.11687	0.00187168	3.15232	0.00166043	0.207157	26	2.08909	0.0369074	3.18956	0.00146213	3.26978	0.00110726	0.076112	2	-0.606011	0.544621	-1.86368	0.0626133	-1.69946	0.0894956	---	0	0	1	0	1	0	1	---	1	0.137786	0.890432	-0.206509	0.836428	-0.303643	0.761453	---	0	0	1	0	1
391	RHOG	ras homolog family member G	11p15.4	0	200	-3.11696	0.00187009	-0.973076	0.330714	-1.42344	0.154871	0.933862	0	0	1	0	1	0	1	---	1	-0.326321	0.744238	-0.138004	0.890261	-0.623575	0.533027	---	0	0	1	0	1	0	1	---	8	-0.272799	0.785054	-0.924888	0.355212	-0.621708	0.534253	1.08792	0	0	1	0	1
392	ARHGAP1	Rho GTPase activating protein 1	11p11.2	0	894	-2.69246	0.00719017	0.150302	0.880552	0.684244	0.493955	1.01688	0	0	1	0	1	0	1	---	73	-2.63468	0.0085288	-0.589818	0.555425	-0.169654	0.865311	1.03764	0	0	1	0	1	0	1	---	5	-0.121069	0.903656	-0.0573938	0.954241	0.264077	0.791767	1.05482	0	0	1	0	1
393	ARHGAP4	Rho GTPase activating protein 4	Xq28	0	97	-1.63781	0.101721	-0.19753	0.843446	-0.218523	0.827059	1.01205	0	0	1	0	1	0	1	---	0	0	1	0	1	0	1	---	0	0	1	0	1	0	1	---	0	0	1	0	1	0	1	---	0	0	1	0	1
394	ARHGAP5	Rho GTPase activating protein 5	14q12	1	227	-0.0445446	0.964478	0.530467	0.595887	0.78763	0.431071	1.01224	3	0.297435	0.766185	0.812345	0.416756	0.518949	0.603893	1.05381	0	0	1	0	1	0	1	---	0	0	1	0	1	0	1	---	3	0.376807	0.706383	1.20644	0.227886	1.21275	0.225469	1.09174	0	0	1	0	1
395	ARHGAP6	Rho GTPase activating protein 6	Xp22.2	0	1092	-1.60175	0.10947	0.649747	0.515981	0.390749	0.696053	1.01265	4	-1.50263	0.133195	-0.764363	0.444803	-0.856238	0.392039	1.0313	402	-1.33376	0.182531	-0.0331022	0.973599	-0.199918	0.841579	1.0464	0	0	1	0	1	0	1	---	2	-0.155128	0.876747	-0.411184	0.681012	-0.419511	0.674919	---	0	0	1	0	1
396	ARHGDIA	Rho GDP dissociation inhibitor alpha	17q25.3	0	833	0.0972483	0.922545	-0.399258	0.689775	-0.481545	0.630218	1.01383	0	0	1	0	1	0	1	---	7	0.500336	0.616929	-0.045224	0.963936	-0.0649597	0.948217	1.0204	0	0	1	0	1	0	1	---	1	0.750493	0.453103	0.0452139	0.963944	0.0612468	0.951173	---	0	0	1	0	1
397	ARHGDIB	Rho GDP dissociation inhibitor beta	12p12.3	0	336	-0.480311	0.631093	-0.301809	0.762851	-0.185818	0.85262	1.01031	0	0	1	0	1	0	1	---	1	-0.369915	0.71151	0.31115	0.755741	-0.00372527	0.997028	---	0	0	1	0	1	0	1	---	1	0.0798578	0.936364	1.03106	0.302724	0.944617	0.345047	---	0	0	1	0	1
398	ARHGDIG	Rho GDP dissociation inhibitor gamma	16p13.3	0	189	-0.124335	0.90107	0.502329	0.615529	0.475888	0.634242	1.01376	0	0	1	0	1	0	1	---	52	-0.198955	0.842331	-0.440997	0.659295	-0.459035	0.646293	1.07931	0	0	1	0	1	0	1	---	3	-0.717373	0.473282	-0.384573	0.700623	-0.399647	0.689488	1.06981	0	0	1	0	1
399	RHOH	ras homolog family member H	4p14	1	658	-7.57238	7.22e-14	-1.38382	0.166674	-0.921121	0.357175	1.00359	219	-2.10219	0.0357422	-0.925104	0.3551	-0.466984	0.640597	1.04483	3	-0.727562	0.467022	-0.105222	0.916217	-0.460029	0.64558	1.07888	0	0	1	0	1	0	1	---	3	-1.21141	0.225972	-1.47725	0.139874	-0.997229	0.318857	1.09976	0	0	1	0	1
400	ARL1	ADP ribosylation factor like GTPase 1	12q23.2	0	468	0.0652754	0.947965	-0.151509	0.8796	0.0374404	0.97014	1.00826	0	0	1	0	1	0	1	---	8	0.175815	0.860468	-0.0693833	0.944696	-0.127129	0.89886	1.03225	0	0	1	0	1	0	1	---	229	0.845072	0.398237	-0.0654553	0.947822	0.153743	0.877839	1.03536	0	0	1	0	1
401	PHOX2A	paired like homeobox 2A	11q13.4	0	401	-0.0804546	0.935889	-0.22535	0.821746	-0.209594	0.83402	1.0107	0	0	1	0	1	0	1	---	1	-0.221912	0.82442	-0.20346	0.838811	-0.134505	0.893026	---	0	0	1	0	1	0	1	---	181	-0.366885	0.713769	-0.119773	0.904684	-0.134004	0.893423	1.03059	0	0	1	0	1
402	ARL2	ADP ribosylation factor like GTPase 2	11q13.1	0	1001	0.966559	0.333957	1.40514	0.16024	1.41435	0.157522	0.937052	0	0	1	0	1	0	1	---	10	0.960708	0.33689	1.8727	0.061355	1.47678	0.139999	0.995476	0	0	1	0	1	0	1	---	6	0.0276558	0.977941	0.164133	0.869654	0.648272	0.516935	1.08724	0	0	1	0	1
403	ARL3	ADP ribosylation factor like GTPase 3	10q24.32	0	378	-0.0604577	0.951801	-0.153604	0.877948	-0.813299	0.41621	1.00914	0	0	1	0	1	0	1	---	9	0.328903	0.742286	0.558654	0.576503	0.082545	0.934227	1.02388	0	0	1	0	1	0	1	---	2	1.28568	0.1988	0.650346	0.515595	1.2211	0.222293	---	0	0	1	0	1
405	ARNT	aryl hydrocarbon receptor nuclear translocator	1q21.3	1	198	0.945907	0.344384	1.0584	0.290087	0.909468	0.363288	1.00441	2	1.76209	0.0783059	2.00396	0.0453012	1.20827	0.227184	---	28	0.246982	0.804964	0.152361	0.878928	0.472572	0.636606	1.08223	1	0.1951	0.845347	0.56984	0.568894	0.63815	0.523499	---	128	0.637334	0.524027	0.643555	0.519988	0.554206	0.579542	1.08316	0	0	1	0	1
406	BMAL1	basic helix-loop-helix ARNT like 1	11p15.2	0	249	1.28196	0.200101	0.860765	0.389541	0.938945	0.34795	1.00145	1	0.017694	0.985886	-0.722258	0.470278	-0.546607	0.584752	---	0	0	1	0	1	0	1	---	0	0	1	0	1	0	1	---	2	-0.556844	0.577736	0.494214	0.621246	0.38517	0.70018	---	0	0	1	0	1
407	ARR3	arrestin 3	Xq13.1	0	550	-1.25391	0.210115	-0.294861	0.768152	-0.417716	0.67623	1.01355	0	0	1	0	1	0	1	---	19	-0.555691	0.578525	0.0689764	0.94502	0.00225305	0.998203	1.00766	0	0	1	0	1	0	1	---	2	-0.562238	0.574057	-0.122212	0.902752	-0.00800751	0.993612	---	0	0	1	0	1
408	ARRB1	arrestin beta 1	11q13.4	0	157	-1.6708	0.0950194	0.249098	0.803328	0.313519	0.753941	1.01136	13	-0.653304	0.513684	0.411718	0.68062	0.308144	0.758027	1.02285	3	-0.48404	0.628445	-0.389427	0.69703	-0.244534	0.80686	1.05013	0	0	1	0	1	0	1	---	3	-1.39056	0.164614	-0.908828	0.363625	-0.721841	0.470534	1.09723	0	0	1	0	1
409	ARRB2	arrestin beta 2	17p13.2	0	837	-1.18736	0.235319	-1.67437	0.0943208	-1.74151	0.0818544	0.840738	0	0	1	0	1	0	1	---	13	-1.12099	0.262511	-0.596191	0.551161	-0.532867	0.594225	1.09023	0	0	1	0	1	0	1	---	31	-0.408741	0.682801	-1.51331	0.130467	-1.31608	0.188402	1.07962	0	0	1	0	1
410	ARSA	arylsulfatase A	22q13.33	0	63	1.60807	0.108079	0.460723	0.645082	0.176741	0.859742	1.01077	0	0	1	0	1	0	1	---	0	0	1	0	1	0	1	---	0	0	1	0	1	0	1	---	11	0.235129	0.814148	-0.401094	0.688423	-0.722858	0.46991	1.09686	0	0	1	0	1
411	ARSB	arylsulfatase B	5q14.1	0	442	0.219454	0.826334	0.555201	0.578862	0.513265	0.607862	1.01241	186	0.0235857	0.981187	-0.0428586	0.965821	0.150706	0.880233	1.01853	3	-0.817007	0.414085	-0.245385	0.8062	-0.361659	0.717671	1.06197	0	0	1	0	1	0	1	---	3	-1.30348	0.192657	-1.30477	0.192223	-1.00217	0.316466	1.09733	87	-0.862432	0.38862	-1.29532	0.195462
412	STS	steroid sulfatase	Xp22.31	0	663	4.62876	4.07e-06	0.260006	0.794904	-0.0476924	0.961969	1.00817	0	0	1	0	1	0	1	---	2	1.39953	0.16191	0.806156	0.420314	0.593045	0.553264	---	0	0	1	0	1	0	1	---	6	-0.338247	0.735236	-0.0644887	0.948592	-0.456523	0.648097	1.07783	0	0	1	0	1
414	ARSD	arylsulfatase D	Xp22.33	0	863	3.32041	0.000925506	0.129448	0.897025	-0.207691	0.835506	1.01096	0	0	1	0	1	0	1	---	1	-0.981967	0.326312	1.02112	0.307407	0.799594	0.424106	---	0	0	1	0	1	0	1	---	224	2.81382	0.00497445	0.299566	0.764561	0.00960978	0.992334	1.00896	0	0	1	0	1
415	ARSL	arylsulfatase L	Xp22.33	0	849	0.155314	0.876599	-2.12085	0.034141	-2.29736	0.0217721	0.628678	0	0	1	0	1	0	1	---	1	-0.956873	0.338821	-0.0533525	0.95746	-0.177899	0.858833	---	0	0	1	0	1	0	1	---	223	0.495852	0.620088	-1.92445	0.0545374	-2.06154	0.0394689	0.748058	0	0	1	0	1
416	ARSF	arylsulfatase F	Xp22.33	0	770	-0.708811	0.478578	0.693492	0.488136	0.625096	0.532029	1.01684	2	1.73188	0.0835481	2.48145	0.0132224	2.43257	0.0151393	---	1	-0.381558	0.702856	-0.0242834	0.980631	-0.0970862	0.922674	---	0	0	1	0	1	0	1	---	5	0.639981	0.522305	0.208686	0.834729	0.17965	0.857458	1.03948	0	0	1	0	1
417	ART1	ADP-ribosyltransferase 1	11p15.4	0	165	-0.900968	0.367784	-0.375313	0.707495	-0.514068	0.6073	1.01199	0	0	1	0	1	0	1	---	22	-0.213421	0.831034	0.454004	0.649909	0.362801	0.716818	1.06217	0	0	1	0	1	0	1	---	9	0.063304	0.949535	-0.470758	0.6379	-0.406743	0.68427	1.07308	0	0	1	0	1
419	ART3	ADP-ribosyltransferase 3 (inactive)	4q21.1	0	54	-0.428353	0.66847	-0.202079	0.839889	-0.265403	0.790745	1.01077	8	-0.724252	0.46905	-0.711375	0.476992	-0.785196	0.432495	1.03498	0	0	1	0	1	0	1	---	0	0	1	0	1	0	1	---	1	2.5881	0.00976579	2.59466	0.00958502	2.5577	0.0106604	---	0	0	1	0	1
420	ART4	ADP-ribosyltransferase 4 (inactive) (Dombrock blood group)	12p12.3	0	277	-2.17636	0.0297202	-0.845442	0.398034	-0.86911	0.384963	1.00881	0	0	1	0	1	0	1	---	1	-0.470459	0.638112	-0.0909088	0.92758	-0.175544	0.860682	---	0	0	1	0	1	0	1	---	4	-1.02902	0.303676	-0.748218	0.454477	-0.639641	0.52253	1.08904	0	0	1	0	1
421	ARVCF	ARVCF delta catenin family member	22q11.21	0	871	-0.857474	0.391352	0.45588	0.648559	1.02527	0.305446	0.992895	0	0	1	0	1	0	1	---	1	-1.02602	0.305084	-0.484	0.628475	-0.431917	0.665881	---	0	0	1	0	1	0	1	---	8	-0.0843377	0.932802	-0.128986	0.897391	0.407352	0.683823	1.07353	0	0	1	0	1
427	ASAH1	N-acylsphingosine amidohydrolase 1	8p22	0	1184	1.7353	0.0829415	0.953417	0.340573	0.5601	0.575517	1.0144	0	0	1	0	1	0	1	---	1	0.27361	0.784431	-1.10381	0.2699	-0.988109	0.323301	---	0	0	1	0	1	0	1	---	113	1.0565	0.290949	0.600007	0.548616	0.248492	0.803797	1.053	0	0	1	0	1
429	ASCL1	achaete-scute family bHLH transcription factor 1	12q23.2	0	129	-0.719701	0.471847	-0.317295	0.751075	-0.259399	0.795373	1.01044	0	0	1	0	1	0	1	---	2	-0.418587	0.675592	-0.646144	0.518311	-0.515693	0.606165	---	0	0	1	0	1	0	1	---	4	-0.239922	0.810432	-0.0997572	0.920554	0.00111812	0.999108	1.00832	0	0	1	0	1
430	ASCL2	achaete-scute family bHLH transcription factor 2	11p15.5	0	1104	1.53471	0.125116	0.692973	0.488462	0.672828	0.501188	1.01744	0	0	1	0	1	0	1	---	0	0	1	0	1	0	1	---	0	0	1	0	1	0	1	---	0	0	1	0	1	0	1	---	0	0	1	0	1
432	ASGR1	asialoglycoprotein receptor 1	17p13.1	0	687	0.0428948	0.965792	1.54411	0.122829	1.75161	0.0800997	0.834666	0	0	1	0	1	0	1	---	2	-0.650335	0.515599	-0.650904	0.515235	-0.736819	0.461379	---	0	0	1	0	1	0	1	---	205	2.2289	0.0260025	1.73628	0.0827733	1.85162	0.064329	0.846614	0	0	1	0	1
433	ASGR2	asialoglycoprotein receptor 2	17p13.1	0	686	0.31124	0.755672	1.45981	0.144607	1.27498	0.202567	0.970797	0	0	1	0	1	0	1	---	0	0	1	0	1	0	1	---	0	0	1	0	1	0	1	---	206	1.51836	0.129183	1.32813	0.184391	1.21563	0.224368	1.09137	0	0	1	0	1
434	ASIP	agouti signaling protein	20q11.22	0	1163	0.437156	0.662076	1.05188	0.293067	1.0074	0.31395	0.992703	1146	0.346832	0.728777	0.981334	0.326628	0.924474	0.355428	1.02918	0	0	1	0	1	0	1	---	0	0	1	0	1	0	1	---	18	0.953935	0.340306	0.782161	0.434276	0.963584	0.335451	1.09599	0	0	1	0	1
435	ASL	argininosuccinate lyase	7q11.21	0	561	3.66821	0.000254818	1.84457	0.0653483	1.84471	0.0653288	0.815935	0	0	1	0	1	0	1	---	20	1.88367	0.0598481	0.691279	0.489525	0.718309	0.472708	1.10404	0	0	1	0	1	0	1	---	254	2.72953	0.00643397	1.60725	0.108265	1.47596	0.140219	1.02075	0	0	1	0	1
438	ASMT	acetylserotonin O-methyltransferase	Xp22.33	0	1190	0.0550957	0.956071	1.29273	0.196357	1.2675	0.205224	0.971365	98	0.15095	0.88004	1.03156	0.30249	1.0413	0.297948	1.02776	62	-0.417583	0.676326	0.320343	0.748765	0.321257	0.748072	1.05686	3	0.070392	0.943893	0.535012	0.592742	0.491227	0.623357	1.13458	514	0.25282	0.80045	0.182761	0.855017	0.16205	0.871294	1.03799	0	0	1	0	1
439	GET3	guided entry of tail-anchored proteins factor 3, ATPase	19p13.2	0	1076	4.27711	2.04e-05	0.890385	0.373439	0.87325	0.382704	1.00773	0	0	1	0	1	0	1	---	138	-0.809171	0.418575	-0.473078	0.636244	-0.253002	0.800311	1.05167	0	0	1	0	1	0	1	---	3	-1.35636	0.175238	-0.588072	0.556596	-0.163372	0.870253	1.03801	0	0	1	0	1
440	ASNS	asparagine synthetase (glutamine-hydrolyzing)	7q21.3	0	766	-1.57225	0.116153	0.651103	0.515106	0.671971	0.501733	1.01702	26	-0.998624	0.318176	0.294048	0.768773	0.296751	0.766709	1.02235	0	0	1	0	1	0	1	---	0	0	1	0	1	0	1	---	72	-0.27181	0.785814	0.808016	0.419243	0.870429	0.384242	1.10771	0	0	1	0	1
443	ASPA	aspartoacylase	17p13.2	0	1026	-1.60051	0.109744	1.14687	0.251665	0.818274	0.413365	1.01046	1	-0.541677	0.58814	0.0518186	0.958682	-0.0612369	0.951181	---	122	-0.724961	0.468616	0.184112	0.853957	0.118174	0.90595	1.03208	0	0	1	0	1	0	1	---	10	-0.312718	0.754548	0.944498	0.345107	0.847219	0.397044	1.10623	0	0	1	0	1
444	ASPH	aspartate beta-hydroxylase	8q12.3	0	309	-2.02979	0.0425957	-0.811349	0.417328	-0.953419	0.340572	1.00079	11	-0.0757302	0.939646	0.501152	0.616357	0.292825	0.769707	1.02004	1	-0.60032	0.548405	-0.0661283	0.947287	0.0500746	0.960071	---	0	0	1	0	1	0	1	---	20	-0.191217	0.848388	-1.7798	0.0753644	-1.62619	0.104175	0.974604	0	0	1	0	1
445	ASS1	argininosuccinate synthase 1	9q34.11	0	583	-3.16675	0.00157985	0.281431	0.778429	0.302141	0.762597	1.01098	0	0	1	0	1	0	1	---	0	0	1	0	1	0	1	---	0	0	1	0	1	0	1	---	262	-2.75241	0.00600388	-0.253136	0.800207	-0.306648	0.759165	1.06048	0	0	1	0	1
460	ASTN1	astrotactin 1	1q25.2	0	832	-1.49335	0.135606	-1.36394	0.172846	-1.26339	0.206697	0.972722	1	0.406389	0.684529	0.474371	0.635323	0.590412	0.555027	---	1	-0.311565	0.755425	-0.107374	0.914511	-0.182578	0.85516	---	0	0	1	0	1	0	1	---	4	-0.321505	0.747883	-1.0958	0.273387	-1.04027	0.298425	1.09679	0	0	1	0	1
462	SERPINC1	serpin family C member 1	1q25.1	0	325	0.455104	0.649116	0.845685	0.397899	0.758064	0.448563	1.0142	0	0	1	0	1	0	1	---	63	0.580768	0.561504	0.686605	0.492466	0.66416	0.506717	1.09989	0	0	1	0	1	0	1	---	1	-0.348069	0.727849	-0.158867	0.8738	-0.0850961	0.932199	---	0	0	1	0	1
463	ZFHX3	zinc finger homeobox 3	16q22.2	1	533	-1.24266	0.214234	-0.224005	0.822792	0.199123	0.842201	1.01165	3	1.21021	0.226433	0.522145	0.601667	0.611113	0.541242	1.04908	0	0	1	0	1	0	1	---	0	0	1	0	1	0	1	---	106	-3.0725	0.00216994	-1.16742	0.243275	-0.861801	0.388971	1.1096	0	0	1	0	1
466	ATF1	activating transcription factor 1	12q13.12	1	564	-1.76526	0.0777717	-1.36403	0.172816	-0.975749	0.329388	0.998605	3	0.204145	0.838274	0.762298	0.446034	1.25606	0.209343	1.01525	7	-0.391014	0.695856	-0.158637	0.873982	-0.107052	0.914766	1.02993	0	0	1	0	1	0	1	---	11	-0.964178	0.335148	-0.199974	0.841535	-0.0413193	0.967048	1.01524	0	0	1	0	1
467	ATF3	activating transcription factor 3	1q32.3	0	1013	0.529086	0.596842	0.455205	0.649045	0.445233	0.656233	1.01301	0	0	1	0	1	0	1	---	2	-0.550519	0.582065	-0.790408	0.429448	-0.684523	0.493779	---	0	0	1	0	1	0	1	---	1	-0.462371	0.643898	-0.720091	0.47161	-0.740941	0.458876	---	0	0	1	0	1
468	ATF4	activating transcription factor 4	22q13.1	0	827	-0.121902	0.902997	0.904712	0.365801	1.22467	0.220943	0.977446	0	0	1	0	1	0	1	---	5	0.00850176	0.993218	0.752582	0.45185	1.03161	0.302464	1.09375	0	0	1	0	1	0	1	---	0	0	1	0	1	0	1	---	0	0	1	0	1
471	ATIC	5-aminoimidazole-4-carboxamide ribonucleotide formyltransferase/IMP cyclohydrolase	2q35	1	1142	-0.629119	0.529389	-0.629695	0.529015	-0.633756	0.526363	1.01762	0	0	1	0	1	0	1	---	3	-0.65271	0.514066	-0.45527	0.648998	0.0890105	0.929089	1.02613	0	0	1	0	1	0	1	---	1	0.486565	0.626655	-0.216462	0.828665	-0.146739	0.883363	---	0	0	1	0	1
472	ATM	ATM serine/threonine kinase	11q22.3	1	285	-1.43961	0.150235	-0.0304893	0.975682	0.0604207	0.951831	1.00869	7	0.0619455	0.950616	-1.09043	0.275745	-1.49458	0.13529	0.908894	1	-0.767072	0.443187	0.00699498	0.99442	-0.387786	0.698244	---	0	0	1	0	1	0	1	---	18	0.389607	0.696895	-0.708355	0.478864	-0.386112	0.699483	1.06805	1	-0.985767	0.324444	-0.469149	0.639049
473	RERE	arginine-glutamic acid dipeptide repeats	1p36.23	0	320	0.948977	0.342821	0.0714287	0.943069	-0.592684	0.553506	1.01626	21	1.79233	0.0733282	1.35273	0.176401	0.886537	0.375508	1.02831	3	0.516519	0.605586	0.564078	0.572808	0.115135	0.908357	1.03095	0	0	1	0	1	0	1	---	22	-1.29451	0.195736	-1.00187	0.31661	-0.625593	0.531702	1.08821	0	0	1	0	1
474	ATOH1	atonal bHLH transcription factor 1	4q22.2	0	795	1.20143	0.229819	0.172243	0.863276	0.175491	0.860724	1.01083	0	0	1	0	1	0	1	---	1	-0.279605	0.779828	-0.256101	0.797917	-0.240559	0.809939	---	0	0	1	0	1	0	1	---	2	0.955092	0.339721	1.92164	0.0548906	1.98964	0.0468602	---	0	0	1	0	1
475	ATOX1	antioxidant 1 copper chaperone	5q33.1	0	1171	-0.632821	0.52697	0.0586542	0.953237	-0.0967944	0.922906	1.01128	1	-0.776222	0.437769	-0.305805	0.759807	0.101412	0.919241	---	27	-0.166345	0.867913	0.616163	0.537905	0.972754	0.330874	1.09846	0	0	1	0	1	0	1	---	0	0	1	0	1	0	1	---	0	0	1	0	1
476	ATP1A1	ATPase Na+/K+ transporting subunit alpha 1	1p13.1	1	682	0.370079	0.711388	0.523599	0.600655	0.239685	0.810616	1.01073	1	-0.354963	0.722679	-0.72517	0.468491	-0.734003	0.463092	---	5	0.617681	0.536901	-0.182538	0.855192	-0.364601	0.715474	1.06244	0	0	1	0	1	0	1	---	1	-0.354963	0.722679	-0.72517	0.468491	-0.734003	0.463092	---	0	0	1	0	1
477	ATP1A2	ATPase Na+/K+ transporting subunit alpha 2	1q23.2	0	1115	-1.78307	0.074825	-0.964182	0.335151	-0.941212	0.346788	1.00149	0	0	1	0	1	0	1	---	0	0	1	0	1	0	1	---	0	0	1	0	1	0	1	---	3	-0.746579	0.455462	-0.499327	0.617642	-0.471251	0.637548	1.07633	0	0	1	0	1
479	ATP12A	ATPase H+/K+ transporting non-gastric alpha2 subunit	13q12.12	0	297	-0.283146	0.777113	-1.27909	0.201114	-1.27931	0.201039	0.969344	56	-0.466283	0.641096	-1.27172	0.203721	-1.28992	0.197329	1.00638	8	0.295334	0.767789	-0.0218714	0.982554	-0.0141579	0.988706	1.01022	0	0	1	0	1	0	1	---	3	-0.561086	0.574842	-0.307648	0.758404	-0.255531	0.798357	1.05306	0	0	1	0	1
480	ATP1A4	ATPase Na+/K+ transporting subunit alpha 4	1q23.2	0	1115	-1.39992	0.161792	0.326216	0.744318	0.234183	0.814884	1.01078	0	0	1	0	1	0	1	---	0	0	1	0	1	0	1	---	0	0	1	0	1	0	1	---	5	-0.582836	0.560112	-0.532641	0.594382	-0.49273	0.622294	1.08096	0	0	1	0	1
481	ATP1B1	ATPase Na+/K+ transporting subunit beta 1	1q24.2	0	550	-2.83874	0.00460449	0.287889	0.773482	0.4304	0.666983	1.01466	0	0	1	0	1	0	1	---	238	-2.88896	0.00393375	0.0420283	0.966483	0.185913	0.852545	1.04315	0	0	1	0	1	0	1	---	62	-2.30957	0.0210789	0.750563	0.453064	0.809594	0.418336	1.10087	0	0	1	0	1
482	ATP1B2	ATPase Na+/K+ transporting subunit beta 2	17p13.1	0	715	-0.218004	0.827462	-0.301706	0.762929	-0.203136	0.839064	1.01089	0	0	1	0	1	0	1	---	13	-0.856331	0.391983	-0.889746	0.373783	-0.700209	0.483934	1.10177	0	0	1	0	1	0	1	---	21	-0.415548	0.677814	-1.85873	0.0633126	-1.73237	0.0834679	0.90945	0	0	1	0	1
483	ATP1B3	ATPase Na+/K+ transporting subunit beta 3	3q23	0	567	0.108601	0.913537	0.787735	0.431009	1.23201	0.218189	0.976363	1	-0.288765	0.772811	0.245302	0.806265	0.319836	0.749149	---	170	-0.0867428	0.93089	0.992246	0.32128	1.44211	0.149536	1.00018	0	0	1	0	1	0	1	---	12	1.02951	0.303443	-0.494241	0.621227	-0.578785	0.562844	1.08377	0	0	1	0	1
486	FXYD2	FXYD domain containing ion transport regulator 2	11q23.3	0	865	-0.291538	0.770689	-1.11879	0.263457	-1.13921	0.254847	0.985556	1	-0.531694	0.595035	-0.0112117	0.991056	0.01128	0.991002	---	1	-0.526683	0.59851	0.0010817	0.999137	-0.0828186	0.93401	---	0	0	1	0	1	0	1	---	0	0	1	0	1	0	1	---	0	0	1	0	1
487	ATP2A1	ATPase sarcoplasmic/endoplasmic reticulum Ca2+ transporting 1	16p11.2	0	190	-3.71264	0.00021439	-3.10239	0.0019649	-2.81749	0.00492046	0.381601	0	0	1	0	1	0	1	---	49	-2.1324	0.0331736	-2.27918	0.0228329	-2.22711	0.0261275	0.629614	0	0	1	0	1	0	1	---	3	-0.933449	0.350774	-0.25638	0.797702	-0.267652	0.789014	1.05741	0	0	1	0	1
488	ATP2A2	ATPase sarcoplasmic/endoplasmic reticulum Ca2+ transporting 2	12q24.11	0	607	1.25703	0.208985	-0.99343	0.320703	-0.771677	0.44046	1.01447	2	1.54755	0.12199	1.32318	0.186029	1.37256	0.17015	---	1	-0.671774	0.501855	-0.929501	0.352818	-0.94921	0.342708	---	0	0	1	0	1	0	1	---	0	0	1	0	1	0	1	---	0	0	1	0	1
489	ATP2A3	ATPase sarcoplasmic/endoplasmic reticulum Ca2+ transporting 3	17p13.2	0	813	0.80117	0.42319	0.638466	0.523293	-0.581802	0.560811	1.0157	6	-2.13385	0.0330549	-1.51606	0.129771	-1.24779	0.212354	1.00921	0	0	1	0	1	0	1	---	0	0	1	0	1	0	1	---	721	1.36818	0.171508	1.14022	0.254424	-0.140727	0.888109	1.03219	0	0	1	0	1
490	ATP2B1	ATPase plasma membrane Ca2+ transporting 1	12q21.33	0	304	6.27086	4.98e-10	1.52547	0.127407	1.57158	0.116314	0.880063	1	-0.694936	0.487228	-0.119914	0.904571	-0.120072	0.904447	---	4	-0.174303	0.861657	-0.614059	0.539294	-0.39461	0.693202	1.06685	0	0	1	0	1	0	1	---	1	-0.694936	0.487228	-0.119914	0.904571	-0.120072	0.904447	---	0	0	1	0	1
491	ATP2B2	ATPase plasma membrane Ca2+ transporting 2	3p25.3	0	488	4.75427	2.23e-06	-0.878149	0.380041	-0.897922	0.36941	1.00631	101	1.26599	0.205759	-1.19925	0.230669	-0.978637	0.327959	1.02539	4	1.27514	0.202503	1.34368	0.179309	0.834087	0.4044	1.10863	0	0	1	0	1	0	1	---	2	1.41853	0.156291	0.496586	0.619573	0.512169	0.608628	---	0	0	1	0	1
492	ATP2B3	ATPase plasma membrane Ca2+ transporting 3	Xq28	1	118	2.25009	0.0246211	2.94265	0.00331738	2.87314	0.00413661	0.346569	0	0	1	0	1	0	1	---	0	0	1	0	1	0	1	---	0	0	1	0	1	0	1	---	1	-0.273248	0.784709	-0.0323665	0.974185	-0.000764534	0.99939	---	0	0	1	0	1
493	ATP2B4	ATPase plasma membrane Ca2+ transporting 4	1q32.1	0	430	2.04656	0.0409159	0.790268	0.429529	1.08217	0.279399	0.988423	303	2.47956	0.013289	0.981324	0.326633	1.24087	0.214898	1.0042	1	-0.0528315	0.957875	-0.623616	0.533	-0.267758	0.788932	---	0	0	1	0	1	0	1	---	27	-0.397424	0.691124	-0.204307	0.838148	-0.197122	0.843766	1.04494	0	0	1	0	1
495	ATP4A	ATPase H+/K+ transporting subunit alpha	19q13.12	0	725	1.15999	0.24628	0.613877	0.539414	0.15396	0.877668	1.01067	0	0	1	0	1	0	1	---	3	2.4037	0.0163792	2.37191	0.017855	0.814025	0.415794	1.10654	0	0	1	0	1	0	1	---	1	0.910283	0.362854	1.00876	0.313293	0.964021	0.335232	---	0	0	1	0	1
496	ATP4B	ATPase H+/K+ transporting subunit beta	13q34	0	750	-0.275208	0.783203	-1.69176	0.0909537	-1.64473	0.100292	0.866502	0	0	1	0	1	0	1	---	0	0	1	0	1	0	1	---	0	0	1	0	1	0	1	---	8	-0.867812	0.385669	-0.460602	0.645169	-0.474748	0.635054	1.07693	0	0	1	0	1
498	ATP5F1A	ATP synthase F1 subunit alpha	18q21.1	0	649	3.03169	0.00248336	1.36743	0.171751	1.67949	0.0933211	0.853158	9	0.236391	0.813169	1.16566	0.243985	0.593306	0.55309	1.05396	42	1.98607	0.0472492	0.196896	0.843942	1.44236	0.149465	1.00027	0	0	1	0	1	0	1	---	1	0.241841	0.808944	0.0814494	0.935098	0.183451	0.854475	---	0	0	1	0	1
501	ALDH7A1	aldehyde dehydrogenase 7 family member A1	5q23.2	0	1094	-0.428117	0.668641	0.107796	0.914175	0.0439872	0.964922	1.008	2	0.0391207	0.968801	0.921411	0.357023	0.573329	0.56653	---	1	-0.0438143	0.96506	-0.856332	0.391987	-0.988746	0.322989	---	0	0	1	0	1	0	1	---	8	0.372966	0.709239	-1.10304	0.270233	-1.08907	0.276345	1.09611	0	0	1	0	1
506	ATP5F1B	ATP synthase F1 subunit beta	12q13.3	0	332	-0.207165	0.835915	-1.21066	0.226267	-0.857728	0.391216	1.0101	1	-0.603438	0.54633	-0.58369	0.559539	-0.497667	0.618811	---	1	0.0776783	0.938097	0.549081	0.583053	0.52193	0.601816	---	0	0	1	0	1	0	1	---	9	-1.17989	0.238273	-0.837279	0.402604	-0.728829	0.46625	1.09972	0	0	1	0	1
509	ATP5F1C	ATP synthase F1 subunit gamma	10p14	0	913	0.528247	0.597424	-0.371484	0.710343	-0.663723	0.506997	1.01772	0	0	1	0	1	0	1	---	25	-0.4983	0.618363	0.146462	0.883581	0.212539	0.831723	1.04836	0	0	1	0	1	0	1	---	2	0.815561	0.414911	0.38532	0.700069	0.186275	0.852261	---	0	0	1	0	1
513	ATP5F1D	ATP synthase F1 subunit delta	19p13.3	0	645	2.79592	0.00525667	-0.201594	0.840269	-0.416264	0.677292	1.01342	0	0	1	0	1	0	1	---	6	1.37023	0.170868	-0.37447	0.708121	-0.410969	0.681169	1.06962	0	0	1	0	1	0	1	---	1	0.514063	0.607301	0.647952	0.517141	0.408659	0.682864	---	0	0	1	0	1
514	ATP5F1E	ATP synthase F1 subunit epsilon	20q13.32	0	43	0.581085	0.561291	0.639855	0.52239	0.466971	0.640607	1.01398	0	0	1	0	1	0	1	---	4	0.101047	0.91953	0.476716	0.633652	0.434701	0.663859	1.07467	0	0	1	0	1	0	1	---	1	0.889892	0.3737	0.693492	0.488136	0.253153	0.800194	---	0	0	1	0	1
515	ATP5PB	ATP synthase peripheral stalk-membrane subunit b	1p13.2	0	674	-0.196051	0.844603	-0.138651	0.889749	0.154236	0.87745	1.01098	0	0	1	0	1	0	1	---	27	-0.589535	0.555612	-0.077926	0.9379	0.0593566	0.952678	1.01908	0	0	1	0	1	0	1	---	0	0	1	0	1	0	1	---	0	0	1	0	1
516	ATP5MC1	ATP synthase membrane subunit c locus 1	17q21.32	0	1161	2.75767	0.0059087	-0.634775	0.525697	-0.603898	0.546027	1.01816	0	0	1	0	1	0	1	---	116	1.6679	0.0955935	0.242371	0.808535	0.435652	0.663169	1.07458	1	-0.0607031	0.951606	0.194462	0.845848	0.0276065	0.977981	---	120	2.86889	0.00419029	-1.86313	0.0626901	-1.86515	0.0624068	0.840196	0	0	1	0	1
517	ATP5MC2	ATP synthase membrane subunit c locus 2	12q13.13	0	340	-0.630354	0.528582	-1.57572	0.115357	-1.62719	0.103963	0.867843	0	0	1	0	1	0	1	---	13	0.379398	0.704459	-1.41053	0.158644	-1.48513	0.137776	0.989776	0	0	1	0	1	0	1	---	0	0	1	0	1	0	1	---	0	0	1	0	1
518	ATP5MC3	ATP synthase membrane subunit c locus 3	2q31.1	0	719	1.78661	0.0742503	0.864696	0.38738	0.415611	0.67777	1.01334	0	0	1	0	1	0	1	---	9	-0.155959	0.876091	-1.50842	0.131714	-1.93511	0.0532146	0.782156	0	0	1	0	1	0	1	---	4	-0.753849	0.451086	-1.15126	0.249858	-1.06286	0.288064	1.0987	0	0	1	0	1
521	ATP5ME	ATP synthase membrane subunit e	4p16.3	0	1211	2.50889	0.0122404	1.92447	0.0545342	1.37926	0.168074	0.945431	0	0	1	0	1	0	1	---	23	1.27698	0.201852	0.995235	0.319825	1.0773	0.281566	1.08306	0	0	1	0	1	0	1	---	10	1.19645	0.231755	0.18835	0.850635	-0.108736	0.91343	1.03133	0	0	1	0	1
522	ATP5PF	ATP synthase peripheral stalk subunit F6	21q21.3	0	899	2.59908	0.00946058	1.27299	0.203272	0.952693	0.34094	1.00072	0	0	1	0	1	0	1	---	13	0.382736	0.701982	-0.613034	0.539971	-0.981654	0.32647	1.09459	0	0	1	0	1	0	1	---	0	0	1	0	1	0	1	---	0	0	1	0	1
523	ATP6V1A	ATPase H+ transporting V1 subunit A	3q13.2	0	179	2.4157	0.0158519	0.753054	0.451567	0.412828	0.679807	1.01237	15	3.17055	0.00155951	1.57721	0.115012	1.36732	0.171785	0.993629	1	-0.0354095	0.971759	0.7419	0.458294	0.648567	0.516744	---	0	0	1	0	1	0	1	---	5	-0.25496	0.798797	-2.89252	0.00389136	-3.10315	0.00196004	0.163985	0	0	1	0	1
525	ATP6V1B1	ATPase H+ transporting V1 subunit B1	2p13.3	0	642	0.0152803	0.987811	-0.752745	0.451753	-0.639856	0.52239	1.01782	0	0	1	0	1	0	1	---	1	0.13184	0.895133	0.751114	0.452733	0.665486	0.505869	---	0	0	1	0	1	0	1	---	146	0.0549122	0.956217	0.290962	0.771131	0.367363	0.713414	1.06435	0	0	1	0	1
526	ATP6V1B2	ATPase H+ transporting V1 subunit B2	8p21.3	0	172	0.236087	0.813405	1.06815	0.285668	1.13628	0.25607	0.986132	5	0.0287107	0.9771	1.78165	0.0750618	1.36442	0.172694	0.986854	49	0.425901	0.670256	0.0995275	0.920736	0.101242	0.919376	1.02992	0	0	1	0	1	0	1	---	1	-0.381068	0.703219	0.509209	0.6107	0.647496	0.517436	---	0	0	1	0	1
527	ATP6V0C	ATPase H+ transporting V0 subunit c	16p13.3	0	87	2.43399	0.0150767	2.68799	0.00728891	2.20442	0.0276865	0.660676	0	0	1	0	1	0	1	---	5	1.4443	0.148912	0.581227	0.561197	0.821458	0.411551	1.10821	0	0	1	0	1	0	1	---	21	1.69705	0.089943	2.7336	0.00635757	2.05318	0.0402746	0.747602	0	0	1	0	1
528	ATP6V1C1	ATPase H+ transporting V1 subunit C1	8q22.3	0	289	-1.6515	0.0988941	-1.09696	0.27288	-1.67919	0.0933785	0.852664	0	0	1	0	1	0	1	---	212	-1.13101	0.258273	-0.72411	0.469141	-1.41574	0.157114	1.01141	0	0	1	0	1	0	1	---	0	0	1	0	1	0	1	---	0	0	1	0	1
529	ATP6V1E1	ATPase H+ transporting V1 subunit E1	22q11.21	0	1063	0.900154	0.368217	-0.520647	0.60271	-1.33061	0.183575	0.956671	28	0.0681375	0.945687	0.146812	0.883305	-0.620437	0.535089	1.05003	198	-0.747101	0.455147	-0.610715	0.541505	-0.231746	0.816775	1.04873	1	-0.115715	0.907897	0.0232776	0.981433	-0.280301	0.779296	---	820	1.96384	0.0497758	0.232555	0.816147	-0.942807	0.345972	1.09939	0	0	1	0	1
533	ATP6V0B	ATPase H+ transporting V0 subunit b	1p34.1	0	665	0.664356	0.506588	1.40198	0.161184	1.35853	0.174555	0.952708	0	0	1	0	1	0	1	---	1	1.46099	0.144276	0.61854	0.536338	0.77277	0.439813	---	0	0	1	0	1	0	1	---	1	0.524711	0.59988	0.272346	0.785403	0.465276	0.64182	---	0	0	1	0	1
534	ATP6V1G2	ATPase H+ transporting V1 subunit G2	6p21.33	0	1208	-0.411762	0.680586	-0.582883	0.560083	-0.57026	0.56861	1.01667	0	0	1	0	1	0	1	---	0	0	1	0	1	0	1	---	0	0	1	0	1	0	1	---	966	1.31772	0.187846	0.4333	0.664876	0.186853	0.851808	1.04255	0	0	1	0	1
535	ATP6V0A1	ATPase H+ transporting V0 subunit a1	17q21.2	0	1153	4.03937	5.7e-05	0.491789	0.62296	0.00834688	0.993342	1.00819	2	-1.58	0.114367	-1.29895	0.194213	-1.00082	0.31712	---	9	-0.131699	0.895244	0.124423	0.901001	-0.726881	0.467442	1.10571	0	0	1	0	1	0	1	---	2	0.810434	0.417849	0.713257	0.475827	0.600991	0.547961	---	0	0	1	0	1
537	ATP6AP1	ATPase H+ transporting accessory protein 1	Xq28	0	477	1.75411	0.0796629	0.404215	0.686128	-0.0934549	0.925558	1.01129	0	0	1	0	1	0	1	---	4	-0.48534	0.627522	-0.140873	0.887994	-0.428514	0.668355	1.07518	0	0	1	0	1	0	1	---	14	1.68603	0.0920466	0.34806	0.727857	0.303115	0.761856	1.06019	0	0	1	0	1
538	ATP7A	ATPase copper transporting alpha	Xq21.1	0	999	2.201	0.0279234	2.04008	0.0415632	1.72945	0.0839892	0.841579	1	-0.913487	0.361167	-0.0796957	0.936493	-0.0979164	0.922015	---	448	2.32734	0.0201106	1.85121	0.0643878	1.60113	0.109614	0.94876	0	0	1	0	1	0	1	---	20	-1.115	0.265071	0.236832	0.812828	0.199267	0.842088	1.04529	0	0	1	0	1
539	ATP5PO	ATP synthase peripheral stalk subunit OSCP	21q22.11	0	251	1.06554	0.286844	-0.0864156	0.931151	0.0827169	0.934091	1.0106	1	1.51302	0.130534	1.22797	0.219701	1.2205	0.222517	---	2	0.141955	0.887139	-0.0167775	0.986617	-0.00916874	0.992686	---	0	0	1	0	1	0	1	---	2	0.595497	0.551622	0.500268	0.616979	0.358759	0.719839	---	0	0	1	0	1
540	ATP7B	ATPase copper transporting beta	13q14.3	0	39	-0.632177	0.52739	-2.08816	0.0369956	-1.61109	0.107425	0.86498	0	0	1	0	1	0	1	---	2	-0.677315	0.498335	-0.942769	0.345991	-0.693185	0.48833	---	0	0	1	0	1	0	1	---	1	-1.08113	0.279854	-2.73147	0.00639861	-1.43973	0.150207	---	0	0	1	0	1
545	ATR	ATR serine/threonine kinase	3q23	1	316	-0.447831	0.654355	-0.430456	0.666942	-0.192434	0.847435	1.01058	2	-1.90781	0.0566515	-1.95624	0.0506707	-2.00052	0.0456718	---	2	-1.0351	0.300828	-0.781976	0.434385	-0.444208	0.656973	---	0	0	1	0	1	0	1	---	3	-0.168579	0.866156	-0.109456	0.912859	-0.66236	0.507869	1.08691	1	-0.56301	0.573532	-0.787584	0.431097
546	ATRX	ATRX chromatin remodeler	Xq21.1	1	999	-1.78878	0.0738989	0.702647	0.482414	0.340531	0.733517	1.01285	4	-2.19842	0.028107	-2.6078	0.00922693	-2.62005	0.00890401	0.308261	448	-1.82907	0.0676338	0.775276	0.438331	0.447022	0.654941	1.07569	0	0	1	0	1	0	1	---	0	0	1	0	1	0	1	---	0	0	1	0	1
547	KIF1A	kinesin family member 1A	2q37.3	0	804	-3.81691	0.000141937	-1.73569	0.0828787	-1.93757	0.0529136	0.784173	6	-1.38336	0.166809	-1.17756	0.239209	-1.03828	0.29935	1.02662	124	-3.29951	0.000996591	-1.22427	0.221093	-1.31242	0.189631	1.03397	0	0	1	0	1	0	1	---	56	0.365136	0.715074	-0.574031	0.566056	-1.14431	0.252725	1.09636	0	0	1	0	1
549	AUH	AU RNA binding methylglutaconyl-CoA hydratase	9q22.31	0	366	-0.170897	0.864333	-1.61082	0.107484	-1.44901	0.147598	0.932892	1	-1.02774	0.304276	-3.03287	0.00247497	-3.27752	0.00107763	---	9	0.407627	0.683619	-0.827467	0.408139	-0.708741	0.478625	1.10306	0	0	1	0	1	0	1	---	27	0.0644348	0.948635	-0.288559	0.772969	-0.262772	0.792772	1.05496	1	-1.02774	0.304276	-3.03287	0.00247497
550	AUP1	AUP1 lipid droplet regulating VLDL assembly factor	2p13.1	0	260	0.886491	0.375528	-0.415285	0.678009	-0.490416	0.62393	1.01365	0	0	1	0	1	0	1	---	0	0	1	0	1	0	1	---	0	0	1	0	1	0	1	---	8	-0.717253	0.473356	-1.28484	0.199099	-0.97353	0.330488	1.09629	0	0	1	0	1
551	AVP	arginine vasopressin	20p13	0	1153	1.08635	0.277541	0.60182	0.547409	0.639454	0.522651	1.0179	0	0	1	0	1	0	1	---	8	-0.158477	0.874107	-0.0927538	0.926115	0.0179944	0.985646	1.01015	0	0	1	0	1	0	1	---	94	0.438208	0.661313	0.00303789	0.997577	0.0327512	0.973879	1.01369	0	0	1	0	1
552	AVPR1A	arginine vasopressin receptor 1A	12q14.2	0	72	2.78654	0.00541023	0.972907	0.330797	0.956896	0.338815	1.00062	0	0	1	0	1	0	1	---	2	0.266746	0.78971	1.172	0.241431	1.19092	0.233924	---	0	0	1	0	1	0	1	---	1	-0.0290399	0.976838	0.352357	0.724633	0.229021	0.818892	---	0	0	1	0	1
553	AVPR1B	arginine vasopressin receptor 1B	1q32.1	0	270	0.1071	0.914728	-0.0487236	0.961148	0.0403827	0.967795	1.0082	0	0	1	0	1	0	1	---	16	-0.754532	0.450676	-1.87102	0.0615885	-1.74578	0.0811079	0.88286	0	0	1	0	1	0	1	---	194	0.368194	0.712793	0.792001	0.428518	0.827797	0.407952	1.1061	0	0	1	0	1
554	AVPR2	arginine vasopressin receptor 2	Xq28	0	97	-0.744941	0.456451	0.396345	0.691922	0.532098	0.594758	1.01293	0	0	1	0	1	0	1	---	0	0	1	0	1	0	1	---	0	0	1	0	1	0	1	---	0	0	1	0	1	0	1	---	0	0	1	0	1
558	AXL	AXL receptor tyrosine kinase	19q13.2	0	491	0.00686282	0.994525	-0.577469	0.563732	0.282278	0.777779	1.0108	0	0	1	0	1	0	1	---	6	-1.023	0.306511	-0.321959	0.74754	0.351638	0.725173	1.06125	0	0	1	0	1	0	1	---	0	0	1	0	1	0	1	---	0	0	1	0	1
563	AZGP1	alpha-2-glycoprotein 1, zinc-binding	7q22.1	0	708	-0.0650918	0.948112	-0.840943	0.400549	-0.86085	0.389495	1.00985	9	0.486262	0.626869	-0.494982	0.620704	-0.481755	0.630069	1.04746	19	0.0312573	0.975069	-0.0101515	0.991902	-0.166573	0.867734	1.03697	0	0	1	0	1	0	1	---	2	-0.643488	0.520029	-0.53528	0.592557	-0.597211	0.55048	---	9	0.486262	0.626869	-0.494982	0.620704
566	AZU1	azurocidin 1	19p13.3	0	531	-0.0304325	0.975727	1.66097	0.096983	1.63351	0.102627	0.868374	0	0	1	0	1	0	1	---	20	0.270409	0.786891	0.229334	0.818649	0.242843	0.808169	1.04999	0	0	1	0	1	0	1	---	5	-0.6408	0.521773	-0.106898	0.914888	-0.0855341	0.931851	1.02698	0	0	1	0	1
567	B2M	beta-2-microglobulin	15q21.1	1	354	0.815047	0.415205	0.328342	0.742711	-0.831778	0.405702	1.01143	3	0.784004	0.43319	-0.46559	0.641594	-1.25553	0.209533	1.01306	7	-0.556871	0.577718	0.197239	0.843674	-0.310579	0.756176	1.05682	0	0	1	0	1	0	1	---	1	-0.152533	0.878792	0.78462	0.432833	0.651158	0.515071	---	2	-0.0870154	0.930674	-1.21975	0.222802
570	BAAT	bile acid-CoA:amino acid N-acyltransferase	9q31.1	0	1180	-3.62107	0.000305461	-0.375046	0.707693	-0.21648	0.828651	1.01184	1	-0.36182	0.717549	0.0888107	0.929247	0.121621	0.90322	---	987	-3.31263	0.000951414	-0.717478	0.47322	-0.559412	0.575987	1.09374	0	0	1	0	1	0	1	---	0	0	1	0	1	0	1	---	0	0	1	0	1
571	BACH1	BTB domain and CNC homolog 1	21q21.3	0	551	4.37303	1.33e-05	1.58984	0.112136	1.73514	0.0829766	0.840605	0	0	1	0	1	0	1	---	1	-1.37945	0.168009	-0.368127	0.712844	-0.587149	0.557215	---	0	0	1	0	1	0	1	---	0	0	1	0	1	0	1	---	0	0	1	0	1
572	BAD	BCL2 associated agonist of cell death	11q13.1	0	1189	-0.160408	0.872587	0.954994	0.339775	1.11621	0.26456	0.989128	0	0	1	0	1	0	1	---	1	2.14952	0.0317901	2.39466	0.0167901	2.54977	0.0109046	---	0	0	1	0	1	0	1	---	0	0	1	0	1	0	1	---	0	0	1	0	1
573	BAG1	BAG cochaperone 1	9p13.3	0	1098	0.667583	0.504526	-0.0908185	0.927652	0.303103	0.761864	1.01135	0	0	1	0	1	0	1	---	1	-0.157212	0.875104	-0.093445	0.925566	-0.202873	0.839269	---	0	0	1	0	1	0	1	---	785	0.047414	0.962191	-0.194875	0.845524	0.313397	0.754034	1.06116	0	0	1	0	1
575	ADGRB1	adhesion G protein-coupled receptor B1	8q24.3	0	1137	-0.420648	0.674087	-0.00103437	0.999175	-0.0439997	0.964912	1.00803	13	-0.773209	0.439549	-0.172062	0.863418	-0.0589474	0.953004	1.01211	1024	-0.408579	0.68292	-0.150251	0.880592	-0.195683	0.844892	1.04459	0	0	1	0	1	0	1	---	0	0	1	0	1	0	1	---	0	0	1	0	1
576	ADGRB2	adhesion G protein-coupled receptor B2	1p35.2	0	162	-1.76708	0.077465	-2.21382	0.0270304	-1.65116	0.0989708	0.863869	0	0	1	0	1	0	1	---	1	-0.341714	0.732625	-0.448388	0.653955	-0.214664	0.830067	---	0	0	1	0	1	0	1	---	4	-0.803752	0.421697	-1.33634	0.181694	-1.20124	0.229896	1.09019	0	0	1	0	1
577	ADGRB3	adhesion G protein-coupled receptor B3	6q12	0	582	-1.64195	0.100858	-0.396669	0.691683	-0.45195	0.651388	1.01405	98	-1.36468	0.172608	0.516064	0.605906	0.705515	0.480629	1.04666	2	-0.542855	0.587329	-0.301139	0.763361	-0.306058	0.759614	---	0	0	1	0	1	0	1	---	291	-1.99363	0.0464156	0.104305	0.916945	-0.244177	0.807136	1.05208	0	0	1	0	1
578	BAK1	BCL2 antagonist/killer 1	6p21.31	0	1214	-0.704815	0.48106	-0.480731	0.630796	-0.850759	0.395075	1.00984	0	0	1	0	1	0	1	---	575	-1.0827	0.279154	-0.953101	0.340733	-1.347	0.178239	1.02425	0	0	1	0	1	0	1	---	60	1.22225	0.221852	0.910696	0.36264	0.87912	0.379515	1.10744	0	0	1	0	1
579	NKX3-2	NK3 homeobox 2	4p15.33	0	39	-1.61403	0.106779	-1.10661	0.268687	-1.23508	0.217046	0.977347	0	0	1	0	1	0	1	---	1	-0.723521	0.469499	-0.0486177	0.961232	-0.144715	0.884961	---	0	0	1	0	1	0	1	---	0	0	1	0	1	0	1	---	0	0	1	0	1
580	BARD1	BRCA1 associated RING domain 1	2q35	1	829	2.75898	0.00588513	3.81584	0.000142708	3.91567	9.53e-05	0.0273448	2	0.805594	0.420635	1.22696	0.220081	0.888125	0.374654	---	703	2.6761	0.00754858	3.66547	0.000257785	3.79467	0.000155311	0.0287131	0	0	1	0	1	0	1	---	5	-1.00428	0.315442	0.135437	0.892289	0.153631	0.877927	1.03536	0	0	1	0	1
581	BAX	BCL2 associated X, apoptosis regulator	19q13.33	1	361	1.66775	0.0956233	0.650359	0.515586	0.785141	0.432528	1.01245	30	2.02748	0.0428307	0.976117	0.329205	0.995113	0.319884	1.02514	3	1.16302	0.245048	-0.0501289	0.960028	-0.10071	0.919797	1.02981	0	0	1	0	1	0	1	---	8	-1.99709	0.0460384	-1.34232	0.17975	-1.33991	0.180532	1.07886	0	0	1	0	1
582	BBS1	Bardet-Biedl syndrome 1	11q13.2	0	1042	0.877349	0.380471	0.227959	0.819717	0.0577152	0.953985	1.00855	1	-0.857991	0.391067	-1.09169	0.275193	-1.45674	0.145453	---	3	-1.45529	0.145848	-0.259958	0.794941	0.197328	0.843605	1.0453	0	0	1	0	1	0	1	---	19	-0.0132418	0.989437	-0.604363	0.545718	-0.587173	0.557199	1.08413	0	0	1	0	1
583	BBS2	Bardet-Biedl syndrome 2	16q12.2	0	1051	3.94341	8.49e-05	0.420753	0.674012	0.0728162	0.941965	1.0097	1	-1.20879	0.22698	-1.14419	0.252777	-1.56964	0.116766	---	141	4.2312	2.5e-05	0.514024	0.60733	0.336865	0.736278	1.06033	0	0	1	0	1	0	1	---	0	0	1	0	1	0	1	---	0	0	1	0	1
585	BBS4	Bardet-Biedl syndrome 4	15q24.1	0	502	-0.167596	0.866929	-0.475	0.634874	-0.678423	0.497636	1.0177	2	0.228745	0.819105	0.497235	0.619115	0.359141	0.719553	---	0	0	1	0	1	0	1	---	0	0	1	0	1	0	1	---	1	-0.367374	0.713404	0.372081	0.709899	0.330037	0.741431	---	0	0	1	0	1
586	BCAT1	branched chain amino acid transaminase 1	12p12.1	0	402	1.90508	0.0570057	-0.382046	0.702496	-0.47533	0.634639	1.01362	2	1.61272	0.107066	1.25439	0.209948	1.11219	0.266282	---	1	0.721235	0.470904	1.62141	0.105195	1.41069	0.158598	---	0	0	1	0	1	0	1	---	219	2.04839	0.0407363	-0.605337	0.545071	-0.657438	0.511027	1.08692	1	-0.325916	0.744544	-0.704593	0.481202
587	BCAT2	branched chain amino acid transaminase 2	19q13.33	0	515	2.01031	0.044619	1.88033	0.0603072	2.15804	0.0311248	0.67597	0	0	1	0	1	0	1	---	109	0.5303	0.596001	0.612825	0.540109	0.789312	0.430088	1.10602	0	0	1	0	1	0	1	---	116	1.55299	0.120685	2.00858	0.0448076	2.55434	0.0107632	0.437739	0	0	1	0	1
590	BCHE	butyrylcholinesterase	3q26.1	0	146	-1.69886	0.0896014	-1.54781	0.121934	-1.54591	0.122394	0.887176	2	-0.771184	0.440748	-0.18724	0.851505	-0.162683	0.870796	---	5	0.162655	0.870817	-1.37918	0.168097	-1.35627	0.175272	1.02462	0	0	1	0	1	0	1	---	4	-1.16248	0.245268	-1.02797	0.304175	-1.00649	0.314385	1.09693	0	0	1	0	1
593	BCKDHA	branched chain keto acid dehydrogenase E1 subunit alpha	19q13.2	0	488	-0.312605	0.754634	-0.840742	0.400662	-0.289228	0.772458	1.01144	0	0	1	0	1	0	1	---	0	0	1	0	1	0	1	---	0	0	1	0	1	0	1	---	1	-1.96388	0.049772	-1.64772	0.0996737	-1.94854	0.0515867	---	0	0	1	0	1
594	BCKDHB	branched chain keto acid dehydrogenase E1 subunit beta	6q14.1	0	614	-0.610524	0.541629	-0.881773	0.378078	-0.993341	0.320747	0.99676	42	-0.935201	0.34987	-0.980243	0.327166	-0.358155	0.720291	1.02747	2	-0.477507	0.633087	-0.149725	0.881007	-0.453817	0.650043	---	0	0	1	0	1	0	1	---	46	-0.857509	0.391333	-0.864567	0.387451	-0.258742	0.795879	1.05418	0	0	1	0	1
595	CCND1	cyclin D1	11q13.3	1	806	-1.84621	0.0651041	1.23361	0.21759	1.607	0.10832	0.865206	0	0	1	0	1	0	1	---	640	-1.97066	0.0489894	1.04665	0.295472	1.4448	0.148778	1.00133	0	0	1	0	1	0	1	---	3	0.290578	0.771424	0.265629	0.790571	0.445097	0.656331	1.07836	0	0	1	0	1
596	BCL2	BCL2 apoptosis regulator	18q21.33	1	241	0.40116	0.688373	0.0638849	0.949073	-0.643159	0.520246	1.0177	1	-0.037888	0.969783	0.828094	0.407784	0.783822	0.433301	---	4	-0.663084	0.507402	-1.54487	0.122645	-1.84233	0.0656763	0.821439	0	0	1	0	1	0	1	---	36	3.03465	0.00245927	1.36727	0.171798	1.10981	0.267307	1.09589	0	0	1	0	1
597	BCL2A1	BCL2 related protein A1	15q25.1	0	320	-2.04612	0.0409591	-1.52859	0.126631	-1.66041	0.0970961	0.859267	0	0	1	0	1	0	1	---	0	0	1	0	1	0	1	---	0	0	1	0	1	0	1	---	22	-2.00769	0.0448974	-0.817636	0.413729	-0.743218	0.457497	1.10306	0	0	1	0	1
598	BCL2L1	BCL2 like 1	20q11.21	0	739	0.496923	0.619333	1.37515	0.169343	0.622707	0.533597	1.01721	0	0	1	0	1	0	1	---	3	0.812102	0.416892	0.486953	0.626382	-0.184482	0.853667	1.04259	0	0	1	0	1	0	1	---	2	1.25121	0.211099	0.555664	0.578545	0.14871	0.881808	---	0	0	1	0	1
599	BCL2L2	BCL2 like 2	14q11.2	0	1111	0.427671	0.668967	-0.996424	0.319247	-1.28041	0.200652	0.968496	0	0	1	0	1	0	1	---	1	0.102756	0.918174	-0.339114	0.734584	0.313472	0.753977	---	0	0	1	0	1	0	1	---	0	0	1	0	1	0	1	---	0	0	1	0	1
604	BCL6	BCL6 transcription repressor	3q27.3	1	1195	1.08822	0.276714	1.8631	0.0626945	1.8862	0.0595124	0.796134	0	0	1	0	1	0	1	---	2	0.355492	0.722283	1.51698	0.129537	1.2475	0.212461	---	0	0	1	0	1	0	1	---	1	-0.254953	0.798803	0.340223	0.733749	0.376549	0.706576	---	0	0	1	0	1
605	BCL7A	BAF chromatin remodeling complex subunit BCL7A	12q24.31	1	363	-0.722728	0.469986	-1.82783	0.067826	-1.78925	0.0738298	0.827154	2	0.429685	0.667501	1.12058	0.262693	0.744061	0.456987	---	1	-0.203049	0.839131	-0.533681	0.593662	-0.325688	0.744718	---	0	0	1	0	1	0	1	---	0	0	1	0	1	0	1	---	0	0	1	0	1
607	BCL9	BCL9 transcription coactivator	1q21.2	1	290	1.76134	0.0784314	-0.410831	0.681271	-0.507796	0.611691	1.01335	1	1.02688	0.304682	0.248844	0.803524	0.304389	0.760885	---	2	1.75663	0.0792328	0.511994	0.60875	0.730617	0.465158	---	0	0	1	0	1	0	1	---	1	0.317799	0.750692	-0.816779	0.414218	-0.355063	0.722606	---	0	0	1	0	1
608	TNFRSF17	TNF receptor superfamily member 17	16p13.13	1	416	-1.36922	0.171185	1.01459	0.310509	-0.0454483	0.963758	1.00825	0	0	1	0	1	0	1	---	46	1.30404	0.192468	0.111931	0.910897	-0.737551	0.460933	1.10714	0	0	1	0	1	0	1	---	8	-0.716327	0.473927	0.554163	0.579571	0.629659	0.529039	1.08885	0	0	1	0	1
610	HCN2	hyperpolarization activated cyclic nucleotide gated potassium and sodium channel 2	19p13.3	0	521	0.117018	0.906865	-0.204762	0.837793	-0.553171	0.58025	1.01402	166	-1.23721	0.216246	-0.215828	0.829159	-0.406004	0.684813	1.02787	321	1.43431	0.15174	0.685571	0.493118	0.488589	0.625223	1.08089	0	0	1	0	1	0	1	---	9	-0.508872	0.610935	-0.676351	0.49895	-0.353726	0.723607	1.06157	0	0	1	0	1
611	OPN1SW	opsin 1, short wave sensitive	7q32.1	0	275	-1.18087	0.237885	-0.349822	0.726534	-0.0434609	0.965341	1.00789	0	0	1	0	1	0	1	---	0	0	1	0	1	0	1	---	0	0	1	0	1	0	1	---	3	1.60447	0.10887	1.86347	0.0626421	1.60827	0.108043	0.981012	0	0	1	0	1
613	BCR	BCR activator of RhoGEF and GTPase	22q11.23	1	1187	1.64125	0.101004	0.682456	0.495084	0.240147	0.810258	1.01083	378	1.86668	0.0621868	1.48206	0.13859	1.51359	0.130396	0.910854	416	0.106766	0.914992	-0.325531	0.744837	-1.05287	0.292615	1.08534	0	0	1	0	1	0	1	---	0	0	1	0	1	0	1	---	0	0	1	0	1
617	BCS1L	BCS1 homolog, ubiquinol-cytochrome c reductase complex chaperone	2q35	0	892	-0.364013	0.715911	0.704471	0.481277	0.320165	0.7489	1.01319	0	0	1	0	1	0	1	---	3	0.311634	0.755372	-0.524829	0.5998	-0.942675	0.346039	1.09856	1	0.215967	0.82905	0.439238	0.660569	-0.18762	0.851206	---	2	-1.24437	0.213604	-1.0589	0.289862	-0.37065	0.710965	---	0	0	1	0	1
618	BCYRN1	brain cytoplasmic RNA 1	Xq13.1	0	119	-1.40058	0.161595	-0.359888	0.718995	-0.326894	0.743806	1.01232	0	0	1	0	1	0	1	---	3	-0.304191	0.761035	-0.663642	0.507048	-0.609736	0.542154	1.09974	0	0	1	0	1	0	1	---	2	-0.759079	0.447953	-0.0267906	0.978631	-0.0158515	0.987356	---	0	0	1	0	1
622	BDH1	3-hydroxybutyrate dehydrogenase 1	3q29	0	576	-1.26234	0.207068	-0.656216	0.511812	-0.496591	0.61957	1.01338	0	0	1	0	1	0	1	---	13	-0.496535	0.619607	-0.206958	0.836078	-0.321979	0.747525	1.0571	0	0	1	0	1	0	1	---	0	0	1	0	1	0	1	---	0	0	1	0	1
623	BDKRB1	bradykinin receptor B1	14q32.2	0	125	1.37011	0.170906	-0.0724085	0.942289	-0.320777	0.748436	1.01322	0	0	1	0	1	0	1	---	1	0.0442782	0.96469	0.229188	0.818762	0.164497	0.869368	---	0	0	1	0	1	0	1	---	17	0.345924	0.72946	0.232031	0.816554	0.0551282	0.956046	1.0195	0	0	1	0	1
624	BDKRB2	bradykinin receptor B2	14q32.2	0	126	2.43902	0.0148695	0.561492	0.574568	0.27456	0.783702	1.011	1	0.664878	0.506254	1.24183	0.214544	1.19975	0.230475	---	1	0.609494	0.542311	0.500497	0.616818	0.299469	0.764635	---	0	0	1	0	1	0	1	---	0	0	1	0	1	0	1	---	0	0	1	0	1
627	BDNF	brain derived neurotrophic factor	11p14.1	0	176	-0.333111	0.739108	0.291305	0.770869	0.265972	0.790307	1.01071	0	0	1	0	1	0	1	---	19	1.52233	0.128185	0.727925	0.466803	0.558346	0.576714	1.09371	0	0	1	0	1	0	1	---	103	-0.517055	0.605212	0.198797	0.842456	0.274479	0.783764	1.05958	0	0	1	0	1
629	CFB	complement factor B	6p21.33	0	1215	0.906801	0.364692	-0.533713	0.59364	-0.628119	0.530047	1.01635	0	0	1	0	1	0	1	---	11	0.269786	0.787371	-0.173831	0.862028	-0.10896	0.913252	1.02969	0	0	1	0	1	0	1	---	1	0.0188963	0.984927	0.143516	0.885907	0.243402	0.807736	---	0	0	1	0	1
631	BFSP1	beaded filament structural protein 1	20p12.1	0	221	1.55288	0.120712	0.326033	0.744457	0.466995	0.64059	1.01402	1	-0.166681	0.867649	-0.591673	0.554182	-0.522245	0.601598	---	1	-0.166681	0.867649	-0.591673	0.554182	-0.522245	0.601598	---	0	0	1	0	1	0	1	---	17	2.54147	0.0111621	1.0446	0.296423	1.29398	0.195926	1.08454	0	0	1	0	1
632	BGLAP	bone gamma-carboxyglutamate protein	1q22	0	1206	0.999858	0.317578	-0.199261	0.842093	-0.261517	0.79374	1.01116	0	0	1	0	1	0	1	---	0	0	1	0	1	0	1	---	0	0	1	0	1	0	1	---	0	0	1	0	1	0	1	---	0	0	1	0	1
633	BGN	biglycan	Xq28	0	118	1.6829	0.0926515	0.562718	0.573733	0.918328	0.358634	1.00461	0	0	1	0	1	0	1	---	0	0	1	0	1	0	1	---	0	0	1	0	1	0	1	---	0	0	1	0	1	0	1	---	0	0	1	0	1
634	CEACAM1	CEA cell adhesion molecule 1	19q13.2	0	620	0.777975	0.436735	-0.4908	0.623659	-0.61021	0.54184	1.01746	5	0.0880825	0.929826	-1.09791	0.272467	-1.12159	0.262262	1.01793	0	0	1	0	1	0	1	---	0	0	1	0	1	0	1	---	5	0.111293	0.911402	0.536221	0.591906	0.455228	0.649029	1.07831	0	0	1	0	1
635	BHMT	betaine--homocysteine S-methyltransferase	5q14.1	0	441	4.55116	5.87e-06	1.24073	0.21495	1.18582	0.235933	0.978514	1	-0.470551	0.638046	-0.169749	0.865236	-0.117812	0.906236	---	3	0.96952	0.332479	3.07899	0.00212471	2.99532	0.00279855	0.219288	0	0	1	0	1	0	1	---	10	0.542219	0.587767	-2.26558	0.0236563	-2.2991	0.0216726	0.590353	0	0	1	0	1
636	BICD1	BICD cargo adaptor 1	12p11.21	0	441	0.808243	0.419109	0.744226	0.456887	0.631929	0.527555	1.01761	26	-0.636708	0.524435	-0.365997	0.714433	-0.427296	0.669241	1.03025	3	-0.259731	0.795115	-0.392061	0.695084	-0.365301	0.714952	1.06246	0	0	1	0	1	0	1	---	2	-0.340862	0.733267	1.30279	0.1929	1.11851	0.263575	---	0	0	1	0	1
637	BID	BH3 interacting domain death agonist	22q11.21	0	1063	2.37591	0.0176598	1.8302	0.06747	1.80657	0.0710828	0.827473	1	0.462116	0.644081	1.18384	0.236712	1.28001	0.200791	---	54	0.398967	0.689987	1.59099	0.111878	1.65396	0.0984013	0.929197	0	0	1	0	1	0	1	---	198	1.54947	0.121529	-0.358502	0.720031	-0.237643	0.812199	1.0527	0	0	1	0	1
638	BIK	BCL2 interacting killer	22q13.2	0	841	0.300783	0.763632	-0.845274	0.398128	-1.13329	0.25732	0.987305	0	0	1	0	1	0	1	---	12	-0.0591717	0.952825	0.111793	0.911007	-0.0835424	0.933434	1.02415	0	0	1	0	1	0	1	---	71	0.736135	0.461791	-0.680838	0.496107	-0.702924	0.482241	1.09616	0	0	1	0	1
639	PRDM1	PR/SET domain 1	6q21	1	581	-0.0872171	0.930513	1.00755	0.313877	0.797363	0.4254	1.00998	0	0	1	0	1	0	1	---	33	-0.384786	0.700463	0.310959	0.755886	0.184674	0.853517	1.04273	0	0	1	0	1	0	1	---	3	0.0403139	0.967849	0.171082	0.864188	-0.0879671	0.929918	1.02737	0	0	1	0	1
640	BLK	BLK proto-oncogene, Src family tyrosine kinase	8p23.1	0	917	0.532135	0.59473	4.0486	5.49e-05	3.97734	7.39e-05	0.0223251	2	-0.597062	0.550577	-0.0894385	0.928749	-0.0292639	0.976659	---	1	-0.489997	0.624224	-0.308304	0.757905	-0.396429	0.69186	---	0	0	1	0	1	0	1	---	2	-0.078434	0.937496	1.75301	0.0798578	1.55287	0.120721	---	0	0	1	0	1
641	BLM	BLM RecQ like helicase	15q26.1	1	862	-0.870131	0.3844	-0.421022	0.673815	-0.332452	0.739607	1.01303	2	-0.68245	0.495084	-0.623353	0.533172	-0.532229	0.594667	---	95	-0.65767	0.510874	-0.507841	0.611659	-0.364467	0.715574	1.06218	0	0	1	0	1	0	1	---	18	0.173444	0.862331	1.38108	0.167513	1.07125	0.284273	1.09529	0	0	1	0	1
642	BLMH	bleomycin hydrolase	17q11.2	0	322	1.14516	0.252368	0.299403	0.764685	0.264911	0.791124	1.01041	0	0	1	0	1	0	1	---	2	0.682553	0.495019	0.120797	0.903872	-0.015813	0.987386	---	0	0	1	0	1	0	1	---	3	0.576458	0.564412	0.74486	0.456504	0.567369	0.570571	1.08158	0	0	1	0	1
643	CXCR5	C-X-C motif chemokine receptor 5	11q23.3	0	65	-2.02838	0.0427392	-0.0370081	0.970485	-0.331657	0.740207	1.01265	0	0	1	0	1	0	1	---	1	-0.429288	0.66779	-0.0276404	0.977954	-0.478341	0.632496	---	0	0	1	0	1	0	1	---	4	-0.811969	0.416969	-0.189025	0.850106	-0.493403	0.621819	1.08094	0	0	1	0	1
644	BLVRA	biliverdin reductase A	7p13	0	144	-0.202361	0.839668	0.304583	0.760737	0.247989	0.804186	1.01095	0	0	1	0	1	0	1	---	4	0.926158	0.354548	0.899126	0.368768	0.641598	0.521259	1.10076	0	0	1	0	1	0	1	---	7	0.0687921	0.945166	0.384152	0.700934	0.256106	0.797914	1.05307	0	0	1	0	1
645	BLVRB	biliverdin reductase B	19q13.2	0	712	0.342544	0.732001	-0.0636565	0.949254	-0.0192769	0.984623	1.00812	0	0	1	0	1	0	1	---	1	-0.303485	0.761572	0.180933	0.856451	0.187912	0.850978	---	0	0	1	0	1	0	1	---	1	0.132218	0.894834	0.0586167	0.953267	0.0683926	0.945485	---	0	0	1	0	1
646	BNC1	basonuclin 1	15q25.2	0	1028	1.93778	0.052881	1.36748	0.171732	1.00347	0.31584	0.994163	1	0.700802	0.48356	1.40719	0.159633	1.41533	0.157234	---	1	-0.425874	0.670275	-0.170159	0.864914	-0.243371	0.80776	---	0	0	1	0	1	0	1	---	6	2.65327	0.00807548	1.34133	0.180071	1.39846	0.162237	1.05865	0	0	1	0	1
648	BMI1	BMI1 proto-oncogene, polycomb ring finger	10p12.2	0	54	-0.602045	0.547257	0.211302	0.832688	-0.337422	0.735858	1.01322	0	0	1	0	1	0	1	---	2	0.67712	0.498459	1.09278	0.274713	0.878764	0.379707	---	0	0	1	0	1	0	1	---	2	0.203432	0.838831	0.271799	0.785823	-0.529455	0.596589	---	0	0	1	0	1
649	BMP1	bone morphogenetic protein 1	8p21.3	0	175	1.72677	0.0844622	0.801922	0.422758	0.774422	0.438836	1.01357	1	-2.19962	0.0280217	-0.157539	0.874847	-0.151246	0.879808	---	0	0	1	0	1	0	1	---	0	0	1	0	1	0	1	---	2	0.174563	0.861452	0.102714	0.918207	0.168445	0.866262	---	0	0	1	0	1
650	BMP2	bone morphogenetic protein 2	20p12.3	0	959	0.851127	0.394866	0.374336	0.708221	0.381566	0.702852	1.01298	0	0	1	0	1	0	1	---	2	0.971606	0.33144	1.64988	0.0992325	1.8239	0.0684196	---	0	0	1	0	1	0	1	---	28	1.82974	0.067534	0.577178	0.563928	0.797036	0.42559	1.10116	0	0	1	0	1
651	BMP3	bone morphogenetic protein 3	4q21.21	0	756	-2.83868	0.00460539	-1.11169	0.266498	-1.02101	0.30746	0.991996	0	0	1	0	1	0	1	---	4	1.92683	0.0542342	0.580183	0.561901	0.450508	0.652426	1.07694	1	3.20974	0.00136327	1.40141	0.161353	1.20993	0.226549	---	144	-3.22044	0.00131383	-1.26681	0.205472	-1.16547	0.244062	1.08903	0	0	1	0	1
652	BMP4	bone morphogenetic protein 4	14q22.2	0	565	-2.34377	0.0192504	-0.0753615	0.93994	-0.0738133	0.941171	1.00979	0	0	1	0	1	0	1	---	1	-0.227636	0.819967	-0.0248346	0.980191	-0.056165	0.95522	---	0	0	1	0	1	0	1	---	0	0	1	0	1	0	1	---	0	0	1	0	1
653	BMP5	bone morphogenetic protein 5	6p12.1	1	534	0.0983322	0.921685	0.903991	0.366183	1.0229	0.306563	0.992028	2	-0.711607	0.476844	-0.167016	0.867386	-0.112578	0.910384	---	47	0.44606	0.655633	1.11408	0.265472	1.19973	0.230486	1.06611	0	0	1	0	1	0	1	---	1	-0.470136	0.638342	-0.466816	0.640717	-0.67634	0.498957	---	0	0	1	0	1
654	BMP6	bone morphogenetic protein 6	6p24.3	0	660	0.0802397	0.93606	0.0431558	0.965585	-0.00121031	0.999035	1.00808	76	-0.178098	0.858676	-1.08415	0.278519	-0.846108	0.397663	1.03179	122	0.211278	0.832706	0.369701	0.711671	0.250636	0.802139	1.05069	0	0	1	0	1	0	1	---	1	-0.251295	0.801628	0.346794	0.728808	0.304493	0.760806	---	0	0	1	0	1
655	BMP7	bone morphogenetic protein 7	20q13.31	0	108	-0.384031	0.701023	0.297239	0.766336	0.430509	0.666904	1.01468	2	-1.12217	0.26201	-1.35657	0.175175	-1.34493	0.178904	---	1	-0.618282	0.536505	-0.469173	0.639032	-0.359094	0.719589	---	0	0	1	0	1	0	1	---	0	0	1	0	1	0	1	---	0	0	1	0	1
656	BMP8B	bone morphogenetic protein 8b	1p34.2	0	199	-1.3933	0.163783	-0.342298	0.732187	-0.175544	0.860682	1.01084	0	0	1	0	1	0	1	---	47	-1.07863	0.280967	0.0384461	0.969338	0.178203	0.858594	1.04012	0	0	1	0	1	0	1	---	2	0.529893	0.596283	0.386583	0.699134	0.341576	0.73273	---	0	0	1	0	1
657	BMPR1A	bone morphogenetic protein receptor type 1A	10q23.2	1	886	-4.05236	5.39e-05	0.13923	0.889292	0.54895	0.583143	1.01306	92	-4.59283	4.83e-06	-0.28266	0.777487	0.235401	0.813938	1.02076	0	0	1	0	1	0	1	---	0	0	1	0	1	0	1	---	1	0.292018	0.770323	-0.166635	0.867685	0.597051	0.550588	---	0	0	1	0	1
658	BMPR1B	bone morphogenetic protein receptor type 1B	4q22.3	0	228	-0.305189	0.760274	0.298218	0.765589	0.652026	0.514511	1.01785	58	1.3198	0.187149	1.00908	0.313139	1.0906	0.275673	1.01911	18	0.193888	0.846296	-0.943131	0.345806	-0.387747	0.698273	1.06469	0	0	1	0	1	0	1	---	0	0	1	0	1	0	1	---	0	0	1	0	1
659	BMPR2	bone morphogenetic protein receptor type 2	2q33.1	0	246	-1.4201	0.155834	0.336445	0.736595	0.226322	0.82099	1.0119	19	-0.265959	0.790316	1.29954	0.194009	1.36552	0.172348	0.989643	4	-0.733854	0.463179	0.556715	0.577827	0.549908	0.582486	1.0931	0	0	1	0	1	0	1	---	1	-1.90925	0.0564648	-1.97359	0.0486596	-1.40478	0.160349	---	0	0	1	0	1
660	BMX	BMX non-receptor tyrosine kinase	Xp22.2	0	253	-0.108725	0.913438	-0.676957	0.498565	-0.83497	0.403903	1.01112	1	-0.70671	0.479882	-0.482336	0.629656	-0.671636	0.501946	---	1	0.517125	0.605163	0.325281	0.745026	0.375207	0.707574	---	0	0	1	0	1	0	1	---	2	-0.32019	0.74888	0.350765	0.725827	0.342263	0.732214	---	0	0	1	0	1
661	POLR3D	RNA polymerase III subunit D	8p21.3	0	179	-1.12147	0.262309	0.18381	0.854194	0.409387	0.68233	1.01192	0	0	1	0	1	0	1	---	1	0.502764	0.615221	-0.269174	0.787843	-0.355555	0.722237	---	0	0	1	0	1	0	1	---	5	-0.13174	0.895212	0.0990907	0.921083	0.179927	0.857241	1.03943	0	0	1	0	1
662	BNIP1	BCL2 interacting protein 1	5q35.1	0	557	-2.00336	0.0453606	-2.37943	0.0174968	-2.07682	0.0380335	0.709836	0	0	1	0	1	0	1	---	5	-1.37788	0.168495	-1.27655	0.20201	-1.4321	0.152379	1.00443	0	0	1	0	1	0	1	---	19	-0.139305	0.889232	-0.778824	0.436238	-0.728126	0.46668	1.09896	0	0	1	0	1
663	BNIP2	BCL2 interacting protein 2	15q22.2	0	162	0.594386	0.552365	-0.358508	0.720027	0.286947	0.774203	1.01124	0	0	1	0	1	0	1	---	6	0.0400378	0.96807	0.518654	0.604098	1.02375	0.306164	1.09277	0	0	1	0	1	0	1	---	2	-1.45089	0.147069	-1.33554	0.181956	-0.832221	0.405452	---	0	0	1	0	1
664	BNIP3	BCL2 interacting protein 3	10q26.3	0	995	1.54844	0.121777	2.02714	0.0428709	2.11314	0.0347974	0.686261	0	0	1	0	1	0	1	---	0	0	1	0	1	0	1	---	0	0	1	0	1	0	1	---	305	1.32977	0.183844	1.91842	0.055297	1.9783	0.0481256	0.78949	0	0	1	0	1
665	BNIP3L	BCL2 interacting protein 3 like	8p21.2	0	259	0.365123	0.715083	2.55232	0.010825	1.82027	0.0689701	0.823337	19	1.45478	0.145987	2.87856	0.00406657	2.3159	0.0207337	0.459533	1	-0.505697	0.613161	0.153984	0.877648	-0.0593373	0.952693	---	0	0	1	0	1	0	1	---	0	0	1	0	1	0	1	---	0	0	1	0	1
666	BOK	BCL2 family apoptosis regulator BOK	2q37.3	0	696	2.16126	0.0308696	0.603129	0.546538	0.219228	0.82651	1.01202	545	2.07212	0.0384645	0.544897	0.585927	0.204851	0.837724	1.02326	8	1.28676	0.198421	0.570468	0.568468	0.410631	0.681418	1.06987	0	0	1	0	1	0	1	---	0	0	1	0	1	0	1	---	0	0	1	0	1
667	DST	dystonin	6p12.1	0	1202	0.812504	0.416662	2.04891	0.0406903	1.86792	0.0620194	0.802547	365	1.11634	0.264497	2.27015	0.0233767	2.07329	0.0383608	0.583157	20	-0.889532	0.373893	-0.403209	0.686867	-0.444273	0.656926	1.07641	0	0	1	0	1	0	1	---	1	-0.332525	0.73955	0.153032	0.878399	0.140565	0.888237	---	0	0	1	0	1
668	FOXL2	forkhead box L2	3q22.3	1	144	-0.68111	0.495932	-0.137423	0.89072	-0.29528	0.767832	1.01097	0	0	1	0	1	0	1	---	2	2.21291	0.0270888	2.04316	0.0412564	1.85781	0.0634436	---	0	0	1	0	1	0	1	---	4	1.59067	0.111944	0.652975	0.513899	0.74862	0.454235	1.10223	0	0	1	0	1
669	BPGM	bisphosphoglycerate mutase	7q33	0	969	0.360599	0.718462	-0.887881	0.374785	-0.79396	0.427378	1.01039	131	0.647936	0.517149	-0.24932	0.803156	0.252911	0.800381	1.01802	31	0.254073	0.799482	-0.260771	0.794314	-0.64732	0.51755	1.10118	0	0	1	0	1	0	1	---	1	0.211469	0.832557	0.212024	0.832124	0.243734	0.807479	---	0	0	1	0	1
670	BPHL	biphenyl hydrolase like	6p25.2	0	504	5.29391	1.42e-07	-0.506603	0.612527	-1.96446	0.0497106	0.766391	16	-0.366635	0.713955	-0.106198	0.915443	0.0337533	0.97308	1.00683	12	0.76659	0.443474	0.343092	0.73159	0.754654	0.450606	1.11098	0	0	1	0	1	0	1	---	303	5.42006	7.18e-08	-0.283095	0.777153	-2.05585	0.0400156	0.747532	0	0	1	0	1
672	BRCA1	BRCA1 DNA repair associated	17q21.31	1	1150	3.54797	0.000402991	1.33845	0.181005	1.4242	0.15465	0.934743	6	-0.509535	0.61047	-1.28178	0.200169	-0.916189	0.359754	1.02605	7	2.32689	0.0201344	1.8124	0.0701771	2.0761	0.0380995	0.705467	0	0	1	0	1	0	1	---	10	0.527265	0.598106	0.627207	0.530644	1.08535	0.277989	1.09707	0	0	1	0	1
673	BRAF	B-Raf proto-oncogene, serine/threonine kinase	7q34	1	854	-0.32539	0.744942	0.0446677	0.96438	0.822396	0.411017	1.01107	5	0.667498	0.504581	0.121886	0.90301	0.677561	0.498182	1.04506	1	0.250169	0.802499	-0.0141349	0.988725	0.00170246	0.998642	---	0	0	1	0	1	0	1	---	1	-0.203678	0.838639	0.804329	0.421368	0.47244	0.6367	---	0	0	1	0	1
675	BRCA2	BRCA2 DNA repair associated	13q13.1	1	199	-2.3908	0.0169631	0.385982	0.699579	0.488618	0.625203	1.01321	1	-0.80155	0.42297	-0.607248	0.543802	-0.612841	0.540099	---	0	0	1	0	1	0	1	---	0	0	1	0	1	0	1	---	4	-0.97593	0.329293	0.0489135	0.960996	0.00117672	0.999061	1.00836	0	0	1	0	1
676	BRDT	bromodomain testis associated	1p22.1	0	986	0.226181	0.821099	1.00709	0.314097	0.988715	0.323004	0.997027	1	-0.208663	0.834747	-0.0376559	0.969968	-0.0385264	0.969274	---	2	-0.238693	0.811384	-0.17059	0.864575	-0.209281	0.834265	---	0	0	1	0	1	0	1	---	6	-0.361313	0.717928	-0.0910109	0.927499	-0.0541494	0.956825	1.01875	0	0	1	0	1
677	ZFP36L1	ZFP36 ring finger protein like 1	14q24.1	0	726	1.22573	0.220536	-1.13641	0.256015	-0.967342	0.33357	1.00045	0	0	1	0	1	0	1	---	2	-0.326301	0.744253	-0.688838	0.491059	-0.661814	0.508219	---	0	0	1	0	1	0	1	---	1	0.33816	0.735301	0.313992	0.753583	0.590845	0.554737	---	0	0	1	0	1
678	ZFP36L2	ZFP36 ring finger protein like 2	2p21	0	138	-1.53055	0.12614	-1.24562	0.213149	-1.30223	0.193092	0.965925	0	0	1	0	1	0	1	---	12	-0.920618	0.357433	0.254163	0.799413	0.338356	0.735155	1.06013	0	0	1	0	1	0	1	---	0	0	1	0	1	0	1	---	0	0	1	0	1
680	BRS3	bombesin receptor subtype 3	Xq26.3	0	396	0.0547247	0.956367	0.286747	0.774356	0.237998	0.811924	1.01049	0	0	1	0	1	0	1	---	1	0.448725	0.65371	0.534684	0.592969	0.520116	0.60308	---	0	0	1	0	1	0	1	---	1	0.448725	0.65371	0.534684	0.592969	0.520116	0.60308	---	0	0	1	0	1
682	BSG	basigin (Ok blood group)	19p13.3	0	521	3.74347	0.000189976	0.781217	0.43483	0.225481	0.821644	1.012	0	0	1	0	1	0	1	---	323	3.90581	9.91e-05	0.0419428	0.966551	-0.353849	0.723515	1.06106	189	1.13815	0.255281	0.778487	0.436437	0.606538	0.544274	1.10135	168	1.425	0.154413	0.809319	0.418494	0.329565	0.741787	1.05932	0	0	1	0	1
683	BST1	bone marrow stromal cell antigen 1	4p15.32	0	134	-1.64166	0.10092	-0.134618	0.892937	0.0735718	0.941364	1.00976	2	-0.689402	0.490702	-0.120229	0.904322	-0.0340302	0.972859	---	12	-0.299445	0.764652	0.868242	0.385437	1.13869	0.255065	1.07361	2	-0.689402	0.490702	-0.120229	0.904322	-0.0340302	0.972859	---	5	-1.27919	0.201076	-0.576908	0.564111	-0.228541	0.819265	1.05128	0	0	1	0	1
684	BST2	bone marrow stromal cell antigen 2	19p13.11	0	443	-3.82755	0.000136009	-1.94863	0.0515747	-2.03884	0.0416874	0.722791	0	0	1	0	1	0	1	---	6	-0.853727	0.393424	-1.38766	0.165502	-1.18004	0.238222	1.07051	0	0	1	0	1	0	1	---	33	-2.55951	0.0106022	-1.19257	0.233276	-1.22984	0.219002	1.09435	0	0	1	0	1
685	BTC	betacellulin	4q13.3	0	255	-0.676523	0.498837	0.076354	0.93915	0.163542	0.87012	1.01085	1	-0.308857	0.757484	-0.459717	0.645804	-0.367073	0.71363	---	0	0	1	0	1	0	1	---	0	0	1	0	1	0	1	---	2	-0.612426	0.54037	-0.539608	0.589568	-0.60371	0.546152	---	0	0	1	0	1
686	BTD	biotinidase	3p25.1	0	622	5.00443	6.43e-07	0.752707	0.451775	0.258617	0.795976	1.01047	0	0	1	0	1	0	1	---	8	1.35813	0.174675	0.0219056	0.982527	0.390742	0.696058	1.06612	0	0	1	0	1	0	1	---	0	0	1	0	1	0	1	---	0	0	1	0	1
687	KLF9	KLF transcription factor 9	9q21.12	0	248	-0.10826	0.913807	-0.189533	0.849708	-0.385171	0.70018	1.013	2	-0.012511	0.99002	-0.126822	0.899103	-0.12572	0.899975	---	2	-1.33213	0.183067	0.53256	0.594438	0.386366	0.699295	---	0	0	1	0	1	0	1	---	1	-1.27198	0.203622	-0.11326	0.909843	-0.297676	0.766003	---	0	0	1	0	1
688	KLF5	KLF transcription factor 5	13q22.1	0	693	-1.44014	0.150084	-1.53374	0.125361	-1.2249	0.220857	0.97763	0	0	1	0	1	0	1	---	3	-0.367072	0.713629	0.0320729	0.974419	0.0856322	0.931773	1.0247	0	0	1	0	1	0	1	---	128	-0.862493	0.388586	-1.5291	0.126505	-1.25087	0.211229	1.09281	0	0	1	0	1
689	BTF3	basic transcription factor 3	5q13.2	0	151	-0.774259	0.438928	-0.476144	0.634059	-0.21696	0.828277	1.01181	0	0	1	0	1	0	1	---	1	-0.742697	0.457809	-0.490006	0.62422	-0.726581	0.467626	---	0	0	1	0	1	0	1	---	0	0	1	0	1	0	1	---	0	0	1	0	1
694	BTG1	BTG anti-proliferation factor 1	12q21.33	1	295	0.888201	0.374609	1.27317	0.203205	1.07464	0.282756	0.989173	0	0	1	0	1	0	1	---	0	0	1	0	1	0	1	---	0	0	1	0	1	0	1	---	3	1.0205	0.307697	0.812384	0.416734	0.727765	0.466901	1.0986	0	0	1	0	1
695	BTK	Bruton tyrosine kinase	Xq22.1	1	72	-0.67343	0.500802	0.649404	0.516203	0.878373	0.379919	1.00674	1	-0.417426	0.67644	0.528526	0.597233	0.492403	0.622526	---	1	-0.664401	0.50656	0.156672	0.87553	-0.00788941	0.993707	---	0	0	1	0	1	0	1	---	8	-1.31766	0.187867	-0.588606	0.556238	-0.190596	0.848874	1.04376	0	0	1	0	1
696	BTN1A1	butyrophilin subfamily 1 member A1	6p22.2	0	340	0.526953	0.598322	1.24035	0.215089	1.25156	0.210978	0.974291	0	0	1	0	1	0	1	---	10	1.28711	0.198302	1.57673	0.115125	1.64436	0.100366	0.924152	0	0	1	0	1	0	1	---	0	0	1	0	1	0	1	---	0	0	1	0	1
699	BUB1	BUB1 mitotic checkpoint serine/threonine kinase	2q13	0	56	0.0910063	0.927503	1.01636	0.309663	1.39161	0.1643	0.94292	0	0	1	0	1	0	1	---	1	0.741321	0.458642	0.309446	0.757036	0.41543	0.677902	---	0	0	1	0	1	0	1	---	3	0.753154	0.451503	0.439736	0.660208	0.758534	0.448282	1.10309	0	0	1	0	1
701	BUB1B	BUB1 mitotic checkpoint serine/threonine kinase B	15q15.1	1	282	-0.197077	0.8438	1.06604	0.286623	1.27108	0.203951	0.971954	0	0	1	0	1	0	1	---	3	-1.33971	0.180589	-0.577565	0.563668	-0.702468	0.482525	1.10196	1	-0.876648	0.380851	0.529534	0.596534	0.380263	0.703818	---	0	0	1	0	1	0	1	---	0	0	1	0	1
705	BYSL	bystin like	6p21.1	0	324	-3.10652	0.00193689	-1.45283	0.146536	-0.62512	0.532013	1.01698	0	0	1	0	1	0	1	---	74	-2.00942	0.0447128	-1.06973	0.28496	-0.198488	0.842697	1.04603	0	0	1	0	1	0	1	---	44	-1.68816	0.0916374	-1.01446	0.310571	-0.758997	0.448005	1.10357	0	0	1	0	1
706	TSPO	translocator protein	22q13.2	0	799	4.102	4.37e-05	0.896548	0.370142	0.59496	0.551984	1.01623	0	0	1	0	1	0	1	---	3	1.2098	0.226591	0.0693532	0.94472	-0.12859	0.897704	1.03193	0	0	1	0	1	0	1	---	71	0.454747	0.649372	0.535917	0.592116	0.588938	0.556015	1.08327	0	0	1	0	1
708	C1QBP	complement C1q binding protein	17p13.2	0	423	-2.02198	0.0433966	-0.718747	0.472438	-1.51011	0.131281	0.907465	13	-0.863502	0.388032	-1.50261	0.133206	-1.55046	0.121298	0.886469	0	0	1	0	1	0	1	---	0	0	1	0	1	0	1	---	7	0.00303493	0.997579	-0.232646	0.816076	0.0162847	0.98701	1.00959	0	0	1	0	1
710	SERPING1	serpin family G member 1	11q12.1	0	763	-2.25891	0.0240656	-1.54651	0.122247	-1.43568	0.151357	0.934523	0	0	1	0	1	0	1	---	1	-0.0593278	0.952701	0.545938	0.585211	0.621692	0.534264	---	0	0	1	0	1	0	1	---	2	0.599169	0.549171	0.489146	0.624828	0.772629	0.439896	---	0	0	1	0	1
712	C1QA	complement C1q A chain	1p36.12	0	610	0.313227	0.754162	0.633436	0.526571	0.0443004	0.964672	1.00801	0	0	1	0	1	0	1	---	1	0.3101	0.756538	0.513537	0.607671	0.71296	0.476011	---	0	0	1	0	1	0	1	---	2	0.889888	0.373702	0.475543	0.634487	0.233394	0.815495	---	0	0	1	0	1
713	C1QB	complement C1q B chain	1p36.12	0	610	0.492721	0.622299	0.585324	0.558441	0.035984	0.971301	1.00787	1	0.950589	0.342002	0.0138614	0.988943	-0.237162	0.812572	---	1	0.230083	0.818066	0.3419	0.732486	0.495301	0.620479	---	0	0	1	0	1	0	1	---	1	0.420904	0.673899	0.918439	0.358576	0.885292	0.376179	---	0	0	1	0	1
714	C1QC	complement C1q C chain	1p36.12	0	610	0.346789	0.72881	0.537747	0.590852	-0.00963602	0.992313	1.00821	0	0	1	0	1	0	1	---	1	0.255711	0.798217	0.294528	0.768406	0.438107	0.661389	---	0	0	1	0	1	0	1	---	2	0.803219	0.422005	0.521276	0.602272	0.309561	0.756949	---	0	0	1	0	1
715	C1R	complement C1r	12p13.31	0	500	1.98145	0.0477658	0.741816	0.458345	0.750271	0.45324	1.01508	0	0	1	0	1	0	1	---	1	0.0651371	0.948076	-0.524961	0.599708	-0.201656	0.84022	---	0	0	1	0	1	0	1	---	0	0	1	0	1	0	1	---	0	0	1	0	1
716	C1S	complement C1s	12p13.31	0	477	2.31743	0.0206459	1.13128	0.258164	1.28131	0.200334	0.968796	0	0	1	0	1	0	1	---	13	3.4146	0.0006598	0.672969	0.501098	0.806609	0.420053	1.10815	0	0	1	0	1	0	1	---	1	0.261111	0.794051	-0.234778	0.814421	0.120214	0.904334	---	0	0	1	0	1
717	C2	complement C2	6p21.33	0	1215	0.424939	0.670957	0.318752	0.749971	0.104165	0.917056	1.01124	11	-0.00650559	0.99481	0.254455	0.799188	0.347173	0.728523	1.02534	2	1.7741	0.0762973	0.650032	0.515797	0.692772	0.488588	---	0	0	1	0	1	0	1	---	1	-0.987729	0.323482	-1.49447	0.135319	-1.36041	0.17396	---	0	0	1	0	1
718	C3	complement C3	19p13.3	0	512	-0.981408	0.326587	-0.2644	0.791517	0.259719	0.795126	1.0104	0	0	1	0	1	0	1	---	68	1.01357	0.310988	-0.075594	0.939755	0.335551	0.737269	1.06072	0	0	1	0	1	0	1	---	3	0.366227	0.71426	0.728803	0.466266	0.806158	0.420313	1.10113	0	0	1	0	1
719	C3AR1	complement C3a receptor 1	12p13.31	0	808	-1.19032	0.234153	-0.122682	0.90238	-0.955706	0.339416	1.00021	0	0	1	0	1	0	1	---	4	-0.232431	0.816242	0.372989	0.709223	-0.138844	0.889597	1.03416	0	0	1	0	1	0	1	---	38	-1.10457	0.269564	-1.0143	0.310646	-1.2872	0.198277	1.08778	0	0	1	0	1
721	C4B	complement C4B (Chido blood group)	6p21.33	0	1215	3.07705	0.00213737	1.41789	0.156486	1.31427	0.189009	0.962487	1	1.45335	0.146384	0.549476	0.582782	0.626492	0.531113	---	11	1.44836	0.147774	0.71442	0.475108	0.705839	0.480427	1.10206	0	0	1	0	1	0	1	---	5	-0.0297405	0.976279	-0.0291751	0.97673	-0.0137839	0.989005	1.00943	0	0	1	0	1
722	C4BPA	complement component 4 binding protein alpha	1q32.2	0	1091	-0.471686	0.637235	-2.2518	0.0245168	-2.45686	0.0141584	0.563292	851	-0.445116	0.656315	-1.77628	0.0759425	-2.00565	0.045121	0.633163	0	0	1	0	1	0	1	---	0	0	1	0	1	0	1	---	1	-0.544673	0.586078	-0.173425	0.862347	-0.119014	0.905284	---	0	0	1	0	1
725	C4BPB	complement component 4 binding protein beta	1q32.2	0	1091	0.119345	0.905022	-1.58153	0.114022	-1.67858	0.0934974	0.852055	0	0	1	0	1	0	1	---	1	-0.341847	0.732525	0.130235	0.896402	0.342022	0.732395	---	0	0	1	0	1	0	1	---	851	0.36446	0.715578	-1.0138	0.310882	-1.1371	0.255727	1.10001	0	0	1	0	1
726	CAPN5	calpain 5	11q13.5	0	65	-1.7212	0.0854683	-1.64179	0.100899	-1.4924	0.135862	0.914885	0	0	1	0	1	0	1	---	1	-0.205935	0.836876	-0.296377	0.766994	-0.330766	0.74088	---	0	0	1	0	1	0	1	---	0	0	1	0	1	0	1	---	0	0	1	0	1
727	C5	complement C5	9q33.2	0	685	-2.16918	0.0302626	-2.38334	0.0173128	-2.38905	0.0170477	0.600224	1	-0.522643	0.601318	0.0719538	0.942651	-0.014405	0.988509	---	0	0	1	0	1	0	1	---	0	0	1	0	1	0	1	---	0	0	1	0	1	0	1	---	0	0	1	0	1
728	C5AR1	complement C5a receptor 1	19q13.32	0	472	0.668543	0.503914	1.70177	0.0890609	1.18393	0.23668	0.977727	3	1.05444	0.29189	1.78254	0.0749169	1.80859	0.0707677	0.755971	3	2.58569	0.00983389	2.93684	0.00337963	1.67446	0.0943047	0.914601	0	0	1	0	1	0	1	---	1	0.0907959	0.92767	0.759905	0.447462	0.933507	0.350749	---	0	0	1	0	1
729	C6	complement C6	5p13.1	0	1139	-1.17234	0.241292	0.831467	0.405877	0.765126	0.444349	1.01396	4	1.72924	0.0840192	1.23097	0.218579	1.24754	0.212445	1.00662	1	-0.285835	0.775053	-1.07504	0.282575	-0.938475	0.348192	---	0	0	1	0	1	0	1	---	2	-0.256306	0.797758	-0.409125	0.682521	-0.480462	0.630987	---	1	-0.170313	0.864792	-0.764796	0.444545
730	C7	complement C7	5p13.1	0	735	2.03298	0.0422711	0.484943	0.627806	0.350314	0.726165	1.01386	5	-0.89617	0.37034	-0.491799	0.622952	-1.0486	0.294578	1.02885	6	0.453808	0.650048	-0.120478	0.904125	-0.124293	0.901104	1.03133	0	0	1	0	1	0	1	---	3	-0.315048	0.752779	-0.559214	0.576121	-0.848164	0.396518	1.1066	2	0.340598	0.733465	-0.547687	0.584009
731	C8A	complement C8 alpha chain	1p32.2	0	1002	1.98375	0.0475087	0.911165	0.362393	0.763465	0.445338	1.01461	1	-0.324685	0.745476	-0.234484	0.81465	-0.263087	0.792529	---	99	3.43632	0.000609571	1.47595	0.140223	1.41873	0.15624	1.00963	0	0	1	0	1	0	1	---	1	-0.324685	0.745476	-0.00801371	0.993607	0.0531139	0.95765	---	0	0	1	0	1
732	C8B	complement C8 beta chain	1p32.2	0	997	1.18082	0.237906	-0.314317	0.753336	-0.386103	0.69949	1.01271	0	0	1	0	1	0	1	---	1	-0.305188	0.760275	-0.0464194	0.962984	-0.0321339	0.974371	---	0	0	1	0	1	0	1	---	2	-0.468684	0.63938	-0.0485435	0.961291	-0.0401513	0.967979	---	0	0	1	0	1
733	C8G	complement C8 gamma chain	9q34.3	0	1014	1.456	0.14565	0.0521658	0.958405	0.112089	0.910772	1.01081	0	0	1	0	1	0	1	---	0	0	1	0	1	0	1	---	0	0	1	0	1	0	1	---	0	0	1	0	1	0	1	---	0	0	1	0	1
734	OSGIN2	oxidative stress induced growth inhibitor family member 2	8q21.3	0	142	-0.271272	0.786228	1.05004	0.293915	0.380277	0.703808	1.01314	1	-1.84922	0.0646692	-1.80842	0.0707938	-1.79401	0.0730661	---	2	0.93029	0.352405	1.6456	0.10011	0.886015	0.375789	---	0	0	1	0	1	0	1	---	3	-1.05258	0.292742	-1.5283	0.126705	-1.60262	0.109285	0.983141	0	0	1	0	1
735	C9	complement C9	5p13.1	0	66	-1.50663	0.132164	-0.275785	0.782761	-0.35516	0.722533	1.01415	1	-0.154139	0.877526	0.29536	0.76777	0.212888	0.831451	---	0	0	1	0	1	0	1	---	0	0	1	0	1	0	1	---	6	0.383882	0.701133	-0.230769	0.817534	-0.201566	0.84029	1.04528	0	0	1	0	1
738	VPS51	VPS51 subunit of GARP complex	11q13.1	0	1001	-0.825964	0.408987	-1.16137	0.245723	-1.33655	0.181627	0.955416	0	0	1	0	1	0	1	---	8	-1.46186	0.144039	-0.112774	0.910229	0.283022	0.77721	1.05506	0	0	1	0	1	0	1	---	2	1.92993	0.0538483	0.204036	0.838361	0.156737	0.875479	---	0	0	1	0	1
740	MRPL49	mitochondrial ribosomal protein L49	11q13.1	0	1001	0.941871	0.346446	0.650177	0.515704	0.55082	0.581861	1.01368	0	0	1	0	1	0	1	---	6	-0.324929	0.745291	-0.814985	0.415244	-0.468169	0.63975	1.08043	0	0	1	0	1	0	1	---	2	0.650541	0.515466	0.0721202	0.942518	0.226285	0.821019	---	0	0	1	0	1
741	ZNHIT2	zinc finger HIT-type containing 2	11q13.1	0	1001	0.243969	0.807296	-0.653657	0.51346	-0.817118	0.414025	1.01014	0	0	1	0	1	0	1	---	2	0.157341	0.875002	-0.690338	0.490116	-0.684783	0.493615	---	0	0	1	0	1	0	1	---	6	-0.0556307	0.955645	-0.0455875	0.963647	0.23172	0.816796	1.05133	0	0	1	0	1
744	MPPED2	metallophosphoesterase domain containing 2	11p14.1	0	970	1.24035	0.215086	-0.690341	0.490115	-0.629511	0.529136	1.01681	1	1.25707	0.208969	0.336649	0.736441	0.350127	0.726306	---	0	0	1	0	1	0	1	---	0	0	1	0	1	0	1	---	1	1.25707	0.208969	0.336649	0.736441	0.350127	0.726306	---	0	0	1	0	1
745	MYRF	myelin regulatory factor	11q12.2	0	357	-0.700554	0.483715	0.535854	0.59216	0.503773	0.614515	1.01466	0	0	1	0	1	0	1	---	0	0	1	0	1	0	1	---	0	0	1	0	1	0	1	---	1	-0.315969	0.752081	-2.04386	0.0411875	-1.83482	0.0667827	---	0	0	1	0	1
746	TMEM258	transmembrane protein 258	11q12.2	0	357	-2.12934	0.0334264	-0.0758961	0.939515	-0.0433436	0.965435	1.00789	0	0	1	0	1	0	1	---	1	-1.66323	0.0965238	-0.961439	0.336527	-0.252206	0.800926	---	0	0	1	0	1	0	1	---	0	0	1	0	1	0	1	---	0	0	1	0	1
747	DAGLA	diacylglycerol lipase alpha	11q12.2	0	344	-0.87308	0.382792	-0.373541	0.708812	-0.495522	0.620323	1.01361	0	0	1	0	1	0	1	---	1	2.32193	0.0204011	0.175844	0.860447	0.184463	0.853682	---	0	0	1	0	1	0	1	---	0	0	1	0	1	0	1	---	0	0	1	0	1
750	GAS8-AS1	GAS8 antisense RNA 1	16q24.3	0	625	-0.417999	0.676021	1.50297	0.133113	1.51314	0.13051	0.90595	0	0	1	0	1	0	1	---	36	0.917169	0.359236	0.0308987	0.975356	-0.127063	0.898912	1.03221	0	0	1	0	1	0	1	---	18	2.25645	0.0242192	0.790762	0.429241	0.819002	0.41295	1.10029	0	0	1	0	1
752	FMNL1	formin like 1	17q21.31	0	904	0.907353	0.3644	0.167559	0.866959	0.735538	0.462158	1.01408	0	0	1	0	1	0	1	---	8	0.355633	0.722177	0.135493	0.892245	0.80265	0.422338	1.11096	0	0	1	0	1	0	1	---	0	0	1	0	1	0	1	---	0	0	1	0	1
753	LDLRAD4	low density lipoprotein receptor class A domain containing 4	18p11.21	0	571	-0.8713	0.383762	-1.11403	0.265493	-1.24997	0.211559	0.975013	6	1.24503	0.21336	1.41259	0.158038	1.46846	0.142244	0.920414	305	-1.41828	0.156364	-1.47845	0.139553	-1.6044	0.108893	0.946672	0	0	1	0	1	0	1	---	2	0.987709	0.323492	1.91955	0.0551537	1.94602	0.0518879	---	3	1.59671	0.110589	0.759061	0.447966
754	PTTG1IP	PTTG1 interacting protein	21q22.3	0	756	-2.31414	0.0208258	-1.18118	0.237767	-1.36999	0.170948	0.947897	1	-1.18974	0.234381	-1.87012	0.061713	-2.32253	0.020373	---	7	-0.194433	0.84587	-1.59938	0.110002	-1.71533	0.0865464	0.900631	0	0	1	0	1	0	1	---	1	-1.18974	0.234381	-1.87012	0.061713	-2.32253	0.020373	---	0	0	1	0	1
755	CFAP410	cilia and flagella associated protein 410	21q22.3	0	1102	0.394863	0.693013	-0.659742	0.509547	-0.747057	0.455178	1.013	1	-1.8004	0.0720454	-1.3879	0.165427	-0.779016	0.436126	---	145	0.691476	0.489398	-0.69755	0.485595	-0.0824187	0.934328	1.0238	0	0	1	0	1	0	1	---	3	0.702563	0.482463	1.10927	0.267539	1.15376	0.248831	1.092	0	0	1	0	1
757	TMEM50B	transmembrane protein 50B	21q22.11	0	42	-1.45017	0.147268	-1.31267	0.189549	-1.09396	0.274195	0.989065	0	0	1	0	1	0	1	---	3	-0.541282	0.588413	-0.640761	0.521802	-0.476902	0.63352	1.0829	0	0	1	0	1	0	1	---	0	0	1	0	1	0	1	---	0	0	1	0	1
758	MPPED1	metallophosphoesterase domain containing 1	22q13.2	0	804	-0.948991	0.342814	-0.446013	0.655669	-0.557328	0.577409	1.014	5	-0.753668	0.451195	-0.113757	0.909449	-0.0132953	0.989394	1.00357	1	-0.346259	0.729208	-0.216531	0.828611	-0.261261	0.793936	---	0	0	1	0	1	0	1	---	1	-0.337999	0.735422	-0.197603	0.84339	-0.245183	0.806357	---	0	0	1	0	1
759	CA1	carbonic anhydrase 1	8q21.2	0	530	0.429925	0.667326	0.598811	0.549413	0.556271	0.578131	1.01418	35	-0.308484	0.757767	0.092705	0.926154	0.0756822	0.939685	1.01432	39	-0.427606	0.669014	0.060889	0.951458	0.0562245	0.955172	1.0178	0	0	1	0	1	0	1	---	1	0.897101	0.369843	0.672513	0.501388	0.711411	0.47697	---	0	0	1	0	1
760	CA2	carbonic anhydrase 2	8q21.2	0	530	0.947977	0.343329	-0.785766	0.432161	-0.948937	0.342846	1.00043	1	1.14054	0.254285	0.0896533	0.928578	0.0569016	0.954633	---	39	-0.69311	0.488373	-0.859416	0.390284	-0.886142	0.375721	1.10283	0	0	1	0	1	0	1	---	3	-0.516392	0.605674	0.290366	0.771587	0.164268	0.869548	1.0377	0	0	1	0	1
761	CA3	carbonic anhydrase 3	8q21.2	0	530	-1.2921	0.19657	-2.1774	0.0296472	-2.1794	0.0294985	0.672461	39	-0.711911	0.476656	-2.18683	0.0289493	-2.20706	0.0275011	0.521751	0	0	1	0	1	0	1	---	0	0	1	0	1	0	1	---	4	0.745675	0.456008	-0.635096	0.525488	-0.648165	0.517004	1.087	0	0	1	0	1
762	CA4	carbonic anhydrase 4	17q23.1	0	884	1.7922	0.0733496	1.3669	0.171916	1.3299	0.183807	0.956147	2	1.06244	0.288248	1.98641	0.0472174	1.98958	0.046867	---	4	0.372782	0.709376	0.538163	0.590566	0.565064	0.572137	1.09592	0	0	1	0	1	0	1	---	1	-0.443195	0.657703	-0.189737	0.849548	-0.176176	0.860186	---	0	0	1	0	1
763	CA5A	carbonic anhydrase 5A	16q24.2	0	963	2.22483	0.0262757	0.148785	0.881749	0.221453	0.824778	1.01168	3	1.17092	0.241859	-2.4944	0.0127522	-2.43455	0.0150572	0.403481	1	0.936305	0.349302	-2.48209	0.0131986	-2.4555	0.0142115	---	0	0	1	0	1	0	1	---	173	1.26872	0.204785	1.21064	0.226274	1.41302	0.157911	1.05511	0	0	1	0	1
765	CA6	carbonic anhydrase 6	1p36.23	0	298	-1.27425	0.202817	-1.11055	0.266987	-1.28043	0.200645	0.96887	2	-0.202738	0.839374	-0.13692	0.891117	-0.249332	0.803147	---	4	-0.390276	0.6964	-0.558012	0.576941	-0.727766	0.466901	1.10598	0	0	1	0	1	0	1	---	16	-0.406101	0.68474	-0.192781	0.847163	-0.334739	0.737881	1.06034	0	0	1	0	1
766	CA7	carbonic anhydrase 7	16q22.1	0	111	-1.45464	0.146028	-2.26553	0.0236596	-2.24999	0.0246322	0.645498	0	0	1	0	1	0	1	---	47	-1.44791	0.147899	-1.05269	0.292697	-1.0211	0.307414	1.09131	0	0	1	0	1	0	1	---	1	-0.416861	0.676854	-0.242423	0.808494	-0.157347	0.874998	---	0	0	1	0	1
767	CA8	carbonic anhydrase 8	8q12.1	0	242	-0.492703	0.622311	1.84364	0.0654845	1.62894	0.103591	0.86758	0	0	1	0	1	0	1	---	64	-0.752674	0.451792	1.81608	0.0696108	1.58502	0.113228	0.954209	0	0	1	0	1	0	1	---	4	2.10201	0.0357579	1.14777	0.251296	1.19267	0.233236	1.09232	0	0	1	0	1
768	CA9	carbonic anhydrase 9	9p13.3	0	1179	0.433705	0.66458	-0.299995	0.764233	-0.270313	0.786966	1.01112	0	0	1	0	1	0	1	---	7	1.66074	0.0970231	0.281167	0.778631	0.281611	0.778291	1.05448	0	0	1	0	1	0	1	---	0	0	1	0	1	0	1	---	0	0	1	0	1
770	CA11	carbonic anhydrase 11	19q13.33	0	522	-1.26736	0.205269	0.621798	0.534194	0.592787	0.553437	1.01662	0	0	1	0	1	0	1	---	23	0.31537	0.752535	1.13722	0.255676	0.994318	0.320271	1.09364	0	0	1	0	1	0	1	---	26	-1.41472	0.157406	0.141649	0.887381	0.1917	0.84801	1.04445	0	0	1	0	1
771	CA12	carbonic anhydrase 12	15q22.2	0	518	-1.25318	0.210383	-0.535483	0.592416	-0.546141	0.585072	1.01304	1	-0.893186	0.371934	-1.47761	0.139777	-1.29573	0.19532	---	1	-0.893186	0.371934	-1.47761	0.139777	-1.29573	0.19532	---	0	0	1	0	1	0	1	---	0	0	1	0	1	0	1	---	0	0	1	0	1
774	CACNA1B	calcium voltage-gated channel subunit alpha1 B	9q34.3	0	990	0.19878	0.842468	1.04768	0.294998	0.987554	0.323573	0.997842	217	0.22431	0.822554	0.23392	0.815087	0.117098	0.906802	1.01726	344	-0.354139	0.723296	0.975246	0.329637	1.00018	0.317428	1.09531	0	0	1	0	1	0	1	---	66	0.67669	0.498731	1.12141	0.262341	1.0552	0.291551	1.09664	0	0	1	0	1
775	CACNA1C	calcium voltage-gated channel subunit alpha1 C	12p13.33	0	372	-0.863241	0.388175	0.0136504	0.989111	-0.0524472	0.958181	1.00857	26	0.730905	0.464978	0.290176	0.771732	0.473703	0.635799	1.04563	11	-1.63527	0.10225	-1.67328	0.0945356	-1.75431	0.0796363	0.877334	0	0	1	0	1	0	1	---	7	-0.620721	0.5349	-0.432168	0.665698	-0.419079	0.675234	1.07503	0	0	1	0	1
776	CACNA1D	calcium voltage-gated channel subunit alpha1 D	3p21.1	1	254	-1.32857	0.184239	-0.641934	0.52104	-0.579494	0.562366	1.01563	3	-0.369945	0.711488	0.642897	0.520415	0.73602	0.461864	1.0387	2	-0.757032	0.449177	-0.289968	0.771891	-0.054248	0.956747	---	0	0	1	0	1	0	1	---	0	0	1	0	1	0	1	---	0	0	1	0	1
777	CACNA1E	calcium voltage-gated channel subunit alpha1 E	1q25.3	0	93	-0.53084	0.595626	0.0924123	0.926386	-0.00723751	0.994227	1.00806	5	0.116329	0.907411	0.0701	0.944126	0.133095	0.894141	1.01823	1	-0.370384	0.711161	-0.0382663	0.969482	0.136813	0.891202	---	0	0	1	0	1	0	1	---	0	0	1	0	1	0	1	---	0	0	1	0	1
778	CACNA1F	calcium voltage-gated channel subunit alpha1 F	Xp11.23	0	773	-2.58205	0.00993762	0.620315	0.535169	0.301721	0.762918	1.01106	0	0	1	0	1	0	1	---	0	0	1	0	1	0	1	---	0	0	1	0	1	0	1	---	26	-2.21284	0.0270936	-0.0687804	0.945176	-0.34409	0.730839	1.06076	0	0	1	0	1
779	CACNA1S	calcium voltage-gated channel subunit alpha1 S	1q32.1	0	56	-0.497447	0.618964	-0.702497	0.482507	-0.720096	0.471608	1.01559	0	0	1	0	1	0	1	---	18	-0.188115	0.850818	-0.246437	0.805387	-0.268591	0.788291	1.05343	0	0	1	0	1	0	1	---	1	-0.18834	0.850642	-0.047401	0.962202	-0.0472174	0.962348	---	0	0	1	0	1
781	CACNA2D1	calcium voltage-gated channel auxiliary subunit alpha2delta 1	7q21.11	0	946	-2.17451	0.0298588	-0.614459	0.539029	-0.746621	0.45544	1.01289	90	-2.51186	0.0121385	0.3539	0.723476	0.0976838	0.9222	1.01603	4	-0.637597	0.523856	-1.74689	0.0809143	-1.70126	0.0891567	0.901626	0	0	1	0	1	0	1	---	3	-1.16162	0.245618	-0.28605	0.77489	-0.407052	0.684043	1.0733	0	0	1	0	1
782	CACNB1	calcium voltage-gated channel auxiliary subunit beta 1	17q12	0	614	-1.1032	0.27016	-1.54931	0.121573	-1.38951	0.164938	0.943512	0	0	1	0	1	0	1	---	33	-0.885922	0.375835	-0.874392	0.382082	-0.512122	0.608661	1.08541	0	0	1	0	1	0	1	---	1	-0.686251	0.492685	-0.977615	0.328464	-1.02177	0.3071	---	0	0	1	0	1
783	CACNB2	calcium voltage-gated channel auxiliary subunit beta 2	10p12.33	0	811	3.01155	0.00265287	-0.782902	0.433841	-0.721585	0.470692	1.01581	381	3.87877	0.00011061	0.324476	0.745635	0.438145	0.661361	1.03423	1	-0.565438	0.57188	0.089512	0.92869	0.0642406	0.948789	---	0	0	1	0	1	0	1	---	562	-2.73292	0.00636854	-2.18095	0.0293825	-2.37431	0.0177404	0.541129	0	0	1	0	1
784	CACNB3	calcium voltage-gated channel auxiliary subunit beta 3	12q13.12	0	688	-2.47048	0.0136295	0.701361	0.483215	0.316321	0.751815	1.01206	0	0	1	0	1	0	1	---	1	0.0878451	0.930014	-1.45977	0.144616	-1.03205	0.30226	---	0	0	1	0	1	0	1	---	2	0.862277	0.388705	-0.706823	0.479815	-0.412232	0.680244	---	0	0	1	0	1
785	CACNB4	calcium voltage-gated channel auxiliary subunit beta 4	2q23.3	0	667	-0.312405	0.754786	0.149439	0.881233	0.074649	0.940507	1.00983	37	-0.530867	0.595608	0.659954	0.509411	0.542893	0.587306	1.05276	2	-0.656137	0.51186	-0.237206	0.812538	-0.187429	0.851357	---	0	0	1	0	1	0	1	---	88	1.0384	0.299291	0.0456483	0.963598	0.0292318	0.976685	1.01283	0	0	1	0	1
786	CACNG1	calcium voltage-gated channel auxiliary subunit gamma 1	17q24.2	0	659	-0.234757	0.814437	0.196338	0.84438	0.113322	0.909794	1.0111	0	0	1	0	1	0	1	---	29	1.0141	0.310737	0.536125	0.591973	0.626462	0.531133	1.10271	0	0	1	0	1	0	1	---	0	0	1	0	1	0	1	---	0	0	1	0	1
788	SLC25A20	solute carrier family 25 member 20	3p21.31	0	747	3.93431	8.82e-05	0.163017	0.870533	-0.0953097	0.924085	1.01136	3	-0.812831	0.416474	-0.582288	0.560483	-0.556737	0.577813	1.05447	634	3.72816	0.000201756	0.0582616	0.95355	-0.177226	0.859361	1.04031	0	0	1	0	1	0	1	---	1	0.278568	0.780624	0.771036	0.440839	1.00625	0.3145	---	0	0	1	0	1
790	CAD	carbamoyl-phosphate synthetase 2, aspartate transcarbamylase, and dihydroorotase	2p23.3	0	49	0.538847	0.590091	0.38693	0.698878	0.806633	0.42004	1.00831	1	1.27747	0.20168	1.10752	0.268292	1.45431	0.146126	---	0	0	1	0	1	0	1	---	0	0	1	0	1	0	1	---	1	1.27747	0.20168	1.10752	0.268292	1.45431	0.146126	---	0	0	1	0	1
793	CALB1	calbindin 1	8q21.3	0	143	1.27395	0.202924	0.56019	0.575455	0.464837	0.642133	1.01381	0	0	1	0	1	0	1	---	17	2.68426	0.00736783	2.73756	0.00628214	2.79887	0.00521133	0.30525	0	0	1	0	1	0	1	---	49	0.0709475	0.943451	-0.563403	0.573267	-0.670813	0.502471	1.08708	0	0	1	0	1
794	CALB2	calbindin 2	16q22.2	0	524	-0.470587	0.63802	0.179919	0.857247	0.0452133	0.963945	1.00817	0	0	1	0	1	0	1	---	12	-0.224165	0.822667	-0.383727	0.701249	-0.553892	0.579758	1.09353	0	0	1	0	1	0	1	---	0	0	1	0	1	0	1	---	0	0	1	0	1
795	S100G	S100 calcium binding protein G	Xp22.2	0	334	-1.12011	0.262886	-0.834578	0.404123	-0.91948	0.358032	1.00452	0	0	1	0	1	0	1	---	10	0.0873908	0.930375	-0.230462	0.817773	-0.20859	0.834804	1.04678	0	0	1	0	1	0	1	---	2	-0.353187	0.72401	-1.31764	0.18788	-1.27467	0.202677	---	0	0	1	0	1
796	CALCA	calcitonin related polypeptide alpha	11p15.2	0	99	0.0934491	0.925562	-0.710712	0.477402	-0.689976	0.490345	1.01674	0	0	1	0	1	0	1	---	1	-0.152699	0.878661	0.0649398	0.948233	0.0787696	0.937229	---	0	0	1	0	1	0	1	---	3	-0.442985	0.657856	-0.337103	0.736099	-0.298204	0.7656	1.06099	0	0	1	0	1
797	CALCB	calcitonin related polypeptide beta	11p15.2	0	101	1.71456	0.0866806	2.10972	0.0350914	2.19591	0.0282917	0.664753	3	0.380262	0.703818	0.720941	0.471088	0.797572	0.425279	1.03229	0	0	1	0	1	0	1	---	0	0	1	0	1	0	1	---	2	4.7839	1.93e-06	4.03802	5.74e-05	4.1314	3.85881e-05	---	0	0	1	0	1
799	CALCR	calcitonin receptor	7q21.3	0	1133	-0.57654	0.564357	0.406356	0.684554	0.361532	0.717766	1.01435	3	-0.564856	0.572276	-0.0694224	0.944665	-0.0700558	0.944161	1.01316	2	-0.342541	0.732003	-0.0994942	0.920763	-0.147974	0.882388	---	0	0	1	0	1	0	1	---	31	-1.02916	0.303608	-1.5439	0.12288	-1.56085	0.118825	0.999857	0	0	1	0	1
800	CALD1	caldesmon 1	7q33	0	971	1.90329	0.0572389	0.533608	0.593713	0.148262	0.882161	1.01103	524	3.39532	0.000707589	0.356457	0.721562	-0.0849728	0.932297	1.01559	132	-2.47378	0.0135049	-0.197427	0.843527	0.326748	0.743917	1.0573	0	0	1	0	1	0	1	---	58	2.14301	0.0323106	-0.73373	0.463258	-1.26488	0.206162	1.08724	0	0	1	0	1
810	CALML3	calmodulin like 3	10p15.1	0	1209	0.314887	0.752901	-0.764197	0.444902	-0.685387	0.493234	1.01685	0	0	1	0	1	0	1	---	2	-0.605235	0.545136	-0.359044	0.719626	-0.329745	0.741651	---	0	0	1	0	1	0	1	---	15	0.591828	0.554076	-0.969257	0.332614	-0.948677	0.342978	1.09973	0	0	1	0	1
811	CALR	calreticulin	19p13.2	1	1065	4.29729	1.87e-05	0.0432435	0.965515	-0.0985632	0.921502	1.01109	0	0	1	0	1	0	1	---	4	1.5767	0.115125	0.584906	0.558722	0.58851	0.556302	1.09739	0	0	1	0	1	0	1	---	13	-0.477853	0.632841	-0.520476	0.602829	-0.584071	0.559284	1.08405	0	0	1	0	1
813	CALU	calumenin	7q32.1	0	275	-5.68718	1.62e-08	0.590831	0.554746	0.970034	0.332228	0.999819	1	0.184668	0.85352	1.18929	0.234564	1.09937	0.27183	---	110	-5.46036	5.76e-08	0.223582	0.823121	0.598625	0.549537	1.10075	0	0	1	0	1	0	1	---	0	0	1	0	1	0	1	---	0	0	1	0	1
814	CAMK4	calcium/calmodulin dependent protein kinase IV	5q22.1	0	170	-0.487265	0.626158	-0.398294	0.690485	-0.53411	0.593365	1.01296	148	-0.558089	0.576887	-0.600941	0.547994	-0.718037	0.472876	1.04464	1	1.1342	0.256934	0.403535	0.686628	0.373019	0.709201	---	0	0	1	0	1	0	1	---	2	-0.769694	0.441631	-0.83016	0.406615	-0.748039	0.454585	---	0	0	1	0	1
815	CAMK2A	calcium/calmodulin dependent protein kinase II alpha	5q32	0	414	-1.99077	0.0467295	-0.957618	0.33845	-0.871282	0.383777	1.00812	0	0	1	0	1	0	1	---	88	-1.34014	0.180449	-0.00242655	0.998064	0.0457868	0.963488	1.01496	0	0	1	0	1	0	1	---	4	-0.544084	0.586483	-0.334473	0.738082	-0.345885	0.729491	1.06038	0	0	1	0	1
816	CAMK2B	calcium/calmodulin dependent protein kinase II beta	7p13	0	225	1.29995	0.193863	0.291591	0.77065	0.170913	0.864321	1.01123	2	1.32547	0.185266	0.329265	0.742013	0.145546	0.884305	---	4	-1.23099	0.218565	-0.817162	0.413999	-0.845589	0.397953	1.1053	0	0	1	0	1	0	1	---	0	0	1	0	1	0	1	---	0	0	1	0	1
817	CAMK2D	calcium/calmodulin dependent protein kinase II delta	4q26	0	935	1.72854	0.084145	-0.411669	0.680656	-0.475125	0.634785	1.01336	2	-1.05985	0.289423	0.395289	0.6927	0.623714	0.532936	---	1	-0.03238	0.974174	0.341202	0.733012	0.731446	0.464651	---	0	0	1	0	1	0	1	---	2	-1.42191	0.155309	-0.97377	0.330369	-1.12252	0.261867	---	0	0	1	0	1
818	CAMK2G	calcium/calmodulin dependent protein kinase II gamma	10q22.2	0	103	-1.14718	0.251532	0.323931	0.746047	0.0601497	0.952047	1.00855	0	0	1	0	1	0	1	---	0	0	1	0	1	0	1	---	0	0	1	0	1	0	1	---	0	0	1	0	1	0	1	---	0	0	1	0	1
819	CAMLG	calcium modulating ligand	5q31.1	0	486	-0.390961	0.695895	-0.737635	0.460882	-0.185742	0.852679	1.01028	1	-0.495691	0.620202	-0.776789	0.437438	-0.250077	0.802571	---	1	-0.333946	0.738478	-0.572976	0.566769	-0.934394	0.350291	---	0	0	1	0	1	0	1	---	1	-0.333946	0.738478	-0.572976	0.566769	-0.934394	0.350291	---	0	0	1	0	1
820	CAMP	cathelicidin antimicrobial peptide	3p21.31	0	1008	-0.665278	0.505999	0.105563	0.915947	0.115725	0.90789	1.01089	0	0	1	0	1	0	1	---	20	-0.630364	0.528575	-0.16889	0.865912	-0.151072	0.879945	1.03391	0	0	1	0	1	0	1	---	5	1.50805	0.131801	0.665892	0.50561	0.682306	0.495179	1.08962	0	0	1	0	1
821	CANX	calnexin	5q35.3	0	931	-2.12666	0.0336491	-0.524524	0.600012	-0.635861	0.52499	1.01796	1	1.18681	0.235533	0.725207	0.468468	0.763971	0.445036	---	78	-2.25672	0.0242024	-0.287085	0.774097	-0.21662	0.828542	1.0477	0	0	1	0	1	0	1	---	4	0.513534	0.607671	0.0998733	0.920462	0.396532	0.691784	1.06912	0	0	1	0	1
822	CAPG	capping actin protein, gelsolin like	2p11.2	0	605	-0.813376	0.416162	-0.770046	0.441425	-0.554042	0.579655	1.01383	0	0	1	0	1	0	1	---	1	-0.0827702	0.934048	0.0733216	0.941563	-0.0742278	0.940842	---	0	0	1	0	1	0	1	---	447	-0.0809285	0.935512	-1.19303	0.233098	-0.94638	0.344148	1.09927	0	0	1	0	1
823	CAPN1	calpain 1	11q13.1	0	1003	1.00507	0.315063	-0.666817	0.505019	-0.835905	0.403377	1.01113	2	0.61039	0.541718	-0.0840084	0.933064	0.370231	0.711277	---	0	0	1	0	1	0	1	---	0	0	1	0	1	0	1	---	1	-1.97774	0.0481832	-2.09436	0.0364392	-2.57072	0.0102698	---	0	0	1	0	1
824	CAPN2	calpain 2	1q41	0	312	-3.28953	0.00103229	0.949003	0.342812	0.287446	0.773821	1.01155	0	0	1	0	1	0	1	---	5	0.197201	0.843703	0.109854	0.912544	-0.536072	0.59201	1.09056	0	0	1	0	1	0	1	---	4	0.921724	0.356855	2.29841	0.0217117	1.72988	0.0839122	0.911748	0	0	1	0	1
825	CAPN3	calpain 3	15q15.1	0	553	0.65326	0.513712	-0.353151	0.724038	-0.326157	0.744363	1.01242	0	0	1	0	1	0	1	---	9	-0.769012	0.442036	-0.287493	0.773785	-0.301865	0.762808	1.05599	0	0	1	0	1	0	1	---	5	0.163019	0.870531	1.06066	0.289058	1.10952	0.267432	1.09526	0	0	1	0	1
826	CAPNS1	calpain small subunit 1	19q13.12	0	711	0.297902	0.765829	0.518069	0.604507	0.532641	0.594382	1.01319	0	0	1	0	1	0	1	---	0	0	1	0	1	0	1	---	0	0	1	0	1	0	1	---	7	0.0807904	0.935622	1.11601	0.264644	1.20626	0.227957	1.09027	0	0	1	0	1
827	CAPN6	calpain 6	Xq23	0	23	3.59097	0.000342586	2.34017	0.01944	2.38013	0.0174638	0.600149	0	0	1	0	1	0	1	---	11	3.10986	0.00191525	2.50764	0.0122865	2.59525	0.00956892	0.408735	0	0	1	0	1	0	1	---	4	3.44014	0.000601119	1.86878	0.061899	1.81957	0.0690762	0.860733	0	0	1	0	1
828	CAPS	calcyphosine	19p13.3	0	768	0.124853	0.90066	0.632727	0.527034	0.851228	0.394815	1.00996	0	0	1	0	1	0	1	---	32	1.68108	0.0930046	1.28732	0.198235	1.49681	0.134709	0.985703	0	0	1	0	1	0	1	---	0	0	1	0	1	0	1	---	0	0	1	0	1
829	CAPZA1	capping actin protein of muscle Z-line subunit alpha 1	1p13.2	0	1073	0.758943	0.448034	1.03656	0.300154	-0.540042	0.58927	1.0126	4	0.276751	0.782018	-0.665017	0.506169	-1.10608	0.268918	1.0212	4	0.0694015	0.944681	0.0185379	0.985213	-0.239487	0.810769	1.04991	0	0	1	0	1	0	1	---	1	0.0688496	0.945121	0.483626	0.628741	0.246902	0.805027	---	0	0	1	0	1
830	CAPZA2	capping actin protein of muscle Z-line subunit alpha 2	7q31.2	0	308	-0.486355	0.626803	0.71234	0.476394	-0.271683	0.785913	1.01067	2	0.510132	0.610051	0.689549	0.490612	0.332583	0.739508	---	1	0.37197	0.70998	0.618317	0.536485	0.296039	0.767252	---	0	0	1	0	1	0	1	---	4	0.491614	0.623081	1.48675	0.137347	1.40293	0.160901	1.05523	0	0	1	0	1
831	CAST	calpastatin	5q15	0	600	0.362927	0.716723	-0.676507	0.49885	-0.60532	0.545082	1.01822	556	0.0845934	0.932599	-0.928995	0.35308	-0.868518	0.385287	1.03244	2	-1.72968	0.0839416	0.109279	0.913	-0.0983395	0.921679	---	0	0	1	0	1	0	1	---	0	0	1	0	1	0	1	---	0	0	1	0	1
832	CAPZB	capping actin protein of muscle Z-line subunit beta	1p36.13	0	283	0.937693	0.348588	-0.0028831	0.9977	0.0876891	0.930139	1.011	2	-0.590912	0.554689	-2.14203	0.0323941	-2.45225	0.0143401	---	8	0.309319	0.757132	-0.455626	0.648742	-0.0888571	0.92921	1.02608	0	0	1	0	1	0	1	---	20	1.9274	0.0541624	1.44013	0.150093	1.32708	0.184738	1.07868	0	0	1	0	1
833	CARS1	cysteinyl-tRNA synthetase 1	11p15.4	1	144	-0.51673	0.605439	-0.197918	0.843143	-0.901054	0.367742	1.00511	0	0	1	0	1	0	1	---	0	0	1	0	1	0	1	---	0	0	1	0	1	0	1	---	0	0	1	0	1	0	1	---	0	0	1	0	1
834	CASP1	caspase 1	11q22.3	0	1146	-1.48064	0.138962	-1.49911	0.134112	-2.03301	0.0422744	0.724757	567	-1.4998	0.133925	-1.49049	0.136362	-1.9186	0.0552745	0.689913	562	-1.6513	0.0989349	-1.68917	0.0914483	-2.19035	0.0286935	0.64178	1	0.0217584	0.982644	0.132847	0.894337	0.161333	0.871858	---	3	0.370996	0.710705	1.11028	0.267104	0.766126	0.443754	1.10331	0	0	1	0	1
835	CASP2	caspase 2	7q34	0	965	-0.758273	0.448434	-0.269139	0.78787	-0.117485	0.906496	1.01101	0	0	1	0	1	0	1	---	12	1.0017	0.316689	0.0230172	0.98164	-0.10189	0.918861	1.03042	0	0	1	0	1	0	1	---	0	0	1	0	1	0	1	---	0	0	1	0	1
836	CASP3	caspase 3	4q35.1	1	1147	-0.252104	0.801004	-1.32082	0.186817	-1.27955	0.200955	0.969756	0	0	1	0	1	0	1	---	122	0.114437	0.90891	-0.86257	0.388548	-1.03298	0.301825	1.09278	0	0	1	0	1	0	1	---	5	0.534454	0.593125	0.537133	0.591276	0.8392	0.401526	1.10349	0	0	1	0	1
837	CASP4	caspase 4	11q22.3	0	1151	-0.77298	0.439685	0.264499	0.791442	-0.486555	0.626663	1.01329	2	0.0102244	0.991844	0.53869	0.590202	0.722121	0.470363	---	22	-0.710812	0.477337	0.443737	0.657314	0.0749675	0.940253	1.02206	0	0	1	0	1	0	1	---	11	0.148646	0.881858	0.231545	0.816931	-0.188078	0.850847	1.0429	0	0	1	0	1
838	CASP5	caspase 5	11q22.3	0	1151	1.60291	0.109215	-0.914251	0.360771	-1.18719	0.23539	0.977499	1	-0.227296	0.820232	-0.701749	0.482973	-1.25959	0.208067	---	568	1.47125	0.141482	-0.986328	0.324173	-1.21717	0.223783	1.06082	0	0	1	0	1	0	1	---	2	-0.0352337	0.971899	0.638386	0.523346	0.724532	0.468882	---	0	0	1	0	1
839	CASP6	caspase 6	4q25	0	602	-1.85209	0.0642549	0.612492	0.540329	0.743935	0.457063	1.01219	1	1.78082	0.0751915	1.23645	0.216536	1.31014	0.190401	---	3	2.74311	0.00617552	1.88779	0.0592972	1.12999	0.258707	1.07291	0	0	1	0	1	0	1	---	1	1.78082	0.0751915	1.23645	0.216536	1.31014	0.190401	---	0	0	1	0	1
840	CASP7	caspase 7	10q25.3	0	82	0.339155	0.734552	0.952087	0.341247	0.644964	0.519075	1.01732	0	0	1	0	1	0	1	---	0	0	1	0	1	0	1	---	0	0	1	0	1	0	1	---	16	0.115949	0.907712	0.390012	0.696598	0.287432	0.773831	1.06222	0	0	1	0	1
841	CASP8	caspase 8	2q33.1	1	866	3.07633	0.00214248	2.95212	0.00321802	2.99362	0.00281401	0.284574	838	3.13499	0.00175975	3.0043	0.00271771	3.17924	0.00151487	0.0958004	5	-1.09045	0.275731	-1.1241	0.261196	-1.72529	0.0847354	0.894371	0	0	1	0	1	0	1	---	0	0	1	0	1	0	1	---	0	0	1	0	1
842	CASP9	caspase 9	1p36.21	1	1084	2.8785	0.00406569	2.01652	0.0439701	0.0817693	0.934844	1.01056	7	0.366689	0.713915	0.691419	0.489437	-0.427324	0.669221	1.03089	5	0.618213	0.536551	-0.154026	0.877615	-0.0555631	0.955699	1.01735	0	0	1	0	1	0	1	---	73	1.86343	0.0626426	1.6314	0.10307	-0.378444	0.705168	1.06686	6	0.581302	0.561145	0.861509	0.389132
843	CASP10	caspase 10	2q33.1	0	866	1.6372	0.101847	0.251499	0.801472	-0.0290755	0.976809	1.00762	3	-0.866162	0.386572	-0.698851	0.484782	-0.727985	0.466767	1.04084	3	0.102764	0.918167	-0.0919096	0.926785	-0.760566	0.447067	1.10942	0	0	1	0	1	0	1	---	838	1.64771	0.0996706	0.283665	0.776716	0.114797	0.908626	1.03087	1	-0.744318	0.456828	-0.744651	0.45663
844	CASQ1	calsequestrin 1	1q23.2	0	1115	-1.79767	0.0724775	-0.974592	0.329961	-0.955149	0.339697	1.00027	0	0	1	0	1	0	1	---	0	0	1	0	1	0	1	---	0	0	1	0	1	0	1	---	5	-0.508894	0.610919	-0.442565	0.658161	-0.442456	0.65824	1.07817	0	0	1	0	1
845	CASQ2	calsequestrin 2	1p13.1	0	585	-1.63886	0.101501	-1.16093	0.245904	-1.43866	0.15051	0.93457	0	0	1	0	1	0	1	---	2	-0.435591	0.663211	0.220747	0.825328	0.101328	0.919307	---	0	0	1	0	1	0	1	---	537	-1.60111	0.109613	-1.27452	0.202727	-1.53776	0.124373	1.00537	0	0	1	0	1
846	CASR	calcium sensing receptor	3q21.1	0	146	-1.25764	0.208763	-0.283138	0.77712	-0.157486	0.874889	1.01097	2	-0.504565	0.613956	-0.627889	0.530198	-0.627886	0.5302	---	2	-0.17492	0.861172	0.0187307	0.985059	-0.0659399	0.947437	---	0	0	1	0	1	0	1	---	8	-0.210118	0.833611	0.19065	0.848832	0.147168	0.883024	1.03356	0	0	1	0	1
847	CAT	catalase	11p13	0	246	3.79827	0.000152907	1.56302	0.118315	1.04544	0.296032	0.993669	0	0	1	0	1	0	1	---	2	0.0293766	0.976569	1.45609	0.145631	1.31035	0.190332	---	0	0	1	0	1	0	1	---	3	0.206944	0.836088	-0.672398	0.501461	-0.6324	0.527247	1.08956	0	0	1	0	1
857	CAV1	caveolin 1	7q31.2	0	314	0.014753	0.988232	0.259286	0.795459	0.34361	0.731201	1.01319	1	1.05919	0.289725	1.23888	0.215635	1.4997	0.133958	---	1	-0.212705	0.831593	0.635623	0.525144	0.579488	0.56237	---	0	0	1	0	1	0	1	---	1	-0.212705	0.831593	0.635623	0.525144	0.579488	0.56237	---	0	0	1	0	1
858	CAV2	caveolin 2	7q31.2	0	313	-0.158194	0.87433	-0.315834	0.752184	-0.410155	0.681766	1.01194	200	0.0053028	0.99577	-0.200791	0.840896	-0.255787	0.79816	1.01793	2	-1.19797	0.231164	0.447857	0.654338	0.186469	0.852109	---	0	0	1	0	1	0	1	---	2	0.885099	0.376278	1.80616	0.0711456	1.94634	0.0518497	---	0	0	1	0	1
859	CAV3	caveolin 3	3p25.3	0	867	2.01173	0.0444684	1.73948	0.0822091	1.64162	0.100934	0.867155	16	-0.598108	0.549879	-0.55962	0.575844	-0.508142	0.611449	1.05267	473	2.3017	0.0215204	2.24586	0.0248959	2.10742	0.0352904	0.685643	0	0	1	0	1	0	1	---	0	0	1	0	1	0	1	---	0	0	1	0	1
860	RUNX2	RUNX family transcription factor 2	6p21.1	0	155	-2.49596	0.0126935	1.25482	0.209791	0.914379	0.360704	1.00416	2	-0.0314362	0.974927	0.0677557	0.945992	-0.238379	0.811628	---	1	-1.06105	0.288879	-0.633052	0.526822	-0.302258	0.762508	---	0	0	1	0	1	0	1	---	0	0	1	0	1	0	1	---	0	0	1	0	1
862	RUNX1T1	RUNX1 partner transcriptional co-repressor 1	8q21.3	1	622	0.763996	0.445018	0.499038	0.617845	0.544705	0.586059	1.0133	1	-0.393024	0.69437	-0.0965116	0.923131	-0.161835	0.871463	---	284	0.861643	0.389054	0.401933	0.687805	0.488381	0.62537	1.08099	0	0	1	0	1	0	1	---	0	0	1	0	1	0	1	---	0	0	1	0	1
863	CBFA2T3	CBFA2/RUNX1 partner transcriptional co-repressor 3	16q24.3	1	1067	-3.03928	0.00242212	-0.654577	0.512867	-0.973603	0.330452	0.999718	17	-2.20318	0.0277694	-1.62746	0.103904	-1.63927	0.101421	0.854427	0	0	1	0	1	0	1	---	0	0	1	0	1	0	1	---	475	-1.76121	0.0784538	-0.0569456	0.954598	-0.352801	0.7243	1.0606	0	0	1	0	1
864	RUNX3	RUNX family transcription factor 3	1p36.11	0	1204	1.35772	0.174806	0.978385	0.328083	0.962335	0.336078	1	0	0	1	0	1	0	1	---	1	-0.157457	0.874911	0.619014	0.536026	0.305726	0.759867	---	0	0	1	0	1	0	1	---	1185	1.68499	0.0922463	1.20897	0.226913	1.05579	0.291278	1.09632	0	0	1	0	1
865	CBFB	core-binding factor subunit beta	16q22.1	1	120	0.477992	0.632742	1.07787	0.28131	1.13323	0.257349	0.987249	2	0.503366	0.614798	1.11074	0.266907	0.589946	0.55534	---	0	0	1	0	1	0	1	---	0	0	1	0	1	0	1	---	1	0.153236	0.878237	-0.0830909	0.933793	-0.112859	0.910162	---	0	0	1	0	1
866	SERPINA6	serpin family A member 6	14q32.13	0	237	1.89861	0.0578522	1.44578	0.148503	1.42129	0.155496	0.934684	0	0	1	0	1	0	1	---	164	2.40971	0.016113	1.38703	0.165694	1.28787	0.198041	1.03958	0	0	1	0	1	0	1	---	2	-0.493911	0.621458	-0.492848	0.622211	-0.659634	0.509617	---	0	0	1	0	1
867	CBL	Cbl proto-oncogene	11q23.3	1	349	0.0562951	0.955116	0.157918	0.874548	-0.537497	0.591025	1.01273	1	-0.0839144	0.933138	1.20113	0.229938	1.37562	0.1692	---	0	0	1	0	1	0	1	---	0	0	1	0	1	0	1	---	1	-0.781705	0.43454	-0.328213	0.742809	-0.413473	0.679335	---	0	0	1	0	1
868	CBLB	Cbl proto-oncogene B	3q13.11	1	611	0.837435	0.402513	0.816816	0.414198	0.862099	0.388807	1.00944	1	-0.0400971	0.968022	0.158605	0.874007	0.125701	0.89999	---	1	-0.0400971	0.968022	0.158605	0.874007	0.125701	0.89999	---	0	0	1	0	1	0	1	---	455	0.588093	0.556579	0.614364	0.539093	0.955103	0.33972	1.098	0	0	1	0	1
869	CBLN1	cerebellin 1 precursor	16q12.1	0	954	-2.48691	0.013019	-2.10361	0.035622	-2.21316	0.0270767	0.660544	0	0	1	0	1	0	1	---	60	-2.14658	0.0320243	-1.88557	0.0595964	-1.99238	0.046559	0.750525	0	0	1	0	1	0	1	---	29	-0.274507	0.783742	-0.500498	0.616817	-0.581505	0.56101	1.08434	0	0	1	0	1
871	SERPINH1	serpin family H member 1	11q13.5	0	75	-2.5092	0.0122296	-0.0981867	0.921801	0.0705218	0.94379	1.00954	0	0	1	0	1	0	1	---	2	-2.45044	0.0144084	-0.780591	0.435198	-0.932804	0.351111	---	0	0	1	0	1	0	1	---	3	-0.993821	0.320508	-0.528179	0.597474	-0.217427	0.827913	1.04927	0	0	1	0	1
873	CBR1	carbonyl reductase 1	21q22.12	0	74	-0.250816	0.801999	1.05553	0.291399	1.10927	0.267538	0.988507	0	0	1	0	1	0	1	---	0	0	1	0	1	0	1	---	0	0	1	0	1	0	1	---	0	0	1	0	1	0	1	---	0	0	1	0	1
874	CBR3	carbonyl reductase 3	21q22.12	0	72	-0.883011	0.377405	-0.763129	0.445538	-0.601114	0.547879	1.01814	0	0	1	0	1	0	1	---	0	0	1	0	1	0	1	---	0	0	1	0	1	0	1	---	2	0.772273	0.440103	0.0275555	0.978021	0.186008	0.85247	---	0	0	1	0	1
875	CBS	cystathionine beta-synthase	21q22.3	0	987	1.96605	0.04952	1.55308	0.12067	1.44346	0.149154	0.933982	0	0	1	0	1	0	1	---	8	0.463379	0.643175	-0.194172	0.846074	-0.183467	0.854463	1.04238	0	0	1	0	1	0	1	---	2	0.0825893	0.934192	-0.48675	0.626525	-0.36145	0.717828	---	0	0	1	0	1
881	CCIN	calicin	9p13.3	0	768	-0.277203	0.781671	-1.22717	0.220004	-1.30825	0.191041	0.963431	0	0	1	0	1	0	1	---	0	0	1	0	1	0	1	---	0	0	1	0	1	0	1	---	3	-0.73922	0.459916	-0.761652	0.446419	-0.896395	0.370224	1.10539	0	0	1	0	1
883	KYAT1	kynurenine aminotransferase 1	9q34.11	0	1158	-1.06021	0.289259	-0.314335	0.753322	-0.0757549	0.939627	1.00969	0	0	1	0	1	0	1	---	601	0.113095	0.909974	-0.416238	0.677311	-0.237836	0.812049	1.04961	0	0	1	0	1	0	1	---	30	0.129995	0.896592	0.358115	0.720321	0.496988	0.61929	1.08007	0	0	1	0	1
885	CCK	cholecystokinin	3p22.1	0	1184	0.252583	0.800633	-1.09181	0.275137	-1.04136	0.29792	0.993326	0	0	1	0	1	0	1	---	5	-0.577729	0.563554	-0.369769	0.711621	-0.285318	0.775451	1.05558	0	0	1	0	1	0	1	---	2	-0.07837	0.937547	-2.30184	0.0215165	-2.27341	0.0231798	---	0	0	1	0	1
886	CCKAR	cholecystokinin A receptor	4p15.2	0	362	0.630903	0.528222	0.000869068	0.999307	-0.0342895	0.972652	1.00773	0	0	1	0	1	0	1	---	1	-0.218639	0.826968	-0.954127	0.340214	-1.05547	0.291425	---	0	0	1	0	1	0	1	---	3	-0.37902	0.704739	-0.233276	0.815587	-0.224145	0.822683	1.05083	0	0	1	0	1
887	CCKBR	cholecystokinin B receptor	11p15.4	0	1062	0.163345	0.870274	0.305227	0.760247	0.352454	0.72456	1.01396	1	-0.0766964	0.938878	-0.145262	0.884529	-0.23597	0.813496	---	1	-0.355501	0.722276	0.0135169	0.989218	-0.0246091	0.980371	---	0	0	1	0	1	0	1	---	1	-0.0766964	0.938878	-0.145262	0.884529	-0.23597	0.813496	---	0	0	1	0	1
889	KRIT1	KRIT1 ankyrin repeat containing	7q21.2	0	93	-0.860879	0.389474	0.609168	0.542529	0.624252	0.532582	1.0168	0	0	1	0	1	0	1	---	1	-1.57596	0.115295	-0.730855	0.465012	-0.742907	0.457686	---	0	0	1	0	1	0	1	---	0	0	1	0	1	0	1	---	0	0	1	0	1
890	CCNA2	cyclin A2	4q27	0	302	-1.15442	0.248554	-1.35107	0.176929	-0.962986	0.335751	1.00033	4	-2.6075	0.00923228	-3.40138	0.000692769	-2.98224	0.00291997	0.152191	1	-0.0739069	0.941097	-0.779333	0.435939	-0.733853	0.463183	---	0	0	1	0	1	0	1	---	6	-2.6625	0.00785851	-3.22597	0.0012897	-2.94291	0.0033147	0.227048	0	0	1	0	1
891	CCNB1	cyclin B1	5q13.2	0	357	-1.71837	0.0859841	-0.597679	0.550168	-0.612508	0.540319	1.01735	0	0	1	0	1	0	1	---	2	0.971079	0.331702	-0.569902	0.568852	-0.361682	0.717654	---	0	0	1	0	1	0	1	---	0	0	1	0	1	0	1	---	0	0	1	0	1
892	CCNC	cyclin C	6q16.2	1	1110	-0.759463	0.447723	-1.36622	0.172129	-0.00104306	0.999168	1.00813	0	0	1	0	1	0	1	---	1092	-0.780958	0.434979	-1.44792	0.147903	-0.10903	0.913197	1.02983	0	0	1	0	1	0	1	---	4	0.618729	0.536211	1.16367	0.24479	1.28134	0.200324	1.0868	0	0	1	0	1
894	CCND2	cyclin D2	12p13.32	1	585	-2.31937	0.0205402	-1.20264	0.229357	-1.34508	0.178857	0.954405	73	-2.80331	0.0051385	-1.30528	0.192052	-1.53215	0.125751	0.89825	1	-0.17831	0.858509	0.355806	0.722049	0.337785	0.735585	---	0	0	1	0	1	0	1	---	1	1.4077	0.159475	-0.167311	0.867154	-0.0693041	0.944759	---	0	0	1	0	1
896	CCND3	cyclin D3	6p21.1	1	324	-1.38918	0.165031	0.357568	0.72073	0.768726	0.442209	1.01392	44	0.305563	0.759989	0.836528	0.403026	1.12326	0.261554	1.01685	3	1.47444	0.140623	1.00122	0.316924	1.02046	0.307719	1.09141	0	0	1	0	1	0	1	---	74	-3.05464	0.00230233	-0.606003	0.544628	-0.231321	0.817105	1.05104	0	0	1	0	1
898	CCNE1	cyclin E1	19q12	1	1181	-1.2069	0.227705	-0.378652	0.705014	-0.23926	0.810945	1.0107	0	0	1	0	1	0	1	---	2	1.74757	0.0807901	1.71244	0.0870763	1.73665	0.0827086	---	0	0	1	0	1	0	1	---	1132	-1.26483	0.206176	-0.247459	0.804596	-0.0826132	0.934173	1.02587	0	0	1	0	1
899	CCNF	cyclin F	16p13.3	0	87	-0.0514159	0.959003	0.616736	0.537527	0.404355	0.686025	1.01185	2	-1.7467	0.0809423	-0.717934	0.472939	-0.678758	0.497424	---	0	0	1	0	1	0	1	---	0	0	1	0	1	0	1	---	6	-1.45779	0.145156	-0.870831	0.384022	-0.747693	0.454794	1.10244	2	-1.7467	0.0809423	-0.717934	0.472939
900	CCNG1	cyclin G1	5q34	0	691	2.18402	0.029151	0.374646	0.707991	0.632962	0.526881	1.01759	0	0	1	0	1	0	1	---	343	2.22345	0.0263686	0.631718	0.527693	0.884952	0.376362	1.10335	326	1.82771	0.0678378	0.0456368	0.963607	0.429486	0.667648	1.12584	2	-0.758223	0.448464	-0.84692	0.39721	-0.887424	0.375031	---	0	0	1	0	1
901	CCNG2	cyclin G2	4q21.1	0	47	-0.59566	0.551513	0.156658	0.875541	0.565396	0.571911	1.0149	18	-1.25807	0.208609	-0.384946	0.700346	-0.0404207	0.967765	1.00926	0	0	1	0	1	0	1	---	0	0	1	0	1	0	1	---	0	0	1	0	1	0	1	---	0	0	1	0	1
902	CCNH	cyclin H	5q14.3	0	813	-0.534218	0.593288	-0.652164	0.514421	-0.702928	0.482239	1.01655	0	0	1	0	1	0	1	---	4	-0.90789	0.364116	0.545328	0.585631	0.237455	0.812345	1.04942	0	0	1	0	1	0	1	---	1	-1.09758	0.272604	-0.534305	0.59323	-0.777853	0.436811	---	0	0	1	0	1
904	CCNT1	cyclin T1	12q13.11	0	687	2.95821	0.00315413	-0.906775	0.36471	-1.49212	0.135935	0.914038	0	0	1	0	1	0	1	---	1	-1.19383	0.232775	-0.636665	0.524466	-0.0299922	0.976078	---	0	0	1	0	1	0	1	---	2	-0.760192	0.447287	0.323579	0.746314	0.375754	0.707167	---	0	0	1	0	1
905	CCNT2	cyclin T2	2q21.3	0	1031	-0.613811	0.539455	1.08911	0.276325	1.54645	0.122264	0.887352	0	0	1	0	1	0	1	---	2	-0.0796651	0.936517	1.03385	0.301416	1.04503	0.296221	---	0	0	1	0	1	0	1	---	2	0.325701	0.744706	-0.0877432	0.930096	-0.0749689	0.940252	---	0	0	1	0	1
908	CCT6A	chaperonin containing TCP1 subunit 6A	7p11.2	0	1131	0.92532	0.354983	0.786591	0.431678	0.775918	0.437952	1.01286	0	0	1	0	1	0	1	---	0	0	1	0	1	0	1	---	0	0	1	0	1	0	1	---	329	1.0478	0.294939	0.884201	0.376767	1.4176	0.156571	1.05519	0	0	1	0	1
909	CD1A	CD1a molecule	1q23.1	0	1182	-0.744441	0.456753	0.216096	0.82895	0.293147	0.769461	1.01121	0	0	1	0	1	0	1	---	0	0	1	0	1	0	1	---	0	0	1	0	1	0	1	---	3	0.979785	0.327387	0.761115	0.44674	0.528622	0.597167	1.08293	0	0	1	0	1
910	CD1B	CD1b molecule	1q23.1	0	1182	-1.41665	0.156841	-1.34245	0.179708	-1.23433	0.217324	0.977254	0	0	1	0	1	0	1	---	1	0.525691	0.599199	0.849434	0.395811	0.767913	0.442692	---	0	0	1	0	1	0	1	---	3	0.988607	0.323052	1.36661	0.172007	0.908914	0.36358	1.10213	0	0	1	0	1
911	CD1C	CD1c molecule	1q23.1	0	1182	1.0885	0.276592	0.451954	0.651385	0.4935	0.62175	1.01363	1	0.0912787	0.927286	0.634504	0.525874	0.535364	0.592498	---	0	0	1	0	1	0	1	---	0	0	1	0	1	0	1	---	3	0.263314	0.792353	1.14937	0.250634	0.648858	0.516556	1.08703	0	0	1	0	1
912	CD1D	CD1d molecule	1q23.1	0	1189	2.77977	0.00552354	-0.311225	0.755684	-0.196871	0.843962	1.01143	0	0	1	0	1	0	1	---	37	2.85736	0.00434459	0.620596	0.534985	0.814396	0.415582	1.10772	0	0	1	0	1	0	1	---	0	0	1	0	1	0	1	---	0	0	1	0	1
913	CD1E	CD1e molecule	1q23.1	0	1182	-1.90943	0.0564417	-1.51282	0.130591	-1.33139	0.183316	0.956843	0	0	1	0	1	0	1	---	3	0.966749	0.333862	1.24526	0.213282	0.715686	0.474326	1.10368	0	0	1	0	1	0	1	---	1	-0.247791	0.804338	0.00690417	0.994492	-0.131337	0.895531	---	0	0	1	0	1
914	CD2	CD2 molecule	1p13.1	0	310	-0.669197	0.503497	-0.475131	0.634781	-0.434118	0.664282	1.01405	3	-0.364617	0.71546	-0.741934	0.458274	-1.07105	0.284363	1.02332	0	0	1	0	1	0	1	---	0	0	1	0	1	0	1	---	4	0.802616	0.422354	1.14453	0.252636	0.828968	0.40729	1.10686	0	0	1	0	1
915	CD3D	CD3 delta subunit of T-cell receptor complex	11q23.3	0	67	0.259464	0.795321	0.80877	0.418809	0.193758	0.846399	1.01061	0	0	1	0	1	0	1	---	12	0.364657	0.715431	1.01687	0.309421	0.164694	0.869213	1.03727	0	0	1	0	1	0	1	---	2	-0.14956	0.881136	-0.204026	0.838368	-0.246136	0.805619	---	0	0	1	0	1
916	CD3E	CD3 epsilon subunit of T-cell receptor complex	11q23.3	0	72	0.271113	0.78635	0.810799	0.417644	0.21334	0.831099	1.01133	0	0	1	0	1	0	1	---	2	-0.127261	0.898755	-0.223775	0.822971	-0.270972	0.78646	---	0	0	1	0	1	0	1	---	11	0.170379	0.86474	1.02027	0.307808	0.247115	0.804862	1.05286	0	0	1	0	1
917	CD3G	CD3 gamma subunit of T-cell receptor complex	11q23.3	0	67	0.533767	0.5936	0.727748	0.466911	0.0883222	0.929635	1.01112	0	0	1	0	1	0	1	---	2	-0.763403	0.445371	-0.307222	0.758728	-0.367899	0.713014	---	0	0	1	0	1	0	1	---	12	0.823492	0.41039	0.972442	0.331029	0.103771	0.917369	1.03101	0	0	1	0	1
919	CD247	CD247 molecule	1q24.2	0	681	0.168469	0.866243	1.59371	0.111267	0.98339	0.325616	0.997179	0	0	1	0	1	0	1	---	0	0	1	0	1	0	1	---	0	0	1	0	1	0	1	---	0	0	1	0	1	0	1	---	0	0	1	0	1
920	CD4	CD4 molecule	12p13.31	0	452	-0.0952188	0.924157	-0.650711	0.515359	-0.610307	0.541775	1.01751	10	-0.996289	0.319308	-0.78863	0.430486	-0.667781	0.504404	1.04562	40	0.23712	0.812604	0.127636	0.898459	0.000194945	0.999844	1.00708	1	-0.324853	0.745348	-0.000221097	0.999824	0.548787	0.583255	---	14	0.59312	0.553211	0.407628	0.68362	0.121381	0.903409	1.03085	0	0	1	0	1
921	CD5	CD5 molecule	11q12.2	0	304	-0.368782	0.712355	1.40053	0.161617	1.83358	0.0669672	0.821207	0	0	1	0	1	0	1	---	220	0.00187127	0.998507	1.59631	0.110687	1.94365	0.0521743	0.778469	1	-0.0761462	0.939315	0.431045	0.666514	0.491983	0.622822	---	9	-1.56272	0.118379	-1.94636	0.0518472	-1.35604	0.175344	1.07473	0	0	1	0	1
922	CD5L	CD5 molecule like	1q23.1	0	1185	0.696857	0.486025	-0.028904	0.976946	-0.00401908	0.996794	1.00786	2	-0.611009	0.541308	-1.58554	0.113109	-1.53211	0.125763	---	1	-0.431838	0.665936	-0.084517	0.93266	-0.124079	0.901274	---	1	-0.431838	0.665936	-0.084517	0.93266	-0.124079	0.901274	---	0	0	1	0	1	0	1	---	1	-0.431838	0.665936	-2.15943	0.0310163
923	CD6	CD6 molecule	11q12.2	0	300	-1.4049	0.160305	-0.105464	0.916025	0.0693614	0.944714	1.00954	0	0	1	0	1	0	1	---	1	1.97719	0.0482453	-0.430649	0.666802	-0.586864	0.557407	---	0	0	1	0	1	0	1	---	220	-0.844908	0.398328	0.268379	0.788454	0.414666	0.678462	1.07608	0	0	1	0	1
924	CD7	CD7 molecule	17q25.3	0	667	-0.254088	0.79947	0.162781	0.870718	0.090001	0.928302	1.01139	0	0	1	0	1	0	1	---	0	0	1	0	1	0	1	---	0	0	1	0	1	0	1	---	14	-1.17913	0.238577	-0.26051	0.794516	-0.798321	0.424844	1.10215	0	0	1	0	1
925	CD8A	CD8 subunit alpha	2p11.2	0	31	0.00815137	0.993498	-0.751885	0.452269	-0.743171	0.457525	1.01204	0	0	1	0	1	0	1	---	1	-0.0728119	0.941968	0.203149	0.839053	0.0500829	0.960065	---	0	0	1	0	1	0	1	---	1	2.48859	0.012958	1.21092	0.226166	1.54391	0.122878	---	0	0	1	0	1
926	CD8B	CD8 subunit beta	2p11.2	0	1059	-0.166008	0.868179	0.5049	0.613723	0.25651	0.797602	1.01069	0	0	1	0	1	0	1	---	2	0.628735	0.52964	0.819043	0.412926	0.482058	0.629854	---	0	0	1	0	1	0	1	---	1	-0.391373	0.69559	-0.179717	0.857405	0.244258	0.807074	---	0	0	1	0	1
928	CD9	CD9 molecule	12p13.31	0	320	-0.57773	0.563553	0.557597	0.577225	0.900379	0.368102	1.00513	0	0	1	0	1	0	1	---	182	-0.557185	0.577504	0.677376	0.498299	0.906941	0.364622	1.09776	0	0	1	0	1	0	1	---	1	0.288664	0.772888	-0.10818	0.913871	-0.00869619	0.993063	---	0	0	1	0	1
929	CD14	CD14 molecule	5q31.3	0	804	0.279065	0.780242	0.756888	0.449267	0.708688	0.478658	1.01591	0	0	1	0	1	0	1	---	102	-0.324709	0.745458	0.771184	0.440751	0.561946	0.574259	1.0952	0	0	1	0	1	0	1	---	1	0.813613	0.416026	1.4274	0.153728	1.40167	0.161276	---	0	0	1	0	1
930	CD19	CD19 molecule	16p11.2	0	190	-2.9116	0.00366149	0.365438	0.71485	0.000430461	0.999657	1.00813	0	0	1	0	1	0	1	---	0	0	1	0	1	0	1	---	0	0	1	0	1	0	1	---	5	-0.543102	0.587159	1.23145	0.218397	1.17894	0.23866	1.09154	0	0	1	0	1
931	MS4A1	membrane spanning 4-domains A1	11q12.2	0	307	-2.038	0.0417663	-0.180078	0.857122	-0.798252	0.424884	1.00917	11	-1.48345	0.138213	-0.84538	0.398069	-1.15304	0.249128	1.0082	2	-0.308447	0.757795	0.76549	0.444132	0.536048	0.592026	---	0	0	1	0	1	0	1	---	2	-0.476885	0.63353	0.184136	0.853938	-0.227169	0.820332	---	0	0	1	0	1
932	MS4A3	membrane spanning 4-domains A3	11q12.1	0	139	1.26518	0.206049	1.76971	0.0770315	1.73077	0.0837524	0.841778	0	0	1	0	1	0	1	---	3	-0.274238	0.783948	-0.0347754	0.972265	-0.0720832	0.942548	1.02173	0	0	1	0	1	0	1	---	0	0	1	0	1	0	1	---	0	0	1	0	1
933	CD22	CD22 molecule	19q13.12	0	412	-1.24593	0.21303	0.0916672	0.926978	-0.105218	0.91622	1.01119	0	0	1	0	1	0	1	---	2	0.121307	0.903468	1.92293	0.0547272	1.91094	0.056254	---	0	0	1	0	1	0	1	---	2	0.259575	0.795236	-2.20911	0.027357	-2.08157	0.0375963	---	0	0	1	0	1
939	CD27	CD27 molecule	12p13.31	0	315	0.290202	0.771711	-0.51999	0.603168	-0.0333191	0.973426	1.00753	0	0	1	0	1	0	1	---	69	-1.3255	0.185255	-0.841453	0.400264	-0.150581	0.880332	1.03344	0	0	1	0	1	0	1	---	0	0	1	0	1	0	1	---	0	0	1	0	1
940	CD28	CD28 molecule	2q33.2	1	171	-1.37584	0.169124	-0.467018	0.640573	-0.115258	0.90826	1.01086	1	-0.695648	0.486782	-0.18611	0.85239	-0.388442	0.697758	---	4	-1.61273	0.107063	-1.30851	0.190954	-1.07231	0.283797	1.08214	0	0	1	0	1	0	1	---	2	-0.640409	0.522027	-0.597789	0.550095	-0.756881	0.449272	---	0	0	1	0	1
941	CD80	CD80 molecule	3q13.33	0	352	1.18841	0.234905	0.387575	0.6984	-0.174856	0.861223	1.01085	0	0	1	0	1	0	1	---	61	0.179462	0.857605	-0.546788	0.584627	-0.962788	0.335851	1.09561	0	0	1	0	1	0	1	---	1	-0.70383	0.481674	-0.273596	0.784443	-0.37424	0.708293	---	0	0	1	0	1
942	CD86	CD86 molecule	3q13.33	0	146	0.232282	0.816358	0.0117221	0.990649	0.528222	0.597444	1.01314	2	0.036176	0.971148	0.715249	0.474595	0.39659	0.691741	---	2	-0.60378	0.546103	0.771893	0.440332	0.531855	0.594926	---	0	0	1	0	1	0	1	---	0	0	1	0	1	0	1	---	0	0	1	0	1
943	TNFRSF8	TNF receptor superfamily member 8	1p36.22	0	153	0.430433	0.666957	-0.824891	0.409599	-1.048	0.294853	0.993928	2	-0.337463	0.735826	0.125125	0.900445	0.0648714	0.948287	---	3	-0.488596	0.625216	-1.55798	0.119503	-1.25836	0.20851	1.05072	0	0	1	0	1	0	1	---	1	-0.540619	0.588869	-0.397734	0.690898	-1.1828	0.237127	---	0	0	1	0	1
944	TNFSF8	TNF superfamily member 8	9q32	0	440	-0.403121	0.68693	0.432805	0.665235	-0.135148	0.892518	1.01054	1	-0.971874	0.331306	-0.35163	0.725178	-0.543358	0.586985	---	5	-0.809483	0.418396	0.140236	0.888498	-0.306717	0.759112	1.05656	0	0	1	0	1	0	1	---	2	-0.364341	0.715666	0.199296	0.842065	-0.229471	0.818543	---	0	0	1	0	1
945	CD33	CD33 molecule	19q13.41	0	1159	0.105498	0.915998	0.576827	0.564165	0.553484	0.580036	1.01396	0	0	1	0	1	0	1	---	35	-0.0962683	0.923323	0.00296179	0.997637	0.109359	0.912936	1.02983	0	0	1	0	1	0	1	---	24	-1.567	0.117374	-0.327202	0.743573	-0.141379	0.887595	1.03241	0	0	1	0	1
946	SIGLEC6	sialic acid binding Ig like lectin 6	19q13.41	0	1176	-0.819603	0.412603	0.155191	0.876697	0.0493326	0.960663	1.00837	0	0	1	0	1	0	1	---	3	-0.806764	0.41996	-0.664402	0.506562	-0.556525	0.577957	1.09309	0	0	1	0	1	0	1	---	36	-0.427433	0.669139	0.332813	0.739334	0.324104	0.745917	1.06005	0	0	1	0	1
947	CD34	CD34 molecule	1q32.2	0	1076	0.0545215	0.956529	0.772546	0.439945	0.030547	0.975636	1.008	0	0	1	0	1	0	1	---	0	0	1	0	1	0	1	---	0	0	1	0	1	0	1	---	1	0.292272	0.770129	0.593684	0.552837	0.3594	0.71936	---	0	0	1	0	1
948	CD36	CD36 molecule	7q21.11	0	237	-0.255911	0.798063	-0.678688	0.497468	-0.745754	0.455964	1.0121	10	-0.766568	0.443487	-0.758131	0.448523	-0.846803	0.397276	1.03248	3	0.488817	0.625059	0.21618	0.828884	0.0931123	0.92583	1.02781	0	0	1	0	1	0	1	---	0	0	1	0	1	0	1	---	0	0	1	0	1
949	SCARB1	scavenger receptor class B member 1	12q24.31	0	268	1.93425	0.0533139	1.24914	0.211858	0.827922	0.407881	1.01083	5	0.0452791	0.963892	0.63157	0.52779	0.318292	0.750319	1.0241	9	0.219274	0.826473	-0.0568825	0.954648	-0.259872	0.795008	1.05348	1	0.703621	0.481804	0.154473	0.877263	0.214128	0.830484	---	0	0	1	0	1	0	1	---	0	0	1	0	1
950	SCARB2	scavenger receptor class B member 2	4q21.1	0	54	1.61213	0.107194	1.40202	0.16117	1.32947	0.18395	0.956672	1	0.0525725	0.958081	0.647122	0.517678	0.707825	0.479193	---	1	-0.744073	0.456976	-0.705249	0.480793	-0.685626	0.493083	---	0	0	1	0	1	0	1	---	1	1.20576	0.228143	1.4856	0.137652	0.999531	0.317741	---	0	0	1	0	1
951	CD37	CD37 molecule	19q13.33	0	405	0.0956952	0.923778	0.478009	0.632731	1.03295	0.301837	0.991979	0	0	1	0	1	0	1	---	4	-0.560889	0.574976	0.507542	0.611869	0.928715	0.353226	1.09868	0	0	1	0	1	0	1	---	35	1.60366	0.10905	0.285234	0.775514	0.812378	0.416738	1.10087	0	0	1	0	1
952	CD38	CD38 molecule	4p15.32	0	134	1.61019	0.107616	1.06252	0.288218	1.35154	0.176779	0.954855	12	0.289861	0.771972	0.526164	0.598872	0.37315	0.709103	1.02696	6	-1.78408	0.0746592	-0.982554	0.326027	-0.568278	0.569954	1.09493	0	0	1	0	1	0	1	---	97	2.55697	0.0106794	1.17982	0.238307	1.35085	0.177002	1.07477	0	0	1	0	1
953	ENTPD1	ectonucleoside triphosphate diphosphohydrolase 1	10q24.1	0	854	-2.18315	0.0292154	-0.903205	0.3666	-1.1302	0.258619	0.987829	0	0	1	0	1	0	1	---	1	0.00460539	0.996326	0.645847	0.518503	0.402038	0.687729	---	0	0	1	0	1	0	1	---	3	-0.526058	0.598944	0.255928	0.798051	-0.139747	0.888883	1.03145	0	0	1	0	1
954	ENTPD2	ectonucleoside triphosphate diphosphohydrolase 2	9q34.3	0	1014	-1.76243	0.0782479	-0.369824	0.711579	-0.432527	0.665437	1.01446	0	0	1	0	1	0	1	---	1	-0.20289	0.839255	-1.65445	0.0982999	-1.68899	0.091484	---	0	0	1	0	1	0	1	---	0	0	1	0	1	0	1	---	0	0	1	0	1
955	ENTPD6	ectonucleoside triphosphate diphosphohydrolase 6	20p11.21	0	371	4.41659	1.09e-05	0.210094	0.833631	-0.267913	0.788813	1.01145	0	0	1	0	1	0	1	---	1	0.180509	0.856783	-0.199281	0.842077	-0.207457	0.835689	---	0	0	1	0	1	0	1	---	1	0.180509	0.856783	-0.199281	0.842077	-0.207457	0.835689	---	0	0	1	0	1
956	ENTPD3	ectonucleoside triphosphate diphosphohydrolase 3	3p22.1	0	482	0.760178	0.447295	-0.616208	0.537875	-0.700863	0.483526	1.01703	1	1.56833	0.117064	0.915335	0.360201	0.744457	0.456748	---	0	0	1	0	1	0	1	---	0	0	1	0	1	0	1	---	0	0	1	0	1	0	1	---	0	0	1	0	1
957	ENTPD5	ectonucleoside triphosphate diphosphohydrolase 5 (inactive)	14q24.3	0	448	2.86761	0.00420723	0.452078	0.651295	0.200421	0.841186	1.01133	4	-0.303617	0.761472	0.321279	0.748056	0.404561	0.685873	1.02751	21	-0.410311	0.68165	-0.503588	0.614644	-0.60546	0.544989	1.09908	0	0	1	0	1	0	1	---	3	-1.22448	0.221008	-0.917324	0.359159	-0.746264	0.455656	1.10202	0	0	1	0	1
958	CD40	CD40 molecule	20q13.12	0	177	-0.237513	0.812299	-1.56257	0.11842	-2.09535	0.0363513	0.694822	0	0	1	0	1	0	1	---	1	-0.283312	0.776986	-0.768098	0.442582	-1.12789	0.259595	---	0	0	1	0	1	0	1	---	51	0.726293	0.467799	-0.682911	0.494796	-1.14443	0.252677	1.09656	0	0	1	0	1
959	CD40LG	CD40 ligand	Xq26.3	0	396	0.603286	0.546431	0.114462	0.908891	0.0728652	0.941926	1.00975	1	-0.894566	0.371196	-0.630512	0.528481	-0.872018	0.383375	---	1	-0.894566	0.371196	-0.630512	0.528481	-0.872018	0.383375	---	0	0	1	0	1	0	1	---	0	0	1	0	1	0	1	---	0	0	1	0	1
960	CD44	CD44 molecule (Indian blood group)	11p13	0	257	0.419443	0.674966	0.614844	0.538776	0.612451	0.540357	1.01734	1	-0.830504	0.406417	-0.13862	0.889774	-0.099771	0.920543	---	1	0.541538	0.588236	-1.05771	0.290404	-0.620333	0.535158	---	0	0	1	0	1	0	1	---	1	0.687458	0.491925	1.77863	0.0755567	1.77401	0.0763188	---	0	0	1	0	1
961	CD47	CD47 molecule	3q13.12	0	692	-0.0104083	0.991697	1.46806	0.142354	1.67723	0.0937612	0.851754	0	0	1	0	1	0	1	---	4	2.32802	0.0200744	1.19684	0.231608	1.30373	0.192578	1.03431	0	0	1	0	1	0	1	---	4	-0.638729	0.52312	0.0425644	0.966056	0.294634	0.768325	1.06125	0	0	1	0	1
962	CD48	CD48 molecule	1q23.3	0	174	1.83896	0.0661652	1.02944	0.303484	1.59085	0.11191	0.87262	4	0.654291	0.513048	1.64442	0.100354	1.61225	0.107173	0.857206	9	-0.952017	0.341278	0.477442	0.633135	0.0434624	0.96534	1.01384	0	0	1	0	1	0	1	---	3	-0.241149	0.80948	0.521993	0.601773	0.0297434	0.976277	1.01303	0	0	1	0	1
963	CD53	CD53 molecule	1p13.3	0	72	-0.849149	0.395965	0.576888	0.564124	0.340098	0.733843	1.01299	0	0	1	0	1	0	1	---	13	-0.519933	0.603205	1.21691	0.223879	0.980294	0.327141	1.09435	0	0	1	0	1	0	1	---	5	-0.959003	0.337748	-0.20268	0.83942	-0.114057	0.909212	1.03094	0	0	1	0	1
965	CD58	CD58 molecule	1p13.1	0	697	1.16831	0.242911	0.0475747	0.962063	-0.028838	0.976999	1.00764	22	0.806107	0.420339	0.103471	0.917606	0.111422	0.911301	1.01821	0	0	1	0	1	0	1	---	0	0	1	0	1	0	1	---	0	0	1	0	1	0	1	---	0	0	1	0	1
966	CD59	CD59 molecule (CD59 blood group)	11p13	0	246	-1.34386	0.179243	0.709369	0.478235	0.923486	0.355942	1.00295	0	0	1	0	1	0	1	---	1	0.051135	0.959226	0.227262	0.820259	0.244723	0.806714	---	0	0	1	0	1	0	1	---	0	0	1	0	1	0	1	---	0	0	1	0	1
967	CD63	CD63 molecule	12q13.2	0	618	2.19498	0.0283533	-1.27564	0.202332	-1.20498	0.228452	0.97824	1	0.623239	0.533244	-0.36451	0.715542	-0.444336	0.656881	---	0	0	1	0	1	0	1	---	0	0	1	0	1	0	1	---	30	0.928192	0.353492	-1.20879	0.226983	-1.31179	0.189843	1.08206	1	0.623239	0.533244	-0.36451	0.715542
968	CD68	CD68 molecule	17p13.1	0	715	2.09098	0.0367366	2.02769	0.0428152	1.13171	0.257985	0.987875	0	0	1	0	1	0	1	---	0	0	1	0	1	0	1	---	0	0	1	0	1	0	1	---	33	1.16534	0.244108	0.0975817	0.922281	0.195586	0.844968	1.04488	0	0	1	0	1
969	CD69	CD69 molecule	12p13.31	0	1064	-2.32401	0.0202888	-0.650617	0.515419	-1.22617	0.220378	0.97702	0	0	1	0	1	0	1	---	3	-0.251573	0.801414	0.323332	0.746501	-0.281131	0.778659	1.05473	0	0	1	0	1	0	1	---	2	-1.04426	0.296571	-1.53859	0.12417	-1.70285	0.0888575	---	0	0	1	0	1
970	CD70	CD70 molecule	19p13.3	0	516	-1.254	0.210084	-0.248041	0.804146	-0.147936	0.882418	1.01102	0	0	1	0	1	0	1	---	3	-1.01123	0.312109	-0.535507	0.592399	-0.414276	0.678747	1.07022	0	0	1	0	1	0	1	---	2	-0.725432	0.468327	-0.204742	0.837808	-0.421894	0.673179	---	0	0	1	0	1
971	CD72	CD72 molecule	9p13.3	0	1179	0.978514	0.328015	2.59113	0.00968331	2.45744	0.0141356	0.564343	0	0	1	0	1	0	1	---	7	0.490977	0.623532	0.583319	0.559789	0.188429	0.850573	1.04409	0	0	1	0	1	0	1	---	1	-1.02872	0.303816	-0.561596	0.574497	-0.32797	0.742992	---	0	0	1	0	1
972	CD74	CD74 molecule	5q32	1	591	0.288389	0.773098	-0.0829829	0.933879	-0.206129	0.836725	1.01089	1	0.323189	0.746608	-0.539629	0.589554	-0.976638	0.328948	---	0	0	1	0	1	0	1	---	0	0	1	0	1	0	1	---	88	0.603022	0.546607	0.175622	0.860621	-0.140791	0.888059	1.03244	1	0.323189	0.746608	-0.539629	0.589554
973	CD79A	CD79a molecule	19q13.2	1	630	-0.0622634	0.950363	0.919703	0.357915	0.828064	0.407801	1.01096	0	0	1	0	1	0	1	---	3	0.959744	0.337375	1.30258	0.192969	1.1094	0.267485	1.07466	0	0	1	0	1	0	1	---	1	-0.714913	0.4748	-0.596869	0.550708	-0.914566	0.360606	---	0	0	1	0	1
974	CD79B	CD79b molecule	17q23.3	1	757	-3.9784	7.35e-05	-0.392824	0.69452	-0.283608	0.77676	1.01107	0	0	1	0	1	0	1	---	0	0	1	0	1	0	1	---	0	0	1	0	1	0	1	---	129	-2.49586	0.0126969	-0.126387	0.899447	0.0276154	0.977974	1.01246	0	0	1	0	1
975	CD81	CD81 molecule	11p15.5	0	1103	1.55982	0.119064	1.26928	0.204589	1.15764	0.247244	0.984002	0	0	1	0	1	0	1	---	0	0	1	0	1	0	1	---	0	0	1	0	1	0	1	---	1	-0.559426	0.575974	-0.31792	0.750601	-0.455219	0.649035	---	0	0	1	0	1
976	ADGRE5	adhesion G protein-coupled receptor E5	19p13.12	0	1189	-1.01061	0.312405	-0.0908122	0.927657	-0.722114	0.470367	1.01578	694	-1.28174	0.200178	0.00115951	0.999075	-0.582524	0.560325	1.05545	5	0.743428	0.457366	0.386378	0.699286	-0.27368	0.784378	1.05367	0	0	1	0	1	0	1	---	3	0.663616	0.507062	1.04964	0.294097	1.12538	0.260656	1.1006	0	0	1	0	1
977	CD151	CD151 molecule (Raph blood group)	11p15.5	0	621	1.77003	0.0769732	1.68822	0.0916311	1.04711	0.295261	0.993552	0	0	1	0	1	0	1	---	51	1.52494	0.127535	0.718842	0.47238	0.863408	0.388088	1.10408	0	0	1	0	1	0	1	---	12	2.22831	0.026042	1.95053	0.0513477	1.07527	0.282475	1.09593	0	0	1	0	1
978	CDA	cytidine deaminase	1p36.12	0	922	1.73498	0.0829974	0.0607585	0.951562	-0.0683843	0.945491	1.00947	475	1.79965	0.0721636	-0.370722	0.710911	-0.530621	0.595781	1.05401	94	-1.61417	0.106749	-0.699864	0.48415	-0.824505	0.409818	1.10859	0	0	1	0	1	0	1	---	4	0.19834	0.842812	1.22086	0.22238	0.925314	0.354991	1.09884	0	0	1	0	1
983	CDK1	cyclin dependent kinase 1	10q21.2	0	33	1.25842	0.208482	-0.610553	0.541613	-0.390705	0.696085	1.01257	0	0	1	0	1	0	1	---	1	-0.249301	0.80317	-2.31287	0.0209	-2.00838	0.0448296	---	0	0	1	0	1	0	1	---	1	0.471289	0.637519	-0.124691	0.900789	-0.15833	0.874224	---	0	0	1	0	1
987	LRBA	LPS responsive beige-like anchor protein	4q31.3	0	994	-0.423085	0.672308	-0.415737	0.677678	-0.675215	0.499671	1.01752	5	0.970005	0.332237	1.35242	0.176498	0.90857	0.363762	1.02454	4	-0.133337	0.893949	-0.993953	0.320448	-1.09714	0.272803	1.07917	0	0	1	0	1	0	1	---	10	-0.386282	0.699355	-0.934421	0.350277	-1.06708	0.286154	1.09821	0	0	1	0	1
988	CDC5L	cell division cycle 5 like	6p21.1	0	54	-0.99774	0.318604	-0.442835	0.657965	-0.400974	0.688511	1.01285	1	0.417292	0.676539	-0.266043	0.790252	-0.0150313	0.98801	---	2	0.129587	0.896915	-0.00187855	0.998501	0.184207	0.853883	---	0	0	1	0	1	0	1	---	4	0.0527639	0.957929	0.237793	0.812083	0.193404	0.846676	1.04501	0	0	1	0	1
989	SEPTIN7	septin 7	7p14.2	0	703	0.564996	0.572181	0.941327	0.346729	-0.20796	0.835296	1.01097	2	-0.623574	0.533024	0.440489	0.659663	0.3045	0.7608	---	1	-1.62919	0.103532	-1.25243	0.210661	-1.53131	0.125959	---	0	0	1	0	1	0	1	---	2	1.74886	0.0805682	1.91274	0.056021	2.04793	0.0407872	---	0	0	1	0	1
990	CDC6	cell division cycle 6	17q21.2	0	1050	-2.62491	0.00877588	-0.10545	0.916037	-0.39483	0.693039	1.01263	0	0	1	0	1	0	1	---	23	-3.28473	0.0010499	-0.269204	0.787819	-1.12445	0.26105	1.07248	0	0	1	0	1	0	1	---	0	0	1	0	1	0	1	---	0	0	1	0	1
991	CDC20	cell division cycle 20	1p34.2	0	622	0.383311	0.701556	0.572458	0.56712	0.68711	0.492148	1.01736	0	0	1	0	1	0	1	---	1	-0.483849	0.62858	1.12723	0.259874	1.23979	0.215297	---	0	0	1	0	1	0	1	---	92	-3.22008	0.00131547	-0.629487	0.529151	-0.216474	0.828655	1.04862	0	0	1	0	1
993	CDC25A	cell division cycle 25A	3p21.31	0	1016	-0.224002	0.822793	-0.463508	0.643085	0.0444398	0.964561	1.00813	0	0	1	0	1	0	1	---	21	-0.599945	0.548655	-1.48342	0.138227	-1.00128	0.316898	1.09571	0	0	1	0	1	0	1	---	7	-0.147269	0.882944	-0.571861	0.567524	0.397638	0.690969	1.06899	0	0	1	0	1
994	CDC25B	cell division cycle 25B	20p13	0	867	2.10246	0.0357178	0.852105	0.394328	1.07818	0.281172	0.9883	0	0	1	0	1	0	1	---	24	-0.210293	0.833475	-0.0501513	0.96001	0.108458	0.913651	1.02955	0	0	1	0	1	0	1	---	122	1.82795	0.0678026	1.12709	0.259931	1.31976	0.18717	1.08103	0	0	1	0	1
995	CDC25C	cell division cycle 25C	5q31.2	0	1175	0.643008	0.52034	1.68162	0.0929057	1.96593	0.0495397	0.765299	0	0	1	0	1	0	1	---	26	-0.100305	0.920119	1.53587	0.124838	1.7469	0.080914	0.882373	0	0	1	0	1	0	1	---	6	-0.60836	0.543062	-1.0915	0.275272	-0.840238	0.400944	1.10396	0	0	1	0	1
996	CDC27	cell division cycle 27	17q21.32	0	927	-1.17272	0.241139	-1.84477	0.0653192	-1.48284	0.138383	0.921053	0	0	1	0	1	0	1	---	0	0	1	0	1	0	1	---	0	0	1	0	1	0	1	---	755	-1.05667	0.290872	-1.88497	0.0596783	-1.54137	0.123495	1.00451	0	0	1	0	1
997	CDC34	cell division cycle 34, ubiqiutin conjugating enzyme	19p13.3	0	521	4.49713	7.55e-06	1.05416	0.292025	0.429253	0.667817	1.01439	153	3.96505	7.77e-05	0.221526	0.824721	-0.073334	0.941553	1.01288	7	2.53587	0.0113411	0.447833	0.654355	-0.380417	0.703704	1.06392	0	0	1	0	1	0	1	---	348	1.32162	0.186542	0.925003	0.355152	0.323459	0.746405	1.06048	0	0	1	0	1
998	CDC42	cell division cycle 42	1p36.12	0	852	-0.000321509	0.999744	0.624661	0.532313	-0.673921	0.500493	1.01711	2	0.505713	0.61315	0.0906416	0.927793	0.218178	0.827328	---	588	-0.354925	0.722708	0.27303	0.784878	-0.953689	0.340436	1.09577	0	0	1	0	1	0	1	---	7	-0.109649	0.912706	0.743077	0.457582	0.895705	0.370592	1.10536	0	0	1	0	1
999	CDH1	cadherin 1	16q22.1	1	799	1.88556	0.0595931	1.47727	0.139867	1.11552	0.264856	0.988623	16	0.78931	0.430085	1.22977	0.219028	0.967925	0.33328	1.02314	8	1.76724	0.0774386	2.10279	0.0356937	1.74831	0.0806687	0.881323	0	0	1	0	1	0	1	---	5	1.48072	0.13894	0.984321	0.325158	0.833599	0.404675	1.10463	0	0	1	0	1
1000	CDH2	cadherin 2	18q12.1	0	292	0.91173	0.362092	0.297786	0.765918	0.255094	0.798695	1.01085	4	0.25962	0.795201	0.17902	0.857952	0.113571	0.909597	1.01822	116	0.295299	0.767816	0.368992	0.7122	0.370462	0.711105	1.06382	0	0	1	0	1	0	1	---	1	-0.435555	0.663237	-0.402396	0.687465	-0.382762	0.701965	---	0	0	1	0	1
1001	CDH3	cadherin 3	16q22.1	0	97	0.427239	0.669281	2.2438	0.025029	2.04821	0.0407598	0.719202	8	-0.142882	0.886407	2.18616	0.0289982	1.7623	0.0782758	0.778327	20	0.337818	0.735558	0.904325	0.366006	0.940432	0.347188	1.09867	0	0	1	0	1	0	1	---	15	0.326218	0.744316	0.505509	0.613295	0.760217	0.447276	1.10294	0	0	1	0	1
1002	CDH4	cadherin 4	20q13.33	0	596	-1.5945	0.111085	-1.56165	0.118638	-1.54297	0.123105	0.889235	309	-1.16512	0.244197	-0.357724	0.720614	-0.332615	0.739484	1.01988	4	-0.732216	0.464178	-0.164596	0.86929	-0.101392	0.919257	1.02999	0	0	1	0	1	0	1	---	130	0.868944	0.385049	-0.25738	0.79693	-0.212535	0.831726	1.04775	0	0	1	0	1
1003	CDH5	cadherin 5	16q21	0	104	-0.105248	0.916197	0.0598205	0.952309	0.315181	0.75268	1.01186	1	2.60804	0.00921792	1.09137	0.275332	1.20567	0.228185	---	0	0	1	0	1	0	1	---	0	0	1	0	1	0	1	---	0	0	1	0	1	0	1	---	0	0	1	0	1
1004	CDH6	cadherin 6	5p13.3	0	444	-0.053985	0.956956	0.421473	0.673486	0.488529	0.625266	1.0131	0	0	1	0	1	0	1	---	135	1.00559	0.314813	0.400231	0.689058	0.505307	0.613437	1.08396	0	0	1	0	1	0	1	---	7	0.627615	0.530374	1.22562	0.220584	1.21813	0.223415	1.09127	0	0	1	0	1
1005	CDH7	cadherin 7	18q22.1	0	1072	-1.06145	0.288696	-0.666106	0.505473	-0.709556	0.478119	1.01627	100	-1.26953	0.204494	-1.66306	0.0965636	-1.62269	0.104921	0.855053	6	0.33806	0.735377	-0.072542	0.942183	-0.170122	0.864943	1.03783	0	0	1	0	1	0	1	---	14	-0.732518	0.463994	-0.63888	0.523024	-0.722829	0.469928	1.09669	0	0	1	0	1
1006	CDH8	cadherin 8	16q21	0	259	-0.174509	0.861494	0.877281	0.380511	0.846937	0.397201	1.00999	105	-0.361286	0.717948	0.68819	0.491468	0.676377	0.498933	1.04432	0	0	1	0	1	0	1	---	0	0	1	0	1	0	1	---	2	-0.52673	0.598477	-0.0957445	0.92374	-0.0678716	0.945899	---	0	0	1	0	1
1007	CDH9	cadherin 9	5p14.1	0	767	-0.269692	0.787443	0.729266	0.465982	0.695873	0.486645	1.0154	3	2.55876	0.0106247	2.01546	0.0440814	1.99526	0.0462431	0.639449	4	0.962737	0.335871	0.381341	0.703019	0.430956	0.666579	1.0754	0	0	1	0	1	0	1	---	637	-0.533692	0.593652	0.325987	0.744491	0.301381	0.763177	1.05976	0	0	1	0	1
1008	CDH10	cadherin 10	5p14.2	1	1149	1.01653	0.30958	-0.119688	0.904751	-0.171883	0.863559	1.01122	3	2.22776	0.0260792	1.01471	0.310449	1.0221	0.306944	1.01878	0	0	1	0	1	0	1	---	0	0	1	0	1	0	1	---	113	-1.91759	0.0553965	-0.476836	0.633567	-0.568978	0.569479	1.08214	0	0	1	0	1
1009	CDH11	cadherin 11	16q21	1	60	-0.318283	0.750325	-0.727787	0.466887	-0.667407	0.504642	1.01816	3	1.65363	0.0984615	2.53504	0.011371	2.16637	0.030482	0.543519	3	0.0454797	0.963732	-0.313463	0.753984	-0.272246	0.78548	1.05324	0	0	1	0	1	0	1	---	2	0.896144	0.370353	0.85568	0.392348	0.407676	0.683585	---	0	0	1	0	1
1010	CDH12	cadherin 12	5p14.3	0	79	-0.0791393	0.936935	-0.699705	0.484249	-0.539549	0.589609	1.01235	48	0.562416	0.573936	-0.0926618	0.926188	0.0740063	0.941018	1.01345	1	-0.247137	0.804844	-0.322895	0.746832	-0.262198	0.793215	---	0	0	1	0	1	0	1	---	34	-0.17446	0.861533	0.281676	0.778241	0.265674	0.790537	1.05534	0	0	1	0	1
1012	CDH13	cadherin 13	16q23.3	0	696	-0.811072	0.417483	-1.89041	0.058946	-1.94634	0.0518503	0.777449	344	1.46667	0.142725	1.78614	0.074331	1.62967	0.103437	0.854709	43	-1.32759	0.184562	-1.82901	0.0676489	-1.95096	0.0512967	0.772192	0	0	1	0	1	0	1	---	7	-1.07584	0.282213	-0.597581	0.550234	-0.60417	0.545846	1.08548	0	0	1	0	1
1013	CDH15	cadherin 15	16q24.3	0	978	0.348065	0.727851	-0.614764	0.538828	-0.623245	0.533243	1.01713	9	1.24914	0.211853	1.58756	0.112653	1.63327	0.102678	0.855894	14	-1.1167	0.264344	-1.75201	0.0800309	-1.72114	0.0854857	0.896691	0	0	1	0	1	0	1	---	3	-0.283181	0.777087	-0.452983	0.650643	-0.372637	0.709485	1.06541	0	0	1	0	1
1014	CDH16	cadherin 16	16q22.1	0	111	2.4027	0.0164236	0.415913	0.677549	0.419256	0.675105	1.01352	0	0	1	0	1	0	1	---	0	0	1	0	1	0	1	---	0	0	1	0	1	0	1	---	1	-0.419211	0.675136	-0.745281	0.456249	-0.667666	0.504477	---	0	0	1	0	1
1015	CDH17	cadherin 17	8q22.1	1	113	-0.361343	0.717906	-0.981529	0.326532	-0.991571	0.321609	0.996607	0	0	1	0	1	0	1	---	0	0	1	0	1	0	1	---	0	0	1	0	1	0	1	---	1	0.456269	0.648278	1.07809	0.281211	1.12795	0.259569	---	0	0	1	0	1
1016	CDH18	cadherin 18	5p14.3	0	761	0.267059	0.789469	0.235876	0.813569	0.223489	0.823194	1.01163	53	-0.406981	0.684094	0.0899044	0.928378	-0.0404701	0.967725	1.00944	2	1.11533	0.264931	0.199406	0.84198	0.29112	0.77101	---	0	0	1	0	1	0	1	---	653	0.0457009	0.963556	-0.551495	0.581398	-0.537163	0.591256	1.08395	0	0	1	0	1
1017	CDK2	cyclin dependent kinase 2	12q13.2	0	624	-1.63373	0.102574	0.228534	0.819271	0.734793	0.462611	1.0141	0	0	1	0	1	0	1	---	2	-0.116231	0.907489	-0.690312	0.490133	-0.400535	0.688835	---	0	0	1	0	1	0	1	---	1	-1.90982	0.0563914	-1.94183	0.0523939	-1.82851	0.0677236	---	0	0	1	0	1
1018	CDK3	cyclin dependent kinase 3	17q25.1	0	513	0.0192528	0.984643	-0.632252	0.527344	-0.780365	0.435332	1.0119	0	0	1	0	1	0	1	---	2	-1.02254	0.30673	-0.885965	0.375816	-0.829766	0.406838	---	1	-0.527003	0.598287	-0.314989	0.752825	-0.244689	0.80674	---	1	-0.596946	0.550655	-0.424039	0.671614	-0.415382	0.677937	---	0	0	1	0	1
1019	CDK4	cyclin dependent kinase 4	12q14.1	1	269	3.02035	0.00257755	0.0350377	0.972056	0.29028	0.771653	1.01137	0	0	1	0	1	0	1	---	0	0	1	0	1	0	1	---	0	0	1	0	1	0	1	---	0	0	1	0	1	0	1	---	0	0	1	0	1
1020	CDK5	cyclin dependent kinase 5	7q36.1	0	818	-0.0801951	0.936095	0.294258	0.768612	0.25357	0.799872	1.01045	0	0	1	0	1	0	1	---	0	0	1	0	1	0	1	---	0	0	1	0	1	0	1	---	4	0.865073	0.387169	0.253706	0.799767	0.0468589	0.962634	1.0168	0	0	1	0	1
1021	CDK6	cyclin dependent kinase 6	7q21.2	1	1027	-1.24012	0.215169	0.00877129	0.993003	0.0837334	0.933283	1.01049	4	-1.53631	0.124722	-1.14788	0.251249	-1.13111	0.258239	1.01226	2	-2.06347	0.0392798	-1.4254	0.154305	-1.39154	0.164323	---	0	0	1	0	1	0	1	---	3	0.332433	0.73962	1.83083	0.0673764	1.84736	0.0649438	0.848981	0	0	1	0	1
1022	CDK7	cyclin dependent kinase 7	5q13.2	0	347	-0.614388	0.539074	-1.29424	0.195834	-0.879988	0.379044	1.00745	0	0	1	0	1	0	1	---	0	0	1	0	1	0	1	---	0	0	1	0	1	0	1	---	2	-1.03575	0.300526	-1.15401	0.248728	-0.968726	0.33288	---	0	0	1	0	1
1024	CDK8	cyclin dependent kinase 8	13q12.13	0	887	-1.29435	0.195791	-0.688892	0.491026	-0.542117	0.58784	1.01302	2	-0.345571	0.729725	-0.422435	0.672784	-0.253545	0.799891	---	5	-0.917554	0.359034	-1.03708	0.299908	-0.807252	0.419683	1.10841	0	0	1	0	1	0	1	---	616	-0.936837	0.349028	-0.63738	0.524	-0.6406	0.521906	1.08909	0	0	1	0	1
1025	CDK9	cyclin dependent kinase 9	9q34.11	0	1127	0.640147	0.522198	0.82682	0.408505	0.549151	0.583005	1.01313	0	0	1	0	1	0	1	---	0	0	1	0	1	0	1	---	0	0	1	0	1	0	1	---	21	1.74856	0.0806189	1.83266	0.0671034	1.54587	0.122403	1.00119	0	0	1	0	1
1026	CDKN1A	cyclin dependent kinase inhibitor 1A	6p21.2	1	915	-1.35607	0.175329	-2.02336	0.0432598	-2.34266	0.0193117	0.610632	0	0	1	0	1	0	1	---	27	-1.3356	0.181929	-2.31337	0.0208726	-2.61949	0.00891868	0.390836	0	0	1	0	1	0	1	---	0	0	1	0	1	0	1	---	0	0	1	0	1
1027	CDKN1B	cyclin dependent kinase inhibitor 1B	12p13.1	1	1196	-1.58396	0.113463	-0.622449	0.533766	-0.702105	0.482752	1.01642	0	0	1	0	1	0	1	---	8	-0.958063	0.338221	0.420331	0.67432	0.560622	0.575161	1.09516	0	0	1	0	1	0	1	---	2	-1.45283	0.14653	-0.886038	0.375776	-1.36136	0.173659	---	0	0	1	0	1
1028	CDKN1C	cyclin dependent kinase inhibitor 1C	11p15.4	0	1084	0.711563	0.476872	0.278418	0.78074	0.154136	0.877529	1.01077	0	0	1	0	1	0	1	---	0	0	1	0	1	0	1	---	0	0	1	0	1	0	1	---	0	0	1	0	1	0	1	---	0	0	1	0	1
1029	CDKN2A	cyclin dependent kinase inhibitor 2A	9p21.3	1	308	0.227854	0.819798	1.66387	0.0964017	1.38474	0.166392	0.944765	0	0	1	0	1	0	1	---	0	0	1	0	1	0	1	---	0	0	1	0	1	0	1	---	6	-0.0185625	0.985193	1.24052	0.215029	1.43386	0.151876	1.04704	0	0	1	0	1
1030	CDKN2B	cyclin dependent kinase inhibitor 2B	9p21.3	0	386	-1.40258	0.160998	0.971333	0.33158	0.557668	0.577176	1.01382	0	0	1	0	1	0	1	---	0	0	1	0	1	0	1	---	0	0	1	0	1	0	1	---	6	-1.1499	0.250413	0.725412	0.468342	0.981369	0.326611	1.09931	0	0	1	0	1
1031	CDKN2C	cyclin dependent kinase inhibitor 2C	1p32.3	1	79	0.354415	0.723089	1.39609	0.162949	1.14194	0.253708	0.986471	0	0	1	0	1	0	1	---	3	-0.323593	0.746302	-1.38136	0.167427	-1.47313	0.140981	0.99647	0	0	1	0	1	0	1	---	2	1.62815	0.103753	2.47373	0.0135099	2.31552	0.0207547	---	0	0	1	0	1
1032	CDKN2D	cyclin dependent kinase inhibitor 2D	19p13.2	0	183	-1.38521	0.166241	0.333958	0.738471	0.850703	0.395106	1.0098	1	1.07563	0.282305	1.0998	0.271643	1.68923	0.0914384	---	1	-0.21312	0.831269	-0.985771	0.324446	-1.24678	0.212724	---	0	0	1	0	1	0	1	---	8	-0.657809	0.510785	0.548961	0.583135	0.820433	0.412134	1.10138	0	0	1	0	1
1033	CDKN3	cyclin dependent kinase inhibitor 3	14q22.2	0	603	-0.904089	0.366127	0.537832	0.590794	0.655	0.512595	1.01818	0	0	1	0	1	0	1	---	0	0	1	0	1	0	1	---	0	0	1	0	1	0	1	---	0	0	1	0	1	0	1	---	0	0	1	0	1
1036	CDO1	cysteine dioxygenase type 1	5q22.3	0	1188	-0.738552	0.460322	-0.786772	0.431572	-0.827988	0.407844	1.01096	0	0	1	0	1	0	1	---	731	0.680377	0.496395	-1.12853	0.259323	-0.962121	0.336185	1.09519	0	0	1	0	1	0	1	---	159	-0.463979	0.642746	-0.336012	0.736921	-0.586474	0.557669	1.08379	0	0	1	0	1
1038	CDR1	cerebellar degeneration related 1	Xq27.1	0	1055	-0.719227	0.472139	-0.0617744	0.950753	-0.0617601	0.950764	1.00891	0	0	1	0	1	0	1	---	3	0.706043	0.480297	0.170488	0.864655	0.170051	0.864999	1.03768	0	0	1	0	1	0	1	---	25	-0.762135	0.446127	-0.46537	0.641752	-0.462946	0.643488	1.07751	0	0	1	0	1
1040	CDS1	CDP-diacylglycerol synthase 1	4q21.23	0	99	1.17027	0.242122	1.39176	0.164256	1.18246	0.23726	0.97836	1	1.1202	0.26285	1.4873	0.137201	0.633682	0.52641	---	3	1.39233	0.164078	0.556946	0.577669	0.729136	0.466063	1.10665	0	0	1	0	1	0	1	---	1	0.528979	0.596917	0.0943778	0.924825	0.0533149	0.95749	---	0	0	1	0	1
1041	CDSN	corneodesmosin	6p21.33	0	1184	-1.7482	0.0806814	-1.75497	0.0795228	-1.70016	0.089363	0.850152	0	0	1	0	1	0	1	---	1	-0.183477	0.854454	0.0483857	0.961417	-0.023357	0.981369	---	0	0	1	0	1	0	1	---	177	0.873894	0.382349	1.04085	0.298159	1.16467	0.244385	1.08881	0	0	1	0	1
1043	CD52	CD52 molecule	1p36.11	0	736	-0.0877512	0.930089	1.36136	0.173657	0.625278	0.531909	1.01712	1	0.518411	0.604266	0.318271	0.750335	0.0651628	0.948055	---	0	0	1	0	1	0	1	---	0	0	1	0	1	0	1	---	2	-0.503907	0.614418	-0.305028	0.760398	-0.593954	0.552656	---	0	0	1	0	1
1044	CDX1	caudal type homeobox 1	5q32	0	414	1.74408	0.0813972	1.34911	0.177557	1.45386	0.14625	0.930518	4	0.104634	0.916683	0.885039	0.376315	0.906905	0.364641	1.02337	1	-0.288496	0.773017	0.00643883	0.994864	0.074919	0.940292	---	0	0	1	0	1	0	1	---	0	0	1	0	1	0	1	---	0	0	1	0	1
1045	CDX2	caudal type homeobox 2	13q12.2	1	760	2.34065	0.0194111	-0.284868	0.775795	-0.0521148	0.958446	1.00858	0	0	1	0	1	0	1	---	1	-0.373187	0.709074	-0.193259	0.846789	-0.0315187	0.974861	---	0	0	1	0	1	0	1	---	13	3.13468	0.00176158	1.43819	0.150643	1.69579	0.0901881	0.939834	0	0	1	0	1
1046	CDX4	caudal type homeobox 4	Xq13.2	0	36	-0.40725	0.683896	-0.239278	0.810931	-0.15386	0.877746	1.01061	0	0	1	0	1	0	1	---	2	-0.255707	0.798221	-0.271387	0.786141	-0.217616	0.827766	---	0	0	1	0	1	0	1	---	3	-0.313309	0.7541	-0.243791	0.807435	-0.0988255	0.921294	1.03028	0	0	1	0	1
1047	CLGN	calmegin	4q31.1	0	731	-1.97526	0.0484645	-0.68128	0.495827	-0.4686	0.639442	1.01368	0	0	1	0	1	0	1	---	1	1.3961	0.16294	0.642625	0.520591	0.832708	0.405177	---	0	0	1	0	1	0	1	---	4	-0.314762	0.752996	0.433605	0.664654	0.679482	0.496965	1.08844	0	0	1	0	1
1048	CEACAM5	CEA cell adhesion molecule 5	19q13.2	0	317	0.186285	0.852252	1.472	0.141285	1.53173	0.125857	0.893925	0	0	1	0	1	0	1	---	6	-0.780425	0.435293	-0.399317	0.689731	-0.345279	0.729946	1.06089	0	0	1	0	1	0	1	---	4	0.295528	0.767641	1.96753	0.049355	1.99368	0.0464163	0.778903	0	0	1	0	1
1050	CEBPA	CCAAT enhancer binding protein alpha	19q13.11	1	69	4.32008	1.69e-05	3.32086	0.000924694	3.31843	0.00093276	0.147672	0	0	1	0	1	0	1	---	5	-0.567831	0.570255	0.472087	0.636951	0.552531	0.580689	1.09267	0	0	1	0	1	0	1	---	0	0	1	0	1	0	1	---	0	0	1	0	1
1051	CEBPB	CCAAT enhancer binding protein beta	20q13.13	0	241	-0.25316	0.800188	-1.62237	0.10499	-1.40212	0.161143	0.941509	0	0	1	0	1	0	1	---	7	-1.58263	0.113766	-0.440246	0.659839	-0.247991	0.804184	1.05163	0	0	1	0	1	0	1	---	0	0	1	0	1	0	1	---	0	0	1	0	1
1052	CEBPD	CCAAT enhancer binding protein delta	8q11.21	0	250	-1.3342	0.182388	-1.01387	0.310853	-1.5217	0.128351	0.899394	0	0	1	0	1	0	1	---	1	-0.0499718	0.960153	-1.50636	0.13224	-1.61551	0.106466	---	1	-0.0499718	0.960153	-1.50636	0.13224	-1.61551	0.106466	---	8	-0.783093	0.433725	-0.210973	0.832945	-0.368415	0.71263	1.06427	0	0	1	0	1
1053	CEBPE	CCAAT enhancer binding protein epsilon	14q11.2	0	1111	1.01991	0.307975	-0.105215	0.916223	-0.33183	0.740076	1.01289	0	0	1	0	1	0	1	---	2	-0.61242	0.540374	-0.263301	0.792364	-0.206607	0.836352	---	0	0	1	0	1	0	1	---	0	0	1	0	1	0	1	---	0	0	1	0	1
1054	CEBPG	CCAAT enhancer binding protein gamma	19q13.11	0	72	1.7247	0.0848351	1.12514	0.260759	1.20961	0.226671	0.978828	0	0	1	0	1	0	1	---	5	-0.687746	0.491744	-0.60826	0.543132	-0.464306	0.642514	1.08094	0	0	1	0	1	0	1	---	0	0	1	0	1	0	1	---	0	0	1	0	1
1056	CEL	carboxyl ester lipase	9q34.2	0	1040	0.138884	0.889565	-1.39301	0.163879	-1.46634	0.14282	0.928512	1	0.543982	0.586553	-0.578424	0.563088	-0.65594	0.51199	---	46	-0.490917	0.623574	-1.73245	0.0834538	-1.82681	0.0679804	0.833518	8	1.09418	0.274094	0.5583	0.576744	0.477062	0.633406	1.13485	10	1.47547	0.140344	0.566015	0.571491	0.473577	0.635889	1.0771	0	0	1	0	1
1057	CELP	carboxyl ester lipase pseudogene	9q34.2	0	1039	1.01478	0.310415	-0.912188	0.361855	-0.829658	0.406899	1.01145	1	-0.15229	0.878983	-0.511065	0.609401	-0.459922	0.645656	---	47	-0.0984571	0.921586	-1.28564	0.198821	-1.33203	0.183106	1.03118	8	-0.226711	0.820687	-1.3314	0.183313	-1.17755	0.239213	1.01592	110	2.34887	0.0189897	0.228726	0.819121	0.205092	0.837535	1.04674	0	0	1	0	1
1058	CENPA	centromere protein A	2p23.3	0	44	1.03998	0.298557	1.45092	0.147065	1.44137	0.149744	0.933601	3	1.03737	0.299771	1.26971	0.204435	0.945745	0.344471	1.02951	1	1.34484	0.178926	1.36915	0.171211	0.966255	0.334114	---	0	0	1	0	1	0	1	---	2	-0.624208	0.532608	0.662405	0.50784	0.446668	0.655196	---	0	0	1	0	1
1059	CENPB	centromere protein B	20p13	0	867	-0.313968	0.753599	-1.60582	0.10858	-1.29601	0.195224	0.96773	0	0	1	0	1	0	1	---	116	0.988015	0.323342	-0.70065	0.483659	-0.497862	0.618673	1.0835	0	0	1	0	1	0	1	---	24	-1.84897	0.0647053	-1.4056	0.160103	-1.28526	0.198951	1.08842	0	0	1	0	1
1060	CENPC	centromere protein C	4q13.2	0	443	0.512817	0.608173	0.0223738	0.982154	0.0981307	0.921845	1.01108	8	-0.526832	0.598406	0.595355	0.55172	0.64794	0.51715	1.04957	1	-1.07523	0.282485	-0.370912	0.710769	-0.483604	0.628756	---	0	0	1	0	1	0	1	---	1	-1.07523	0.282485	-0.370912	0.710769	-0.483604	0.628756	---	0	0	1	0	1
1062	CENPE	centromere protein E	4q24	0	1046	-1.39038	0.164668	-1.00514	0.315036	-0.880766	0.378623	1.0075	1	-0.966111	0.334181	0.279001	0.780293	0.280489	0.779152	---	16	-0.510846	0.609552	-0.986831	0.323927	-0.558006	0.576946	1.0931	0	0	1	0	1	0	1	---	1	-0.332789	0.739351	-0.991637	0.321576	-0.973686	0.330411	---	0	0	1	0	1
1063	CENPF	centromere protein F	1q41	0	173	-2.71554	0.00671042	-0.0801372	0.936142	0.0388268	0.969035	1.00835	0	0	1	0	1	0	1	---	114	-2.78824	0.00538214	0.0478391	0.961852	0.114263	0.909049	1.03065	0	0	1	0	1	0	1	---	2	0.734926	0.462526	-0.644308	0.5195	-0.501421	0.616168	---	0	0	1	0	1
1068	CETN1	centrin 1	18p11.32	0	569	0.376508	0.706605	0.4612	0.644739	0.468304	0.639653	1.01387	0	0	1	0	1	0	1	---	11	-0.40608	0.684756	-0.342332	0.732161	-0.307862	0.758242	1.05709	0	0	1	0	1	0	1	---	5	-0.273091	0.78483	-0.28659	0.774476	-0.346137	0.729301	1.06023	0	0	1	0	1
1069	CETN2	centrin 2	Xq28	0	110	4.67685	3.24e-06	1.40365	0.160684	1.34646	0.178413	0.953805	0	0	1	0	1	0	1	---	1	-0.799648	0.424071	0.348832	0.727277	0.535486	0.592414	---	0	0	1	0	1	0	1	---	25	4.09092	4.58e-05	1.19373	0.232821	1.32953	0.18393	1.07719	0	0	1	0	1
1070	CETN3	centrin 3	5q14.3	0	1033	-1.83869	0.066205	-0.637365	0.52401	-0.43015	0.667165	1.01454	0	0	1	0	1	0	1	---	9	1.89496	0.0583344	2.53242	0.0114556	2.83087	0.00472068	0.292435	0	0	1	0	1	0	1	---	1	-0.288367	0.773115	0.0114082	0.9909	-0.0499397	0.960179	---	0	0	1	0	1
1071	CETP	cholesteryl ester transfer protein	16q13	0	865	0.0575639	0.954105	1.06288	0.288052	0.921148	0.35716	1.00379	0	0	1	0	1	0	1	---	1	0.153308	0.878181	0.746468	0.455533	0.749573	0.453661	---	0	0	1	0	1	0	1	---	0	0	1	0	1	0	1	---	0	0	1	0	1
1072	CFL1	cofilin 1	11q13.1	0	1033	2.88372	0.00399932	2.66593	0.00778179	1.41235	0.158108	0.936655	3	0.292402	0.770029	0.410644	0.681408	0.47568	0.63439	1.04658	995	2.84899	0.00445969	2.6233	0.00881987	1.34762	0.178037	1.02458	0	0	1	0	1	0	1	---	3	1.87244	0.0613859	1.74154	0.0818472	1.2719	0.203657	1.09173	0	0	1	0	1
1073	CFL2	cofilin 2	14q13.1	0	876	-0.135121	0.892538	-0.428967	0.668025	-0.724029	0.469191	1.01496	0	0	1	0	1	0	1	---	3	0.101618	0.919077	-1.16852	0.242831	-1.23623	0.216619	1.05649	0	0	1	0	1	0	1	---	17	-1.23453	0.217243	1.01917	0.308329	1.21547	0.224428	1.09076	0	0	1	0	1
1075	CTSC	cathepsin C	11q14.2	0	378	-1.29918	0.194129	0.507889	0.611626	-0.131278	0.895577	1.01046	0	0	1	0	1	0	1	---	0	0	1	0	1	0	1	---	0	0	1	0	1	0	1	---	4	-1.14045	0.254323	-1.24377	0.213829	-1.30838	0.190997	1.08389	0	0	1	0	1
1080	CFTR	CF transmembrane conductance regulator	7q31.2	0	161	2.87461	0.00411565	1.79187	0.0734088	1.72703	0.0844225	0.842244	2	1.02587	0.305157	1.35727	0.174954	1.49613	0.134886	---	3	0.489036	0.624904	1.14109	0.254064	1.04763	0.295022	1.08711	0	0	1	0	1	0	1	---	1	1.95321	0.0510238	3.04966	0.00234174	3.02938	0.00250366	---	0	0	1	0	1
1081	CGA	glycoprotein hormones, alpha polypeptide	6q14.3	0	148	0.626788	0.530916	-0.556155	0.57821	-0.525501	0.599333	1.01253	0	0	1	0	1	0	1	---	0	0	1	0	1	0	1	---	0	0	1	0	1	0	1	---	0	0	1	0	1	0	1	---	0	0	1	0	1
1084	CEACAM3	CEA cell adhesion molecule 3	19q13.2	0	486	1.67993	0.0932282	2.49477	0.0127389	2.49541	0.0127164	0.544623	0	0	1	0	1	0	1	---	4	1.08188	0.279519	2.02465	0.0431272	1.97681	0.0482945	0.753853	0	0	1	0	1	0	1	---	1	6.34375	3.16e-10	7.2206	9.22e-13	7.46612	1.59564e-13	---	0	0	1	0	1
1087	CEACAM7	CEA cell adhesion molecule 7	19q13.2	0	317	-0.14112	0.887798	0.32641	0.744172	0.396225	0.69201	1.01261	5	-0.898574	0.369057	-0.436288	0.662707	-0.40414	0.686183	1.027	4	-0.202596	0.839485	0.734678	0.46268	0.755604	0.450037	1.1105	0	0	1	0	1	0	1	---	1	0.722571	0.470082	0.663607	0.507071	0.686423	0.492581	---	0	0	1	0	1
1088	CEACAM8	CEA cell adhesion molecule 8	19q13.2	0	620	-0.73782	0.460766	0.184768	0.853442	0.176114	0.860235	1.01078	0	0	1	0	1	0	1	---	13	-0.157799	0.874641	-0.227538	0.820044	-0.197127	0.843762	1.04527	0	0	1	0	1	0	1	---	6	-0.319456	0.749436	-0.139256	0.889271	-0.154477	0.87726	1.03582	0	0	1	0	1
1089	CEACAM4	CEA cell adhesion molecule 4	19q13.2	0	494	-1.36563	0.172307	-0.854044	0.393253	-0.906563	0.364822	1.00478	0	0	1	0	1	0	1	---	6	-0.72326	0.469659	-0.220945	0.825173	-0.534243	0.593274	1.09102	0	0	1	0	1	0	1	---	28	-0.538672	0.590211	-0.457025	0.647736	-0.570202	0.568649	1.08179	0	0	1	0	1
1101	CHAD	chondroadherin	17q21.33	0	206	-1.26229	0.207088	-0.589021	0.555959	-0.444666	0.656642	1.01303	0	0	1	0	1	0	1	---	0	0	1	0	1	0	1	---	0	0	1	0	1	0	1	---	0	0	1	0	1	0	1	---	0	0	1	0	1
1102	RCBTB2	RCC1 and BTB domain containing protein 2	13q14.2	0	860	1.86204	0.0628389	2.21069	0.027247	1.2757	0.202311	0.970381	0	0	1	0	1	0	1	---	1	-0.534974	0.592766	-0.384739	0.7005	-0.454603	0.649478	---	0	0	1	0	1	0	1	---	2	-0.800646	0.423493	-0.146459	0.883584	-0.435126	0.66355	---	0	0	1	0	1
1103	CHAT	choline O-acetyltransferase	10q11.23	0	453	0.0501822	0.959985	-0.678292	0.497719	-0.674529	0.500106	1.01714	2	-0.343969	0.730929	-0.0530543	0.957698	-0.0499784	0.960148	---	2	0.0626379	0.950065	-0.000811022	0.999353	0.0367929	0.970656	---	0	0	1	0	1	0	1	---	2	0.643927	0.519744	0.452967	0.650655	0.516124	0.605864	---	0	0	1	0	1
1104	RCC1	regulator of chromosome condensation 1	1p35.3	0	183	1.96312	0.0498597	1.72806	0.0842371	1.77605	0.0759813	0.83098	30	1.85567	0.0637421	1.79729	0.0725439	1.8521	0.0642602	0.725681	4	1.33014	0.183721	-0.933592	0.350704	-1.43908	0.150392	0.999686	0	0	1	0	1	0	1	---	3	2.88905	0.00393258	1.92955	0.0539003	1.69678	0.0900004	0.93955	0	0	1	0	1
1105	CHD1	chromodomain helicase DNA binding protein 1	5q15	0	1146	0.318176	0.750406	2.21154	0.0271883	1.58318	0.113648	0.876059	1	0.300833	0.763593	1.47374	0.140817	1.56843	0.117047	---	1058	0.437584	0.661765	2.19122	0.0286298	1.57576	0.115347	0.959768	0	0	1	0	1	0	1	---	21	-0.99812	0.31842	-0.337264	0.735978	-0.0837063	0.933304	1.02617	0	0	1	0	1
1106	CHD2	chromodomain helicase DNA binding protein 2	15q26.1	1	457	4.19344	2.95e-05	1.59539	0.11089	1.19865	0.230903	0.97599	84	4.62707	4.11e-06	1.77837	0.0755989	1.34874	0.177677	0.994949	2	-0.122672	0.902387	-0.443294	0.657634	-0.197983	0.843092	---	0	0	1	0	1	0	1	---	5	-0.513792	0.607491	0.421947	0.67314	0.457715	0.647241	1.07732	0	0	1	0	1
1107	CHD3	chromodomain helicase DNA binding protein 3	17p13.1	0	767	1.16555	0.244024	1.16057	0.24605	1.30746	0.19131	0.962883	0	0	1	0	1	0	1	---	2	-1.06222	0.288349	-0.921055	0.357209	-0.474688	0.635097	---	0	0	1	0	1	0	1	---	3	0.38651	0.699187	0.151607	0.879523	0.66561	0.50579	1.08663	0	0	1	0	1
1108	CHD4	chromodomain helicase DNA binding protein 4	12p13.31	1	317	1.04009	0.298507	0.617305	0.537152	0.858212	0.390949	1.00975	0	0	1	0	1	0	1	---	1	0.309624	0.7569	0.423568	0.671957	0.219409	0.826369	---	0	0	1	0	1	0	1	---	0	0	1	0	1	0	1	---	0	0	1	0	1
1109	AKR1C4	aldo-keto reductase family 1 member C4	10p15.1	0	1210	-0.314841	0.752937	-0.949334	0.342644	-0.993907	0.320471	0.997117	15	-1.36156	0.173588	-0.407252	0.683896	-0.495057	0.620652	1.05059	1073	1.19648	0.231744	-0.12621	0.899587	-0.168897	0.865907	1.03719	1	-0.370155	0.711332	-0.127933	0.898224	-0.11771	0.906317	---	1118	-0.0914517	0.927149	-0.75681	0.449314	-0.827345	0.408208	1.105	0	0	1	0	1
1111	CHEK1	checkpoint kinase 1	11q24.2	0	295	-0.966901	0.333786	0.128098	0.898093	-0.271954	0.785705	1.0108	0	0	1	0	1	0	1	---	8	-0.377546	0.705834	-0.299458	0.764643	-0.472686	0.636524	1.08256	0	0	1	0	1	0	1	---	1	-0.214225	0.830407	-0.626836	0.530887	-0.674588	0.500069	---	0	0	1	0	1
1112	FOXN3	forkhead box N3	14q31.3	0	140	-1.13446	0.256825	0.810704	0.417698	0.768195	0.442524	1.01363	3	-2.45212	0.0143414	-0.698549	0.48497	-0.59545	0.551656	1.05334	5	-1.82634	0.0680434	-0.342728	0.731863	-0.132466	0.894639	1.03211	0	0	1	0	1	0	1	---	2	-1.0312	0.302651	0.854367	0.393074	0.966737	0.333873	---	0	0	1	0	1
1113	CHGA	chromogranin A	14q32.12	0	59	1.86648	0.062215	1.61818	0.10589	1.59384	0.111238	0.872419	0	0	1	0	1	0	1	---	3	1.37002	0.170934	0.881031	0.378479	0.861324	0.389234	1.10283	0	0	1	0	1	0	1	---	2	-0.681344	0.495784	-0.295817	0.767421	-0.306578	0.759219	---	0	0	1	0	1
1114	CHGB	chromogranin B	20p12.3	0	672	-1.82923	0.0676096	-1.47443	0.140631	-1.6387	0.101542	0.867834	0	0	1	0	1	0	1	---	3	0.464181	0.642601	0.048983	0.960941	-0.0381704	0.969558	1.01287	0	0	1	0	1	0	1	---	49	-1.65371	0.0984455	-1.14232	0.25355	-1.1228	0.261751	1.10086	0	0	1	0	1
1116	CHI3L1	chitinase 3 like 1	1q32.1	0	406	0.140322	0.888429	-0.674631	0.500042	-0.951085	0.341755	1.00068	0	0	1	0	1	0	1	---	7	-0.415755	0.677662	0.310749	0.756046	0.221534	0.824715	1.04835	0	0	1	0	1	0	1	---	29	-0.351301	0.725423	-0.669813	0.503107	-1.02988	0.303276	1.0974	0	0	1	0	1
1117	CHI3L2	chitinase 3 like 2	1p13.3	0	623	0.545483	0.585521	0.891627	0.372773	1.04844	0.294648	0.993674	0	0	1	0	1	0	1	---	2	-1.00381	0.315669	-0.792583	0.428179	-0.679067	0.497228	---	0	0	1	0	1	0	1	---	7	-1.88052	0.0602758	-0.380555	0.703601	-0.258218	0.796283	1.054	0	0	1	0	1
1118	CHIT1	chitinase 1	1q32.1	0	406	0.429908	0.667339	0.0208935	0.983334	-0.217017	0.828233	1.01186	1	0.739095	0.459992	1.27068	0.204092	1.40293	0.160899	---	0	0	1	0	1	0	1	---	0	0	1	0	1	0	1	---	6	-0.780895	0.435016	-0.399498	0.689598	-0.486086	0.626996	1.07937	0	0	1	0	1
1119	CHKA	choline kinase alpha	11q13.2	0	759	-0.516538	0.605573	-1.26351	0.206655	-1.34129	0.180082	0.954064	1	0.24052	0.809968	-1.07553	0.282356	-1.47924	0.139342	---	10	0.219208	0.826525	0.097637	0.922237	0.266372	0.789999	1.05345	0	0	1	0	1	0	1	---	2	0.145503	0.884338	-0.0978506	0.922067	0.170843	0.864376	---	0	0	1	0	1
1120	CHKB	choline kinase beta	22q13.33	0	63	-0.33832	0.735181	0.652358	0.514297	0.404565	0.68587	1.01207	0	0	1	0	1	0	1	---	0	0	1	0	1	0	1	---	0	0	1	0	1	0	1	---	14	0.201491	0.840348	0.717708	0.473078	0.479553	0.631634	1.07769	0	0	1	0	1
1121	CHM	CHM Rab escort protein	Xq21.2	0	972	-0.720321	0.471466	0.364379	0.71564	-0.440698	0.659512	1.0133	2	-1.62613	0.104181	-0.388237	0.69791	-0.631888	0.527582	---	3	-1.48727	0.137202	-0.623346	0.533177	-0.974643	0.329936	1.09688	0	0	1	0	1	0	1	---	1	-1.50123	0.133555	-0.345663	0.729657	-0.356683	0.721393	---	0	0	1	0	1
1122	CHML	CHM like Rab escort protein	1q43	0	275	0.0765252	0.939014	0.217461	0.827886	0.205997	0.836828	1.0108	0	0	1	0	1	0	1	---	5	-1.55589	0.119995	-1.84453	0.0653553	-1.68829	0.0916189	0.907902	0	0	1	0	1	0	1	---	8	-0.290542	0.771451	1.00674	0.314266	0.601177	0.547837	1.08557	0	0	1	0	1
1123	CHN1	chimerin 1	2q31.1	0	719	-3.34819	0.000838306	-0.972866	0.330818	-1.5225	0.128151	0.899919	2	-0.315216	0.752652	0.334907	0.737754	0.248732	0.803611	---	1	1.04953	0.294144	1.50089	0.133651	1.50462	0.132687	---	0	0	1	0	1	0	1	---	1	-0.826322	0.408783	-0.313802	0.753727	-0.396048	0.692141	---	0	0	1	0	1
1128	CHRM1	cholinergic receptor muscarinic 1	11q12.3	0	214	-0.398057	0.690658	1.17638	0.239678	1.09878	0.272086	0.988135	0	0	1	0	1	0	1	---	3	0.973861	0.330319	1.19971	0.230491	1.18651	0.235659	1.06669	0	0	1	0	1	0	1	---	9	0.610801	0.541446	-0.451404	0.651781	-0.437487	0.661838	1.07758	0	0	1	0	1
1129	CHRM2	cholinergic receptor muscarinic 2	7q33	0	186	-0.348163	0.727778	0.846884	0.39723	0.883582	0.377101	1.00683	1	-0.0437135	0.96514	-0.16043	0.87257	-0.212806	0.831515	---	2	3.57255	0.000367351	3.67197	0.000251383	3.62795	0.000297838	---	0	0	1	0	1	0	1	---	2	-0.175229	0.860929	-0.696598	0.486191	-0.721087	0.470998	---	0	0	1	0	1
1130	LYST	lysosomal trafficking regulator	1q42.3	0	1193	0.771226	0.440723	1.27676	0.201936	1.13054	0.258477	0.988109	11	-2.04354	0.041214	0.205914	0.836893	0.03331	0.973433	1.00654	97	1.43078	0.15275	1.46862	0.142201	1.27507	0.202535	1.04555	0	0	1	0	1	0	1	---	2	-0.84774	0.396749	0.889938	0.373679	0.934199	0.350392	---	0	0	1	0	1
1131	CHRM3	cholinergic receptor muscarinic 3	1q43	0	999	0.324992	0.745243	-0.421827	0.673227	-0.503719	0.614553	1.0145	8	-0.0752114	0.940059	-0.810584	0.417767	-0.683778	0.494249	1.04234	2	-0.421418	0.673525	0.0462327	0.963133	-0.059362	0.952674	---	0	0	1	0	1	0	1	---	160	0.688491	0.491275	-0.223797	0.822954	-0.103116	0.917888	1.03109	0	0	1	0	1
1132	CHRM4	cholinergic receptor muscarinic 4	11p11.2	0	1085	-1.44766	0.147971	-2.51141	0.012157	-2.38401	0.0172816	0.601087	0	0	1	0	1	0	1	---	1	-0.675217	0.499666	-0.928838	0.353162	-0.919542	0.357999	---	0	0	1	0	1	0	1	---	0	0	1	0	1	0	1	---	0	0	1	0	1
1133	CHRM5	cholinergic receptor muscarinic 5	15q14	0	254	1.44749	0.148017	-0.364159	0.715804	-0.347684	0.728139	1.01298	6	0.79537	0.426554	0.72833	0.466555	0.822525	0.410944	1.03073	30	0.752781	0.451727	-0.747892	0.454673	-0.764849	0.444514	1.1096	0	0	1	0	1	0	1	---	1	-0.346703	0.728875	-0.242234	0.80864	-0.124448	0.900982	---	0	0	1	0	1
1134	CHRNA1	cholinergic receptor nicotinic alpha 1 subunit	2q31.1	0	717	-0.781547	0.434633	-0.403561	0.686608	-0.607246	0.543804	1.01815	1	-0.492312	0.622588	-1.05875	0.289927	-1.14162	0.253841	---	0	0	1	0	1	0	1	---	0	0	1	0	1	0	1	---	1	-0.492312	0.622588	-1.05875	0.289927	-1.14162	0.253841	---	0	0	1	0	1
1135	CHRNA2	cholinergic receptor nicotinic alpha 2 subunit	8p21.2	0	207	-0.417329	0.676512	0.796862	0.425691	0.732614	0.463939	1.0143	0	0	1	0	1	0	1	---	1	-0.165422	0.868639	-0.170712	0.864479	-0.184545	0.853618	---	0	0	1	0	1	0	1	---	3	0.028374	0.977369	0.849365	0.395849	0.8908	0.373218	1.10503	0	0	1	0	1
1136	CHRNA3	cholinergic receptor nicotinic alpha 3 subunit	15q25.1	0	454	-0.930169	0.352468	-1.28898	0.197656	-1.23871	0.215698	0.976257	0	0	1	0	1	0	1	---	3	-0.149341	0.88131	-0.0660522	0.947347	0.0457429	0.963523	1.01472	0	0	1	0	1	0	1	---	15	-0.875559	0.381443	-0.0593093	0.952716	-0.0133832	0.989324	1.00923	0	0	1	0	1
1137	CHRNA4	cholinergic receptor nicotinic alpha 4 subunit	20q13.33	0	1167	0.265677	0.790533	-0.223082	0.82351	-0.234305	0.814789	1.01077	2	-0.406215	0.684656	-0.041736	0.966716	-0.0539045	0.95702	---	3	-0.501218	0.616308	-0.17741	0.859217	-0.211652	0.832415	1.04778	0	0	1	0	1	0	1	---	3	-0.468689	0.639376	-1.07012	0.284784	-1.09905	0.271971	1.09735	0	0	1	0	1
1138	CHRNA5	cholinergic receptor nicotinic alpha 5 subunit	15q25.1	0	472	0.216685	0.82849	0.511195	0.60931	0.746076	0.455769	1.01206	0	0	1	0	1	0	1	---	15	-0.538668	0.590215	0.387673	0.698328	0.518219	0.604402	1.08633	0	0	1	0	1	0	1	---	3	2.01795	0.0438154	2.10539	0.0354671	1.80577	0.0712083	0.866109	0	0	1	0	1
1140	CHRNB1	cholinergic receptor nicotinic beta 1 subunit	17p13.1	0	793	1.29696	0.194891	0.96536	0.334561	0.564884	0.572259	1.01474	0	0	1	0	1	0	1	---	332	0.432206	0.665668	0.816045	0.414638	0.319574	0.749347	1.05626	0	0	1	0	1	0	1	---	0	0	1	0	1	0	1	---	0	0	1	0	1
1141	CHRNB2	cholinergic receptor nicotinic beta 2 subunit	1q21.3	0	144	-1.35035	0.177156	-1.08746	0.277054	-1.12197	0.262105	0.988479	0	0	1	0	1	0	1	---	0	0	1	0	1	0	1	---	0	0	1	0	1	0	1	---	2	-0.264783	0.791221	-0.137469	0.890683	-0.156167	0.875928	---	0	0	1	0	1
1142	CHRNB3	cholinergic receptor nicotinic beta 3 subunit	8p11.21	0	1032	0.752395	0.451959	0.514162	0.607234	0.700173	0.483957	1.01672	11	-0.385401	0.700008	-0.231496	0.816969	-0.187198	0.851538	1.02249	7	-0.276231	0.782417	-0.427127	0.669364	-0.469552	0.638761	1.08092	0	0	1	0	1	0	1	---	0	0	1	0	1	0	1	---	0	0	1	0	1
1143	CHRNB4	cholinergic receptor nicotinic beta 4 subunit	15q25.1	0	340	-0.38246	0.702187	-0.698432	0.485043	-0.621901	0.534127	1.01738	3	-0.391348	0.695609	-0.898643	0.369025	-0.883875	0.376943	1.02927	1	0.326734	0.743925	0.151055	0.879958	0.388915	0.697409	---	0	0	1	0	1	0	1	---	15	0.517252	0.605074	1.45746	0.145253	1.51063	0.131151	1.0113	0	0	1	0	1
1144	CHRND	cholinergic receptor nicotinic delta subunit	2q37.1	0	887	-0.761496	0.446508	-1.16196	0.245486	-1.28388	0.199434	0.968932	0	0	1	0	1	0	1	---	540	-1.37096	0.17064	-1.78048	0.0752532	-1.80996	0.0705547	0.840689	0	0	1	0	1	0	1	---	5	-0.512107	0.608669	-1.088	0.276818	-1.04952	0.294155	1.09483	0	0	1	0	1
1145	CHRNE	cholinergic receptor nicotinic epsilon subunit	17p13.2	0	306	-1.38794	0.16541	-1.65849	0.0974833	-1.65099	0.0990056	0.863843	0	0	1	0	1	0	1	---	0	0	1	0	1	0	1	---	0	0	1	0	1	0	1	---	1	-0.721206	0.470922	-0.553662	0.579914	-0.706332	0.48012	---	0	0	1	0	1
1146	CHRNG	cholinergic receptor nicotinic gamma subunit	2q37.1	0	884	-0.0811105	0.935367	0.314034	0.75355	0.240239	0.810187	1.01096	0	0	1	0	1	0	1	---	537	-0.961277	0.336604	-0.992834	0.320993	-1.0047	0.315245	1.09544	0	0	1	0	1	0	1	---	5	-0.392422	0.694815	-0.853101	0.393775	-0.822543	0.410933	1.09992	0	0	1	0	1
1147	CHUK	component of inhibitor of nuclear factor kappa B kinase complex	10q24.31	0	436	-0.2607	0.794368	0.644845	0.519152	-0.611865	0.540744	1.01724	0	0	1	0	1	0	1	---	2	-1.09928	0.271862	0.345286	0.72994	0.355439	0.722324	---	0	0	1	0	1	0	1	---	2	-0.217443	0.827899	-0.238014	0.811911	-0.759857	0.447491	---	0	0	1	0	1
1149	CIDEA	cell death inducing DFFA like effector a	18p11.21	0	906	0.0834419	0.933514	-0.0933385	0.92565	-0.0393727	0.9686	1.00831	0	0	1	0	1	0	1	---	1	1.20074	0.230086	1.21712	0.223802	1.26941	0.204544	---	0	0	1	0	1	0	1	---	0	0	1	0	1	0	1	---	0	0	1	0	1
1152	CKB	creatine kinase B	14q32.32	0	140	1.43929	0.150326	-0.531324	0.595293	-0.00879303	0.992986	1.00836	0	0	1	0	1	0	1	---	13	0.923826	0.35576	0.618126	0.536611	1.05062	0.293646	1.0861	0	0	1	0	1	0	1	---	2	1.16682	0.243511	-0.66082	0.508856	-0.321783	0.747674	---	0	0	1	0	1
1153	CIRBP	cold inducible RNA binding protein	19p13.3	0	645	-0.919423	0.358057	0.576662	0.564277	0.169046	0.865789	1.01048	0	0	1	0	1	0	1	---	6	1.13991	0.254548	0.2828	0.777379	0.194187	0.846062	1.04484	0	0	1	0	1	0	1	---	2	-0.415562	0.677804	-1.33538	0.182008	-1.84652	0.0650658	---	0	0	1	0	1
1154	CISH	cytokine inducible SH2 containing protein	3p21.2	0	732	0.674013	0.500431	0.607368	0.543723	0.627344	0.530555	1.01614	0	0	1	0	1	0	1	---	1	-0.63527	0.525372	0.280182	0.779386	0.654453	0.512947	---	0	0	1	0	1	0	1	---	0	0	1	0	1	0	1	---	0	0	1	0	1
1155	TBCB	tubulin folding cofactor B	19q13.12	0	711	0.492454	0.622487	0.753291	0.451424	0.676753	0.498695	1.01751	0	0	1	0	1	0	1	---	0	0	1	0	1	0	1	---	0	0	1	0	1	0	1	---	7	0.131365	0.895509	0.840653	0.400711	0.773676	0.439276	1.10106	0	0	1	0	1
1158	CKM	creatine kinase, M-type	19q13.32	0	859	1.46852	0.142222	0.794055	0.427322	0.56861	0.569729	1.01622	1	-0.364056	0.71588	-0.118966	0.905322	-0.172674	0.862937	---	60	-0.0218752	0.982551	-0.221611	0.824655	-0.412126	0.680321	1.06971	0	0	1	0	1	0	1	---	0	0	1	0	1	0	1	---	0	0	1	0	1
1160	CKMT2	creatine kinase, mitochondrial 2	5q14.1	0	346	3.59218	0.000341014	1.00002	0.317505	1.11171	0.266487	0.987167	1	-0.445086	0.656337	0.000809809	0.999354	0.06469	0.948432	---	1	-0.2541	0.799462	-0.786322	0.431836	-0.798091	0.424977	---	0	0	1	0	1	0	1	---	1	-0.544886	0.585932	-0.774016	0.439076	-0.66608	0.50549	---	0	0	1	0	1
1161	ERCC8	ERCC excision repair 8, CSA ubiquitin ligase complex subunit	5q12.1	0	1004	0.71435	0.475148	0.0152756	0.987815	0.206141	0.836716	1.01093	4	-0.383917	0.701107	-0.215231	0.829624	0.279343	0.78003	1.01779	0	0	1	0	1	0	1	---	0	0	1	0	1	0	1	---	6	-0.247107	0.804867	-0.262753	0.792787	-0.477241	0.633278	1.0772	0	0	1	0	1
1163	CKS1B	CDC28 protein kinase regulatory subunit 1B	1q21.3	0	249	0.899434	0.3686	-0.304173	0.76105	0.192264	0.847569	1.01048	0	0	1	0	1	0	1	---	27	0.512898	0.608116	-0.537056	0.59133	-0.0295967	0.976394	1.01224	0	0	1	0	1	0	1	---	4	0.358627	0.719937	-0.191473	0.848188	-0.0157411	0.987444	1.00995	0	0	1	0	1
1164	CKS2	CDC28 protein kinase regulatory subunit 2	9q22.2	0	300	-0.55338	0.580105	-0.422569	0.672687	-0.519815	0.603289	1.01288	0	0	1	0	1	0	1	---	1	0.42456	0.671233	1.01621	0.309738	0.661528	0.508402	---	0	0	1	0	1	0	1	---	5	-0.0795849	0.93658	-0.329786	0.74162	-0.685997	0.492849	1.09229	0	0	1	0	1
1173	AP2M1	adaptor related protein complex 2 subunit mu 1	3q27.1	0	376	-3.50714	0.000469472	-0.615033	0.538651	-0.404544	0.685886	1.01203	0	0	1	0	1	0	1	---	323	-3.16134	0.00160925	-0.639752	0.522457	-0.437922	0.661523	1.07457	0	0	1	0	1	0	1	---	0	0	1	0	1	0	1	---	0	0	1	0	1
1174	AP1S1	adaptor related protein complex 1 subunit sigma 1	7q22.1	0	1076	1.58478	0.113277	-3.0474	0.00235926	-2.52321	0.0117589	0.525169	0	0	1	0	1	0	1	---	1	-0.110723	0.911854	-0.697756	0.485466	-0.5002	0.617027	---	0	0	1	0	1	0	1	---	1	0.736728	0.46143	0.917472	0.359081	0.94279	0.345981	---	0	0	1	0	1
1175	AP2S1	adaptor related protein complex 2 subunit sigma 1	19q13.32	0	484	2.17882	0.0295362	0.332807	0.739338	0.314644	0.753087	1.01181	0	0	1	0	1	0	1	---	1	0.26097	0.79416	0.549672	0.582648	0.58819	0.556517	---	0	0	1	0	1	0	1	---	8	1.35729	0.17494	0.308554	0.757715	0.677904	0.497965	1.08859	0	0	1	0	1
1176	AP3S1	adaptor related protein complex 3 subunit sigma 1	5q22.3	0	1188	-5.41057	7.56e-08	-1.13866	0.255075	-0.87026	0.384335	1.0082	731	-5.86298	5.85e-09	-1.13956	0.254699	-0.620779	0.534865	1.05046	158	-1.08481	0.278221	1.30855	0.19094	0.896649	0.370088	1.09857	0	0	1	0	1	0	1	---	565	0.717317	0.473316	1.85287	0.0641481	1.74458	0.0813165	0.903663	209	-3.32861	0.00089895	-0.713654	0.475582
1178	CLC	Charcot-Leyden crystal galectin	19q13.2	0	623	0.862184	0.388756	0.0703661	0.943914	-0.0473669	0.962229	1.00812	0	0	1	0	1	0	1	---	28	1.15645	0.247725	-0.0273511	0.978184	-0.130457	0.896227	1.03153	0	0	1	0	1	0	1	---	1	-0.287226	0.773988	-0.185906	0.85255	-0.204711	0.837833	---	0	0	1	0	1
1179	CLCA1	chloride channel accessory 1	1p22.3	0	1137	0.883212	0.377296	0.526998	0.598293	0.356411	0.721596	1.01433	1	-0.26466	0.791316	-0.00363651	0.997099	-0.0461081	0.963232	---	10	-0.0793242	0.936788	-1.92133	0.0549295	-1.91206	0.0561089	0.784728	1	-0.26466	0.791316	-0.00413092	0.996705	-0.0119425	0.990473	---	15	-0.115543	0.908034	-0.462997	0.643451	-0.529978	0.596227	1.08391	0	0	1	0	1
1180	CLCN1	chloride voltage-gated channel 1	7q34	0	965	-0.846767	0.397292	-1.08736	0.277098	-1.05709	0.290685	0.994927	0	0	1	0	1	0	1	---	3	-0.378026	0.705478	-0.037731	0.969908	0.0424951	0.966111	1.01357	0	0	1	0	1	0	1	---	0	0	1	0	1	0	1	---	0	0	1	0	1
1181	CLCN2	chloride voltage-gated channel 2	3q27.1	0	449	-0.303566	0.76151	-0.057826	0.953897	0.0983925	0.921637	1.01109	0	0	1	0	1	0	1	---	43	0.191732	0.847984	1.81858	0.0692272	2.24303	0.025079	0.615632	0	0	1	0	1	0	1	---	0	0	1	0	1	0	1	---	0	0	1	0	1
1182	CLCN3	chloride voltage-gated channel 3	4q33	0	414	0.177098	0.859461	-1.55639	0.119882	-1.22624	0.220352	0.977092	0	0	1	0	1	0	1	---	1	-1.85871	0.0633104	-1.97105	0.0489505	-1.67119	0.0949473	---	0	0	1	0	1	0	1	---	8	2.47407	0.0134941	1.17232	0.241304	1.05075	0.293587	1.09585	0	0	1	0	1
1183	CLCN4	chloride voltage-gated channel 4	Xp22.2	0	851	-1.2753	0.202448	0.665577	0.505811	0.867477	0.385856	1.00966	1	0.201699	0.840186	0.611138	0.541225	0.620088	0.535319	---	1	0.0440163	0.964899	0.413092	0.679614	0.335218	0.73752	---	0	0	1	0	1	0	1	---	0	0	1	0	1	0	1	---	0	0	1	0	1
1184	CLCN5	chloride voltage-gated channel 5	Xp11.23	0	58	2.67117	0.00765964	0.245175	0.806363	0.205714	0.83705	1.0108	27	2.21111	0.0272136	0.468212	0.639719	0.554655	0.579235	1.05463	0	0	1	0	1	0	1	---	0	0	1	0	1	0	1	---	4	1.80682	0.0710368	1.98159	0.0477556	1.89833	0.0578958	0.821979	0	0	1	0	1
1185	CLCN6	chloride voltage-gated channel 6	1p36.22	0	228	7.73935	2.09e-14	0.943464	0.345636	1.31565	0.188546	0.961624	0	0	1	0	1	0	1	---	0	0	1	0	1	0	1	---	0	0	1	0	1	0	1	---	6	-0.440282	0.659811	0.153737	0.877843	1.29853	0.194358	1.08354	0	0	1	0	1
1186	CLCN7	chloride voltage-gated channel 7	16p13.3	0	732	-2.07714	0.0379982	-2.14951	0.0317955	-2.5528	0.0108106	0.514873	2	1.41743	0.156614	0.774757	0.438637	0.749369	0.453784	---	3	1.64036	0.101188	2.14142	0.0324434	2.06575	0.0390692	0.715583	0	0	1	0	1	0	1	---	684	-2.63569	0.0085035	-2.65763	0.00797491	-3.03475	0.00245984	0.189553	0	0	1	0	1
1187	CLCNKA	chloride voltage-gated channel Ka	1p36.13	0	1086	-1.70059	0.0892766	-0.982291	0.326156	-1.04534	0.29608	0.993394	0	0	1	0	1	0	1	---	0	0	1	0	1	0	1	---	0	0	1	0	1	0	1	---	972	-2.77104	0.00567284	-1.39101	0.164483	-1.46941	0.141988	1.02661	0	0	1	0	1
1188	CLCNKB	chloride voltage-gated channel Kb	1p36.13	0	1087	-1.8945	0.0583961	-1.79616	0.072723	-1.9798	0.047957	0.755594	799	-4.19841	2.88e-05	-1.21725	0.223751	-1.26848	0.204875	1.01011	356	3.07881	0.00212485	-0.651067	0.515129	-0.740318	0.459254	1.10986	0	0	1	0	1	0	1	---	972	-2.10298	0.0356725	-1.68221	0.0927906	-1.84091	0.0658846	0.856499	0	0	1	0	1
1191	CLU	clusterin	8p21.1	0	207	1.28879	0.197718	0.326562	0.744057	0.259001	0.79568	1.01032	0	0	1	0	1	0	1	---	0	0	1	0	1	0	1	---	0	0	1	0	1	0	1	---	1	-0.62919	0.529343	-0.328194	0.742823	-0.0512329	0.959149	---	0	0	1	0	1
1192	CLIC1	chloride intracellular channel 1	6p21.33	0	1213	0.745157	0.456321	2.01194	0.0444512	1.16467	0.244388	0.981658	0	0	1	0	1	0	1	---	3	0.000651113	0.999481	-0.536094	0.591994	-0.506504	0.612597	1.08523	0	0	1	0	1	0	1	---	4	-0.74453	0.4567	-0.999235	0.317885	-0.894403	0.371288	1.10434	0	0	1	0	1
1193	CLIC2	chloride intracellular channel 2	Xq28	0	1166	-0.1767	0.859774	1.19513	0.232275	0.506468	0.612622	1.0135	6	0.651906	0.514585	1.45918	0.144781	0.733796	0.463218	1.03879	1	-0.40057	0.688807	0.294617	0.768338	0.164051	0.869719	---	0	0	1	0	1	0	1	---	423	-0.35838	0.720121	0.698785	0.484823	0.060419	0.951832	1.02067	0	0	1	0	1
1195	CLK1	CDC like kinase 1	2q33.1	0	862	1.98097	0.0478192	1.1042	0.269732	0.953857	0.340351	1.00129	0	0	1	0	1	0	1	---	0	0	1	0	1	0	1	---	0	0	1	0	1	0	1	---	1	0.740334	0.45924	2.75027	0.00604493	2.2604	0.0239774	---	0	0	1	0	1
1196	CLK2	CDC like kinase 2	1q22	0	218	-1.72736	0.0843565	-0.735019	0.462473	-0.515533	0.606276	1.01205	0	0	1	0	1	0	1	---	3	-0.0347684	0.97227	-0.512383	0.608479	-0.232617	0.816099	1.04923	1	-0.649274	0.516284	0.407316	0.683849	0.502446	0.615447	---	1	-1.28747	0.198177	-1.24953	0.211717	-1.42546	0.154287	---	0	0	1	0	1
1198	CLK3	CDC like kinase 3	15q24.1	0	59	-0.12389	0.901423	0.770183	0.441344	0.950554	0.342025	1.00045	3	0.0585071	0.953354	0.233206	0.815642	0.265126	0.790958	1.01833	1	0.900013	0.368292	0.620409	0.535108	0.565907	0.571564	---	0	0	1	0	1	0	1	---	15	-0.713828	0.475471	0.375577	0.707298	0.506325	0.612723	1.07987	0	0	1	0	1
1200	TPP1	tripeptidyl peptidase 1	11p15.4	0	985	4.11039	4.21e-05	0.344107	0.730827	-0.377999	0.705499	1.01278	0	0	1	0	1	0	1	---	2	-0.480101	0.631242	0.500565	0.61677	0.220812	0.825277	---	0	0	1	0	1	0	1	---	8	-0.215143	0.829692	-1.84079	0.0659011	-2.12347	0.0339212	0.713319	0	0	1	0	1
1201	CLN3	CLN3 lysosomal/endosomal transmembrane protein, battenin	16p11.2	0	188	-0.591655	0.554191	-2.20047	0.0279657	-1.76964	0.0770437	0.831507	4	-1.23065	0.218692	-2.6228	0.00883271	-2.626	0.00875083	0.312069	2	1.03509	0.300834	0.219206	0.826527	0.316969	0.751323	---	0	0	1	0	1	0	1	---	0	0	1	0	1	0	1	---	0	0	1	0	1
1203	CLN5	CLN5 intracellular trafficking protein	13q22.3	0	109	-1.36202	0.173444	-0.459483	0.645971	-0.245184	0.806356	1.01102	0	0	1	0	1	0	1	---	1	-0.982952	0.325827	-0.464494	0.642379	-0.543012	0.587224	---	0	0	1	0	1	0	1	---	0	0	1	0	1	0	1	---	0	0	1	0	1
1207	CLNS1A	chloride nucleotide-sensitive channel 1A	11q14.1	0	59	-0.36249	0.717049	0.533888	0.593519	0.870921	0.383974	1.00795	9	0.498203	0.618431	0.713376	0.475753	1.15034	0.250237	1.01011	19	-1.02725	0.304509	-0.198795	0.842457	-0.282773	0.7774	1.05508	0	0	1	0	1	0	1	---	6	-1.1163	0.264512	0.389756	0.696787	0.446305	0.655459	1.07828	0	0	1	0	1
1208	CLPS	colipase	6p21.31	0	1175	2.15243	0.0315596	3.71856	0.000209703	3.74469	0.000189294	0.045265	0	0	1	0	1	0	1	---	903	2.06603	0.0390373	3.73783	0.000194447	3.76527	0.000174526	0.0312878	902	2.08253	0.0375027	3.76102	0.000177464	3.78602	0.000160746	0.0138242	902	2.08253	0.0375027	3.76102	0.000177464	3.78602	0.000160746	0.0251043	0	0	1	0	1
1209	CLPTM1	CLPTM1 regulator of GABA type A receptor forward trafficking	19q13.32	0	709	1.9645	0.0496995	0.723767	0.469351	0.343639	0.731179	1.01328	110	0.902373	0.367037	0.411963	0.680441	0.321606	0.747808	1.02392	4	0.220052	0.825868	0.944706	0.345001	0.919409	0.358069	1.09673	0	0	1	0	1	0	1	---	1	0.383662	0.701296	0.807625	0.419468	0.719084	0.472231	---	0	0	1	0	1
1211	CLTA	clathrin light chain A	9p13.3	0	766	4.64073	3.85e-06	0.0485975	0.961248	-0.451874	0.651442	1.01407	5	1.25707	0.208969	0.137462	0.890689	-0.319172	0.749652	1.02349	0	0	1	0	1	0	1	---	0	0	1	0	1	0	1	---	489	8.56751	3.16e-17	1.44919	0.147548	0.778808	0.436248	1.10196	0	0	1	0	1
1212	CLTB	clathrin light chain B	5q35.2	0	887	0.223515	0.823172	-0.709953	0.477873	-1.03936	0.298851	0.992967	3	0.16234	0.871065	-1.47614	0.14017	-1.49168	0.13605	0.908856	4	-1.96688	0.0494236	-1.66786	0.0956065	-1.35106	0.176935	1.02572	0	0	1	0	1	0	1	---	1	1.15079	0.250046	0.436031	0.662893	-0.00983907	0.992151	---	0	0	1	0	1
1213	CLTC	clathrin heavy chain	17q23.1	1	880	0.442015	0.658557	1.30015	0.193803	0.654532	0.512896	1.01799	1	-0.54697	0.5845	-0.0722911	0.942382	-0.112617	0.910353	---	0	0	1	0	1	0	1	---	0	0	1	0	1	0	1	---	760	0.30856	0.757709	0.965856	0.334313	0.258002	0.79645	1.05375	0	0	1	0	1
1215	CMA1	chymase 1	14q12	0	567	0.136052	0.891802	0.409333	0.682369	0.496672	0.619512	1.01336	0	0	1	0	1	0	1	---	221	-0.501621	0.616025	0.115823	0.907812	0.0493906	0.960616	1.01555	0	0	1	0	1	0	1	---	4	-0.599418	0.549006	-0.556142	0.578218	-0.347348	0.728391	1.06023	0	0	1	0	1
1230	CCR1	C-C motif chemokine receptor 1	3p21.31	0	290	-2.00406	0.0452852	-1.06333	0.28785	-1.64394	0.100454	0.866603	0	0	1	0	1	0	1	---	2	0.809463	0.418408	1.1597	0.246405	0.673544	0.500733	---	0	0	1	0	1	0	1	---	1	0.445722	0.655877	0.147379	0.882858	0.691571	0.489342	---	0	0	1	0	1
1232	CCR3	C-C motif chemokine receptor 3	3p21.31	0	268	0.0179921	0.985648	0.383441	0.701461	0.371221	0.710539	1.01418	3	-0.595866	0.551376	-0.609301	0.542441	-0.745965	0.455837	1.03794	1	-0.558478	0.576621	-0.678262	0.497738	-0.710215	0.477711	---	0	0	1	0	1	0	1	---	1	0.627749	0.530286	0.735021	0.462472	0.787979	0.430867	---	0	0	1	0	1
1233	CCR4	C-C motif chemokine receptor 4	3p22.3	1	1181	1.75246	0.0799467	0.699512	0.484369	0.348727	0.727356	1.01306	0	0	1	0	1	0	1	---	4	0.454079	0.649853	0.373325	0.708973	0.611756	0.540816	1.09985	0	0	1	0	1	0	1	---	9	0.081004	0.935452	0.643219	0.520206	0.126844	0.899086	1.03103	0	0	1	0	1
1234	CCR5	C-C motif chemokine receptor 5	3p21.31	0	292	-1.42626	0.154051	-1.24318	0.214047	-2.10687	0.0353388	0.688657	1	-0.21285	0.831479	-0.259408	0.795365	-0.0824307	0.934318	---	1	0.180128	0.857082	0.328901	0.742289	0.31899	0.74979	---	0	0	1	0	1	0	1	---	79	-1.90898	0.0564995	-1.63789	0.101709	-2.33947	0.0194765	0.566076	1	-0.21285	0.831479	-0.259408	0.795365
1235	CCR6	C-C motif chemokine receptor 6	6q27	0	927	0.101258	0.919362	0.832253	0.405433	0.477866	0.632833	1.01412	8	-1.14606	0.251998	-0.0430957	0.965633	-0.0302185	0.975898	1.00711	729	0.0412081	0.967137	0.554514	0.579332	0.296513	0.76689	1.05547	0	0	1	0	1	0	1	---	329	-0.121808	0.903071	0.697173	0.485831	0.727105	0.467305	1.09866	0	0	1	0	1
1236	CCR7	C-C motif chemokine receptor 7	17q21.2	1	1130	-1.18372	0.236754	2.1033	0.0356497	1.62581	0.104255	0.86713	0	0	1	0	1	0	1	---	1	-0.0287261	0.977088	0.607643	0.54354	0.498989	0.61788	---	0	0	1	0	1	0	1	---	1	2.26047	0.0239683	1.86419	0.062541	2.32204	0.0203994	---	0	0	1	0	1
1237	CCR8	C-C motif chemokine receptor 8	3p22.2	0	55	-0.546977	0.584495	0.5579	0.577018	0.239996	0.810375	1.01087	0	0	1	0	1	0	1	---	1	0.169138	0.865716	0.598266	0.549777	0.520314	0.602942	---	0	0	1	0	1	0	1	---	0	0	1	0	1	0	1	---	0	0	1	0	1
1238	ACKR2	atypical chemokine receptor 2	3p22.1	0	1165	0.237727	0.812133	1.04919	0.294304	0.869171	0.38493	1.00896	3	0.349857	0.726507	-0.767156	0.443141	-0.886544	0.375504	1.0289	1161	0.319269	0.749578	1.22643	0.220279	1.06386	0.287608	1.08617	0	0	1	0	1	0	1	---	1	0.952301	0.341133	0.299314	0.764753	0.322407	0.747201	---	0	0	1	0	1
1240	CMKLR1	chemerin chemokine-like receptor 1	12q23.3	0	100	-1.51956	0.128882	-0.281607	0.778294	-0.484444	0.62816	1.01421	0	0	1	0	1	0	1	---	7	0.111833	0.910974	0.316777	0.751468	0.0276314	0.977961	1.01191	0	0	1	0	1	0	1	---	0	0	1	0	1	0	1	---	0	0	1	0	1
1241	LTB4R	leukotriene B4 receptor	14q12	0	625	-0.182611	0.855134	0.853834	0.393369	0.738346	0.46045	1.01402	0	0	1	0	1	0	1	---	1	0.412448	0.680084	0.866827	0.386212	1.15658	0.247676	---	0	0	1	0	1	0	1	---	0	0	1	0	1	0	1	---	0	0	1	0	1
1244	ABCC2	ATP binding cassette subfamily C member 2	10q24.2	0	434	-0.366668	0.71393	1.87336	0.0612644	1.71182	0.0871924	0.846696	2	-0.757003	0.449195	-0.0555721	0.955692	0.0340796	0.972819	---	2	1.08435	0.278426	2.14398	0.0322369	2.05718	0.0398872	---	0	0	1	0	1	0	1	---	2	-0.740444	0.459173	-0.17648	0.859947	-0.27017	0.787076	---	0	0	1	0	1
1258	CNGB1	cyclic nucleotide gated channel subunit beta 1	16q21	0	1012	1.54431	0.122773	0.271323	0.786189	0.048216	0.961552	1.00824	1	-0.307871	0.758233	-0.17475	0.861306	-0.201993	0.839956	---	10	-0.272679	0.785146	-0.543137	0.587137	-0.725512	0.468281	1.10593	0	0	1	0	1	0	1	---	3	0.129422	0.897045	0.0737815	0.941197	0.0718996	0.942694	1.02258	0	0	1	0	1
1259	CNGA1	cyclic nucleotide gated channel subunit alpha 1	4p12	0	27	-0.228821	0.819046	-0.189017	0.850112	-0.145088	0.884666	1.01042	3	0.322517	0.747116	0.564334	0.572633	0.652391	0.514275	1.04957	0	0	1	0	1	0	1	---	0	0	1	0	1	0	1	---	1	0.104738	0.916601	0.259368	0.795396	0.271364	0.786158	---	0	0	1	0	1
1260	CNGA2	cyclic nucleotide gated channel subunit alpha 2	Xq28	0	706	-0.771326	0.440664	-1.3246	0.185557	-1.53459	0.125151	0.893614	0	0	1	0	1	0	1	---	8	-0.249625	0.80292	-0.455024	0.649175	-0.349534	0.726751	1.06029	0	0	1	0	1	0	1	---	1	-0.125513	0.900138	0.0290095	0.976862	0.0988461	0.921277	---	0	0	1	0	1
1261	CNGA3	cyclic nucleotide gated channel subunit alpha 3	2q11.2	0	158	-1.08377	0.278682	-0.0595755	0.952504	-0.134182	0.893282	1.01065	0	0	1	0	1	0	1	---	0	0	1	0	1	0	1	---	0	0	1	0	1	0	1	---	0	0	1	0	1	0	1	---	0	0	1	0	1
1262	CNGA4	cyclic nucleotide gated channel subunit alpha 4	11p15.4	0	1068	0.394776	0.693077	0.403771	0.686454	0.275837	0.782721	1.01104	0	0	1	0	1	0	1	---	2	-0.0886529	0.929372	0.111264	0.911426	0.15667	0.875531	---	0	0	1	0	1	0	1	---	1	0.056761	0.954745	0.230819	0.817495	0.226693	0.820702	---	0	0	1	0	1
1263	PLK3	polo like kinase 3	1p34.1	0	255	0.0658151	0.947536	0.934382	0.350297	1.13208	0.25783	0.987609	0	0	1	0	1	0	1	---	3	-0.318532	0.750136	-0.22985	0.818248	-0.205236	0.837423	1.04673	0	0	1	0	1	0	1	---	18	0.0327388	0.973888	0.620714	0.534907	0.666827	0.505012	1.08715	0	0	1	0	1
1264	CNN1	calponin 1	19p13.2	0	782	3.40703	0.000678207	-0.0247079	0.980292	-0.025209	0.979893	1.00809	0	0	1	0	1	0	1	---	4	-0.900022	0.368287	-0.270656	0.786703	-0.145346	0.884463	1.03439	0	0	1	0	1	0	1	---	78	0.709644	0.478061	-0.344039	0.730878	-0.594637	0.5522	1.08413	0	0	1	0	1
1265	CNN2	calponin 2	19p13.3	0	642	0.436583	0.662492	2.22079	0.0265532	1.59434	0.111126	0.872436	5	-0.460182	0.645468	0.736934	0.461308	0.721859	0.470524	1.04382	0	0	1	0	1	0	1	---	0	0	1	0	1	0	1	---	4	1.03012	0.303159	1.65848	0.0974845	0.966559	0.333962	1.09449	0	0	1	0	1
1266	CNN3	calponin 3	1p21.3	0	403	1.04408	0.296656	0.988089	0.32331	0.566467	0.571184	1.01542	0	0	1	0	1	0	1	---	17	0.794752	0.426913	0.969189	0.332648	1.07552	0.282361	1.0826	0	0	1	0	1	0	1	---	0	0	1	0	1	0	1	---	0	0	1	0	1
1267	CNP	2',3'-cyclic nucleotide 3' phosphodiesterase	17q21.2	0	1136	0.116477	0.907294	-1.03924	0.298903	-1.58152	0.114025	0.877198	0	0	1	0	1	0	1	---	0	0	1	0	1	0	1	---	0	0	1	0	1	0	1	---	11	-0.901553	0.367473	-0.299751	0.764419	-0.155842	0.876184	1.03612	0	0	1	0	1
1268	CNR1	cannabinoid receptor 1	6q15	0	155	-1.8329	0.0670614	-1.605	0.10876	-1.76149	0.078413	0.831815	1	-0.366256	0.714238	-0.0452341	0.963928	-0.0435973	0.965233	---	2	-0.792791	0.428054	-0.279224	0.780122	-0.184618	0.85356	---	0	0	1	0	1	0	1	---	79	-1.667	0.0957713	-1.257	0.209	-1.38965	0.164897	1.06065	0	0	1	0	1
1269	CNR2	cannabinoid receptor 2	1p36.11	0	1195	-0.941671	0.346548	0.703849	0.481665	0.641591	0.521263	1.01787	4	-0.879581	0.37926	-0.294182	0.76867	-0.303074	0.761886	1.02485	15	-1.61837	0.105842	-0.363756	0.716105	-0.265444	0.790714	1.05357	0	0	1	0	1	0	1	---	10	0.0244579	0.980491	0.601277	0.54777	0.604699	0.545495	1.08552	0	0	1	0	1
1270	CNTF	ciliary neurotrophic factor	11q12.1	0	989	0.481049	0.630568	-0.671453	0.502062	-0.613254	0.539826	1.01709	0	0	1	0	1	0	1	---	1	-0.412045	0.680379	0.109226	0.913042	0.198128	0.842979	---	0	0	1	0	1	0	1	---	25	-1.06983	0.28491	-0.526676	0.598517	-0.391694	0.695355	1.0683	0	0	1	0	1
1271	CNTFR	ciliary neurotrophic factor receptor	9p13.3	0	1169	-0.114975	0.908484	-0.747723	0.454775	-0.736262	0.461717	1.01428	0	0	1	0	1	0	1	---	1103	-0.314785	0.752979	-0.978844	0.327856	-0.945474	0.34461	1.09815	0	0	1	0	1	0	1	---	0	0	1	0	1	0	1	---	0	0	1	0	1
1272	CNTN1	contactin 1	12q12	0	436	-2.19954	0.0280275	-0.523877	0.600461	-0.417813	0.676159	1.01364	155	-3.28839	0.00103645	-0.510134	0.610052	-0.440682	0.659523	1.03683	21	-0.0583263	0.953498	0.0261283	0.979159	-0.0776533	0.938117	1.02227	0	0	1	0	1	0	1	---	0	0	1	0	1	0	1	---	0	0	1	0	1
1277	COL1A1	collagen type I alpha 1 chain	17q21.33	1	335	3.03149	0.00248495	1.84074	0.0659092	1.08863	0.276537	0.988199	0	0	1	0	1	0	1	---	4	0.826299	0.408797	1.31477	0.188842	0.921186	0.357141	1.09644	0	0	1	0	1	0	1	---	0	0	1	0	1	0	1	---	0	0	1	0	1
1278	COL1A2	collagen type I alpha 2 chain	7q21.3	0	1135	1.5496	0.121498	1.50533	0.132505	0.81565	0.414864	1.0095	1	0.784002	0.433192	-0.164219	0.869587	-0.289736	0.772069	---	2	0.328306	0.742737	0.554723	0.579188	0.378382	0.705215	---	0	0	1	0	1	0	1	---	1	0.715871	0.474208	1.95023	0.0513836	1.38021	0.167781	---	0	0	1	0	1
1280	COL2A1	collagen type II alpha 1 chain	12q13.11	1	627	-1.53857	0.124169	0.398854	0.690072	0.4251	0.670841	1.01308	0	0	1	0	1	0	1	---	0	0	1	0	1	0	1	---	0	0	1	0	1	0	1	---	0	0	1	0	1	0	1	---	0	0	1	0	1
1281	COL3A1	collagen type III alpha 1 chain	2q32.2	1	422	1.70719	0.0880411	1.34337	0.179409	0.984228	0.325205	0.998047	2	0.187194	0.85154	0.555375	0.578743	0.950774	0.341913	---	4	0.832087	0.405523	0.606914	0.544024	-0.139901	0.888762	1.0337	0	0	1	0	1	0	1	---	0	0	1	0	1	0	1	---	0	0	1	0	1
1282	COL4A1	collagen type IV alpha 1 chain	13q34	0	298	0.0961793	0.923394	0.286621	0.774452	0.111888	0.910931	1.01075	17	0.400378	0.688949	-0.139706	0.888916	-0.28381	0.776605	1.01893	1	0.683542	0.494395	0.792661	0.428134	0.522712	0.601273	---	0	0	1	0	1	0	1	---	2	0.60285	0.546721	-0.444656	0.656649	-0.913583	0.361122	---	0	0	1	0	1
1284	COL4A2	collagen type IV alpha 2 chain	13q34	0	298	0.0420054	0.966501	0.32556	0.744815	0.173505	0.862284	1.01086	6	0.395349	0.692655	-0.119608	0.904814	-0.204509	0.837991	1.02332	7	-0.592333	0.553737	-0.348049	0.727865	-0.248845	0.803524	1.05123	0	0	1	0	1	0	1	---	3	-1.94966	0.0514462	-0.887754	0.374853	-1.21463	0.224749	1.09005	0	0	1	0	1
1285	COL4A3	collagen type IV alpha 3 chain	2q36.3	0	792	-0.416339	0.677235	0.367707	0.713157	0.368667	0.712442	1.01394	17	0.33167	0.740195	-0.998333	0.318321	-1.0111	0.312175	1.02184	0	0	1	0	1	0	1	---	0	0	1	0	1	0	1	---	335	-0.649308	0.516262	0.426516	0.669809	0.441131	0.659198	1.07687	0	0	1	0	1
1286	COL4A4	collagen type IV alpha 4 chain	2q36.3	0	792	-0.892453	0.372327	-0.453261	0.650444	-0.372064	0.709912	1.01455	5	1.00114	0.316958	1.47967	0.139228	1.53253	0.125659	0.898946	17	-0.00288725	0.997697	-1.42936	0.153164	-1.42342	0.154878	1.00909	0	0	1	0	1	0	1	---	5	-1.57231	0.11614	-0.590393	0.55504	-0.817745	0.413667	1.1002	0	0	1	0	1
1287	COL4A5	collagen type IV alpha 5 chain	Xq22.3	0	91	1.98846	0.0469851	0.391808	0.695271	0.335037	0.737656	1.01278	4	1.02386	0.306104	0.0870281	0.930664	0.0701966	0.944049	1.01327	1	1.39055	0.164618	1.2208	0.222402	1.24057	0.215011	---	0	0	1	0	1	0	1	---	1	1.47525	0.140405	1.34025	0.180422	1.32602	0.18509	---	0	0	1	0	1
1288	COL4A6	collagen type IV alpha 6 chain	Xq22.3	0	91	-1.177	0.239427	-0.933828	0.350582	-0.953358	0.340603	1.00063	2	-0.250389	0.802329	0.111191	0.911484	0.186715	0.851916	---	2	-0.542536	0.587549	-0.385027	0.700287	-0.363303	0.716444	---	0	0	1	0	1	0	1	---	0	0	1	0	1	0	1	---	0	0	1	0	1
1289	COL5A1	collagen type V alpha 1 chain	9q34.3	0	1175	-1.26017	0.207848	-2.10113	0.0358396	-2.37353	0.0177775	0.601032	4	-1.74595	0.0810721	-2.27884	0.0228536	-2.16552	0.0305468	0.542635	4	-0.523785	0.600523	-1.33933	0.180719	-1.08669	0.277397	1.0793	0	0	1	0	1	0	1	---	2	-0.473014	0.636288	-0.0180358	0.985613	-0.299014	0.764982	---	0	0	1	0	1
1290	COL5A2	collagen type V alpha 2 chain	2q32.2	0	423	1.28587	0.198733	1.43697	0.150989	1.30406	0.192467	0.965111	2	1.54501	0.122605	1.10519	0.269299	0.966803	0.33384	---	13	0.521871	0.601855	0.81926	0.412803	0.868979	0.385035	1.10122	1	0.586939	0.557353	1.47457	0.140594	1.46551	0.143047	---	5	1.01341	0.311064	0.729191	0.466028	0.415776	0.677649	1.07581	0	0	1	0	1
1291	COL6A1	collagen type VI alpha 1 chain	21q22.3	0	1124	-0.415024	0.678197	-0.0235802	0.981191	-0.540838	0.588721	1.01241	0	0	1	0	1	0	1	---	826	-0.751697	0.452379	0.202179	0.839811	-0.359407	0.719355	1.06048	0	0	1	0	1	0	1	---	4	0.559867	0.575673	-0.090881	0.927602	-0.108121	0.913918	1.03108	0	0	1	0	1
1292	COL6A2	collagen type VI alpha 2 chain	21q22.3	0	1094	0.520667	0.602694	-0.488012	0.625631	-0.665139	0.506091	1.01768	0	0	1	0	1	0	1	---	4	0.786892	0.431498	0.389796	0.696757	0.383051	0.701751	1.06368	0	0	1	0	1	0	1	---	27	-0.378401	0.705199	-1.23462	0.217215	-1.18955	0.234461	1.09065	0	0	1	0	1
1293	COL6A3	collagen type VI alpha 3 chain	2q37.3	0	213	-0.836935	0.402794	1.02561	0.305285	0.467636	0.640131	1.014	9	-1.37884	0.168197	0.119038	0.905265	0.365668	0.714678	1.02625	0	0	1	0	1	0	1	---	0	0	1	0	1	0	1	---	0	0	1	0	1	0	1	---	0	0	1	0	1
1294	COL7A1	collagen type VII alpha 1 chain	3p21.31	0	750	1.37214	0.170273	0.419466	0.674951	0.443336	0.657604	1.01315	0	0	1	0	1	0	1	---	2	-0.936532	0.349185	-1.46536	0.143086	-1.29037	0.197175	---	0	0	1	0	1	0	1	---	0	0	1	0	1	0	1	---	0	0	1	0	1
1295	COL8A1	collagen type VIII alpha 1 chain	3q12.1	0	1176	0.164572	0.869308	2.41174	0.0160273	2.46242	0.0139416	0.562467	0	0	1	0	1	0	1	---	4	0.073628	0.941319	1.01422	0.310683	0.776367	0.437687	1.10656	0	0	1	0	1	0	1	---	0	0	1	0	1	0	1	---	0	0	1	0	1
1296	COL8A2	collagen type VIII alpha 2 chain	1p34.3	0	1063	-2.70602	0.00690475	-0.0180667	0.985589	0.24659	0.805268	1.0112	3	-0.774934	0.438529	0.0228385	0.981783	0.251518	0.801457	1.01803	1	-0.965661	0.334406	-0.234983	0.814262	-0.2186	0.826999	---	0	0	1	0	1	0	1	---	1	-0.266955	0.789549	-0.653984	0.513249	-0.880681	0.378669	---	0	0	1	0	1
1297	COL9A1	collagen type IX alpha 1 chain	6q13	0	493	0.693462	0.488152	1.48203	0.138597	1.49858	0.13425	0.912599	0	0	1	0	1	0	1	---	2	-0.141949	0.887143	0.282847	0.777343	0.527504	0.597943	---	0	0	1	0	1	0	1	---	2	-0.424055	0.671601	-0.845624	0.397933	-0.770668	0.441057	---	0	0	1	0	1
1298	COL9A2	collagen type IX alpha 2 chain	1p34.2	0	202	-2.33044	0.0199456	-1.18645	0.235682	-1.03675	0.300066	0.992694	0	0	1	0	1	0	1	---	0	0	1	0	1	0	1	---	0	0	1	0	1	0	1	---	6	0.727018	0.467355	-0.249706	0.802858	-0.116964	0.906908	1.03092	0	0	1	0	1
1299	COL9A3	collagen type IX alpha 3 chain	20q13.33	0	1145	-1.03183	0.302357	0.0024983	0.998007	0.190678	0.848811	1.0106	1	-0.680029	0.496615	-0.260878	0.794232	-0.496898	0.619353	---	92	-0.159137	0.873587	0.656862	0.511397	0.604199	0.545827	1.09778	0	0	1	0	1	0	1	---	2	2.23163	0.0258211	-0.251185	0.801714	-0.292152	0.770222	---	0	0	1	0	1
1300	COL10A1	collagen type X alpha 1 chain	6q22.1	0	137	-3.29671	0.00100652	0.0705299	0.943784	0.00252571	0.997985	1.00809	1	-0.343989	0.730914	0.403921	0.686344	0.296945	0.766561	---	2	-0.72383	0.469309	0.29183	0.770467	0.194558	0.845772	---	0	0	1	0	1	0	1	---	1	-0.510583	0.609736	-0.754517	0.450688	-0.649292	0.516275	---	0	0	1	0	1
1301	COL11A1	collagen type XI alpha 1 chain	1p21.1	0	690	-5.86343	5.84e-09	0.0850223	0.932258	-0.359182	0.719523	1.01433	2	-0.323454	0.746407	-1.13305	0.25742	-1.54627	0.122306	---	2	0.142477	0.886727	1.31085	0.190163	1.00417	0.315502	---	0	0	1	0	1	0	1	---	2	-0.388289	0.69787	0.0384726	0.969317	0.110842	0.91176	---	0	0	1	0	1
1302	COL11A2	collagen type XI alpha 2 chain	6p21.32	0	1215	-1.77686	0.0758415	-1.12494	0.260842	-1.12534	0.260671	0.988432	2	-0.743735	0.45718	-0.647844	0.517211	-0.411106	0.681069	---	2	-0.38773	0.698284	-0.135928	0.891902	-0.046195	0.963163	---	0	0	1	0	1	0	1	---	475	-1.54586	0.1224	-1.25779	0.208715	-1.27461	0.202696	1.08957	0	0	1	0	1
1303	COL12A1	collagen type XII alpha 1 chain	6q13	0	262	-4.0408	5.66e-05	0.231816	0.816721	-0.399773	0.689396	1.01272	1	1.00584	0.314691	1.32462	0.185553	1.30959	0.19059	---	86	-4.03977	5.69e-05	-0.106546	0.915167	-0.715715	0.474308	1.10386	0	0	1	0	1	0	1	---	7	-1.00543	0.314892	-0.602686	0.546833	-0.663517	0.507129	1.08731	0	0	1	0	1
1305	COL13A1	collagen type XIII alpha 1 chain	10q22.1	0	806	2.43464	0.0150496	-0.0982001	0.92179	-0.273796	0.784289	1.0109	1	0.421697	0.673321	0.721122	0.470976	0.60839	0.543046	---	0	0	1	0	1	0	1	---	0	0	1	0	1	0	1	---	2	1.20199	0.229602	0.789352	0.430064	0.888716	0.374336	---	0	0	1	0	1
1306	COL15A1	collagen type XV alpha 1 chain	9q22.33	0	879	-0.479452	0.631703	1.16151	0.245669	0.909765	0.363131	1.00434	0	0	1	0	1	0	1	---	0	0	1	0	1	0	1	---	0	0	1	0	1	0	1	---	1	-1.39565	0.163076	-1.75653	0.0792554	-1.80776	0.0708968	---	0	0	1	0	1
1307	COL16A1	collagen type XVI alpha 1 chain	1p35.2	0	124	-0.186143	0.852364	0.264949	0.791095	-0.189556	0.849689	1.0108	0	0	1	0	1	0	1	---	4	-0.648744	0.516626	-0.59191	0.554023	-0.765415	0.444177	1.10946	0	0	1	0	1	0	1	---	0	0	1	0	1	0	1	---	0	0	1	0	1
1308	COL17A1	collagen type XVII alpha 1 chain	10q24.33	0	352	0.703364	0.481963	1.00896	0.313198	0.97173	0.331383	0.999504	0	0	1	0	1	0	1	---	1	0.0499072	0.960205	0.656898	0.511374	0.51104	0.609418	---	0	0	1	0	1	0	1	---	4	-1.02027	0.307801	-0.068902	0.945079	-0.046442	0.962966	1.01624	0	0	1	0	1
1310	COL19A1	collagen type XIX alpha 1 chain	6q13	0	507	-0.163511	0.870144	0.292393	0.770037	0.341765	0.732588	1.01321	193	-0.119707	0.904735	0.823864	0.410182	0.815703	0.414834	1.0296	5	-0.891183	0.373007	-0.262383	0.793072	-0.271736	0.785873	1.05329	0	0	1	0	1	0	1	---	1	-0.216598	0.828558	0.123227	0.901948	0.10903	0.913197	---	0	0	1	0	1
1311	COMP	cartilage oligomeric matrix protein	19p13.11	0	641	-1.25163	0.210946	-0.238923	0.811207	-0.46228	0.643965	1.0135	1	-0.536727	0.591555	-0.660582	0.509008	-0.669702	0.503179	---	2	0.728595	0.46639	0.953076	0.340745	0.847531	0.39687	---	1	-0.536727	0.591555	-0.660582	0.509008	-0.669702	0.503179	---	4	-1.65177	0.0988398	-1.72712	0.0844065	-1.67266	0.0946583	0.949257	0	0	1	0	1
1312	COMT	catechol-O-methyltransferase	22q11.21	0	729	-1.25573	0.209456	-0.483507	0.628825	0.311414	0.755541	1.01168	0	0	1	0	1	0	1	---	8	-0.880355	0.378841	-0.122705	0.902362	0.452511	0.650984	1.07787	0	0	1	0	1	0	1	---	0	0	1	0	1	0	1	---	0	0	1	0	1
1314	COPA	COPI coat complex subunit alpha	1q23.2	0	1116	-0.774151	0.438992	0.364606	0.715471	0.896684	0.37007	1.0062	0	0	1	0	1	0	1	---	1	0.76364	0.44523	1.19644	0.231762	1.34937	0.177477	---	0	0	1	0	1	0	1	---	5	0.484193	0.628336	0.197599	0.843393	0.0795413	0.936615	1.02586	0	0	1	0	1
1315	COPB1	COPI coat complex subunit beta 1	11p15.2	0	233	-1.33095	0.183456	-0.479005	0.632023	-0.349741	0.726595	1.01347	0	0	1	0	1	0	1	---	4	-0.759778	0.447535	-0.636085	0.524843	-0.844749	0.398421	1.10582	0	0	1	0	1	0	1	---	0	0	1	0	1	0	1	---	0	0	1	0	1
1316	KLF6	KLF transcription factor 6	10p15.1	1	1174	-3.32371	0.000914738	-1.7593	0.078784	-2.06194	0.0394312	0.716126	0	0	1	0	1	0	1	---	3	-1.67581	0.0940332	0.301609	0.763003	0.0995643	0.920707	1.02986	0	0	1	0	1	0	1	---	1	-1.81199	0.0702336	-0.39359	0.693954	-0.249613	0.80293	---	0	0	1	0	1
1317	SLC31A1	solute carrier family 31 member 1	9q32	0	206	-5.57754	3e-08	0.650247	0.515659	0.674028	0.500425	1.01707	1	0.370118	0.711359	1.07074	0.284505	0.846572	0.397405	---	74	-7.16504	1.34e-12	0.466729	0.640779	0.180375	0.856889	1.04158	0	0	1	0	1	0	1	---	1	1.08691	0.277294	1.08374	0.278701	1.12313	0.26161	---	0	0	1	0	1
1318	SLC31A2	solute carrier family 31 member 2	9q32	0	211	0.519014	0.603846	-0.031649	0.974757	0.206352	0.836551	1.011	0	0	1	0	1	0	1	---	23	2.33901	0.0194961	1.14502	0.252431	1.14194	0.253711	1.07326	0	0	1	0	1	0	1	---	64	-1.76427	0.0779375	-0.817406	0.41386	-0.789155	0.430179	1.10159	0	0	1	0	1
1325	CORT	cortistatin	1p36.22	0	502	1.29072	0.197047	0.983334	0.325643	1.35777	0.174796	0.953118	0	0	1	0	1	0	1	---	291	0.906175	0.365023	0.218821	0.826827	0.491488	0.623173	1.08193	0	0	1	0	1	0	1	---	6	3.29933	0.00099725	3.8146	0.00014342	4.10198	4.37605e-05	0.00899239	0	0	1	0	1
1326	MAP3K8	mitogen-activated protein kinase kinase kinase 8	10p11.23	0	760	-0.381311	0.703039	1.18906	0.234653	1.52822	0.126725	0.895381	0	0	1	0	1	0	1	---	3	-0.85714	0.391536	0.163814	0.869905	0.24215	0.808705	1.05023	0	0	1	0	1	0	1	---	8	0.114084	0.90919	0.681955	0.4954	0.904944	0.365679	1.1025	0	0	1	0	1
1327	COX4I1	cytochrome c oxidase subunit 4I1	16q24.1	0	1193	0.527999	0.597597	0.293839	0.768932	-0.342273	0.732206	1.01329	0	0	1	0	1	0	1	---	11	-1.1285	0.259332	-0.830587	0.406374	-1.81192	0.0702513	0.838763	0	0	1	0	1	0	1	---	1	0.984185	0.325221	0.465788	0.641453	0.285178	0.775557	---	0	0	1	0	1
1329	COX5B	cytochrome c oxidase subunit 5B	2q11.2	0	487	1.05935	0.289652	0.075122	0.94013	0.305543	0.760006	1.01146	0	0	1	0	1	0	1	---	14	0.328685	0.74245	-2.96198	0.00311746	-2.89614	0.0038472	0.274217	0	0	1	0	1	0	1	---	1	1.12686	0.260023	0.0716619	0.942883	0.104548	0.916752	---	0	0	1	0	1
1337	COX6A1	cytochrome c oxidase subunit 6A1	12q24.31	0	72	0.218773	0.826863	0.193217	0.846822	0.878122	0.380056	1.00676	0	0	1	0	1	0	1	---	3	-0.495749	0.620161	0.489558	0.624537	0.58711	0.557242	1.09705	0	0	1	0	1	0	1	---	3	-1.00771	0.313794	-0.670931	0.502395	0.258337	0.796192	1.05424	0	0	1	0	1
1339	COX6A2	cytochrome c oxidase subunit 6A2	16p11.2	0	47	0.919135	0.358207	0.524351	0.600132	0.517877	0.604641	1.01241	0	0	1	0	1	0	1	---	1	-0.502004	0.615756	-0.14075	0.888091	-0.116423	0.907337	---	0	0	1	0	1	0	1	---	0	0	1	0	1	0	1	---	0	0	1	0	1
1340	COX6B1	cytochrome c oxidase subunit 6B1	19q13.12	0	725	2.64327	0.0083165	1.35661	0.175161	-0.44575	0.655859	1.01339	0	0	1	0	1	0	1	---	0	0	1	0	1	0	1	---	0	0	1	0	1	0	1	---	6	1.44878	0.147656	1.97813	0.0481452	-0.502334	0.615526	1.08026	0	0	1	0	1
1345	COX6C	cytochrome c oxidase subunit 6C	8q22.2	1	96	-0.33979	0.734073	-1.21704	0.223832	-0.334776	0.737854	1.01287	1	-1.3244	0.185618	-1.40711	0.159656	-1.07662	0.281869	---	0	0	1	0	1	0	1	---	0	0	1	0	1	0	1	---	0	0	1	0	1	0	1	---	0	0	1	0	1
1346	COX7A1	cytochrome c oxidase subunit 7A1	19q13.12	0	711	2.06209	0.0394109	1.41345	0.157785	1.41488	0.157368	0.93686	0	0	1	0	1	0	1	---	8	1.56476	0.117899	2.20772	0.027454	2.48129	0.0132285	0.47287	0	0	1	0	1	0	1	---	0	0	1	0	1	0	1	---	0	0	1	0	1
1347	COX7A2	cytochrome c oxidase subunit 7A2	6q14.1	0	181	0.438699	0.660957	0.586639	0.557558	0.715246	0.474598	1.0166	86	0.415391	0.677929	0.752597	0.451841	0.9089	0.363587	1.02649	0	0	1	0	1	0	1	---	0	0	1	0	1	0	1	---	1	-0.0369426	0.970537	-0.656615	0.511556	-0.547382	0.584219	---	0	0	1	0	1
1349	COX7B	cytochrome c oxidase subunit 7B	Xq21.1	0	999	1.3594	0.174272	2.05786	0.0398216	1.77623	0.0759512	0.831047	0	0	1	0	1	0	1	---	448	1.30443	0.192335	2.11497	0.0346404	1.86524	0.0623954	0.808611	0	0	1	0	1	0	1	---	0	0	1	0	1	0	1	---	0	0	1	0	1
1350	COX7C	cytochrome c oxidase subunit 7C	5q14.3	0	661	-0.565472	0.571857	-0.00239733	0.998088	0.149126	0.881479	1.01085	0	0	1	0	1	0	1	---	5	-0.998693	0.318142	-0.123406	0.901807	-0.335181	0.737548	1.06035	0	0	1	0	1	0	1	---	2	0.570369	0.568533	-0.241581	0.809147	-0.150901	0.88008	---	0	0	1	0	1
1351	COX8A	cytochrome c oxidase subunit 8A	11q13.1	0	1188	0.467019	0.64057	1.41979	0.15593	1.57875	0.114661	0.87885	0	0	1	0	1	0	1	---	1187	0.565185	0.572052	1.5169	0.129559	1.68483	0.0922855	0.910694	0	0	1	0	1	0	1	---	6	-0.549344	0.58287	-0.0946591	0.924602	-0.310441	0.75628	1.06138	0	0	1	0	1
1352	COX10	cytochrome c oxidase assembly factor heme A:farnesyltransferase COX10	17p12	0	1150	1.22386	0.221242	1.43764	0.1508	0.250839	0.801982	1.01061	1	-0.426212	0.670029	0.420367	0.674293	-0.095979	0.923553	---	1	0.152061	0.879164	0.226734	0.82067	-0.167084	0.867333	---	0	0	1	0	1	0	1	---	1066	1.22103	0.222311	1.18265	0.237184	-0.0565142	0.954942	1.01953	0	0	1	0	1
1353	COX11	cytochrome c oxidase copper chaperone COX11	17q22	0	370	-0.674069	0.500396	0.776976	0.437327	-0.127818	0.898315	1.01072	3	-0.157998	0.874485	-0.0987134	0.921382	-1.62469	0.104494	0.857463	1	-0.66921	0.503488	-0.182119	0.85552	-0.265698	0.790518	---	0	0	1	0	1	0	1	---	1	-0.793609	0.427578	-1.01654	0.309581	-1.26957	0.204485	---	0	0	1	0	1
1355	COX15	cytochrome c oxidase assembly homolog COX15	10q24.2	0	454	-0.627583	0.530395	0.564239	0.572698	-0.687792	0.491719	1.01693	0	0	1	0	1	0	1	---	3	-1.32775	0.184509	-0.839728	0.40123	-0.943013	0.345867	1.09831	0	0	1	0	1	0	1	---	2	-0.719331	0.472075	-0.356607	0.721449	-1.39716	0.162627	---	0	0	1	0	1
1356	CP	ceruloplasmin	3q24	0	1161	0.29124	0.770918	-1.79641	0.0726841	-1.71979	0.0857311	0.84538	1	1.69255	0.0907975	0.494701	0.620903	0.590613	0.554892	---	96	1.16047	0.246086	-1.74822	0.0806841	-1.77135	0.0767602	0.864978	0	0	1	0	1	0	1	---	161	-1.06982	0.284913	-1.00908	0.313144	-1.0314	0.302563	1.09685	0	0	1	0	1
1357	CPA1	carboxypeptidase A1	7q32.2	0	61	0.156034	0.876032	0.00372511	0.997028	-0.000131473	0.999895	1.00797	0	0	1	0	1	0	1	---	0	0	1	0	1	0	1	---	0	0	1	0	1	0	1	---	1	-0.220327	0.825653	-0.104477	0.916808	-0.0927363	0.926129	---	0	0	1	0	1
1358	CPA2	carboxypeptidase A2	7q32.2	0	62	-0.300626	0.763751	-0.680454	0.496349	-0.630319	0.528608	1.01665	0	0	1	0	1	0	1	---	1	1.42023	0.155797	-0.724362	0.468986	-0.676187	0.499054	---	0	0	1	0	1	0	1	---	0	0	1	0	1	0	1	---	0	0	1	0	1
1359	CPA3	carboxypeptidase A3	3q24	0	1180	-0.300535	0.76382	0.195551	0.844995	0.372333	0.709711	1.01445	1	-0.641737	0.521165	-0.0878395	0.930019	-0.221396	0.824822	---	484	0.158526	0.874068	-0.368043	0.712907	-0.226027	0.821219	1.04886	0	0	1	0	1	0	1	---	3	-1.25005	0.211522	-2.52394	0.0117342	-2.87257	0.00414405	0.265242	0	0	1	0	1
1360	CPB1	carboxypeptidase B1	3q24	0	1180	-0.175696	0.860562	0.680072	0.496592	0.65867	0.510236	1.01755	131	-0.990346	0.322202	0.831745	0.40572	0.833696	0.40462	1.03345	394	0.301166	0.763339	0.41822	0.675862	0.396049	0.69214	1.06786	0	0	1	0	1	0	1	---	2	-0.378597	0.705053	-0.053321	0.957485	-0.060039	0.952135	---	0	0	1	0	1
1361	CPB2	carboxypeptidase B2	13q14.13	0	213	-0.782363	0.434153	0.0486508	0.961206	0.0728428	0.941943	1.00972	3	-0.648945	0.516496	-0.350721	0.72586	-0.283348	0.776959	1.01883	38	-1.06049	0.289131	0.241754	0.809012	0.220651	0.825402	1.04877	0	0	1	0	1	0	1	---	1	-0.313962	0.753604	0.0927778	0.926096	0.0818096	0.934812	---	0	0	1	0	1
1362	CPD	carboxypeptidase D	17q11.2	0	401	-0.272858	0.785009	-1.47037	0.141725	-1.49793	0.134417	0.913193	2	-0.134667	0.892898	0.123291	0.901897	0.137607	0.890575	---	2	-1.03409	0.301298	-1.36147	0.173623	-1.39151	0.164332	---	0	0	1	0	1	0	1	---	2	0.785784	0.432147	0.511099	0.609377	0.494122	0.621312	---	0	0	1	0	1
1363	CPE	carboxypeptidase E	4q32.3	0	1194	0.331835	0.740071	1.20211	0.229562	1.38798	0.165405	0.944069	2	-0.0388993	0.968977	0.959912	0.337295	0.926514	0.354367	---	2	0.129514	0.896972	0.350435	0.726074	0.483261	0.629	---	0	0	1	0	1	0	1	---	23	-1.00555	0.31483	1.05652	0.290946	0.933398	0.350805	1.09807	0	0	1	0	1
1364	CLDN4	claudin 4	7q11.23	0	1048	0.492961	0.622129	0.793413	0.427696	0.517883	0.604636	1.01248	0	0	1	0	1	0	1	---	34	0.182361	0.85533	1.49639	0.134817	1.39517	0.163226	1.01701	0	0	1	0	1	0	1	---	9	-2.73037	0.00641773	-0.662812	0.50758	-0.5383	0.590471	1.08404	0	0	1	0	1
1365	CLDN3	claudin 3	7q11.23	0	1048	-0.269358	0.7877	-0.384138	0.700945	-0.406985	0.684093	1.01192	0	0	1	0	1	0	1	---	35	-0.992872	0.32097	0.660095	0.509321	0.56445	0.572555	1.09548	0	0	1	0	1	0	1	---	1	-0.303763	0.76136	0.200012	0.841505	-0.0860416	0.931448	---	0	0	1	0	1
1366	CLDN7	claudin 7	17p13.1	0	687	0.61063	0.541559	0.586078	0.557935	0.297547	0.766101	1.01096	0	0	1	0	1	0	1	---	211	-0.666535	0.505196	-0.671909	0.501772	-0.938739	0.348056	1.0976	0	0	1	0	1	0	1	---	0	0	1	0	1	0	1	---	0	0	1	0	1
1368	CPM	carboxypeptidase M	12q15	0	526	-0.589562	0.555594	0.725548	0.468259	1.27538	0.202424	0.970517	416	-0.779547	0.435809	0.822643	0.410876	1.26695	0.205423	1.00966	0	0	1	0	1	0	1	---	0	0	1	0	1	0	1	---	3	-0.860484	0.389692	-1.83444	0.066839	-1.59059	0.11197	0.98535	1	0.397145	0.69133	0.094673	0.924591
1369	CPN1	carboxypeptidase N subunit 1	10q24.2	0	434	-0.244525	0.806865	0.97543	0.329546	0.919522	0.358009	1.00458	1	-0.37684	0.706358	-0.351093	0.725581	-0.543568	0.586841	---	2	-0.469939	0.638483	0.113427	0.909711	-0.0180299	0.985618	---	0	0	1	0	1	0	1	---	1	-0.356131	0.721804	-0.310463	0.756264	-0.0566291	0.95485	---	0	0	1	0	1
1370	CPN2	carboxypeptidase N subunit 2	3q29	0	1177	-0.631944	0.527542	-0.266401	0.789976	-0.307771	0.75831	1.01155	0	0	1	0	1	0	1	---	531	-0.421638	0.673364	-0.201479	0.840358	-0.236549	0.813047	1.04919	0	0	1	0	1	0	1	---	2	-0.489795	0.624367	-0.0492748	0.960709	-0.125404	0.900225	---	0	0	1	0	1
1371	CPOX	coproporphyrinogen oxidase	3q11.2	0	1197	3.95775	8e-05	1.47681	0.139992	1.72145	0.0854309	0.844596	1	1.0915	0.27527	1.27754	0.20166	0.896959	0.369923	---	235	3.66831	0.000254716	1.19502	0.232319	1.20971	0.226631	1.06451	0	0	1	0	1	0	1	---	0	0	1	0	1	0	1	---	0	0	1	0	1
1373	CPS1	carbamoyl-phosphate synthase 1	2q34	0	37	-1.27843	0.201343	-2.18812	0.028855	-2.16909	0.030274	0.672117	4	-0.974416	0.330044	-2.1985	0.0281056	-2.15907	0.0310447	0.545352	2	-0.43949	0.660385	-0.248109	0.804093	-0.247554	0.804523	---	0	0	1	0	1	0	1	---	0	0	1	0	1	0	1	---	0	0	1	0	1
1374	CPT1A	carnitine palmitoyltransferase 1A	11q13.3	0	964	3.55714	0.000389341	-0.18913	0.850023	-0.433603	0.664656	1.01415	2	0.672839	0.501178	-0.54601	0.585162	-0.583297	0.559804	---	0	0	1	0	1	0	1	---	0	0	1	0	1	0	1	---	1	-0.17645	0.85997	-0.732775	0.46384	-0.813454	0.416121	---	0	0	1	0	1
1375	CPT1B	carnitine palmitoyltransferase 1B	22q13.33	0	63	0.0521392	0.958426	0.528644	0.597151	0.273544	0.784483	1.01081	0	0	1	0	1	0	1	---	0	0	1	0	1	0	1	---	0	0	1	0	1	0	1	---	14	0.0906443	0.92779	0.439524	0.660362	0.231699	0.816812	1.05112	0	0	1	0	1
1376	CPT2	carnitine palmitoyltransferase 2	1p32.3	0	467	-0.756667	0.449396	-0.71116	0.477125	-1.29503	0.195562	0.966691	0	0	1	0	1	0	1	---	294	-0.742983	0.457636	-0.518791	0.604003	-1.03373	0.301474	1.09217	0	0	1	0	1	0	1	---	1	-0.512314	0.608524	-1.09588	0.273351	-0.955838	0.339349	---	0	0	1	0	1
1378	CR1	complement C3b/C4b receptor 1 (Knops blood group)	1q32.2	0	1078	1.16186	0.245522	0.375197	0.707581	-0.416632	0.677023	1.01368	29	-0.344851	0.730266	0.733082	0.463653	0.104523	0.916772	1.01737	6	0.28641	0.774613	0.879299	0.379417	0.472374	0.636747	1.08216	0	0	1	0	1	0	1	---	48	-1.05963	0.289525	1.04267	0.297312	0.377972	0.705519	1.06615	0	0	1	0	1
1379	CR1L	complement C3b/C4b receptor 1 like	1q32.2	0	1077	-1.47827	0.139594	-0.468164	0.639753	-0.552198	0.580917	1.01357	48	-0.62989	0.528885	0.406149	0.684706	0.368298	0.712717	1.02686	2	0.047762	0.961914	0.494476	0.621062	0.434664	0.663885	---	0	0	1	0	1	0	1	---	2	0.109064	0.91317	0.771917	0.440317	0.850293	0.395334	---	0	0	1	0	1
1380	CR2	complement C3d receptor 2	1q32.2	0	1078	-0.437259	0.662001	-1.1951	0.232287	-1.65191	0.0988186	0.863525	1	-0.55532	0.578778	-0.191701	0.848009	-0.338267	0.735222	---	763	-1.45317	0.146436	-2.25373	0.0243948	-2.59679	0.00952644	0.408394	0	0	1	0	1	0	1	---	27	-0.274915	0.783428	0.977816	0.328365	0.410135	0.681781	1.07523	0	0	1	0	1
1381	CRABP1	cellular retinoic acid binding protein 1	15q25.1	0	531	-0.710902	0.477281	-0.462801	0.643592	-0.394339	0.693402	1.01251	0	0	1	0	1	0	1	---	1	0.120978	0.903729	-1.15776	0.247195	-1.18429	0.236535	---	0	0	1	0	1	0	1	---	0	0	1	0	1	0	1	---	0	0	1	0	1
1382	CRABP2	cellular retinoic acid binding protein 2	1q23.1	0	1206	0.532904	0.594198	2.6991	0.00705139	2.5612	0.0105541	0.508992	11	0.819437	0.412698	1.73849	0.0823836	1.63845	0.101593	0.851335	2	0.949595	0.342507	2.1316	0.0332442	2.11227	0.0348719	---	0	0	1	0	1	0	1	---	0	0	1	0	1	0	1	---	0	0	1	0	1
1384	CRAT	carnitine O-acetyltransferase	9q34.11	0	1158	-0.548866	0.583198	0.630689	0.528365	0.501107	0.616389	1.01396	1	0.911944	0.361979	0.424783	0.671071	0.542586	0.587517	---	1	1.82238	0.0686435	0.746477	0.455527	0.702417	0.482557	---	0	0	1	0	1	0	1	---	5	-0.342432	0.732085	-1.26725	0.205315	-1.1808	0.237919	1.09027	0	0	1	0	1
1385	CREB1	cAMP responsive element binding protein 1	2q33.3	1	1146	1.06472	0.287213	0.154344	0.877365	-0.693747	0.487977	1.01615	1	-1.06369	0.287679	-0.387331	0.698581	-0.314607	0.753116	---	273	2.20189	0.0278604	-1.22487	0.220868	-1.63681	0.101935	0.927054	0	0	1	0	1	0	1	---	1087	0.745283	0.456244	1.05486	0.291706	0.266207	0.790126	1.05624	0	0	1	0	1
1386	ATF2	activating transcription factor 2	2q31.1	0	719	-0.995532	0.319676	-0.150506	0.880391	-0.830363	0.406501	1.01156	4	-0.481413	0.63031	-0.826854	0.408486	-0.69601	0.486559	1.04423	9	0.849387	0.395833	0.967802	0.33334	0.528793	0.597048	1.08966	0	0	1	0	1	0	1	---	2	0.187948	0.850948	0.6649	0.506243	1.21124	0.226045	---	0	0	1	0	1
1387	CREBBP	CREB binding protein	16p13.3	1	170	-0.317991	0.750547	-0.534825	0.592871	-0.19943	0.84196	1.01152	5	1.84487	0.0652998	0.724131	0.469128	0.566253	0.571329	1.05646	3	-1.47455	0.140593	-1.72025	0.0856478	-1.47998	0.139144	0.994175	0	0	1	0	1	0	1	---	27	-1.39104	0.164467	-0.943537	0.345598	-0.203467	0.838805	1.04598	0	0	1	0	1
1388	ATF6B	activating transcription factor 6 beta	6p21.33	0	1216	-1.67579	0.0940371	1.05106	0.293444	1.53988	0.123857	0.890189	0	0	1	0	1	0	1	---	16	-1.39098	0.164486	0.537869	0.590768	0.738415	0.460409	1.10745	0	0	1	0	1	0	1	---	5	-0.655295	0.512402	-0.612811	0.540118	-0.663131	0.507375	1.08705	0	0	1	0	1
1389	CREBL2	cAMP responsive element binding protein like 2	12p13.2	0	1196	0.0827498	0.934064	-0.948043	0.3433	-1.07723	0.281597	0.988886	0	0	1	0	1	0	1	---	1	-1.42876	0.153331	-0.162858	0.870658	-0.279202	0.780139	---	0	0	1	0	1	0	1	---	8	-1.48646	0.137416	-0.922856	0.35627	-0.671532	0.502013	1.08729	0	0	1	0	1
1390	CREM	cAMP responsive element modulator	10p11.21	0	430	-0.477555	0.633053	0.556772	0.577788	0.210675	0.833177	1.01112	3	-0.213721	0.8308	-0.0827591	0.934057	-0.409816	0.682015	1.02627	4	2.49139	0.0128567	2.707	0.00688685	2.63768	0.0084567	0.380455	0	0	1	0	1	0	1	---	55	-2.66503	0.00779997	-1.38507	0.166291	-1.71408	0.0867753	0.919818	0	0	1	0	1
1392	CRH	corticotropin releasing hormone	8q13.1	0	167	2.34913	0.0189768	2.66717	0.00775333	2.69188	0.00720511	0.458173	0	0	1	0	1	0	1	---	70	2.45964	0.0140461	2.80375	0.00513335	2.81963	0.00488802	0.295077	0	0	1	0	1	0	1	---	1	-0.182487	0.855231	-0.10739	0.914498	-0.0926836	0.926171	---	0	0	1	0	1
1393	CRHBP	corticotropin releasing hormone binding protein	5q13.3	0	294	0.172922	0.862742	-0.00110875	0.999116	-0.0643355	0.948714	1.00935	0	0	1	0	1	0	1	---	2	-0.200473	0.841144	0.241217	0.809428	0.0518703	0.958641	---	0	0	1	0	1	0	1	---	9	-0.0578912	0.953845	0.207772	0.835443	0.184022	0.854027	1.04168	0	0	1	0	1
1394	CRHR1	corticotropin releasing hormone receptor 1	17q21.31	0	900	0.881351	0.378302	0.767626	0.442862	0.711562	0.476876	1.01683	1	-0.174488	0.861511	-0.547687	0.58401	-0.542958	0.587261	---	59	1.30648	0.191637	0.994621	0.320123	0.940977	0.346908	1.09896	0	0	1	0	1	0	1	---	2	-0.545481	0.585523	-0.107817	0.914159	-0.288547	0.772979	---	0	0	1	0	1
1395	CRHR2	corticotropin releasing hormone receptor 2	7p14.3	0	869	0.27706	0.781781	0.5989	0.549354	0.517176	0.60513	1.01264	0	0	1	0	1	0	1	---	1	-0.58668	0.557528	-0.225284	0.821797	-0.228644	0.819185	---	0	0	1	0	1	0	1	---	0	0	1	0	1	0	1	---	0	0	1	0	1
1396	CRIP1	cysteine rich protein 1	14q32.33	0	1216	-0.362589	0.716975	-0.760934	0.446848	-0.709242	0.478314	1.01621	0	0	1	0	1	0	1	---	5	-0.658713	0.510205	0.409747	0.682066	0.254151	0.799423	1.05226	0	0	1	0	1	0	1	---	1014	-0.551517	0.581381	-1.64474	0.100289	-1.18695	0.235483	1.0902	0	0	1	0	1
1397	CRIP2	cysteine rich protein 2	14q32.33	0	1216	2.74663	0.00611001	-0.363577	0.716238	-0.317089	0.751232	1.01228	0	0	1	0	1	0	1	---	5	0.651302	0.514975	0.210737	0.833129	0.132724	0.894434	1.03218	0	0	1	0	1	0	1	---	991	1.35513	0.175629	-0.51698	0.605266	-0.0761265	0.939331	1.02443	0	0	1	0	1
1398	CRK	CRK proto-oncogene, adaptor protein	17p13.3	0	1109	1.47092	0.141571	1.71993	0.0857063	1.09497	0.273751	0.988708	0	0	1	0	1	0	1	---	2	1.44099	0.149845	0.617807	0.536821	0.987605	0.323548	---	0	0	1	0	1	0	1	---	12	0.357612	0.720696	0.954515	0.340017	1.07161	0.284112	1.09611	0	0	1	0	1
1399	CRKL	CRK like proto-oncogene, adaptor protein	22q11.21	0	398	0.0823461	0.934385	-0.728704	0.466327	-1.22019	0.222634	0.977578	0	0	1	0	1	0	1	---	2	-1.17125	0.241727	-0.660155	0.509282	-1.17785	0.239091	---	0	0	1	0	1	0	1	---	0	0	1	0	1	0	1	---	0	0	1	0	1
1400	CRMP1	collapsin response mediator protein 1	4p16.2	0	1028	-0.462953	0.643481	-0.273949	0.784171	-0.280086	0.779461	1.01064	38	-1.72951	0.0839718	-0.216728	0.828457	-0.129261	0.897173	1.02021	9	0.36208	0.717355	0.00514885	0.995893	-0.0925734	0.926258	1.02713	8	0.540983	0.588618	-0.0323878	0.974168	-0.169733	0.865249	1.04805	2	-0.107487	0.91442	-0.590108	0.55523	-0.602659	0.546851	---	0	0	1	0	1
1401	CRP	C-reactive protein	1q23.2	0	1203	-0.122123	0.902822	0.339852	0.734028	0.300374	0.763945	1.01119	0	0	1	0	1	0	1	---	2	-0.531445	0.595208	-0.0925956	0.92624	-0.212237	0.831959	---	0	0	1	0	1	0	1	---	1088	0.110132	0.912323	0.665097	0.506117	0.621663	0.534283	1.08779	0	0	1	0	1
1404	HAPLN1	hyaluronan and proteoglycan link protein 1	5q14.3	0	468	-0.708593	0.478713	-0.0610434	0.951335	-0.0319521	0.974516	1.0077	2	1.83655	0.0665199	0.931058	0.352013	0.984411	0.325114	---	6	0.606356	0.544391	0.318276	0.750331	0.307555	0.758475	1.05692	0	0	1	0	1	0	1	---	104	-0.805938	0.420436	0.256729	0.797432	0.284329	0.776208	1.06162	0	0	1	0	1
1406	CRX	cone-rod homeobox	19q13.33	0	431	-0.0538984	0.957025	0.621976	0.534077	0.656341	0.511732	1.01841	0	0	1	0	1	0	1	---	5	0.068043	0.945763	0.258826	0.795814	0.247651	0.804448	1.05139	0	0	1	0	1	0	1	---	253	-0.0446301	0.964409	0.663052	0.507426	0.721152	0.470958	1.09712	0	0	1	0	1
1407	CRY1	cryptochrome circadian regulator 1	12q23.3	0	73	0.207408	0.835726	0.372475	0.709606	0.36686	0.713789	1.01453	1	-0.537922	0.590729	-0.456161	0.648358	-0.474348	0.635339	---	2	1.36959	0.171069	0.701414	0.483182	0.571891	0.567504	---	0	0	1	0	1	0	1	---	1	1.14129	0.253976	0.931301	0.351887	0.730454	0.465257	---	0	0	1	0	1
1408	CRY2	cryptochrome circadian regulator 2	11p11.2	0	981	1.45573	0.145725	0.493911	0.621461	0.316989	0.751308	1.01227	0	0	1	0	1	0	1	---	59	-0.941454	0.346659	0.292892	0.769656	-0.43829	0.661256	1.07531	0	0	1	0	1	0	1	---	0	0	1	0	1	0	1	---	0	0	1	0	1
1409	CRYAA	crystallin alpha A	21q22.3	0	986	0.880858	0.378569	0.717776	0.473037	0.709373	0.478232	1.01623	0	0	1	0	1	0	1	---	8	-0.892517	0.372292	-0.112578	0.910384	-0.136611	0.891362	1.03276	0	0	1	0	1	0	1	---	0	0	1	0	1	0	1	---	0	0	1	0	1
1410	CRYAB	crystallin alpha B	11q23.1	0	91	-1.30536	0.192016	-0.438719	0.660945	-0.78857	0.430521	1.01219	0	0	1	0	1	0	1	---	2	-0.315767	0.752234	0.429465	0.667663	0.303839	0.761304	---	0	0	1	0	1	0	1	---	2	0.000821729	0.999344	0.185283	0.853039	0.0303332	0.975806	---	0	0	1	0	1
1411	CRYBA1	crystallin beta A1	17q11.2	0	885	-0.514785	0.606797	-0.797996	0.425032	-0.675845	0.499271	1.01715	0	0	1	0	1	0	1	---	0	0	1	0	1	0	1	---	0	0	1	0	1	0	1	---	17	-1.29071	0.19705	-1.22069	0.222447	-1.19885	0.230827	1.09063	0	0	1	0	1
1412	CRYBA2	crystallin beta A2	2q35	0	893	0.112605	0.910363	-0.527937	0.597642	-0.549546	0.582734	1.01327	0	0	1	0	1	0	1	---	0	0	1	0	1	0	1	---	0	0	1	0	1	0	1	---	5	0.673036	0.501053	0.232473	0.816211	0.211556	0.83249	1.04759	0	0	1	0	1
1413	CRYBA4	crystallin beta A4	22q12.1	0	983	-0.501602	0.616038	-0.936916	0.348992	-0.933483	0.350761	1.00026	0	0	1	0	1	0	1	---	1	-0.379398	0.704458	-0.176741	0.859742	-0.152574	0.878761	---	0	0	1	0	1	0	1	---	3	0.356393	0.721608	0.6646	0.506435	0.701175	0.483331	1.09672	0	0	1	0	1
1414	CRYBB1	crystallin beta B1	22q12.1	0	983	-1.03867	0.299164	-0.594086	0.552567	-0.643007	0.520344	1.01772	0	0	1	0	1	0	1	---	3	-0.179147	0.857852	-0.333861	0.738543	-0.0115803	0.990762	1.00988	1	-0.585141	0.558561	-0.621413	0.534447	-0.394873	0.693008	---	0	0	1	0	1	0	1	---	0	0	1	0	1
1415	CRYBB2	crystallin beta B2	22q11.23	0	932	1.22336	0.221429	1.0628	0.288087	0.930943	0.352073	1.00052	12	0.979078	0.327736	0.376046	0.70695	0.277178	0.781692	1.018	0	0	1	0	1	0	1	---	0	0	1	0	1	0	1	---	905	1.56677	0.117428	1.6573	0.0977226	1.52841	0.126678	1.00323	0	0	1	0	1
1416	CRYBB2P1	crystallin beta B2 pseudogene 1	22q11.23	0	932	0.702162	0.482713	2.40832	0.0161776	1.86515	0.0624068	0.80529	197	0.178033	0.858727	0.0442498	0.964713	0.0163943	0.986923	1.00493	71	0.955168	0.339683	3.50289	0.00047734	3.22111	0.00131167	0.13379	0	0	1	0	1	0	1	---	862	0.72521	0.468463	3.14309	0.00171315	2.37111	0.017894	0.544397	0	0	1	0	1
1417	CRYBB3	crystallin beta B3	22q11.23	0	932	3.35178	0.000827629	2.35636	0.0186165	2.13038	0.0333458	0.68286	0	0	1	0	1	0	1	---	0	0	1	0	1	0	1	---	0	0	1	0	1	0	1	---	910	3.44402	0.000592631	2.05216	0.0403732	1.82059	0.0689209	0.861548	0	0	1	0	1
1418	CRYGA	crystallin gamma A	2q34	0	1146	0.810134	0.418022	0.918985	0.35829	1.00891	0.313222	0.992178	0	0	1	0	1	0	1	---	131	0.885166	0.376242	1.32145	0.186606	1.39697	0.162683	1.01522	0	0	1	0	1	0	1	---	12	-0.511978	0.60876	-1.05258	0.292747	-1.0582	0.290178	1.09711	0	0	1	0	1
1419	CRYGB	crystallin gamma B	2q34	0	1146	-1.16611	0.243797	-0.45462	0.649466	-0.387923	0.698143	1.0128	0	0	1	0	1	0	1	---	131	-1.19798	0.231158	-0.455962	0.648501	-0.316777	0.751468	1.05636	0	0	1	0	1	0	1	---	67	-1.01896	0.308426	-0.489153	0.624824	-0.538852	0.59009	1.08385	0	0	1	0	1
1420	CRYGC	crystallin gamma C	2q33.3	0	1146	-1.1559	0.247951	-0.427298	0.66924	-0.380793	0.703425	1.01317	0	0	1	0	1	0	1	---	131	-1.12216	0.262014	-0.401555	0.688084	-0.301692	0.76294	1.05593	0	0	1	0	1	0	1	---	67	-1.02744	0.304416	-0.427023	0.66944	-0.443852	0.657231	1.07878	0	0	1	0	1
1421	CRYGD	crystallin gamma D	2q33.3	0	1146	-0.594726	0.552137	-0.602998	0.546625	-0.532424	0.594532	1.01307	0	0	1	0	1	0	1	---	124	-0.0124791	0.990045	0.343928	0.730962	0.402407	0.687457	1.06745	0	0	1	0	1	0	1	---	67	-1.35267	0.176414	-1.21735	0.223712	-1.16126	0.24577	1.08959	0	0	1	0	1
1427	CRYGS	crystallin gamma S	3q27.3	0	1203	-1.70931	0.0876481	-0.0882344	0.929705	0.0374046	0.970169	1.00816	0	0	1	0	1	0	1	---	1	3.19716	0.00142361	4.49846	7.52e-06	4.604	4.59134e-06	---	0	0	1	0	1	0	1	---	6	-0.871947	0.383409	0.0233575	0.981369	0.042476	0.966126	1.01509	0	0	1	0	1
1428	CRYM	crystallin mu	16p12.2	0	314	-1.6706	0.0950573	-1.52862	0.126625	-1.78209	0.07499	0.830024	0	0	1	0	1	0	1	---	1	-0.674634	0.500037	-0.822093	0.411189	-0.630645	0.528394	---	0	0	1	0	1	0	1	---	4	-0.523139	0.600973	0.407675	0.683586	0.200834	0.840863	1.04532	0	0	1	0	1
1429	CRYZ	crystallin zeta	1p31.1	0	266	-1.9966	0.0460914	-3.31139	0.000956253	-3.45808	0.000563349	0.0979715	13	-3.4196	0.000647918	-4.38204	1.28e-05	-4.25409	2.26433e-05	0.00357991	4	-0.76476	0.444563	-0.249944	0.802674	-0.395743	0.692366	1.06793	0	0	1	0	1	0	1	---	1	-0.907626	0.364255	-1.16177	0.245562	-1.21063	0.226277	---	0	0	1	0	1
1431	CS	citrate synthase	12q13.3	0	624	-1.61145	0.107341	-0.920385	0.357558	-0.659739	0.509549	1.01768	73	-1.79965	0.0721645	-0.770077	0.441407	-0.614449	0.539037	1.0491	18	2.81844	0.00490402	1.09873	0.272109	1.10289	0.2703	1.07611	0	0	1	0	1	0	1	---	73	-2.0052	0.0451634	-0.984046	0.325293	-0.730584	0.465178	1.10029	0	0	1	0	1
1432	MAPK14	mitogen-activated protein kinase 14	6p21.31	0	1175	-0.699329	0.48448	-0.352956	0.724184	0.344899	0.730231	1.01307	1	-1.30218	0.193101	-0.458435	0.646724	-0.346944	0.728695	---	1	-1.30218	0.193101	-0.458435	0.646724	-0.346944	0.728695	---	0	0	1	0	1	0	1	---	1	-1.30218	0.193101	-0.458435	0.646724	-0.346944	0.728695	---	0	0	1	0	1
1434	CSE1L	chromosome segregation 1 like	20q13.13	0	92	-0.19205	0.847735	-0.0664624	0.947021	0.37175	0.710145	1.01444	2	1.01329	0.311126	1.29326	0.196173	1.47095	0.141569	---	2	-0.237804	0.812073	-1.86624	0.0622541	-1.68835	0.0916066	---	0	0	1	0	1	0	1	---	17	0.737999	0.460657	0.359272	0.719455	1.23831	0.215846	1.09351	0	0	1	0	1
1435	CSF1	colony stimulating factor 1	1p13.3	0	771	-1.21625	0.224126	0.499749	0.617345	0.324211	0.745835	1.01262	21	-0.854676	0.392899	0.0512852	0.959107	0.43846	0.661133	1.03524	0	0	1	0	1	0	1	---	0	0	1	0	1	0	1	---	0	0	1	0	1	0	1	---	0	0	1	0	1
1436	CSF1R	colony stimulating factor 1 receptor	5q32	1	414	-3.3757	0.00075952	-0.532193	0.594692	-0.636222	0.524755	1.01802	34	-2.08536	0.0372449	0.130363	0.896302	0.489367	0.624673	1.04842	4	-0.523565	0.600676	-0.552346	0.580815	-0.408042	0.683317	1.06945	0	0	1	0	1	0	1	---	0	0	1	0	1	0	1	---	0	0	1	0	1
1437	CSF2	colony stimulating factor 2	5q31.1	0	90	-0.392489	0.694766	-0.971128	0.331682	-1.02587	0.305163	0.992535	0	0	1	0	1	0	1	---	2	0.0590408	0.952929	-1.02297	0.306531	-1.0005	0.317272	---	0	0	1	0	1	0	1	---	1	-0.527512	0.597934	-0.52291	0.601134	-0.323178	0.746617	---	0	0	1	0	1
1438	CSF2RA	colony stimulating factor 2 receptor subunit alpha	Xp22.33	0	1186	3.00653	0.00269675	2.40751	0.0162135	1.59557	0.11085	0.871467	461	2.3425	0.0193156	1.60535	0.108683	0.575001	0.5654	1.05495	39	0.799977	0.423881	1.48557	0.137658	1.4498	0.14738	0.999882	0	0	1	0	1	0	1	---	834	1.36424	0.172745	1.75496	0.0795231	1.9369	0.0529955	0.814614	0	0	1	0	1
1439	CSF2RB	colony stimulating factor 2 receptor subunit beta	22q12.3	0	794	-6.74015	2.44e-11	1.73852	0.0823792	1.13018	0.25863	0.987707	0	0	1	0	1	0	1	---	0	0	1	0	1	0	1	---	0	0	1	0	1	0	1	---	2	-0.286547	0.774508	0.632167	0.527399	-0.131502	0.8954	---	0	0	1	0	1
1440	CSF3	colony stimulating factor 3	17q21.1	0	143	0.709846	0.477936	0.42414	0.671541	0.694173	0.48771	1.01614	0	0	1	0	1	0	1	---	2	-0.599872	0.548703	-0.739665	0.45965	-0.59354	0.552933	---	0	0	1	0	1	0	1	---	1	-0.41672	0.676957	-0.0673126	0.946344	-0.0847643	0.932463	---	0	0	1	0	1
1441	CSF3R	colony stimulating factor 3 receptor	1p34.3	1	1067	1.12026	0.262823	1.47662	0.140043	1.93223	0.0535689	0.785267	0	0	1	0	1	0	1	---	2	0.9963	0.319303	1.2521	0.21078	0.981064	0.326761	---	0	0	1	0	1	0	1	---	2	0.240342	0.810106	0.964376	0.335054	0.615582	0.538289	---	0	0	1	0	1
1443	CSH2	chorionic somatomammotropin hormone 2	17q23.3	0	757	-1.20396	0.228839	-0.710585	0.477481	-0.553945	0.579721	1.01379	0	0	1	0	1	0	1	---	129	-1.31747	0.187928	-1.10648	0.268742	-0.986729	0.323977	1.09366	0	0	1	0	1	0	1	---	113	-1.30214	0.193115	-0.915266	0.360238	-0.743304	0.457445	1.10316	0	0	1	0	1
1444	CSHL1	chorionic somatomammotropin hormone like 1	17q23.3	0	757	-3.88369	0.000108419	-1.2736	0.203055	-1.27079	0.204051	0.971423	5	-0.593066	0.553247	-0.0999652	0.920389	-0.0611506	0.95125	1.01184	1	-0.26476	0.791239	3.18e-15	1	-0.00339867	0.997289	---	1	-0.26476	0.791239	3.18e-15	1	-0.00339867	0.997289	---	128	-1.93219	0.0535681	0.0568425	0.95468	0.017451	0.98608	1.01023	0	0	1	0	1
1445	CSK	C-terminal Src kinase	15q24.1	0	56	0.108029	0.91399	-0.0450149	0.964103	0.0919215	0.926776	1.01117	1	-0.0300029	0.97607	0.263661	0.792087	-0.0403975	0.967783	---	14	-0.812458	0.416688	-0.991818	0.321488	-0.719916	0.471719	1.105	0	0	1	0	1	0	1	---	0	0	1	0	1	0	1	---	0	0	1	0	1
1446	CSN1S1	casein alpha s1	4q13.3	0	960	-2.30676	0.0212358	-1.83491	0.0667683	-1.8724	0.0613979	0.80037	0	0	1	0	1	0	1	---	0	0	1	0	1	0	1	---	0	0	1	0	1	0	1	---	4	-0.246231	0.805545	-0.253339	0.80005	-0.282296	0.777766	1.06115	0	0	1	0	1
1447	CSN2	casein beta	4q13.3	0	960	-1.76921	0.0771103	-1.30767	0.191237	-1.39649	0.162828	0.941294	0	0	1	0	1	0	1	---	3	-0.231937	0.816626	-0.191	0.848558	-0.329483	0.741849	1.05754	1	-0.133797	0.893586	-0.0852038	0.932114	-0.304399	0.760877	---	1	-0.133797	0.893586	-0.315682	0.752299	-0.230465	0.817771	---	0	0	1	0	1
1448	CSN3	casein kappa	4q13.3	0	911	0.721895	0.470498	0.775647	0.438112	0.836324	0.403141	1.01142	0	0	1	0	1	0	1	---	5	-0.179769	0.857364	-0.279069	0.78024	-0.190934	0.84861	1.0445	4	-0.129056	0.897334	-0.303174	0.76181	-0.209772	0.833882	1.06638	97	1.19458	0.232486	1.44788	0.147914	1.494	0.135441	1.01369	0	0	1	0	1
1452	CSNK1A1	casein kinase 1 alpha 1	5q32	0	148	-1.07631	0.282002	-0.22378	0.822967	-0.123576	0.901672	1.01108	0	0	1	0	1	0	1	---	3	-0.386895	0.698902	0.656911	0.511365	0.562314	0.574009	1.09543	0	0	1	0	1	0	1	---	4	0.78596	0.432044	0.560291	0.575386	0.232944	0.815845	1.05138	0	0	1	0	1
1453	CSNK1D	casein kinase 1 delta	17q25.3	0	667	0.977369	0.328581	1.1057	0.269079	1.40945	0.158966	0.938345	1	-0.0354511	0.971726	-0.459967	0.645624	-0.0259503	0.979301	---	12	-2.04868	0.0407078	-1.26845	0.204885	-1.08601	0.277697	1.08011	0	0	1	0	1	0	1	---	246	1.55921	0.119206	1.88033	0.060307	2.12886	0.033472	0.715433	0	0	1	0	1
1454	CSNK1E	casein kinase 1 epsilon	22q13.1	0	712	0.273475	0.784534	0.195665	0.844906	0.101683	0.919025	1.01142	21	-0.52161	0.602037	-1.21484	0.224669	-1.37058	0.170767	0.991366	7	-0.440466	0.659678	-1.18504	0.23624	-0.84596	0.397746	1.1055	0	0	1	0	1	0	1	---	9	0.547548	0.584102	1.33257	0.182928	1.20242	0.229442	1.09025	0	0	1	0	1
1455	CSNK1G2	casein kinase 1 gamma 2	19p13.3	0	740	0.497471	0.618947	1.67437	0.094321	2.00614	0.0450685	0.740052	209	0.160472	0.872536	1.48937	0.136657	1.82972	0.0675433	0.739857	1	2.27654	0.0229869	1.39012	0.164754	1.52184	0.128315	---	0	0	1	0	1	0	1	---	6	-1.12135	0.26236	-0.533215	0.593985	-0.413354	0.679422	1.07527	0	0	1	0	1
1456	CSNK1G3	casein kinase 1 gamma 3	5q23.2	0	194	-1.08135	0.279755	-0.446746	0.65514	-0.135617	0.892147	1.01062	1	-0.569847	0.568887	0.0720474	0.942576	0.100149	0.920243	---	3	-1.2488	0.211979	-0.934041	0.350473	-0.151141	0.879891	1.03395	0	0	1	0	1	0	1	---	2	-1.58475	0.113284	-1.3674	0.171757	-0.700021	0.484052	---	0	0	1	0	1
1457	CSNK2A1	casein kinase 2 alpha 1	20p13	0	937	-0.417761	0.676195	-1.04838	0.294676	-0.807615	0.419474	1.00769	4	0.344213	0.730746	-0.837131	0.402687	-0.766094	0.443773	1.03583	10	-0.302754	0.762129	-0.793467	0.427664	-0.195904	0.844719	1.04471	0	0	1	0	1	0	1	---	82	-0.659455	0.509729	-1.27177	0.203704	-1.78157	0.0750757	0.882893	0	0	1	0	1
1459	CSNK2A2	casein kinase 2 alpha 2	16q21	0	1016	-0.0461462	0.963201	-0.302927	0.761999	-1.30534	0.192031	0.963974	20	2.11168	0.0349173	1.30041	0.193714	0.653797	0.51337	1.04908	28	0.606738	0.544138	0.356403	0.721602	-1.11453	0.265278	1.07308	0	0	1	0	1	0	1	---	9	-0.303295	0.761717	-0.917772	0.358925	-1.40867	0.159196	1.05467	0	0	1	0	1
1460	CSNK2B	casein kinase 2 beta	6p21.33	0	1213	0.672504	0.50139	0.080542	0.93582	-0.650848	0.515271	1.01742	0	0	1	0	1	0	1	---	0	0	1	0	1	0	1	---	0	0	1	0	1	0	1	---	5	-0.332133	0.739846	-1.56929	0.116847	-1.72426	0.084921	0.916756	0	0	1	0	1
1462	VCAN	versican	5q14.2	0	426	-3.59736	0.000334371	1.02163	0.307166	0.805176	0.42088	1.00842	1	0.243612	0.807572	0.611455	0.541015	0.552108	0.580978	---	1	0.850798	0.395049	0.278383	0.780767	-0.0971335	0.922637	---	0	0	1	0	1	0	1	---	105	-2.43356	0.0150943	1.68046	0.0931306	1.49551	0.135048	1.01528	0	0	1	0	1
1463	NCAN	neurocan	19p13.11	0	652	-2.09539	0.0363426	0.185294	0.85303	0.222986	0.823585	1.01151	0	0	1	0	1	0	1	---	18	-0.897547	0.369605	0.0548944	0.956232	0.118422	0.905754	1.03206	0	0	1	0	1	0	1	---	4	-0.454571	0.649499	-0.835569	0.403565	-0.768606	0.44228	1.10245	0	0	1	0	1
1464	CSPG4	chondroitin sulfate proteoglycan 4	15q24.2	0	731	0.700483	0.48376	0.854098	0.393223	0.872445	0.383143	1.00772	0	0	1	0	1	0	1	---	6	1.17572	0.239937	1.68152	0.0929252	1.73528	0.0829504	0.890626	0	0	1	0	1	0	1	---	21	0.537793	0.590818	0.279354	0.780022	0.136966	0.891081	1.03094	0	0	1	0	1
1465	CSRP1	cysteine and glycine rich protein 1	1q32.1	0	65	0.233179	0.815662	-0.504099	0.614285	-0.430503	0.666908	1.01462	0	0	1	0	1	0	1	---	0	0	1	0	1	0	1	---	0	0	1	0	1	0	1	---	0	0	1	0	1	0	1	---	0	0	1	0	1
1466	CSRP2	cysteine and glycine rich protein 2	12q21.2	0	168	-0.836536	0.403018	-0.285489	0.77532	-0.323576	0.746316	1.0125	1	-0.677686	0.4981	0.0509613	0.959365	0.0914135	0.927179	---	1	-0.677686	0.4981	0.0509613	0.959365	0.0914135	0.927179	---	0	0	1	0	1	0	1	---	0	0	1	0	1	0	1	---	0	0	1	0	1
1468	SLC25A10	solute carrier family 25 member 10	17q25.3	0	846	-0.0768449	0.93876	-0.190449	0.848989	0.169197	0.86567	1.01059	0	0	1	0	1	0	1	---	90	-3.58733	0.000347354	-0.711224	0.477085	-0.514307	0.607133	1.08596	0	0	1	0	1	0	1	---	3	2.40956	0.0161197	1.85022	0.0645305	1.98329	0.0475651	0.78469	0	0	1	0	1
1469	CST1	cystatin SN	20p11.21	0	812	2.77195	0.00565716	-0.673958	0.500469	-0.811075	0.417485	1.00861	10	-0.362722	0.716875	-1.06115	0.288839	-1.09664	0.273022	1.01564	587	2.69122	0.00721684	-0.618042	0.536666	-0.729207	0.466019	1.10699	3	-0.224891	0.822102	-0.883411	0.377193	-0.930289	0.352411	1.03615	589	2.6456	0.00825977	-0.390908	0.695936	-0.527741	0.597778	1.08269	0	0	1	0	1
1470	CST2	cystatin SA	20p11.21	0	812	1.23884	0.215643	-2.74942	0.00606068	-2.8411	0.00457281	0.361977	3	-0.125826	0.899891	-0.941872	0.34645	-1.22883	0.219378	0.997611	201	1.91755	0.0554021	-1.05739	0.290547	-1.14335	0.253122	1.07384	0	0	1	0	1	0	1	---	578	1.16801	0.243033	-2.62777	0.00870533	-2.64988	0.00815912	0.398199	0	0	1	0	1
1471	CST3	cystatin C	20p11.21	0	819	5.45727	5.85e-08	-0.360689	0.718396	-0.805137	0.420902	1.00837	1	-0.502387	0.615486	-1.61825	0.105874	-1.72245	0.0852482	---	587	5.30326	1.35e-07	0.0602615	0.951958	-0.328461	0.742621	1.05775	0	0	1	0	1	0	1	---	0	0	1	0	1	0	1	---	0	0	1	0	1
1472	CST4	cystatin S	20p11.21	0	811	0.796119	0.426118	-1.2343	0.217334	-1.43523	0.151486	0.934315	6	-0.869718	0.384626	-1.11994	0.262966	-1.00075	0.317153	1.0233	630	1.47087	0.141586	-0.780493	0.435256	-0.915089	0.360331	1.09685	3	-0.572685	0.566964	-1.11329	0.265809	-1.32517	0.18537	0.937752	10	-0.628381	0.529873	-0.287574	0.773723	-0.364621	0.715459	1.06347	0	0	1	0	1
1473	CST5	cystatin D	20p11.21	0	812	3.39138	0.000717741	1.65336	0.0985209	1.53546	0.124938	0.893207	0	0	1	0	1	0	1	---	81	2.17647	0.0297123	2.20402	0.0277144	2.21834	0.0267208	0.633589	0	0	1	0	1	0	1	---	341	2.73418	0.00634439	0.674228	0.500298	0.569334	0.569237	1.08238	0	0	1	0	1
1474	CST6	cystatin E/M	11q13.1	0	1044	0.530401	0.595931	0.894612	0.371176	0.133985	0.893437	1.01068	0	0	1	0	1	0	1	---	1	-0.317007	0.751292	-1.38428	0.166532	-2.0211	0.0434941	---	0	0	1	0	1	0	1	---	1	0.282247	0.777802	-0.354331	0.723154	-0.402949	0.687058	---	0	0	1	0	1
1475	CSTA	cystatin A	3q21.1	0	145	1.70142	0.0891201	0.730318	0.46534	0.942046	0.346361	1.00177	0	0	1	0	1	0	1	---	2	-1.30704	0.191445	-0.493899	0.621469	-0.209653	0.833975	---	0	0	1	0	1	0	1	---	109	2.0327	0.0422996	0.799795	0.42399	0.952194	0.341193	1.09791	0	0	1	0	1
1476	CSTB	cystatin B	21q22.3	0	1072	-0.326438	0.744149	0.274845	0.783483	-0.129582	0.896919	1.01059	0	0	1	0	1	0	1	---	1	0.944102	0.345305	0.723698	0.469394	0.0274888	0.978075	---	0	0	1	0	1	0	1	---	40	-3.28848	0.00103611	-0.980762	0.32691	-0.90559	0.365337	1.10203	0	0	1	0	1
1477	CSTF1	cleavage stimulation factor subunit 1	20q13.2	0	863	-1.3709	0.17066	-1.44011	0.150099	-1.06072	0.289033	0.99312	0	0	1	0	1	0	1	---	1	-0.97521	0.32965	-1.30009	0.193822	-1.39459	0.163402	---	0	0	1	0	1	0	1	---	14	-0.272137	0.785563	-0.494043	0.621367	-0.508954	0.610879	1.08265	0	0	1	0	1
1478	CSTF2	cleavage stimulation factor subunit 2	Xq22.1	0	72	1.44879	0.147655	1.8764	0.0608456	1.88661	0.0594571	0.796323	0	0	1	0	1	0	1	---	3	2.2563	0.024229	2.61528	0.00902841	2.80563	0.00510393	0.300447	0	0	1	0	1	0	1	---	1	-0.678957	0.497294	-1.19342	0.232943	-1.17231	0.241308	---	0	0	1	0	1
1479	CSTF3	cleavage stimulation factor subunit 3	11p13	0	675	-1.87464	0.0610813	-0.769981	0.441464	-0.838676	0.40182	1.0112	1	-0.944897	0.344899	-0.939844	0.347489	-1.0695	0.285062	---	3	0.140434	0.888341	0.104023	0.917168	-0.0620155	0.950561	1.01968	0	0	1	0	1	0	1	---	2	-1.16011	0.24623	-1.44328	0.149205	-1.29831	0.194432	---	0	0	1	0	1
1482	NKX2-5	NK2 homeobox 5	5q35.1	0	567	-3.77552	0.000167381	-1.34922	0.177522	-1.33116	0.183392	0.956586	0	0	1	0	1	0	1	---	58	-2.65901	0.00793989	-0.675126	0.499727	-0.673939	0.500481	1.10069	0	0	1	0	1	0	1	---	0	0	1	0	1	0	1	---	0	0	1	0	1
1486	CTBS	chitobiase	1p22.3	0	1118	1.83096	0.0673512	2.57905	0.0100265	1.16274	0.245168	0.982557	0	0	1	0	1	0	1	---	3	0.938413	0.348219	1.97263	0.0487695	1.00407	0.315552	1.09554	2	1.96821	0.0492713	2.23291	0.0257408	1.06989	0.284889	---	3	-0.0878123	0.93004	0.584139	0.559238	0.61093	0.541363	1.08616	0	0	1	0	1
1487	CTBP1	C-terminal binding protein 1	4p16.3	0	1201	0.414597	0.67851	-0.260261	0.794707	-0.882375	0.377753	1.00658	0	0	1	0	1	0	1	---	9	0.315374	0.752531	-0.841583	0.400191	-1.01293	0.311299	1.09329	0	0	1	0	1	0	1	---	7	1.79898	0.0722698	0.646166	0.518297	-0.0696021	0.944522	1.02266	0	0	1	0	1
1488	CTBP2	C-terminal binding protein 2	10q26.13	0	1167	-0.103398	0.917664	-1.66828	0.0955242	-1.83128	0.0673102	0.821027	4	-0.580886	0.561425	0.528521	0.597237	0.507776	0.611705	1.05158	18	0.734118	0.463018	-1.69691	0.089976	-1.85117	0.0643945	0.821029	0	0	1	0	1	0	1	---	9	2.76855	0.00571614	2.03441	0.0421317	2.05413	0.0401822	0.747071	1	-2.19339	0.0284682	0.196153	0.844524
1489	CTF1	cardiotrophin 1	16p11.2	0	40	1.22953	0.21911	3.03238	0.00247894	2.68749	0.00729986	0.455368	0	0	1	0	1	0	1	---	0	0	1	0	1	0	1	---	0	0	1	0	1	0	1	---	12	1.51751	0.129399	3.00514	0.00271027	2.71154	0.00679398	0.356851	0	0	1	0	1
1490	CCN2	cellular communication network factor 2	6q23.2	0	572	0.673945	0.500475	2.03859	0.0417119	1.75231	0.0799789	0.834164	0	0	1	0	1	0	1	---	1	0.320164	0.748899	0.281513	0.778366	0.210518	0.8333	---	0	0	1	0	1	0	1	---	1	0.320164	0.748899	0.281513	0.778366	0.210518	0.8333	---	0	0	1	0	1
1491	CTH	cystathionine gamma-lyase	1p31.1	0	409	0.536774	0.591522	0.0703457	0.94393	0.156807	0.875423	1.01077	1	0.126087	0.899684	0.917651	0.358988	0.928802	0.353181	---	2	-0.13052	0.896177	-0.306453	0.759314	-0.326934	0.743776	---	0	0	1	0	1	0	1	---	120	0.767994	0.44264	0.181136	0.856292	0.215031	0.82978	1.04857	0	0	1	0	1
1493	CTLA4	cytotoxic T-lymphocyte associated protein 4	2q33.2	0	169	-1.97919	0.0480204	0.0520367	0.958508	0.274269	0.783926	1.01089	0	0	1	0	1	0	1	---	2	-0.283386	0.776929	0.33511	0.737601	0.316629	0.751581	---	0	0	1	0	1	0	1	---	2	-0.158247	0.874288	0.535117	0.592669	0.342437	0.732083	---	0	0	1	0	1
1495	CTNNA1	catenin alpha 1	5q31.2	0	1083	-1.04129	0.297947	-1.17229	0.241316	-1.11565	0.264796	0.989045	8	-0.177528	0.859123	-1.82833	0.0677509	-2.08009	0.0377314	0.582932	16	-1.47668	0.140022	-0.566055	0.571464	-0.826536	0.408666	1.10826	0	0	1	0	1	0	1	---	10	-0.500835	0.616578	-0.267985	0.788757	-0.350332	0.726152	1.06079	0	0	1	0	1
1496	CTNNA2	catenin alpha 2	2p12	1	946	-0.40749	0.68372	0.231043	0.817321	0.0786923	0.937291	1.01026	164	-0.67429	0.500255	-0.327494	0.743352	-0.363929	0.715976	1.02501	647	-0.0200041	0.984043	0.499572	0.617469	0.33019	0.741314	1.05805	0	0	1	0	1	0	1	---	1	4.07209	4.96e-05	0.763433	0.445357	0.66183	0.508209	---	0	0	1	0	1
1497	CTNS	cystinosin, lysosomal cystine transporter	17p13.2	0	1019	-1.86889	0.0618781	-1.08885	0.276441	-2.30712	0.0212199	0.627737	5	-1.91042	0.056314	-3.38908	0.000724278	-3.83081	0.000134417	0.0144895	12	-2.50977	0.0122099	-3.9396	8.64e-05	-4.35101	1.47177e-05	0.00404976	0	0	1	0	1	0	1	---	1	0.696255	0.486402	0.258263	0.796248	0.353371	0.723873	---	0	0	1	0	1
1499	CTNNB1	catenin beta 1	3p22.1	1	615	1.47973	0.139204	0.951272	0.34166	0.800244	0.42373	1.00935	0	0	1	0	1	0	1	---	1	-0.963824	0.335326	-0.569672	0.569008	-0.417262	0.676562	---	0	0	1	0	1	0	1	---	424	0.729851	0.465622	0.622677	0.533616	0.54796	0.583822	1.08338	0	0	1	0	1
1500	CTNND1	catenin delta 1	11q12.1	1	747	-1.97219	0.048814	0.148135	0.882262	0.0324814	0.974094	1.00772	2	-0.473552	0.635904	-0.421187	0.673695	-0.122097	0.902843	---	2	0.76889	0.442108	1.25181	0.210885	1.31125	0.190029	---	0	0	1	0	1	0	1	---	22	0.65822	0.510522	-0.0371234	0.970393	0.219407	0.826371	1.04924	0	0	1	0	1
1501	CTNND2	catenin delta 2	5p15.2	1	844	-1.47628	0.140128	0.00498236	0.996026	0.0319685	0.974503	1.00773	160	-0.357499	0.72078	1.1881	0.235032	1.33771	0.181246	0.993816	3	-0.595755	0.55145	-1.42749	0.153702	-1.26785	0.205102	1.04737	0	0	1	0	1	0	1	---	7	-0.877086	0.380613	-0.465475	0.641677	-0.489821	0.624351	1.08101	0	0	1	0	1
1503	CTPS1	CTP synthase 1	1p34.2	0	189	1.09309	0.274569	1.16267	0.245198	1.3869	0.165734	0.944768	0	0	1	0	1	0	1	---	12	0.36997	0.711469	1.04124	0.297974	1.13903	0.254922	1.0734	0	0	1	0	1	0	1	---	7	0.975221	0.329645	1.49468	0.135264	1.4991	0.134115	1.01479	0	0	1	0	1
1504	CTRB1	chymotrypsinogen B1	16q23.1	0	817	2.07612	0.0380922	0.658491	0.51035	0.599202	0.549153	1.01787	0	0	1	0	1	0	1	---	6	-0.423742	0.671829	0.00652764	0.994793	0.0311556	0.975151	1.0129	0	0	1	0	1	0	1	---	1	-0.199654	0.841785	-0.0175882	0.98597	-0.0279001	0.977747	---	0	0	1	0	1
1506	CTRL	chymotrypsin like	16q22.1	0	99	-0.818349	0.413318	-0.369449	0.711859	-0.32503	0.745216	1.01256	0	0	1	0	1	0	1	---	13	-0.750888	0.452866	-0.192968	0.847017	-0.17075	0.864449	1.03787	0	0	1	0	1	0	1	---	1	-0.145957	0.88398	0.0738519	0.941141	0.0936382	0.925412	---	0	0	1	0	1
1508	CTSB	cathepsin B	8p23.1	0	947	7.54674	8.72e-14	1.76153	0.0784067	1.12351	0.261449	0.98893	1	-0.309972	0.756636	-1.17676	0.239528	-1.11144	0.266603	---	499	7.66351	3.68e-14	2.14024	0.0325383	1.52434	0.12769	0.970347	0	0	1	0	1	0	1	---	1	-0.225214	0.821851	-1.28136	0.200317	-1.47996	0.13915	---	0	0	1	0	1
1509	CTSD	cathepsin D	11p15.5	0	1122	1.41433	0.157521	1.03579	0.300513	1.12542	0.260641	0.988481	0	0	1	0	1	0	1	---	4	0.54983	0.582537	1.01437	0.310612	0.903985	0.366187	1.09662	0	0	1	0	1	0	1	---	144	-0.551012	0.581727	1.01169	0.311893	1.27174	0.203713	1.09054	0	0	1	0	1
1510	CTSE	cathepsin E	1q32.1	0	928	-1.11565	0.264793	1.16804	0.243024	1.42397	0.15472	0.934424	0	0	1	0	1	0	1	---	194	-0.905023	0.365633	1.31054	0.190266	1.56304	0.11831	0.966073	0	0	1	0	1	0	1	---	0	0	1	0	1	0	1	---	0	0	1	0	1
1511	CTSG	cathepsin G	14q12	0	568	0.762238	0.446066	1.25477	0.209811	1.32384	0.185812	0.958323	0	0	1	0	1	0	1	---	220	0.816514	0.414366	1.51449	0.130167	1.48342	0.13823	0.991232	0	0	1	0	1	0	1	---	2	-0.50775	0.61172	-0.296269	0.767076	-0.557513	0.577282	---	0	0	1	0	1
1512	CTSH	cathepsin H	15q25.1	0	350	-0.794399	0.427118	-0.538784	0.590137	-0.561564	0.574519	1.01467	190	-0.787082	0.431387	-0.410834	0.681269	-0.427076	0.669402	1.0295	0	0	1	0	1	0	1	---	0	0	1	0	1	0	1	---	4	1.38959	0.164907	0.582783	0.56015	0.303652	0.761446	1.06025	0	0	1	0	1
1513	CTSK	cathepsin K	1q21.3	0	198	-2.45761	0.0141253	1.03891	0.29906	0.257014	0.797212	1.01087	0	0	1	0	1	0	1	---	27	-0.239625	0.810662	0.732048	0.464283	0.0914866	0.927121	1.02684	0	0	1	0	1	0	1	---	128	-2.6256	0.00875819	0.504132	0.614262	0.064337	0.948713	1.02154	0	0	1	0	1
1514	CTSL	cathepsin L	9q21.33	0	1125	1.03175	0.302396	-0.198064	0.843029	0.0179281	0.985699	1.00854	0	0	1	0	1	0	1	---	6	-0.162471	0.870962	-0.42884	0.668117	-0.0663179	0.947136	1.02137	0	0	1	0	1	0	1	---	0	0	1	0	1	0	1	---	0	0	1	0	1
1515	CTSV	cathepsin V	9q22.33	0	220	2.46882	0.0136927	0.538238	0.590513	0.567369	0.570571	1.01551	0	0	1	0	1	0	1	---	9	1.11637	0.264486	-0.503108	0.614982	-0.480099	0.631246	1.08167	0	0	1	0	1	0	1	---	0	0	1	0	1	0	1	---	0	0	1	0	1
1519	CTSO	cathepsin O	4q32.1	0	268	0.69397	0.487834	-0.62685	0.530878	-1.74217	0.0817386	0.840301	0	0	1	0	1	0	1	---	55	1.0989	0.272027	0.686543	0.492505	-0.51971	0.603363	1.08694	0	0	1	0	1	0	1	---	0	0	1	0	1	0	1	---	0	0	1	0	1
1520	CTSS	cathepsin S	1q21.3	0	198	2.31433	0.0208156	1.37048	0.170796	0.426557	0.669779	1.01368	2	-0.114601	0.90878	-0.70579	0.480457	-0.508341	0.611309	---	1	0.767696	0.442817	1.56478	0.117901	0.697143	0.48585	---	0	0	1	0	1	0	1	---	126	2.17502	0.0298207	0.934905	0.350027	0.314202	0.753423	1.06093	0	0	1	0	1
1521	CTSW	cathepsin W	11q13.1	0	1033	5.21201	2.19e-07	5.58347	2.92e-08	5.16947	2.75e-07	0.000158011	0	0	1	0	1	0	1	---	996	5.24357	1.86e-07	5.5564	3.4e-08	5.16086	2.88012e-07	0.000117509	0	0	1	0	1	0	1	---	1	-0.761762	0.44635	-0.52247	0.601441	-0.347044	0.72862	---	0	0	1	0	1
1522	CTSZ	cathepsin Z	20q13.32	0	43	-0.0173911	0.986127	-0.272697	0.785134	-0.282684	0.777469	1.01091	0	0	1	0	1	0	1	---	4	-1.20748	0.227481	-1.10888	0.267705	-1.17484	0.240294	1.06845	0	0	1	0	1	0	1	---	1	0.531885	0.594903	0.756826	0.449304	0.384412	0.700742	---	0	0	1	0	1
1523	CUX1	cut like homeobox 1	7q22.1	1	1030	1.86545	0.0623593	0.203117	0.839079	1.36664	0.171996	0.948209	290	1.04071	0.298216	-0.886621	0.375463	-0.547154	0.584376	1.05428	32	2.25296	0.0244394	0.595366	0.551712	0.635175	0.525437	1.1021	0	0	1	0	1	0	1	---	0	0	1	0	1	0	1	---	0	0	1	0	1
1524	CX3CR1	C-X3-C motif chemokine receptor 1	3p22.2	0	55	-1.6873	0.0918027	-1.95694	0.0505887	-2.22202	0.0264701	0.659054	0	0	1	0	1	0	1	---	0	0	1	0	1	0	1	---	0	0	1	0	1	0	1	---	1	-0.375631	0.707257	0.191436	0.848217	0.102782	0.918153	---	0	0	1	0	1
1525	CXADR	CXADR Ig-like cell adhesion molecule	21q21.1	0	961	-0.189591	0.849662	0.0834954	0.933472	0.0509643	0.959363	1.00875	0	0	1	0	1	0	1	---	1	1.01807	0.308848	1.65105	0.098992	1.59925	0.110031	---	0	0	1	0	1	0	1	---	2	0.632257	0.527338	0.787011	0.431432	0.872545	0.383088	---	0	0	1	0	1
1528	CYB5A	cytochrome b5 type A	18q22.3	0	301	2.51624	0.0119894	1.04558	0.295967	0.977859	0.328344	0.998339	0	0	1	0	1	0	1	---	0	0	1	0	1	0	1	---	0	0	1	0	1	0	1	---	1	-0.844617	0.398491	-0.664835	0.506285	-0.65817	0.510557	---	0	0	1	0	1
1534	CYB561	cytochrome b561	17q23.3	0	753	1.11075	0.266896	-1.26592	0.205789	-1.02292	0.306553	0.992138	0	0	1	0	1	0	1	---	2	-0.136921	0.891116	-0.199332	0.842037	-0.109334	0.912956	---	0	0	1	0	1	0	1	---	0	0	1	0	1	0	1	---	0	0	1	0	1
1535	CYBA	cytochrome b-245 alpha chain	16q24.3	0	974	-0.922793	0.356298	-0.770242	0.44131	-1.46022	0.144496	0.928622	0	0	1	0	1	0	1	---	0	0	1	0	1	0	1	---	0	0	1	0	1	0	1	---	15	-0.0754121	0.939899	-1.02172	0.307123	-1.07675	0.281811	1.09554	0	0	1	0	1
1536	CYBB	cytochrome b-245 beta chain	Xp11.4	0	530	-3.91301	9.62e-05	-0.64177	0.521146	-1.28404	0.199377	0.969068	0	0	1	0	1	0	1	---	2	0.462635	0.643709	1.52597	0.127284	0.489584	0.624519	---	0	0	1	0	1	0	1	---	1	-0.930079	0.352515	0.036209	0.971122	-0.376228	0.706815	---	0	0	1	0	1
1537	CYC1	cytochrome c1	8q24.3	0	973	2.41355	0.0159452	0.990697	0.322035	0.810951	0.417557	1.00846	0	0	1	0	1	0	1	---	0	0	1	0	1	0	1	---	0	0	1	0	1	0	1	---	0	0	1	0	1	0	1	---	0	0	1	0	1
1538	CYLC1	cylicin 1	Xq21.1	0	355	0.494917	0.620748	0.716529	0.473806	0.746934	0.455252	1.01287	1	-0.116722	0.9071	-0.0316726	0.974738	-0.0273187	0.97821	---	4	-0.233736	0.815229	-0.0430503	0.965669	0.013893	0.988918	1.01026	0	0	1	0	1	0	1	---	2	-0.165139	0.868862	-0.045256	0.963911	-0.0406037	0.967619	---	0	0	1	0	1
1539	CYLC2	cylicin 2	9q31.1	0	667	0.832555	0.405259	0.90876	0.363661	0.89331	0.371873	1.00467	1	-0.0299394	0.97612	-0.0899214	0.928365	-0.0701589	0.944079	---	4	0.25558	0.798318	0.119718	0.904727	0.133614	0.893731	1.03217	0	0	1	0	1	0	1	---	14	0.150951	0.880039	0.122967	0.902154	0.083443	0.933513	1.02602	0	0	1	0	1
1540	CYLD	CYLD lysine 63 deubiquitinase	16q12.1	1	66	-0.51847	0.604225	-0.122312	0.902672	0.0238524	0.980974	1.00789	3	-0.246569	0.805283	0.12006	0.904456	0.452881	0.650717	1.03918	0	0	1	0	1	0	1	---	0	0	1	0	1	0	1	---	1	-0.492377	0.622541	-0.55488	0.579081	0.0603538	0.951884	---	0	0	1	0	1
1543	CYP1A1	cytochrome P450 family 1 subfamily A member 1	15q24.1	0	58	-0.443788	0.657275	-0.120894	0.903796	-0.281981	0.778007	1.01069	0	0	1	0	1	0	1	---	2	2.73634	0.00630306	1.92157	0.0548992	1.88721	0.059376	---	0	0	1	0	1	0	1	---	14	-0.929618	0.352754	-0.651849	0.514625	-0.756069	0.449758	1.10279	0	0	1	0	1
1544	CYP1A2	cytochrome P450 family 1 subfamily A member 2	15q24.1	0	56	0.343914	0.730971	0.745474	0.456133	0.613479	0.539678	1.0174	0	0	1	0	1	0	1	---	15	-0.797441	0.425351	-0.487587	0.625932	-0.581154	0.561247	1.09582	0	0	1	0	1	0	1	---	1	5.91382	4.34e-09	5.02131	5.92e-07	5.03334	5.56633e-07	---	0	0	1	0	1
1545	CYP1B1	cytochrome P450 family 1 subfamily B member 1	2p22.2	0	349	0.34141	0.732854	1.3354	0.182	1.20019	0.230306	0.976526	2	0.625498	0.531761	0.857555	0.391311	0.989704	0.322521	---	0	0	1	0	1	0	1	---	0	0	1	0	1	0	1	---	0	0	1	0	1	0	1	---	0	0	1	0	1
1548	CYP2A6	cytochrome P450 family 2 subfamily A member 6	19q13.2	0	715	-0.772989	0.439679	-0.302591	0.762255	-0.285501	0.77531	1.01102	141	-0.875836	0.381292	-0.877951	0.380148	-0.865561	0.386906	1.03095	165	0.522373	0.601505	-0.540816	0.588736	-0.517437	0.604947	1.08665	0	0	1	0	1	0	1	---	30	4.52035	6.78e-06	2.17732	0.0296526	2.13746	0.0327645	0.712004	133	-0.665656	0.505757	-0.866787	0.386234
1549	CYP2A7	cytochrome P450 family 2 subfamily A member 7	19q13.2	0	715	-0.154557	0.877196	0.207144	0.835933	0.227611	0.819988	1.01164	129	0.112993	0.910055	-0.368458	0.712597	-0.338296	0.7352	1.01931	4	-0.48305	0.629147	-0.123056	0.902084	-0.113202	0.909889	1.03042	0	0	1	0	1	0	1	---	166	1.85459	0.0638969	0.830396	0.406481	0.79641	0.425953	1.10112	104	0.704509	0.48125	-0.347538	0.728249
1553	CYP2A13	cytochrome P450 family 2 subfamily A member 13	19q13.2	0	698	-1.52723	0.126963	-0.589034	0.55595	-0.505349	0.613408	1.014	0	0	1	0	1	0	1	---	3	1.85756	0.0634738	2.19691	0.0282198	2.22006	0.026603	0.633334	0	0	1	0	1	0	1	---	120	-1.11506	0.265046	-0.2478	0.804332	-0.179284	0.857746	1.03929	0	0	1	0	1
1555	CYP2B6	cytochrome P450 family 2 subfamily B member 6	19q13.2	0	698	0.0313843	0.974968	2.00968	0.0446914	1.82127	0.0688173	0.824514	2	0.830689	0.406313	0.611696	0.540856	0.586562	0.55761	---	4	0.158821	0.873836	0.379284	0.704545	0.277085	0.781763	1.05423	0	0	1	0	1	0	1	---	116	-0.754055	0.450962	1.25939	0.208138	1.17634	0.239695	1.09116	1	0.206915	0.836111	0.36105	0.718126
1556	CYP2B7P	cytochrome P450 family 2 subfamily B member 7, pseudogene	19q13.2	0	699	-2.47361	0.0135113	-0.475877	0.634249	-0.515108	0.606574	1.01181	3	-0.607028	0.543946	-1.18934	0.234544	-1.1907	0.234011	1.01177	165	-0.349024	0.727132	-0.209544	0.834059	-0.198818	0.842439	1.04626	1	-0.455788	0.648624	-0.556529	0.577954	-0.54959	0.582704	---	3	-0.795494	0.426481	-0.714861	0.474835	-0.7091	0.478402	1.09594	0	0	1	0	1
1557	CYP2C19	cytochrome P450 family 2 subfamily C member 19	10q23.33	0	1193	1.83472	0.0667916	-0.178086	0.858686	-0.0636976	0.949222	1.00942	7	0.126463	0.899386	0.425375	0.67064	0.396299	0.691956	1.02753	3	-0.716943	0.473547	-0.0249878	0.980069	0.0633877	0.949468	1.01998	0	0	1	0	1	0	1	---	6	-1.01538	0.310127	-0.103091	0.917908	-0.172414	0.863141	1.03916	0	0	1	0	1
1558	CYP2C8	cytochrome P450 family 2 subfamily C member 8	10q23.33	1	858	3.988	7.06e-05	0.227047	0.820426	0.322877	0.746845	1.01256	0	0	1	0	1	0	1	---	145	2.77944	0.0055291	-0.189715	0.849565	0.00233074	0.998141	1.00785	0	0	1	0	1	0	1	---	1	-0.253694	0.799775	0.226452	0.820889	0.0908799	0.927603	---	0	0	1	0	1
1559	CYP2C9	cytochrome P450 family 2 subfamily C member 9	10q23.33	0	857	3.58342	0.000352531	-0.341199	0.733014	-0.305977	0.759676	1.01161	0	0	1	0	1	0	1	---	6	-1.02936	0.303514	-0.217799	0.827623	-0.345884	0.729491	1.06101	0	0	1	0	1	0	1	---	1	-0.427935	0.668774	-0.27517	0.783233	-0.457247	0.647577	---	0	0	1	0	1
1562	CYP2C18	cytochrome P450 family 2 subfamily C member 18	10q23.33	0	1193	0.997305	0.318815	-0.902624	0.366909	-0.888851	0.374264	1.00628	4	0.603974	0.545973	0.403901	0.686358	0.447042	0.654926	1.03786	3	-1.0206	0.307649	-0.0417152	0.966733	-0.0157674	0.987423	1.01039	0	0	1	0	1	0	1	---	3	-0.801511	0.422992	0.0526068	0.958054	-0.0783923	0.937529	1.02523	0	0	1	0	1
1571	CYP2E1	cytochrome P450 family 2 subfamily E member 1	10q26.3	0	710	1.52729	0.12695	-1.67638	0.093927	-1.62383	0.104678	0.865939	0	0	1	0	1	0	1	---	413	1.63729	0.101828	-1.64948	0.0993146	-1.54115	0.123546	0.969362	0	0	1	0	1	0	1	---	395	1.75457	0.0795853	-1.68333	0.0925744	-1.53727	0.124494	1.00565	0	0	1	0	1
1572	CYP2F1	cytochrome P450 family 2 subfamily F member 1	19q13.2	0	562	-0.592005	0.553957	-0.115833	0.907804	0.0371363	0.970383	1.00801	2	-0.405526	0.685162	-0.085914	0.931549	-0.12856	0.897728	---	116	-0.332703	0.739415	0.143179	0.886173	0.280305	0.779292	1.05475	0	0	1	0	1	0	1	---	4	-0.0229679	0.98168	-0.0779674	0.937867	-0.0311066	0.97519	1.01325	0	0	1	0	1
1573	CYP2J2	cytochrome P450 family 2 subfamily J member 2	1p32.1	0	396	0.424266	0.671447	-0.573589	0.566355	-0.517214	0.605103	1.01267	0	0	1	0	1	0	1	---	8	0.590767	0.554787	-0.221939	0.8244	-0.116971	0.906903	1.03168	0	0	1	0	1	0	1	---	3	0.227725	0.819899	0.230394	0.817825	0.375173	0.707599	1.06627	0	0	1	0	1
1576	CYP3A4	cytochrome P450 family 3 subfamily A member 4	7q22.1	0	501	-0.796779	0.425735	1.07027	0.284714	1.18436	0.236507	0.978244	3	0.242454	0.808469	0.830854	0.406223	0.954236	0.340159	1.02763	104	-1.70354	0.0887217	0.541283	0.588414	0.570348	0.56855	1.09472	59	-0.616694	0.537552	1.1036	0.269991	1.21529	0.224498	0.990095	60	-0.659783	0.509518	1.09029	0.275805	1.22502	0.22081	1.09313	0	0	1	0	1
1577	CYP3A5	cytochrome P450 family 3 subfamily A member 5	7q22.1	0	147	-0.890485	0.373382	-0.380329	0.703769	-0.150558	0.88035	1.01072	0	0	1	0	1	0	1	---	60	-1.68034	0.093149	-1.33054	0.183595	-0.998933	0.318031	1.09483	0	0	1	0	1	0	1	---	1	-0.284129	0.77636	-1.90459	0.0570745	-2.10996	0.0350709	---	0	0	1	0	1
1580	CYP4B1	cytochrome P450 family 4 subfamily B member 1	1p33	0	141	-1.26522	0.206037	0.2153	0.82957	0.139578	0.889017	1.01081	1	-0.547744	0.583969	-1.24575	0.213103	-1.345	0.178882	---	2	-0.116711	0.907109	0.0261015	0.979181	-0.046312	0.963069	---	0	0	1	0	1	0	1	---	4	0.236998	0.812698	1.5737	0.115824	1.65411	0.0983697	0.955393	0	0	1	0	1
1581	CYP7A1	cytochrome P450 family 7 subfamily A member 1	8q12.1	0	279	0.226084	0.821174	0.457067	0.647707	0.516268	0.605763	1.01193	0	0	1	0	1	0	1	---	2	-0.37425	0.708284	-0.0182643	0.985431	0.116364	0.907384	---	0	0	1	0	1	0	1	---	2	-0.354263	0.723203	0.00226821	0.998191	-0.125319	0.900292	---	0	0	1	0	1
1582	CYP8B1	cytochrome P450 family 8 subfamily B member 1	3p22.1	0	1165	1.17017	0.242163	0.402073	0.687702	0.278329	0.780808	1.0109	0	0	1	0	1	0	1	---	1	4.30825	1.78e-05	3.41444	0.000660686	3.43972	0.000602568	---	0	0	1	0	1	0	1	---	1162	1.24233	0.214353	0.436746	0.662375	0.322949	0.746791	1.06078	0	0	1	0	1
1583	CYP11A1	cytochrome P450 family 11 subfamily A member 1	15q24.1	0	48	-0.682996	0.494739	0.27955	0.779871	0.278043	0.781028	1.01078	0	0	1	0	1	0	1	---	2	-0.00466535	0.996278	0.0218718	0.982554	0.0639332	0.949034	---	0	0	1	0	1	0	1	---	4	0.00429542	0.996573	0.366323	0.714189	0.348423	0.727585	1.06037	0	0	1	0	1
1584	CYP11B1	cytochrome P450 family 11 subfamily B member 1	8q24.3	0	1177	1.08501	0.278131	0.601264	0.547779	0.546436	0.584869	1.0133	609	1.11463	0.265228	0.659797	0.509512	0.613842	0.539438	1.04816	618	1.09981	0.271631	0.564708	0.572379	0.522252	0.601593	1.08789	0	0	1	0	1	0	1	---	61	-0.97568	0.329417	-1.02245	0.306777	-1.02867	0.303843	1.09674	0	0	1	0	1
1585	CYP11B2	cytochrome P450 family 11 subfamily B member 2	8q24.3	0	1177	0.95334	0.340607	0.846975	0.397179	0.807961	0.419275	1.00805	609	1.06666	0.286338	1.07139	0.28421	1.04826	0.294731	1.02712	18	0.514347	0.607103	-0.295683	0.767524	-0.33189	0.740031	1.05813	1	-0.0539455	0.956987	-0.0523941	0.958223	-0.0301147	0.975981	---	644	0.965262	0.334605	0.66498	0.506192	0.615235	0.538518	1.08715	0	0	1	0	1
1586	CYP17A1	cytochrome P450 family 17 subfamily A member 1	10q24.32	0	377	1.94373	0.0521585	1.17062	0.241985	1.00922	0.313074	0.991984	1	-0.432769	0.66526	-0.0637818	0.949155	-0.0727309	0.942032	---	30	1.56263	0.1184	0.0298383	0.976201	-0.0603419	0.951894	1.01935	0	0	1	0	1	0	1	---	11	2.48844	0.0129637	2.04271	0.0413017	1.85034	0.0645131	0.848083	0	0	1	0	1
1587	ADAM3A	ADAM metallopeptidase domain 3A (pseudogene)	8p11.22	0	874	-0.175958	0.860356	-0.198352	0.842804	-0.210036	0.833675	1.01061	0	0	1	0	1	0	1	---	692	-0.174322	0.861642	-0.236102	0.813394	-0.254451	0.799191	1.05219	0	0	1	0	1	0	1	---	690	-0.100003	0.920359	-0.142543	0.886676	-0.157109	0.875185	1.0364	0	0	1	0	1
1588	CYP19A1	cytochrome P450 family 19 subfamily A member 1	15q21.2	0	564	1.02538	0.305388	1.63772	0.101746	1.56369	0.118158	0.880661	6	-0.551148	0.581633	-0.183332	0.854569	-0.100566	0.919912	1.01658	2	-0.295899	0.767358	-0.00145951	0.998836	-0.0416082	0.966818	---	0	0	1	0	1	0	1	---	1	-0.37629	0.706767	-0.232132	0.816475	-0.232866	0.815906	---	0	0	1	0	1
1589	CYP21A2	cytochrome P450 family 21 subfamily A member 2	6p21.33	0	1215	3.5881	0.000346342	1.72987	0.0839134	1.72704	0.0844202	0.842587	0	0	1	0	1	0	1	---	1	1.91493	0.0557355	2.21988	0.0266151	2.21136	0.0272012	---	0	0	1	0	1	0	1	---	4	-0.845751	0.397858	-0.919189	0.358183	-0.945918	0.344383	1.09912	0	0	1	0	1
1590	CYP21A1P	cytochrome P450 family 21 subfamily A member 1, pseudogene	6p21.33	0	1215	4.63468	3.96e-06	2.8579	0.00433896	2.85841	0.00433223	0.356454	0	0	1	0	1	0	1	---	12	0.555987	0.578322	0.682017	0.495361	0.643898	0.519766	1.10035	0	0	1	0	1	0	1	---	5	0.892546	0.372277	1.22954	0.219111	1.19209	0.233465	1.09208	0	0	1	0	1
1591	CYP24A1	cytochrome P450 family 24 subfamily A member 1	20q13.2	0	334	0.380124	0.70392	0.304225	0.76101	0.396711	0.691652	1.01279	1	0.502738	0.61524	-0.789896	0.429746	-0.966381	0.334051	---	37	-0.0979167	0.922015	1.27746	0.201688	1.35669	0.175138	1.02586	0	0	1	0	1	0	1	---	3	0.0287398	0.977077	-1.24198	0.214488	-1.33427	0.182371	1.07613	0	0	1	0	1
1592	CYP26A1	cytochrome P450 family 26 subfamily A member 1	10q23.33	0	1190	0.547973	0.583811	-1.25175	0.210908	-1.41917	0.156113	0.93619	0	0	1	0	1	0	1	---	0	0	1	0	1	0	1	---	0	0	1	0	1	0	1	---	0	0	1	0	1	0	1	---	0	0	1	0	1
1593	CYP27A1	cytochrome P450 family 27 subfamily A member 1	2q35	0	892	0.529712	0.596408	2.92695	0.0034882	2.78332	0.005466	0.403465	0	0	1	0	1	0	1	---	1	2.35091	0.0188868	0.881882	0.378019	0.635706	0.525091	---	0	0	1	0	1	0	1	---	1	-0.418748	0.675474	-0.280601	0.779065	-0.206712	0.83627	---	0	0	1	0	1
1594	CYP27B1	cytochrome P450 family 27 subfamily B member 1	12q14.1	0	269	-1.03462	0.301052	0.205466	0.837244	0.427866	0.668826	1.01391	0	0	1	0	1	0	1	---	0	0	1	0	1	0	1	---	0	0	1	0	1	0	1	---	0	0	1	0	1	0	1	---	0	0	1	0	1
1595	CYP51A1	cytochrome P450 family 51 subfamily A member 1	7q21.2	0	93	-0.166894	0.867481	1.29682	0.194946	1.35217	0.176578	0.954896	0	0	1	0	1	0	1	---	0	0	1	0	1	0	1	---	0	0	1	0	1	0	1	---	2	-0.422524	0.672718	0.695237	0.487042	0.704159	0.481472	---	0	0	1	0	1
1600	DAB1	DAB adaptor protein 1	1p32.2	0	1172	-0.433214	0.664936	0.0197283	0.984263	0.0396003	0.968418	1.00839	1172	-0.352927	0.724204	-0.200127	0.841415	-0.140983	0.887907	1.01994	26	-0.55745	0.577323	-0.0529076	0.957814	-0.0744923	0.940631	1.02228	0	0	1	0	1	0	1	---	1	0.0906222	0.927808	0.370408	0.711144	0.371197	0.710557	---	0	0	1	0	1
1603	DAD1	defender against cell death 1	14q11.2	0	1114	-1.55089	0.121189	-2.31683	0.0206826	-2.34193	0.0193491	0.610134	3	-0.622918	0.533455	0.382454	0.702193	-0.145018	0.884722	1.01999	490	-1.81818	0.0692833	-2.36815	0.0180365	-2.00253	0.0454557	0.751162	0	0	1	0	1	0	1	---	0	0	1	0	1	0	1	---	0	0	1	0	1
1604	CD55	CD55 molecule (Cromer blood group)	1q32.2	0	1078	1.78857	0.0739334	-1.62129	0.105221	-1.82462	0.0683098	0.825327	0	0	1	0	1	0	1	---	3	-0.345076	0.730097	0.100027	0.92034	0.27356	0.784471	1.05356	0	0	1	0	1	0	1	---	763	2.23995	0.0252743	-1.86228	0.06281	-2.02855	0.0427278	0.757143	0	0	1	0	1
1605	DAG1	dystroglycan 1	3p21.31	0	999	-4.90296	1.07e-06	-0.158155	0.874362	-0.406987	0.684091	1.01199	3	0.457811	0.64717	-1.37524	0.169316	-1.21494	0.224631	1.00512	132	-5.0195	5.95e-07	-0.394584	0.693221	-0.593545	0.55293	1.09899	0	0	1	0	1	0	1	---	0	0	1	0	1	0	1	---	0	0	1	0	1
1606	DGKA	diacylglycerol kinase alpha	12q13.2	0	624	-3.25658	0.00115874	0.527755	0.597768	0.559399	0.575995	1.01415	1	-0.445639	0.655937	-0.621088	0.534661	-1.08243	0.279281	---	6	-0.476709	0.633655	-0.00541197	0.995683	-0.131191	0.895647	1.03157	0	0	1	0	1	0	1	---	0	0	1	0	1	0	1	---	0	0	1	0	1
1607	DGKB	diacylglycerol kinase beta	7p21.2	0	296	-0.572396	0.56716	-0.044961	0.964146	-0.123005	0.902124	1.01119	262	-0.67662	0.498776	0.275392	0.783063	0.237221	0.812526	1.02007	11	-0.771278	0.440692	-0.365366	0.714904	-0.45367	0.65015	1.07769	0	0	1	0	1	0	1	---	7	0.193773	0.846386	0.979221	0.32767	1.02115	0.30739	1.09938	0	0	1	0	1
1608	DGKG	diacylglycerol kinase gamma	3q27.2	0	1202	-2.43884	0.0148769	0.244479	0.806902	0.320184	0.748885	1.01329	5	-0.0247752	0.980238	-0.878883	0.379643	-0.658946	0.510058	1.04773	32	-1.78381	0.0747033	0.299338	0.764734	0.149695	0.881031	1.03385	0	0	1	0	1	0	1	---	1	-0.620787	0.534856	-0.083644	0.933354	0.0157005	0.987476	---	0	0	1	0	1
1609	DGKQ	diacylglycerol kinase theta	4p16.3	0	1211	0.0532296	0.957558	1.42872	0.153346	1.11326	0.265821	0.98789	6	0.498398	0.618294	0.824464	0.409842	0.343588	0.731217	1.02457	1	-0.24677	0.805128	-0.525609	0.599258	-0.58783	0.556758	---	0	0	1	0	1	0	1	---	6	-0.276024	0.782577	-0.491137	0.62342	-0.508586	0.611137	1.08278	0	0	1	0	1
1610	DAO	D-amino acid oxidase	12q24.11	0	58	-1.23212	0.218142	-0.167747	0.866811	-0.151046	0.879965	1.01048	7	-0.994599	0.320129	-0.0636871	0.94923	-0.0476414	0.96201	1.01037	4	-0.613761	0.539488	-0.716287	0.473955	-0.716444	0.473858	1.1039	0	0	1	0	1	0	1	---	0	0	1	0	1	0	1	---	0	0	1	0	1
1611	DAP	death associated protein	5p15.2	0	639	-3.46374	0.00055124	0.417156	0.67664	-0.242214	0.808657	1.01114	66	-2.78316	0.00546659	1.40731	0.159597	0.849786	0.395616	1.0344	1	0.487187	0.626214	0.474667	0.635111	0.731165	0.464823	---	0	0	1	0	1	0	1	---	407	-1.29311	0.196217	-0.721615	0.470673	-1.11502	0.265068	1.10058	0	0	1	0	1
1612	DAPK1	death associated protein kinase 1	9q21.33	0	1192	-2.32487	0.0202429	-2.51817	0.0119271	-2.44645	0.0145715	0.568884	7	-1.27698	0.201853	-0.960954	0.336771	-0.757648	0.448813	1.03587	60	-0.67903	0.497248	-2.32705	0.0201301	-2.12409	0.0338689	0.675778	0	0	1	0	1	0	1	---	0	0	1	0	1	0	1	---	0	0	1	0	1
1615	DARS1	aspartyl-tRNA synthetase 1	2q21.3	0	194	0.240187	0.810226	-1.21362	0.225133	-1.13953	0.25471	0.985693	1	-1.00193	0.316576	-0.803431	0.421886	-0.581359	0.561109	---	1	0.108182	0.913869	0.0915584	0.927064	-0.0173465	0.986163	---	0	0	1	0	1	0	1	---	0	0	1	0	1	0	1	---	0	0	1	0	1
1616	DAXX	death domain associated protein	6p21.32	1	1215	-0.544084	0.586484	-0.507925	0.6116	-0.419973	0.674582	1.01366	25	-0.354025	0.723382	-0.805685	0.420586	-0.358065	0.720359	1.02726	2	0.71487	0.474826	-0.89105	0.373083	-1.55867	0.119343	---	0	0	1	0	1	0	1	---	4	0.727398	0.467122	0.0608532	0.951486	0.0401226	0.968002	1.01451	0	0	1	0	1
1618	DAZL	deleted in azoospermia like	3p24.3	0	626	-1.04148	0.297862	-0.958638	0.337936	-1.02327	0.306389	0.992445	5	-0.186378	0.852179	0.293471	0.769213	0.306309	0.759423	1.02328	0	0	1	0	1	0	1	---	0	0	1	0	1	0	1	---	0	0	1	0	1	0	1	---	0	0	1	0	1
1620	BRINP1	BMP/retinoic acid inducible neural specific 1	9q33.1	0	163	-1.80463	0.0713803	-0.0897984	0.928463	-0.0919926	0.926719	1.01121	2	-0.417701	0.67624	-0.164281	0.869538	-0.18667	0.851951	---	2	-0.417701	0.67624	-0.164281	0.869538	-0.18667	0.851951	---	0	0	1	0	1	0	1	---	1	-0.3946	0.693208	-0.239709	0.810597	-0.284342	0.776198	---	0	0	1	0	1
1621	DBH	dopamine beta-hydroxylase	9q34.2	0	1035	2.565	0.0104367	-0.279511	0.779901	-0.333356	0.738924	1.01294	1	-0.545326	0.58563	-0.314595	0.753124	-0.295747	0.767475	---	123	-0.0302454	0.975876	0.236989	0.812706	0.17842	0.858424	1.04024	1	-0.545326	0.58563	-0.314595	0.753124	-0.295747	0.767475	---	6	1.7601	0.0786418	0.603572	0.546244	0.545503	0.58551	1.0836	0	0	1	0	1
1622	DBI	diazepam binding inhibitor, acyl-CoA binding protein	2q14.2	0	1171	1.71129	0.0872818	1.85912	0.0632573	1.84902	0.0647043	0.814338	0	0	1	0	1	0	1	---	11	1.04926	0.294265	1.70887	0.0877361	1.8041	0.0714694	0.843097	0	0	1	0	1	0	1	---	2	0.522671	0.601299	1.70852	0.0878005	1.53876	0.12413	---	0	0	1	0	1
1627	DBN1	drebrin 1	5q35.3	0	920	0.475984	0.634172	0.447866	0.654332	0.526471	0.59866	1.01289	1	-1.20934	0.226767	-0.904566	0.365879	-0.811173	0.417429	---	1	-0.318687	0.750019	-0.770179	0.441347	-0.625202	0.531959	---	0	0	1	0	1	0	1	---	1	-1.65418	0.0983485	0.704114	0.4815	0.73715	0.461177	---	0	0	1	0	1
1628	DBP	D-box binding PAR bZIP transcription factor	19q13.33	0	522	0.396969	0.69146	0.649753	0.515978	0.530142	0.596113	1.01306	0	0	1	0	1	0	1	---	23	-1.01641	0.309636	-2.00424	0.0452714	-2.1797	0.0294761	0.64347	0	0	1	0	1	0	1	---	26	0.616485	0.53769	1.05049	0.293705	0.863481	0.388048	1.10832	0	0	1	0	1
1629	DBT	dihydrolipoamide branched chain transacylase E2	1p21.2	0	167	0.00674561	0.994619	0.186113	0.852388	0.315956	0.752092	1.01208	2	-1.57387	0.115777	-1.32984	0.183828	-0.553533	0.580003	---	12	0.167384	0.867096	0.0289645	0.976898	-0.134668	0.892897	1.03242	0	0	1	0	1	0	1	---	0	0	1	0	1	0	1	---	0	0	1	0	1
1630	DCC	DCC netrin 1 receptor	18q21.2	1	274	-0.0696471	0.944486	0.23854	0.811503	-0.00536917	0.995717	1.00801	237	-0.234908	0.81432	-0.0981452	0.921834	-0.288814	0.772775	1.01841	2	-0.272359	0.785392	0.0437366	0.965122	-0.0375127	0.970083	---	0	0	1	0	1	0	1	---	112	-0.106767	0.914991	-0.163713	0.869985	-0.113346	0.909776	1.03098	0	0	1	0	1
1632	ECI1	enoyl-CoA delta isomerase 1	16p13.3	0	715	1.9863	0.0472243	1.27544	0.202404	1.40446	0.160443	0.940535	0	0	1	0	1	0	1	---	1	0.563	0.573539	-1.1483	0.251074	-0.923752	0.355804	---	0	0	1	0	1	0	1	---	3	0.763739	0.445171	0.950528	0.342037	1.07399	0.283048	1.09598	0	0	1	0	1
1633	DCK	deoxycytidine kinase	4q13.3	0	262	0.999678	0.317665	0.848215	0.396489	0.837954	0.402225	1.011	2	-0.307971	0.758157	0.760479	0.447119	0.748043	0.454583	---	5	1.69871	0.0896304	1.33443	0.18232	1.38908	0.16507	1.02043	0	0	1	0	1	0	1	---	9	-0.579384	0.562437	0.794472	0.427079	0.702227	0.482675	1.09629	0	0	1	0	1
1634	DCN	decorin	12q21.33	0	173	1.72272	0.0851938	0.857448	0.39137	0.652788	0.51402	1.01767	0	0	1	0	1	0	1	---	24	1.28649	0.198518	0.892215	0.372458	0.450437	0.652478	1.07687	0	0	1	0	1	0	1	---	1	-0.0597839	0.952338	0.455501	0.648832	0.348203	0.727749	---	0	0	1	0	1
1635	DCTD	dCMP deaminase	4q35.1	0	653	2.35107	0.0188786	0.894981	0.370978	0.103178	0.917839	1.01128	2	-0.192411	0.847453	0.0519387	0.958586	0.09623	0.923354	---	26	1.18394	0.236668	0.0245341	0.980431	-0.662189	0.507979	1.1004	0	0	1	0	1	0	1	---	0	0	1	0	1	0	1	---	0	0	1	0	1
1636	ACE	angiotensin I converting enzyme	17q23.3	0	753	1.5611	0.118761	1.48707	0.137263	1.55489	0.12024	0.883837	0	0	1	0	1	0	1	---	2	0.684568	0.493747	1.69648	0.0900572	1.75368	0.0797439	---	0	0	1	0	1	0	1	---	0	0	1	0	1	0	1	---	0	0	1	0	1
1638	DCT	dopachrome tautomerase	13q32.1	0	53	-0.522735	0.601254	-0.280306	0.779291	-0.175828	0.860459	1.01078	0	0	1	0	1	0	1	---	8	-0.544401	0.586265	-0.269082	0.787913	-0.162654	0.870818	1.03668	0	0	1	0	1	0	1	---	2	-0.107981	0.914028	0.051296	0.959098	0.0504311	0.959787	---	0	0	1	0	1
1639	DCTN1	dynactin subunit 1	2p13.1	1	274	-0.597347	0.550387	1.42033	0.155773	1.46966	0.14192	0.928181	0	0	1	0	1	0	1	---	8	1.26455	0.206275	0.58946	0.555665	1.11697	0.264234	1.07216	0	0	1	0	1	0	1	---	52	-0.98344	0.325586	1.6283	0.103727	1.55119	0.121124	0.9949	0	0	1	0	1
1641	DCX	doublecortin	Xq23	0	26	0.964507	0.334984	1.1464	0.251861	1.34993	0.177297	0.954732	10	1.56744	0.117273	1.60506	0.108747	1.83797	0.0663176	0.736638	3	0.197117	0.843769	0.386345	0.69931	0.450992	0.652078	1.07772	0	0	1	0	1	0	1	---	2	0.376843	0.706356	0.476008	0.634156	0.53743	0.591072	---	0	0	1	0	1
1642	DDB1	damage specific DNA binding protein 1	11q12.2	0	321	2.89786	0.0038246	1.09704	0.272847	-0.387229	0.698656	1.01259	14	2.02076	0.0435239	0.842206	0.399842	-0.356681	0.721394	1.02781	1	-0.723225	0.469681	-1.26144	0.207396	-1.38593	0.166028	---	0	0	1	0	1	0	1	---	0	0	1	0	1	0	1	---	0	0	1	0	1
1643	DDB2	damage specific DNA binding protein 2	11p11.2	1	903	1.76129	0.0784407	-0.52321	0.600926	-0.671663	0.501929	1.01724	0	0	1	0	1	0	1	---	4	-1.3439	0.179232	-0.954908	0.339818	-0.774345	0.438881	1.10698	0	0	1	0	1	0	1	---	2	0.22371	0.823021	0.537526	0.591005	0.395776	0.692342	---	0	0	1	0	1
1644	DDC	dopa decarboxylase	7p12.1	0	938	0.518108	0.604477	-0.475919	0.634219	-0.415128	0.678123	1.01321	2	0.885889	0.375852	0.456492	0.648119	0.528983	0.596916	---	0	0	1	0	1	0	1	---	0	0	1	0	1	0	1	---	1	-0.621272	0.534537	-0.723324	0.469623	-0.77022	0.441323	---	0	0	1	0	1
1645	AKR1C1	aldo-keto reductase family 1 member C1	10p15.1	0	1209	1.34395	0.179216	0.657098	0.511245	0.361628	0.717694	1.01443	245	0.387003	0.698822	1.25645	0.209199	0.970691	0.3319	1.02621	21	6.43874	1.73e-10	0.66156	0.508382	0.525849	0.599092	1.08936	0	0	1	0	1	0	1	---	243	0.460406	0.645307	1.14806	0.251174	0.865157	0.387128	1.10866	8	1.74147	0.0818549	0.0730822	0.941753
1647	GADD45A	growth arrest and DNA damage inducible alpha	1p31.3	0	926	-1.26415	0.206418	-0.834211	0.40433	-0.791473	0.428826	1.01121	0	0	1	0	1	0	1	---	2	0.287497	0.77378	0.200549	0.841085	0.202983	0.839183	---	0	0	1	0	1	0	1	---	1	1.01085	0.312289	2.29842	0.0217107	2.17508	0.0298212	---	0	0	1	0	1
1649	DDIT3	DNA damage inducible transcript 3	12q13.3	1	270	0.877573	0.380349	0.471083	0.637668	0.203495	0.838783	1.01103	0	0	1	0	1	0	1	---	2	1.42524	0.154344	0.235958	0.813506	0.219895	0.825991	---	0	0	1	0	1	0	1	---	0	0	1	0	1	0	1	---	0	0	1	0	1
1650	DDOST	dolichyl-diphosphooligosaccharide--protein glycosyltransferase non-catalytic subunit	1p36.12	0	920	1.20511	0.228394	2.19191	0.0285795	1.80891	0.0707176	0.829108	0	0	1	0	1	0	1	---	1	-1.09318	0.274533	-0.156026	0.876039	-0.111482	0.911253	---	0	0	1	0	1	0	1	---	477	0.595436	0.551663	1.61852	0.105817	1.18609	0.235825	1.0892	0	0	1	0	1
1653	DDX1	DEAD-box helicase 1	2p24.3	0	1159	-2.50019	0.0125434	0.495298	0.620481	0.732187	0.464199	1.01449	0	0	1	0	1	0	1	---	1	-0.74883	0.454105	-1.27769	0.201608	-0.8725	0.383113	---	0	0	1	0	1	0	1	---	3	-1.36734	0.171772	-1.10297	0.270263	-1.06822	0.285638	1.09802	0	0	1	0	1
1654	DDX3X	DEAD-box helicase 3 X-linked	Xp11.4	1	97	1.11949	0.263152	1.94315	0.052234	1.75703	0.0791713	0.83255	0	0	1	0	1	0	1	---	12	2.47889	0.013314	2.87178	0.00415412	2.59009	0.00971278	0.410434	0	0	1	0	1	0	1	---	1	0.429368	0.667732	1.3632	0.173076	1.5255	0.1274	---	0	0	1	0	1
1656	DDX6	DEAD-box helicase 6	11q23.3	1	66	-0.693186	0.488326	-0.673628	0.500679	-1.25184	0.210875	0.974208	1	-0.935815	0.349554	-0.387962	0.698114	-0.449277	0.653314	---	1	0.0150553	0.987991	1.17181	0.24151	0.60195	0.547323	---	0	0	1	0	1	0	1	---	10	-1.34497	0.178885	-1.02557	0.305301	-1.03952	0.298775	1.0967	0	0	1	0	1
1657	DMXL1	Dmx like 1	5q23.1	0	398	1.02843	0.303951	0.21338	0.831067	0.773445	0.439413	1.01399	6	-0.675552	0.499453	0.324913	0.745304	0.525817	0.599114	1.054	2	-0.435595	0.663208	-0.625308	0.531889	-0.314987	0.752827	---	0	0	1	0	1	0	1	---	0	0	1	0	1	0	1	---	0	0	1	0	1
1659	DHX8	DEAH-box helicase 8	17q21.31	0	1149	2.26443	0.0237229	0.909	0.363535	-0.0125325	0.990003	1.00845	1	0.438043	0.661433	1.18556	0.236033	0.697915	0.485367	---	291	1.60491	0.108774	1.18712	0.235417	0.304113	0.761095	1.05597	0	0	1	0	1	0	1	---	3	0.0398011	0.968258	0.839789	0.401196	0.652006	0.514524	1.08744	0	0	1	0	1
1660	DHX9	DExH-box helicase 9	1q25.3	0	94	-0.605911	0.544687	0.652174	0.514415	0.595361	0.551716	1.01622	0	0	1	0	1	0	1	---	8	0.327021	0.743708	0.423175	0.672244	0.341867	0.732512	1.06058	0	0	1	0	1	0	1	---	25	-0.841606	0.400174	-0.191978	0.847792	-0.275778	0.782767	1.06007	0	0	1	0	1
1662	DDX10	DEAD-box helicase 10	11q22.3	1	155	-1.7642	0.07795	-0.772189	0.440156	-0.901604	0.36745	1.00551	8	-0.287638	0.773673	0.492707	0.622311	-1.57563e-05	0.999987	1.00125	1	-0.505525	0.613282	0.132209	0.894842	0.111208	0.91147	---	0	0	1	0	1	0	1	---	2	0.677581	0.498166	0.779613	0.435774	0.790735	0.429257	---	0	0	1	0	1
1663	DDX11	DEAD/H-box helicase 11	12p11.21	0	965	0.547971	0.583813	-0.0582218	0.953582	0.270593	0.786751	1.01095	0	0	1	0	1	0	1	---	13	-1.04978	0.294029	-0.253338	0.800051	-0.170817	0.864396	1.03801	0	0	1	0	1	0	1	---	59	-1.54017	0.12378	0.243774	0.807448	0.398288	0.69049	1.06994	0	0	1	0	1
1665	DHX15	DEAH-box helicase 15	4p15.2	0	210	-0.184151	0.853926	0.133045	0.894181	1.10281	0.270336	0.988503	0	0	1	0	1	0	1	---	2	0.354641	0.72292	0.667611	0.504512	1.0454	0.296052	---	0	0	1	0	1	0	1	---	1	-0.621819	0.534177	-0.492553	0.62242	0.106987	0.914818	---	0	0	1	0	1
1666	DECR1	2,4-dienoyl-CoA reductase 1	8q21.3	0	130	1.43135	0.152586	-0.131102	0.895717	-0.641026	0.52163	1.0179	1	-0.538546	0.590299	-0.2594	0.795372	-0.269991	0.787214	---	3	0.17926	0.857763	-0.834618	0.4041	-0.731261	0.464764	1.1069	0	0	1	0	1	0	1	---	47	1.68413	0.0924123	0.192874	0.847091	-0.238198	0.811769	1.05285	0	0	1	0	1
1669	DEFA4	defensin alpha 4	8p23.1	0	641	0.302573	0.762267	-1.72363	0.0850354	-1.76271	0.0782079	0.833105	0	0	1	0	1	0	1	---	21	-0.793671	0.427542	-0.424459	0.671308	-0.420636	0.674097	1.07333	0	0	1	0	1	0	1	---	129	0.262942	0.79264	-2.04006	0.0415654	-2.04351	0.0412228	0.749756	0	0	1	0	1
1670	DEFA5	defensin alpha 5	8p23.1	0	639	-0.92127	0.357092	-1.51055	0.131169	-1.43073	0.152772	0.933465	0	0	1	0	1	0	1	---	492	-1.18755	0.235242	-1.62701	0.104	-1.52607	0.127259	0.970189	0	0	1	0	1	0	1	---	21	-0.165244	0.86878	0.081159	0.935329	-0.0350918	0.972012	1.01337	0	0	1	0	1
1671	DEFA6	defensin alpha 6	8p23.1	0	641	0.433469	0.664751	-1.24034	0.215095	-1.15325	0.249042	0.983318	0	0	1	0	1	0	1	---	145	0.454003	0.649908	-0.824119	0.410037	-0.82426	0.409958	1.10871	0	0	1	0	1	0	1	---	4	1.79638	0.0726827	0.594293	0.552429	0.484806	0.627903	1.07934	0	0	1	0	1
1672	DEFB1	defensin beta 1	8p23.1	0	657	1.47466	0.140562	1.3782	0.168403	1.20578	0.228143	0.97929	1	0.430207	0.667121	0.515195	0.606513	0.527522	0.59793	---	128	1.75399	0.079684	0.137649	0.890541	0.122471	0.902547	1.03188	0	0	1	0	1	0	1	---	2	-1.43188	0.152435	-0.856888	0.39168	-0.80887	0.418752	---	0	0	1	0	1
1674	DES	desmin	2q35	0	886	2.56052	0.0105714	0.778414	0.43648	0.704223	0.481432	1.01663	0	0	1	0	1	0	1	---	7	-1.83722	0.0664213	-1.02314	0.306449	-0.893347	0.371853	1.09829	0	0	1	0	1	0	1	---	0	0	1	0	1	0	1	---	0	0	1	0	1
1675	CFD	complement factor D	19p13.3	0	531	3.23435	0.00125199	1.21669	0.223964	0.734229	0.462954	1.01408	0	0	1	0	1	0	1	---	23	-0.126944	0.899006	-0.512762	0.608213	-0.409329	0.682372	1.06966	1	-0.213943	0.830628	-0.833505	0.404727	-0.864969	0.387231	---	0	0	1	0	1	0	1	---	0	0	1	0	1
1676	DFFA	DNA fragmentation factor subunit alpha	1p36.22	0	502	4.2211	2.61e-05	-1.01195	0.31177	-0.454883	0.649277	1.014	0	0	1	0	1	0	1	---	6	-0.734926	0.462526	-1.6187	0.105777	-1.7196	0.0857656	0.895656	0	0	1	0	1	0	1	---	291	4.43532	1e-05	-0.523163	0.600959	-0.0251308	0.979955	1.01156	0	0	1	0	1
1677	DFFB	DNA fragmentation factor subunit beta	1p36.32	0	244	-2.46907	0.0136833	0.597374	0.550371	0.37658	0.706553	1.01309	0	0	1	0	1	0	1	---	1	1.33453	0.18228	-0.0401045	0.968017	-0.105937	0.91565	---	0	0	1	0	1	0	1	---	13	-3.06975	0.00218983	0.811399	0.417299	0.306591	0.759209	1.06041	0	0	1	0	1
1678	TIMM8A	translocase of inner mitochondrial membrane 8A	Xq22.1	0	72	1.22446	0.221018	1.41833	0.156356	0.937185	0.348854	1.00104	0	0	1	0	1	0	1	---	1	0.817693	0.413693	0.397034	0.691414	0.499371	0.617611	---	0	0	1	0	1	0	1	---	8	0.270631	0.78672	0.222964	0.823602	-0.306953	0.758933	1.06041	0	0	1	0	1
1687	GSDME	gasdermin E	7p15.3	0	1184	0.824488	0.409824	0.324646	0.745506	0.646048	0.518374	1.0176	0	0	1	0	1	0	1	---	0	0	1	0	1	0	1	---	0	0	1	0	1	0	1	---	82	1.48848	0.136885	1.42728	0.153762	1.65577	0.098033	0.954498	0	0	1	0	1
1690	COCH	cochlin	14q12	0	268	4.71696	2.67e-06	1.92	0.055097	1.89636	0.0581549	0.793229	0	0	1	0	1	0	1	---	165	4.95273	8.35e-07	2.39254	0.0168868	2.37941	0.0174978	0.515009	0	0	1	0	1	0	1	---	6	-0.929945	0.352584	-0.495886	0.620067	-0.5443	0.586338	1.08393	0	0	1	0	1
1716	DGUOK	deoxyguanosine kinase	2p13.1	0	281	0.975431	0.32954	1.0453	0.296095	0.75593	0.449841	1.0144	0	0	1	0	1	0	1	---	7	3.39138	0.00071776	3.29518	0.00101263	3.52844	0.000434015	0.0666917	0	0	1	0	1	0	1	---	0	0	1	0	1	0	1	---	0	0	1	0	1
1717	DHCR7	7-dehydrocholesterol reductase	11q13.4	0	402	1.33636	0.18168	1.67849	0.0935146	1.96438	0.04972	0.766022	0	0	1	0	1	0	1	---	7	1.47741	0.139825	0.539562	0.5896	0.612464	0.540348	1.10041	0	0	1	0	1	0	1	---	5	0.657442	0.511021	0.0307438	0.975479	0.148657	0.88185	1.03436	0	0	1	0	1
1718	DHCR24	24-dehydrocholesterol reductase	1p32.3	0	710	-1.80398	0.0714823	-0.686454	0.492561	-0.875652	0.381397	1.00729	22	1.69409	0.0905035	-1.11627	0.264534	-1.10189	0.270731	1.02073	11	0.208569	0.83482	-0.407762	0.683522	-0.549536	0.582741	1.09323	0	0	1	0	1	0	1	---	39	-4.44743	9.48e-06	-0.284569	0.776024	-0.204646	0.837884	1.04651	0	0	1	0	1
1719	DHFR	dihydrofolate reductase	5q14.1	0	449	-0.847215	0.397042	-0.785381	0.432387	-0.712391	0.476363	1.01696	0	0	1	0	1	0	1	---	133	-0.876616	0.380869	-0.165284	0.868749	-0.365151	0.715064	1.06236	0	0	1	0	1	0	1	---	22	0.717289	0.473334	-0.70832	0.478885	-0.258307	0.796215	1.05415	0	0	1	0	1
1720	DHFRP3	dihydrofolate reductase pseudogene 3	2p12	0	549	-0.179057	0.857923	-0.401699	0.687977	-0.467029	0.640565	1.01405	0	0	1	0	1	0	1	---	458	-0.011128	0.991123	-0.326333	0.74423	-0.40261	0.687308	1.06764	0	0	1	0	1	0	1	---	2	-0.181155	0.856276	-0.526893	0.598366	-0.570953	0.56814	---	0	0	1	0	1
1723	DHODH	dihydroorotate dehydrogenase (quinone)	16q22.2	0	532	1.64508	0.100212	2.18802	0.0288627	2.334	0.0197624	0.610586	0	0	1	0	1	0	1	---	2	-0.0636552	0.949255	0.172598	0.862997	-0.0487836	0.9611	---	0	0	1	0	1	0	1	---	445	1.71902	0.0858655	2.33601	0.0196563	2.47165	0.0135887	0.48674	0	0	1	0	1
1725	DHPS	deoxyhypusine synthase	19p13.2	0	1076	-3.17655	0.00152785	-0.00539932	0.995693	-0.0571395	0.954444	1.00843	0	0	1	0	1	0	1	---	1	-0.827846	0.40792	-0.414666	0.678462	-0.100618	0.91987	---	0	0	1	0	1	0	1	---	547	-3.97211	7.54e-05	0.050385	0.959824	0.0932258	0.92574	1.02828	0	0	1	0	1
1727	CYB5R3	cytochrome b5 reductase 3	22q13.2	0	825	3.47636	0.000526187	2.47187	0.0135802	2.48235	0.0131895	0.558632	0	0	1	0	1	0	1	---	354	3.41221	0.00066556	3.23328	0.00125745	3.22861	0.00127806	0.135018	0	0	1	0	1	0	1	---	426	0.734105	0.463026	0.401305	0.688268	0.379548	0.704349	1.06714	0	0	1	0	1
1728	NQO1	NAD(P)H quinone dehydrogenase 1	16q22.1	0	1044	0.465886	0.64138	1.61083	0.107483	1.13139	0.25812	0.987567	0	0	1	0	1	0	1	---	1006	-0.362376	0.717134	2.01782	0.0438347	1.68107	0.0930121	0.912537	762	0.758156	0.448505	1.2552	0.209651	0.792512	0.428221	1.10758	0	0	1	0	1	0	1	---	0	0	1	0	1
1729	DIAPH1	diaphanous related formin 1	5q31.3	0	825	1.48421	0.138011	0.689463	0.490666	0.4955	0.620339	1.01356	6	0.472327	0.636778	0.857049	0.391591	0.875275	0.381602	1.02896	0	0	1	0	1	0	1	---	0	0	1	0	1	0	1	---	132	0.802175	0.422609	0.193202	0.846834	0.635375	0.525307	1.09056	0	0	1	0	1
1730	DIAPH2	diaphanous related formin 2	Xq21.33	0	796	-0.432455	0.665488	0.43889	0.660821	0.243819	0.807413	1.01107	56	-1.58538	0.113139	0.244949	0.806538	0.0530613	0.957692	1.01143	1	-0.451109	0.651992	0.0564751	0.954973	-0.0396046	0.968415	---	0	0	1	0	1	0	1	---	0	0	1	0	1	0	1	---	0	0	1	0	1
1731	SEPTIN1	septin 1	16p11.2	0	47	-1.777	0.0758176	-1.02269	0.306665	-0.615483	0.538354	1.01783	0	0	1	0	1	0	1	---	2	-0.61628	0.537825	-0.69768	0.485514	-0.570758	0.568272	---	0	0	1	0	1	0	1	---	2	-1.07343	0.283289	-0.978642	0.327956	-0.506073	0.6129	---	0	0	1	0	1
1733	DIO1	iodothyronine deiodinase 1	1p32.3	0	810	-1.34426	0.179115	-0.415894	0.677562	-0.455152	0.649083	1.01418	4	-0.516265	0.605763	-0.488598	0.625217	-0.46128	0.644682	1.04324	4	-0.743602	0.457261	-0.746979	0.455224	-0.81907	0.412911	1.1091	0	0	1	0	1	0	1	---	1	-0.394459	0.693312	-0.35861	0.719951	-0.32084	0.748388	---	0	0	1	0	1
1734	DIO2	iodothyronine deiodinase 2	14q31.1	0	630	-0.681709	0.495553	-0.189151	0.850007	-0.28895	0.77267	1.01131	7	0.546975	0.584496	0.613542	0.539636	0.48415	0.628369	1.04684	3	-0.386899	0.698898	-0.234382	0.814729	-0.414773	0.678383	1.06993	0	0	1	0	1	0	1	---	0	0	1	0	1	0	1	---	0	0	1	0	1
1735	DIO3	iodothyronine deiodinase 3	14q32.31	0	242	-0.476429	0.633855	0.228918	0.818972	0.112087	0.910773	1.01077	0	0	1	0	1	0	1	---	82	-0.476964	0.633473	0.211472	0.832556	0.0922781	0.926493	1.02681	0	0	1	0	1	0	1	---	2	-0.550575	0.582026	-0.345892	0.729485	-0.191865	0.847881	---	0	0	1	0	1
1737	DLAT	dihydrolipoamide S-acetyltransferase	11q23.1	0	92	-1.13196	0.257876	-0.911711	0.362106	-1.12029	0.262819	0.989547	0	0	1	0	1	0	1	---	2	-1.19756	0.231321	-1.12248	0.261884	-0.749889	0.453471	---	0	0	1	0	1	0	1	---	2	-0.911523	0.362201	-0.802552	0.422394	-1.35482	0.175734	---	0	0	1	0	1
1738	DLD	dihydrolipoamide dehydrogenase	7q31.1	0	542	0.91413	0.36083	0.0121087	0.990341	0.0632476	0.94958	1.00887	0	0	1	0	1	0	1	---	448	0.749824	0.453506	-0.287218	0.773995	-0.149487	0.881195	1.03374	1	1.29842	0.194388	1.53794	0.12433	1.18579	0.235944	---	0	0	1	0	1	0	1	---	0	0	1	0	1
1739	DLG1	discs large MAGUK scaffold protein 1	3q29	0	957	0.644106	0.519628	0.949907	0.342353	1.60285	0.109234	0.867673	337	0.631135	0.528071	0.886559	0.375496	1.52147	0.128408	0.903622	19	-0.326428	0.744157	0.0140797	0.988769	0.0839332	0.933124	1.02428	0	0	1	0	1	0	1	---	4	2.67441	0.00758646	1.52539	0.127428	1.49278	0.135762	1.01415	0	0	1	0	1
1740	DLG2	discs large MAGUK scaffold protein 2	11q14.1	0	563	0.382641	0.702053	0.610998	0.541317	0.614307	0.53913	1.01762	139	0.462194	0.644025	1.11709	0.264182	1.18636	0.235719	1.01178	10	0.0131434	0.989516	-0.603793	0.546097	-0.668325	0.504057	1.09976	3	-0.394216	0.693491	-0.491607	0.623088	-0.56624	0.571338	1.10416	17	-0.596882	0.550697	-0.285284	0.775476	-0.270801	0.786591	1.05779	0	0	1	0	1
1741	DLG3	discs large MAGUK scaffold protein 3	Xq13.1	0	549	3.57751	0.000360516	1.118	0.263793	0.452204	0.651205	1.01432	0	0	1	0	1	0	1	---	0	0	1	0	1	0	1	---	0	0	1	0	1	0	1	---	52	3.5932	0.000339695	1.77094	0.0768275	1.59042	0.112006	0.984933	0	0	1	0	1
1742	DLG4	discs large MAGUK scaffold protein 4	17p13.1	0	688	-0.115627	0.907967	0.956886	0.338819	0.244056	0.80723	1.01101	0	0	1	0	1	0	1	---	3	-1.69299	0.0907134	-1.33741	0.181346	-1.21953	0.222885	1.06252	0	0	1	0	1	0	1	---	1	0.213291	0.831136	0.830113	0.406642	0.912966	0.361446	---	0	0	1	0	1
1743	DLST	dihydrolipoamide S-succinyltransferase	14q24.3	0	98	0.303838	0.761304	-0.565396	0.571911	-0.609199	0.542509	1.01772	0	0	1	0	1	0	1	---	2	-0.847068	0.397124	-1.16508	0.244221	-0.336607	0.736473	---	0	0	1	0	1	0	1	---	0	0	1	0	1	0	1	---	0	0	1	0	1
1745	DLX1	distal-less homeobox 1	2q31.1	0	763	1.58084	0.114174	0.439165	0.660622	0.46217	0.644044	1.01348	0	0	1	0	1	0	1	---	357	1.88333	0.0598937	1.48981	0.13654	1.53707	0.124543	0.97075	0	0	1	0	1	0	1	---	302	0.925775	0.354747	-0.8981	0.369314	-0.71433	0.475164	1.09645	0	0	1	0	1
1746	DLX2	distal-less homeobox 2	2q31.1	0	763	1.30495	0.192156	0.390628	0.696142	0.462858	0.643551	1.01326	0	0	1	0	1	0	1	---	302	0.041821	0.966648	-1.0875	0.277036	-0.903695	0.366341	1.09624	0	0	1	0	1	0	1	---	356	1.97631	0.0483453	1.65316	0.0985616	1.66453	0.0962701	0.955603	0	0	1	0	1
1747	DLX3	distal-less homeobox 3	17q21.33	0	396	1.64345	0.100549	-0.271617	0.785964	-0.202933	0.839222	1.01071	0	0	1	0	1	0	1	---	1	1.45169	0.146845	0.77573	0.438063	1.15597	0.247927	---	0	0	1	0	1	0	1	---	2	0.610981	0.541326	0.261379	0.793845	0.307507	0.758512	---	0	0	1	0	1
1748	DLX4	distal-less homeobox 4	17q21.33	0	396	1.60577	0.108583	-0.647937	0.517151	-0.450687	0.652298	1.01375	0	0	1	0	1	0	1	---	2	-0.538059	0.590635	-0.0182868	0.985413	0.0659084	0.947462	---	0	0	1	0	1	0	1	---	1	-0.47994	0.631357	-0.994558	0.320154	-0.448425	0.653929	---	0	0	1	0	1
1749	DLX5	distal-less homeobox 5	7q21.3	0	1158	-5.94138	3.69e-09	-1.06386	0.287608	-0.997532	0.31871	0.995823	0	0	1	0	1	0	1	---	0	0	1	0	1	0	1	---	0	0	1	0	1	0	1	---	483	-0.271615	0.785964	0.701845	0.482913	0.715751	0.474286	1.09551	0	0	1	0	1
1750	DLX6	distal-less homeobox 6	7q21.3	0	1158	-5.06968	4.6e-07	0.614359	0.539096	0.620392	0.535119	1.01716	0	0	1	0	1	0	1	---	557	-0.916308	0.359687	0.3829	0.701862	0.261266	0.793933	1.053	0	0	1	0	1	0	1	---	0	0	1	0	1	0	1	---	0	0	1	0	1
1755	DMBT1	deleted in malignant brain tumors 1	10q26.13	0	170	-0.454811	0.649326	0.306644	0.759168	0.24035	0.810101	1.01102	21	-0.343726	0.731112	-0.574024	0.56606	-0.655666	0.512166	1.04752	2	-0.707342	0.47949	-0.520164	0.603046	-0.517771	0.604714	---	0	0	1	0	1	0	1	---	0	0	1	0	1	0	1	---	0	0	1	0	1
1756	DMD	dystrophin	Xp21.2	0	430	-0.991842	0.321472	0.411059	0.681103	0.254568	0.799101	1.01064	420	-0.815379	0.415015	0.977097	0.32872	0.828162	0.407745	1.03253	6	-1.91825	0.0553136	-0.63631	0.524697	-0.619115	0.53596	1.10076	0	0	1	0	1	0	1	---	1	0.587018	0.557301	-0.0868278	0.930823	-0.0546928	0.956392	---	0	0	1	0	1
1757	SARDH	sarcosine dehydrogenase	9q34.2	0	1034	3.18253	0.0014969	-0.0884482	0.929535	-0.155833	0.876192	1.01085	6	0.590235	0.555143	-0.905551	0.365357	-0.936936	0.348983	1.02301	865	3.19714	0.00142372	-0.186575	0.852026	-0.253457	0.799959	1.05226	0	0	1	0	1	0	1	---	3	1.63513	0.102281	0.97398	0.330265	0.936465	0.349224	1.10018	5	0.794889	0.426833	-0.569438	0.569166
1758	DMP1	dentin matrix acidic phosphoprotein 1	4q22.1	0	1075	-0.793341	0.427734	-1.28775	0.198084	-1.33034	0.183661	0.956688	0	0	1	0	1	0	1	---	775	-0.885186	0.376231	-1.4492	0.147546	-1.46173	0.14408	0.998685	0	0	1	0	1	0	1	---	7	2.81514	0.00495421	2.1133	0.0347834	1.99511	0.0462593	0.779619	0	0	1	0	1
1759	DNM1	dynamin 1	9q34.11	0	1147	1.01325	0.311144	0.636422	0.524624	0.585483	0.558335	1.01506	0	0	1	0	1	0	1	---	764	1.14271	0.253385	1.03834	0.299321	0.983574	0.325526	1.09359	0	0	1	0	1	0	1	---	1	0.70762	0.479317	1.76615	0.0776278	1.82314	0.068534	---	0	0	1	0	1
1760	DMPK	DM1 protein kinase	19q13.32	0	752	-1.7063	0.0882079	0.871563	0.383623	0.193719	0.846429	1.01059	373	-1.73327	0.0833019	0.973967	0.330271	0.369775	0.711616	1.02683	15	-1.251	0.211177	-1.55634	0.119893	-1.6244	0.104557	0.933673	0	0	1	0	1	0	1	---	1	-0.221225	0.824955	0.508409	0.611261	0.358406	0.720103	---	0	0	1	0	1
1761	DMRT1	doublesex and mab-3 related transcription factor 1	9p24.3	0	378	-0.743321	0.457431	0.033596	0.973205	-0.0886108	0.929406	1.01121	9	0.122508	0.902517	0.705676	0.480528	0.664147	0.506726	1.04632	4	0.265559	0.790624	-1.0939	0.274221	-1.03834	0.299324	1.09342	0	0	1	0	1	0	1	---	0	0	1	0	1	0	1	---	0	0	1	0	1
1762	DMWD	DM1 locus, WD repeat containing	19q13.32	0	752	3.87527	0.00011219	1.38293	0.166947	0.624008	0.532743	1.01685	1	-1.90509	0.0570034	-1.05015	0.293861	-1.04492	0.296275	---	14	0.751541	0.452472	-0.187435	0.851351	-0.140978	0.887911	1.03434	0	0	1	0	1	0	1	---	373	3.94224	8.53e-05	1.37397	0.169711	0.707506	0.479391	1.09499	0	0	1	0	1
1763	DNA2	DNA replication helicase/nuclease 2	10q21.3	0	633	0.257107	0.797139	0.172055	0.863423	-0.102793	0.918145	1.01147	2	0.814959	0.415255	-0.493333	0.621868	-0.818611	0.413173	---	42	0.891394	0.372894	-0.279069	0.78024	-0.60642	0.544352	1.10005	0	0	1	0	1	0	1	---	2	0.0666636	0.946861	-0.600102	0.548553	-0.570587	0.568388	---	0	0	1	0	1
1767	DNAH5	dynein axonemal heavy chain 5	5p15.2	0	492	-3.25286	0.00117388	-1.19891	0.230802	-1.53875	0.124134	0.890503	113	-3.64322	0.000280586	-1.43425	0.151764	-1.72284	0.0851781	0.806387	4	-1.32919	0.184033	-0.613447	0.539698	-0.476384	0.633889	1.0829	0	0	1	0	1	0	1	---	3	0.655465	0.512293	-0.333754	0.738624	-0.0603556	0.951883	1.02063	0	0	1	0	1
1768	DNAH6	dynein axonemal heavy chain 6	2p11.2	0	616	2.63935	0.00841276	1.1257	0.260522	1.22258	0.22173	0.976974	63	2.28705	0.0223642	0.537514	0.591013	0.638416	0.523326	1.05086	1	1.05638	0.291004	0.255224	0.798594	0.297099	0.766443	---	0	0	1	0	1	0	1	---	0	0	1	0	1	0	1	---	0	0	1	0	1
1769	DNAH8	dynein axonemal heavy chain 8	6p21.2	0	295	0.431784	0.665975	0.433793	0.664517	0.413906	0.679018	1.01303	134	0.457475	0.647411	0.542359	0.587673	0.457898	0.647109	1.04113	4	-0.467009	0.640577	-0.0192025	0.984683	-0.0310848	0.975207	1.01278	0	0	1	0	1	0	1	---	6	-0.361533	0.717764	0.157792	0.874648	0.165104	0.86889	1.03776	0	0	1	0	1
1770	DNAH9	dynein axonemal heavy chain 9	17p12	0	738	0.714624	0.474979	0.770949	0.44089	0.780579	0.435206	1.01212	36	-0.585677	0.558201	-0.093092	0.925846	-0.197468	0.843495	1.02398	429	1.1738	0.240706	0.90393	0.366216	0.980316	0.32713	1.09463	0	0	1	0	1	0	1	---	2	-0.132926	0.894274	0.123373	0.901833	0.095881	0.923631	---	0	0	1	0	1
1773	DNASE1	deoxyribonuclease 1	16p13.3	0	104	-2.27851	0.0228691	-1.39622	0.162909	-0.736619	0.4615	1.01399	14	-2.06976	0.0386852	-1.26823	0.204963	-0.988269	0.323223	1.02682	2	0.166913	0.867466	-0.0943579	0.924841	0.226309	0.821	---	0	0	1	0	1	0	1	---	14	-1.28667	0.198454	-1.19287	0.23316	-0.570437	0.568489	1.08184	0	0	1	0	1
1774	DNASE1L1	deoxyribonuclease 1 like 1	Xq28	0	478	1.67801	0.0936021	1.80014	0.0720921	1.44513	0.148686	0.93539	3	1.69386	0.0905487	1.15318	0.249068	0.972285	0.331107	1.0271	14	-0.251127	0.801759	0.160043	0.872874	0.184742	0.853463	1.04277	0	0	1	0	1	0	1	---	2	0.208096	0.835189	-0.220508	0.825513	-0.525558	0.599294	---	2	0.8225	0.410954	0.182618	0.855129
1775	DNASE1L2	deoxyribonuclease 1 like 2	16p13.3	0	723	0.199555	0.841862	0.266542	0.789868	0.222509	0.823956	1.01132	0	0	1	0	1	0	1	---	3	0.190591	0.848878	0.43312	0.665007	0.505609	0.613226	1.08439	0	0	1	0	1	0	1	---	1	-0.950341	0.342128	-0.629526	0.529126	-0.418815	0.675428	---	0	0	1	0	1
1776	DNASE1L3	deoxyribonuclease 1 like 3	3p14.3	0	772	0.527151	0.598185	1.08261	0.2792	0.567878	0.570226	1.01608	0	0	1	0	1	0	1	---	7	1.49505	0.135161	2.72266	0.00657057	2.05225	0.0403645	0.717106	1	-0.449285	0.653306	0.318667	0.750035	-0.18088	0.856493	---	4	-0.065541	0.947754	0.584862	0.558752	0.36151	0.717782	1.06342	0	0	1	0	1
1777	DNASE2	deoxyribonuclease 2, lysosomal	19p13.2	0	1066	6.13314	1.16e-09	1.62392	0.104657	1.62422	0.104594	0.866811	0	0	1	0	1	0	1	---	17	1.61341	0.106914	1.02134	0.307302	1.28463	0.199171	1.04044	0	0	1	0	1	0	1	---	3	-0.261432	0.793804	0.0404832	0.967715	-0.134105	0.893342	1.03081	0	0	1	0	1
1778	DYNC1H1	dynein cytoplasmic 1 heavy chain 1	14q32.31	0	248	-1.1249	0.260852	-0.312824	0.754469	-1.05282	0.292639	0.99671	0	0	1	0	1	0	1	---	1	-0.488077	0.625584	-0.133084	0.894149	-0.25862	0.795973	---	0	0	1	0	1	0	1	---	4	0.190266	0.849132	-0.483987	0.628484	-0.0781035	0.937759	1.02501	0	0	1	0	1
1780	DYNC1I1	dynein cytoplasmic 1 intermediate chain 1	7q21.3	0	282	-2.87208	0.00414859	1.8922	0.0587071	1.77	0.076985	0.831656	2	0.072196	0.942458	-0.110818	0.911779	-0.0807896	0.935623	---	140	-2.65326	0.00807576	1.78922	0.0738334	1.65418	0.0983563	0.930257	0	0	1	0	1	0	1	---	2	0.301415	0.763149	0.115832	0.907805	0.143252	0.886116	---	0	0	1	0	1
1781	DYNC1I2	dynein cytoplasmic 1 intermediate chain 2	2q31.1	0	706	4.14134	3.69e-05	1.37488	0.169428	1.04432	0.296549	0.993952	1	0.38775	0.698269	0.918504	0.358541	1.23295	0.21784	---	2	0.466543	0.64091	1.18823	0.234979	1.36843	0.171436	---	0	0	1	0	1	0	1	---	2	0.599741	0.54879	1.01704	0.309341	1.35204	0.176621	---	0	0	1	0	1
1783	DYNC1LI2	dynein cytoplasmic 1 light intermediate chain 2	16q22.1	0	104	1.48035	0.13904	0.924385	0.355474	1.12267	0.261806	0.98898	1	-0.644386	0.519446	0.612765	0.540149	0.775162	0.438399	---	47	1.77337	0.0764172	0.778397	0.43649	0.985155	0.324749	1.0944	0	0	1	0	1	0	1	---	20	0.132243	0.894814	0.161136	0.872014	0.0956893	0.923783	1.02874	0	0	1	0	1
1785	DNM2	dynamin 2	19p13.2	1	243	-0.710762	0.477368	0.502697	0.615271	1.11152	0.266569	0.98731	1	-0.97742	0.328556	-0.368769	0.712366	-0.416777	0.676917	---	0	0	1	0	1	0	1	---	0	0	1	0	1	0	1	---	3	1.39532	0.163174	1.60456	0.108857	1.76515	0.0777953	0.893349	0	0	1	0	1
1786	DNMT1	DNA methyltransferase 1	19p13.2	0	166	-2.02973	0.042601	-1.2186	0.223238	-0.698838	0.484791	1.01661	3	-1.85109	0.0643989	-0.425128	0.67082	-0.387536	0.698429	1.02622	2	-0.935169	0.349887	-1.02489	0.305626	-1.15482	0.248395	---	0	0	1	0	1	0	1	---	33	-0.140979	0.88791	-0.245	0.806499	0.731002	0.464922	1.10035	0	0	1	0	1
1787	TRDMT1	tRNA aspartic acid methyltransferase 1	10p13	0	133	-1.546	0.122364	0.213262	0.831159	-0.233431	0.815467	1.01079	0	0	1	0	1	0	1	---	108	-1.22844	0.219518	0.292203	0.770182	0.0330588	0.973633	1.01337	0	0	1	0	1	0	1	---	16	-1.39541	0.163147	-0.0539242	0.957005	-0.554285	0.579488	1.08341	0	0	1	0	1
1788	DNMT3A	DNA methyltransferase 3 alpha	2p23.3	1	275	-1.82849	0.0677208	0.502743	0.615238	0.367384	0.713398	1.01461	0	0	1	0	1	0	1	---	2	1.58666	0.112849	0.671085	0.502297	0.249984	0.802643	---	0	0	1	0	1	0	1	---	0	0	1	0	1	0	1	---	0	0	1	0	1
1789	DNMT3B	DNA methyltransferase 3 beta	20q11.21	0	917	0.995253	0.319811	-0.855348	0.392531	-0.89665	0.370088	1.00613	0	0	1	0	1	0	1	---	836	1.26516	0.206057	-1.08881	0.276459	-1.12615	0.260332	1.07288	0	0	1	0	1	0	1	---	1	-0.518377	0.60429	-0.445255	0.656217	-0.115971	0.907695	---	0	0	1	0	1
1791	DNTT	DNA nucleotidylexotransferase	10q24.1	0	1207	-0.661317	0.508534	-0.188117	0.850817	-0.225116	0.821928	1.01175	0	0	1	0	1	0	1	---	0	0	1	0	1	0	1	---	0	0	1	0	1	0	1	---	1	-0.175264	0.860901	-0.0424404	0.966155	-0.121441	0.903363	---	0	0	1	0	1
1793	DOCK1	dedicator of cytokinesis 1	10q26.2	0	1014	0.20707	0.83599	0.898819	0.368931	1.11212	0.266312	0.987955	9	1.21666	0.223969	1.0171	0.309313	0.744316	0.456833	1.03871	23	0.91812	0.358738	1.18523	0.236165	1.29905	0.194179	1.03726	20	0.902656	0.366887	0.873227	0.382716	1.00872	0.313314	1.01679	0	0	1	0	1	0	1	---	0	0	1	0	1
1794	DOCK2	dedicator of cytokinesis 2	5q35.1	0	897	1.81824	0.0692732	0.0133643	0.989339	-1.18097	0.237851	0.979569	5	-0.0743926	0.94071	-0.0500428	0.960097	-0.0188385	0.984973	1.00489	2	-0.830566	0.406382	0.356056	0.721862	-0.370407	0.711145	---	0	0	1	0	1	0	1	---	882	1.08443	0.278391	-0.515288	0.606448	-1.10016	0.271487	1.09728	0	0	1	0	1
1795	DOCK3	dedicator of cytokinesis 3	3p21.2	0	732	0.936103	0.349406	1.00593	0.314655	0.980194	0.32719	0.997872	19	2.42906	0.0152821	2.06842	0.0388169	2.40175	0.01647	0.422255	0	0	1	0	1	0	1	---	0	0	1	0	1	0	1	---	1	-0.545292	0.585653	-2.05488	0.0401086	-1.4918	0.136018	---	0	0	1	0	1
1796	DOK1	docking protein 1	2p13.1	0	260	1.03863	0.299182	0.153893	0.87772	0.605332	0.545074	1.01837	0	0	1	0	1	0	1	---	8	1.8356	0.0666606	0.428722	0.668203	0.526722	0.598485	1.09043	0	0	1	0	1	0	1	---	0	0	1	0	1	0	1	---	0	0	1	0	1
1797	DXO	decapping exoribonuclease	6p21.33	0	1215	0.307398	0.758593	-0.607602	0.543568	-0.263478	0.792228	1.01058	0	0	1	0	1	0	1	---	5	-0.104813	0.916541	0.256664	0.797483	0.282093	0.777921	1.05494	0	0	1	0	1	0	1	---	11	-0.800716	0.423453	-0.957242	0.33864	-0.67574	0.499337	1.08875	0	0	1	0	1
1798	DPAGT1	dolichyl-phosphate N-acetylglucosaminephosphotransferase 1	11q23.3	0	340	1.3845	0.16646	1.28579	0.198766	0.223757	0.822985	1.01159	0	0	1	0	1	0	1	---	0	0	1	0	1	0	1	---	0	0	1	0	1	0	1	---	27	0.229632	0.818417	0.285457	0.775344	-0.61949	0.535713	1.08805	0	0	1	0	1
1800	DPEP1	dipeptidase 1	16q24.3	0	859	0.169822	0.865178	-1.20467	0.228571	-1.21293	0.225397	0.977744	1	-0.489647	0.624472	-0.0167688	0.986624	-0.0429645	0.965737	---	10	2.49331	0.012788	0.646535	0.518058	0.579208	0.562559	1.09531	0	0	1	0	1	0	1	---	51	0.0911924	0.927355	-0.811722	0.417114	-0.787391	0.43121	1.10158	0	0	1	0	1
1801	DPH1	diphthamide biosynthesis 1	17p13.3	0	1098	1.17912	0.238583	1.30156	0.19332	1.23587	0.216753	0.977178	0	0	1	0	1	0	1	---	557	1.15973	0.246386	0.911761	0.36208	1.3506	0.177082	1.02557	0	0	1	0	1	0	1	---	167	1.49808	0.134371	1.3764	0.168958	-0.182315	0.855367	1.04049	0	0	1	0	1
1802	DPH2	diphthamide biosynthesis 2	1p34.1	0	665	1.9018	0.057434	0.259789	0.795072	0.276141	0.782488	1.01113	0	0	1	0	1	0	1	---	2	0.519439	0.603549	-0.168974	0.865846	-0.678748	0.49743	---	0	0	1	0	1	0	1	---	0	0	1	0	1	0	1	---	0	0	1	0	1
1803	DPP4	dipeptidyl peptidase 4	2q24.2	0	1150	1.2961	0.195185	0.815988	0.414671	0.574814	0.565526	1.01646	1	-0.996793	0.319063	-1.31033	0.190338	-1.33066	0.183557	---	2	-0.448887	0.653593	0.118644	0.905577	-0.125049	0.900506	---	0	0	1	0	1	0	1	---	1	-0.996793	0.319063	-1.31033	0.190338	-1.33066	0.183557	---	0	0	1	0	1
1804	DPP6	dipeptidyl peptidase like 6	7q36.2	0	1190	0.175827	0.860459	0.497471	0.618949	0.545667	0.585397	1.01315	1154	2.18891	0.0287927	1.72834	0.0841879	1.77605	0.0759806	0.77334	0	0	1	0	1	0	1	---	0	0	1	0	1	0	1	---	1	-0.141805	0.887257	-0.304519	0.760786	-0.317381	0.75101	---	1	-0.158299	0.874247	-1.81586	0.0696443
1805	DPT	dermatopontin	1q24.2	0	919	-0.274181	0.783992	1.36307	0.173119	1.71033	0.0874659	0.847202	1	-0.864688	0.387381	-0.015063	0.987984	-0.212532	0.831729	---	1	-0.788835	0.430362	-0.150572	0.880339	-0.307219	0.758731	---	0	0	1	0	1	0	1	---	16	0.0161585	0.987111	0.289652	0.772133	0.861529	0.389121	1.10976	0	0	1	0	1
1806	DPYD	dihydropyrimidine dehydrogenase	1p21.3	0	85	-1.10308	0.270209	0.398171	0.690575	0.544726	0.586044	1.01343	4	-0.0998793	0.920457	0.942813	0.345968	0.0225256	0.982032	1.00491	1	-1.32368	0.18586	-0.16535	0.868697	-0.33394	0.738484	---	0	0	1	0	1	0	1	---	2	-0.331539	0.740295	0.95034	0.342133	0.346168	0.729278	---	0	0	1	0	1
1807	DPYS	dihydropyrimidinase	8q22.3	0	90	-1.1207	0.262636	0.276521	0.782196	0.355635	0.722177	1.01415	0	0	1	0	1	0	1	---	1	-0.476504	0.633801	-0.115145	0.90835	-0.064336	0.948714	---	0	0	1	0	1	0	1	---	1	-0.476504	0.633801	-0.115145	0.90835	-0.064336	0.948714	---	0	0	1	0	1
1808	DPYSL2	dihydropyrimidinase like 2	8p21.2	0	260	-1.49296	0.135706	0.882769	0.37754	0.311492	0.755481	1.01172	0	0	1	0	1	0	1	---	19	-1.8355	0.0666757	0.434139	0.664267	-0.10165	0.919052	1.03034	0	0	1	0	1	0	1	---	0	0	1	0	1	0	1	---	0	0	1	0	1
1809	DPYSL3	dihydropyrimidinase like 3	5q32	0	868	-3.91764	9.44e-05	-0.116762	0.907068	-0.381183	0.703135	1.01307	5	1.83825	0.0662697	0.611257	0.541146	0.5398	0.589436	1.05379	2	0.551823	0.581171	1.37603	0.169072	1.47434	0.140655	---	0	0	1	0	1	0	1	---	1	0.212949	0.831402	0.66435	0.506595	0.584895	0.55873	---	0	0	1	0	1
1810	DR1	down-regulator of transcription 1	1p22.1	0	821	1.20915	0.22684	0.648712	0.51665	0.0492662	0.960715	1.00838	1	1.33069	0.183542	0.207583	0.83559	0.0872094	0.93052	---	2	1.10103	0.271102	0.257575	0.79678	-0.833049	0.404985	---	1	1.33069	0.183542	0.207583	0.83559	0.0872094	0.93052	---	1	-0.627056	0.53074	0.0342874	0.972654	-0.190633	0.848846	---	0	0	1	0	1
1811	SLC26A3	solute carrier family 26 member 3	7q31.1	0	541	0.245987	0.805733	0.425086	0.670851	0.515123	0.606563	1.01186	0	0	1	0	1	0	1	---	448	0.0903343	0.928036	0.415979	0.6775	0.506656	0.61249	1.0852	0	0	1	0	1	0	1	---	0	0	1	0	1	0	1	---	0	0	1	0	1
1812	DRD1	dopamine receptor D1	5q35.2	0	123	0.83531	0.403707	1.14284	0.253335	1.14497	0.252452	0.985591	0	0	1	0	1	0	1	---	21	1.62124	0.105226	1.68675	0.0919138	1.82374	0.0684428	0.832287	0	0	1	0	1	0	1	---	7	-1.10978	0.267314	-0.90141	0.367553	-1.19986	0.230433	1.09141	0	0	1	0	1
1813	DRD2	dopamine receptor D2	11q23.2	0	282	0.251154	0.801737	0.122116	0.902828	-0.112847	0.910171	1.01108	0	0	1	0	1	0	1	---	0	0	1	0	1	0	1	---	0	0	1	0	1	0	1	---	0	0	1	0	1	0	1	---	0	0	1	0	1
1814	DRD3	dopamine receptor D3	3q13.31	0	239	-0.14839	0.88206	-0.150641	0.880284	-0.17719	0.859389	1.01082	137	-0.296541	0.766867	-0.274643	0.783639	-0.310505	0.756232	1.02305	1	-0.00484551	0.996135	0.0313585	0.974989	0.0131045	0.989547	---	0	0	1	0	1	0	1	---	0	0	1	0	1	0	1	---	0	0	1	0	1
1815	DRD4	dopamine receptor D4	11p15.5	0	486	-2.52249	0.0117796	-2.46313	0.0139141	-2.41795	0.0157582	0.582519	0	0	1	0	1	0	1	---	91	-2.54731	0.0109779	-2.27698	0.0229646	-2.18614	0.0290003	0.642569	0	0	1	0	1	0	1	---	36	-1.00358	0.315782	-1.22135	0.222197	-1.30022	0.193779	1.08392	0	0	1	0	1
1816	DRD5	dopamine receptor D5	4p16.1	0	1173	-0.425984	0.670195	0.217043	0.828212	0.355544	0.722246	1.01406	0	0	1	0	1	0	1	---	4	-0.229121	0.818814	-0.263515	0.7922	-0.178288	0.858527	1.04026	0	0	1	0	1	0	1	---	6	0.944354	0.345176	0.538494	0.590337	0.666331	0.505329	1.08664	0	0	1	0	1
1819	DRG2	developmentally regulated GTP binding protein 2	17p11.2	0	979	0.256869	0.797323	0.848965	0.396072	0.72151	0.470738	1.01563	0	0	1	0	1	0	1	---	1	0.42523	0.670744	1.11611	0.264599	0.880816	0.378596	---	0	0	1	0	1	0	1	---	0	0	1	0	1	0	1	---	0	0	1	0	1
1820	ARID3A	AT-rich interaction domain 3A	19p13.3	0	532	-1.1311	0.258234	-0.538565	0.590288	-0.818613	0.413172	1.01063	0	0	1	0	1	0	1	---	5	-0.396049	0.692138	-0.370617	0.710989	-0.634267	0.526029	1.10178	0	0	1	0	1	0	1	---	5	0.0179444	0.985686	-0.240887	0.809684	-0.054595	0.95647	1.01902	0	0	1	0	1
1821	DRP2	dystrophin related protein 2	Xq22.1	0	73	0.153147	0.878308	0.91445	0.360666	0.928358	0.353411	1.00159	0	0	1	0	1	0	1	---	2	-0.664928	0.506223	-0.507224	0.612092	-0.525293	0.599478	---	0	0	1	0	1	0	1	---	8	0.866004	0.386659	2.06056	0.0395624	2.09427	0.0364479	0.721139	0	0	1	0	1
1822	ATN1	atrophin 1	12p13.31	0	474	-1.14563	0.252175	-0.271768	0.785848	-0.0350378	0.972055	1.0077	0	0	1	0	1	0	1	---	14	-1.72588	0.0846224	-0.355785	0.722065	-0.235918	0.813537	1.0489	0	0	1	0	1	0	1	---	0	0	1	0	1	0	1	---	0	0	1	0	1
1823	DSC1	desmocollin 1	18q12.1	0	169	0.771674	0.440457	0.0225773	0.981991	-0.0683346	0.945531	1.00947	0	0	1	0	1	0	1	---	15	0.663153	0.507358	-0.398868	0.690062	-0.487229	0.626186	1.08161	0	0	1	0	1	0	1	---	4	-0.183185	0.854683	0.135126	0.892535	0.15128	0.87978	1.03483	0	0	1	0	1
1824	DSC2	desmocollin 2	18q12.1	0	175	2.00515	0.0451678	1.38993	0.16481	1.53455	0.125161	0.893409	4	1.00366	0.315744	0.450731	0.652266	0.691844	0.489171	1.0437	15	1.78621	0.0743144	0.670566	0.502627	0.602117	0.547212	1.09925	0	0	1	0	1	0	1	---	0	0	1	0	1	0	1	---	0	0	1	0	1
1825	DSC3	desmocollin 3	18q12.1	0	263	2.79539	0.00526527	2.97656	0.00297404	3.10566	0.00194363	0.225344	0	0	1	0	1	0	1	---	4	0.765476	0.444137	1.26385	0.206533	1.47578	0.140268	0.996191	0	0	1	0	1	0	1	---	0	0	1	0	1	0	1	---	0	0	1	0	1
1826	DSCAM	DS cell adhesion molecule	21q22.2	0	487	0.0820168	0.934647	0.226426	0.820909	0.279731	0.779733	1.01065	186	-0.187841	0.851033	0.306821	0.759033	0.229891	0.818216	1.02019	3	-0.45677	0.647918	-0.186419	0.852148	-0.060727	0.951587	1.01939	0	0	1	0	1	0	1	---	2	-0.37091	0.710769	-0.0852491	0.932078	-0.0717722	0.942795	---	0	0	1	0	1
1827	RCAN1	regulator of calcineurin 1	21q22.12	0	270	1.50401	0.132838	1.48708	0.13726	1.21923	0.223	0.977131	2	0.141478	0.887516	0.746842	0.455307	1.21002	0.226512	---	222	1.49421	0.13538	1.28726	0.198255	0.926045	0.354611	1.09837	0	0	1	0	1	0	1	---	0	0	1	0	1	0	1	---	0	0	1	0	1
1828	DSG1	desmoglein 1	18q12.1	0	201	1.14412	0.2528	0.585465	0.558346	0.551927	0.581102	1.01358	0	0	1	0	1	0	1	---	2	-0.501068	0.616414	-0.156083	0.875994	-0.0790402	0.937014	---	0	0	1	0	1	0	1	---	6	1.77511	0.0761296	2.57646	0.0101018	2.54741	0.010978	0.435884	0	0	1	0	1
1829	DSG2	desmoglein 2	18q12.1	0	199	-0.228209	0.819522	0.742477	0.457945	0.629078	0.529419	1.01651	0	0	1	0	1	0	1	---	7	-0.276682	0.782072	0.639484	0.522632	0.571646	0.56767	1.09517	0	0	1	0	1	0	1	---	3	0.184193	0.853893	0.326586	0.744039	0.294387	0.768514	1.06113	0	0	1	0	1
1830	DSG3	desmoglein 3	18q12.1	0	199	2.15344	0.0314802	3.46989	0.000539336	3.55254	0.000396519	0.0791521	2	1.14674	0.251713	1.987	0.0471516	1.91982	0.0551205	---	4	1.10847	0.267877	2.41349	0.0159512	2.51478	0.0120424	0.455225	0	0	1	0	1	0	1	---	3	-0.202029	0.839928	0.664199	0.506692	0.691865	0.489158	1.09404	0	0	1	0	1
1831	TSC22D3	TSC22 domain family member 3	Xq22.3	0	26	-0.466028	0.641279	-0.317999	0.750541	-0.13675	0.891252	1.01085	0	0	1	0	1	0	1	---	0	0	1	0	1	0	1	---	0	0	1	0	1	0	1	---	1	0.625977	0.531447	0.337115	0.736089	0.41056	0.68147	---	0	0	1	0	1
1832	DSP	desmoplakin	6p24.3	0	661	-1.13799	0.255347	0.557319	0.577415	0.569116	0.569385	1.01608	0	0	1	0	1	0	1	---	3	-0.576866	0.564137	0.346296	0.729181	0.336762	0.736356	1.06031	0	0	1	0	1	0	1	---	1	0.454774	0.649353	0.296971	0.76654	0.251174	0.801723	---	0	0	1	0	1
1833	EPYC	epiphycan	12q21.33	0	377	-1.31789	0.187788	-2.54211	0.0111448	-2.63992	0.00840138	0.477381	28	-0.495945	0.620023	-0.890845	0.373193	-0.935313	0.349817	1.02482	7	-0.624054	0.532709	-2.10288	0.035686	-2.14399	0.0322365	0.665659	0	0	1	0	1	0	1	---	0	0	1	0	1	0	1	---	0	0	1	0	1
1834	DSPP	dentin sialophosphoprotein	4q22.1	0	1075	0.219982	0.825922	-0.245732	0.805932	-0.241659	0.809087	1.01124	0	0	1	0	1	0	1	---	775	-0.33064	0.740973	-0.755596	0.450041	-0.740536	0.459122	1.10977	0	0	1	0	1	0	1	---	0	0	1	0	1	0	1	---	0	0	1	0	1
1836	SLC26A2	solute carrier family 26 member 2	5q32	0	415	-2.46636	0.0137867	0.677844	0.498003	1.04529	0.296103	0.993181	0	0	1	0	1	0	1	---	2	1.05461	0.291815	0.763558	0.445282	0.993075	0.320876	---	0	0	1	0	1	0	1	---	34	-1.57152	0.116321	-0.034525	0.972464	0.159102	0.873616	1.03727	0	0	1	0	1
1837	DTNA	dystrobrevin alpha	18q12.1	0	156	-1.69906	0.0895632	-0.505885	0.613031	-0.344518	0.730518	1.0131	3	-0.552732	0.580548	0.0611984	0.951212	0.121099	0.903633	1.01755	3	-0.418015	0.67601	-0.865984	0.386674	-0.798681	0.424636	1.10911	0	0	1	0	1	0	1	---	45	-1.76468	0.0778679	0.609607	0.542238	0.765849	0.443919	1.10325	0	0	1	0	1
1838	DTNB	dystrobrevin beta	2p23.3	0	214	-1.79399	0.0730624	-0.167314	0.867151	-0.310989	0.755864	1.01181	21	0.029372	0.976573	-0.237856	0.812034	-0.466057	0.641261	1.04304	5	-0.670451	0.502697	-0.746446	0.455546	-1.18915	0.23462	1.06688	1	-0.614351	0.539098	-0.0205023	0.983646	0.0216731	0.982712	---	0	0	1	0	1	0	1	---	0	0	1	0	1
1839	HBEGF	heparin binding EGF like growth factor	5q31.3	0	743	2.95966	0.00313942	0.193904	0.846284	0.171721	0.863686	1.01126	0	0	1	0	1	0	1	---	1	1.61888	0.105732	1.29726	0.194795	1.1635	0.244863	---	0	0	1	0	1	0	1	---	3	1.18725	0.23536	1.68043	0.0931359	1.49268	0.135787	1.01369	0	0	1	0	1
1840	DTX1	deltex E3 ubiquitin ligase 1	12q24.13	0	233	0.145793	0.884109	-0.841293	0.400353	-0.820701	0.411982	1.0102	0	0	1	0	1	0	1	---	5	-0.766709	0.443403	0.464867	0.642112	0.466375	0.641033	1.08029	0	0	1	0	1	0	1	---	0	0	1	0	1	0	1	---	0	0	1	0	1
1841	DTYMK	deoxythymidylate kinase	2q37.3	0	688	1.2114	0.225976	1.00925	0.313061	0.432112	0.665738	1.01445	0	0	1	0	1	0	1	---	6	-0.333709	0.738657	-0.413986	0.678959	-0.501402	0.616181	1.08331	0	0	1	0	1	0	1	---	0	0	1	0	1	0	1	---	0	0	1	0	1
1842	ECM2	extracellular matrix protein 2	9q22.31	0	95	-0.908597	0.363743	-1.75826	0.0789615	-1.66751	0.095678	0.856291	0	0	1	0	1	0	1	---	2	0.0426359	0.965999	-0.819362	0.412744	-0.619415	0.535762	---	0	0	1	0	1	0	1	---	0	0	1	0	1	0	1	---	0	0	1	0	1
1843	DUSP1	dual specificity phosphatase 1	5q35.1	0	575	1.04291	0.297196	-1.04601	0.29577	-0.923739	0.35581	1.00307	0	0	1	0	1	0	1	---	0	0	1	0	1	0	1	---	0	0	1	0	1	0	1	---	1	0.028087	0.977597	0.310345	0.756353	0.343566	0.731233	---	0	0	1	0	1
1844	DUSP2	dual specificity phosphatase 2	2q11.2	0	475	-1.82152	0.0687732	0.188658	0.850393	-0.308832	0.757503	1.01153	0	0	1	0	1	0	1	---	1	0.52717	0.598172	0.546868	0.584572	0.555483	0.578669	---	0	0	1	0	1	0	1	---	0	0	1	0	1	0	1	---	0	0	1	0	1
1845	DUSP3	dual specificity phosphatase 3	17q21.31	0	1149	3.06149	0.00225067	2.02832	0.0427507	1.55321	0.120639	0.884509	0	0	1	0	1	0	1	---	1	-0.167441	0.867051	0.959773	0.337365	0.798841	0.424543	---	0	0	1	0	1	0	1	---	0	0	1	0	1	0	1	---	0	0	1	0	1
1846	DUSP4	dual specificity phosphatase 4	8p12	0	491	0.52135	0.602218	-0.390405	0.696307	-0.646732	0.51793	1.01734	0	0	1	0	1	0	1	---	1	0.761779	0.44634	1.09266	0.274764	1.08748	0.277047	---	0	0	1	0	1	0	1	---	1	0.761779	0.44634	1.09266	0.274764	1.08748	0.277047	---	0	0	1	0	1
1847	DUSP5	dual specificity phosphatase 5	10q25.2	0	1173	-1.03469	0.30102	-1.09756	0.272618	-0.983614	0.325506	0.997374	0	0	1	0	1	0	1	---	0	0	1	0	1	0	1	---	0	0	1	0	1	0	1	---	0	0	1	0	1	0	1	---	0	0	1	0	1
1848	DUSP6	dual specificity phosphatase 6	12q21.33	0	264	-2.29519	0.0218917	-1.25657	0.209157	-1.25574	0.209459	0.972759	0	0	1	0	1	0	1	---	1	0.157945	0.874526	0.0992204	0.92098	0.0822665	0.934449	---	0	0	1	0	1	0	1	---	0	0	1	0	1	0	1	---	0	0	1	0	1
1849	DUSP7	dual specificity phosphatase 7	3p21.2	0	246	0.00118398	0.999056	2.8048	0.00511677	2.91907	0.00357715	0.32716	0	0	1	0	1	0	1	---	0	0	1	0	1	0	1	---	0	0	1	0	1	0	1	---	0	0	1	0	1	0	1	---	0	0	1	0	1
1852	DUSP9	dual specificity phosphatase 9	Xq28	0	120	1.35995	0.174097	1.25308	0.210424	1.22267	0.221699	0.977211	0	0	1	0	1	0	1	---	1	-0.587255	0.557141	-0.281409	0.778445	-0.143554	0.885877	---	0	0	1	0	1	0	1	---	3	0.0998808	0.920455	-0.0968151	0.92289	0.147825	0.882506	1.03409	0	0	1	0	1
1854	DUT	deoxyuridine triphosphatase	15q21.1	0	450	0.0254653	0.979688	-0.685035	0.493455	-0.423585	0.671945	1.01355	0	0	1	0	1	0	1	---	45	-0.525243	0.59951	-1.26461	0.206261	-0.77487	0.438571	1.10667	0	0	1	0	1	0	1	---	7	1.90988	0.0563832	1.61539	0.106492	1.33918	0.180769	1.07643	0	0	1	0	1
1855	DVL1	dishevelled segment polarity protein 1	1p36.33	0	977	-0.119485	0.904911	0.845706	0.397887	0.447199	0.654813	1.01341	0	0	1	0	1	0	1	---	3	-0.966378	0.334047	-1.48109	0.138848	-1.58695	0.112791	0.953249	1	-0.926369	0.354438	-0.585567	0.558278	-0.244456	0.80692	---	33	-0.394605	0.693204	-1.28338	0.199609	-0.815247	0.415095	1.0995	0	0	1	0	1
1856	DVL2	dishevelled segment polarity protein 2	17p13.1	0	687	1.56275	0.118371	-0.855458	0.39247	-0.546567	0.584779	1.0133	0	0	1	0	1	0	1	---	3	-0.68858	0.491219	0.278956	0.780327	-0.00979132	0.992189	1.00951	0	0	1	0	1	0	1	---	0	0	1	0	1	0	1	---	0	0	1	0	1
1857	DVL3	dishevelled segment polarity protein 3	3q27.1	0	377	-5.86777	5.69e-09	-1.65439	0.0983117	-1.59179	0.111698	0.872457	319	-5.87249	5.53e-09	-1.77167	0.0767049	-1.62376	0.104692	0.856132	5	0.601212	0.547811	0.452078	0.651295	-0.397286	0.691228	1.06784	0	0	1	0	1	0	1	---	0	0	1	0	1	0	1	---	0	0	1	0	1
1859	DYRK1A	dual specificity tyrosine phosphorylation regulated kinase 1A	21q22.13	0	317	-6.67332	3.79e-11	-0.63787	0.523681	-0.914185	0.360806	1.0042	3	-0.970785	0.331849	-1.43614	0.151227	-0.80413	0.421483	1.03046	3	-1.08433	0.278434	-1.50158	0.133471	-1.483	0.13834	0.991422	0	0	1	0	1	0	1	---	2	-0.772525	0.439954	-0.835074	0.403844	-0.578932	0.562745	---	0	0	1	0	1
1861	TOR1A	torsin family 1 member A	9q34.11	0	1011	0.988207	0.323248	-0.0549814	0.956163	0.194855	0.84554	1.011	0	0	1	0	1	0	1	---	1	0.5999	0.548685	0.0715445	0.942976	-0.0569623	0.954585	---	0	0	1	0	1	0	1	---	10	0.156391	0.875751	0.497283	0.619082	1.05166	0.293172	1.0964	0	0	1	0	1
1869	E2F1	E2F transcription factor 1	20q11.22	0	1183	0.178073	0.858695	-0.78645	0.431761	-0.238037	0.811894	1.01062	0	0	1	0	1	0	1	---	3	-0.293712	0.769028	-0.727978	0.46677	-0.172489	0.863082	1.03907	0	0	1	0	1	0	1	---	7	-0.252982	0.800325	-0.56598	0.571514	-0.466098	0.641231	1.07712	0	0	1	0	1
1870	E2F2	E2F transcription factor 2	1p36.12	0	410	-1.23156	0.218351	1.66633	0.0959103	1.64215	0.100824	0.867837	0	0	1	0	1	0	1	---	3	1.16195	0.245482	0.896345	0.37025	0.609757	0.542139	1.0999	0	0	1	0	1	0	1	---	14	-1.93256	0.0535225	0.783944	0.433229	0.614062	0.539292	1.08666	0	0	1	0	1
1871	E2F3	E2F transcription factor 3	6p22.3	0	986	-0.96247	0.336005	1.85009	0.0645488	1.93219	0.0535736	0.784334	1	-0.556178	0.578192	-0.507365	0.611993	-0.377347	0.705983	---	0	0	1	0	1	0	1	---	0	0	1	0	1	0	1	---	4	0.618126	0.536608	-0.570427	0.568496	-0.159526	0.873282	1.03761	0	0	1	0	1
1874	E2F4	E2F transcription factor 4	16q22.1	0	122	2.43899	0.0148705	1.04003	0.298538	0.958595	0.337958	1.00054	0	0	1	0	1	0	1	---	1	0.550521	0.582063	-0.172084	0.863401	-0.237374	0.812408	---	0	0	1	0	1	0	1	---	21	2.18512	0.0290702	0.506241	0.612781	0.532915	0.594192	1.08357	0	0	1	0	1
1875	E2F5	E2F transcription factor 5	8q21.2	0	345	0.906143	0.36504	0.190198	0.849186	-0.251641	0.801362	1.01044	0	0	1	0	1	0	1	---	0	0	1	0	1	0	1	---	0	0	1	0	1	0	1	---	1	-0.268525	0.788341	-0.612817	0.540115	-0.354447	0.723067	---	0	0	1	0	1
1876	E2F6	E2F transcription factor 6	2p25.1	0	643	-2.18779	0.0288747	-0.11227	0.910628	-0.300721	0.76368	1.01119	2	-0.947545	0.343549	-1.27067	0.204094	-0.977155	0.328692	---	2	-1.29783	0.194593	-1.83173	0.0672426	-1.95846	0.0504103	---	0	0	1	0	1	0	1	---	30	-1.63507	0.102292	0.103427	0.917642	-0.565794	0.571641	1.08151	0	0	1	0	1
1877	E4F1	E4F transcription factor 1	16p13.3	0	723	1.40123	0.161402	0.813215	0.416258	0.70729	0.479525	1.01606	0	0	1	0	1	0	1	---	3	0.28214	0.777884	-0.151548	0.879569	-0.148748	0.881778	1.03391	0	0	1	0	1	0	1	---	1	-0.666677	0.505105	-0.714997	0.474751	-0.355214	0.722493	---	0	0	1	0	1
1879	EBF1	EBF transcription factor 1	5q33.3	1	322	-0.412546	0.680012	1.89562	0.0582534	1.90747	0.0567015	0.793199	8	1.8764	0.060839	4.04948	5.47e-05	3.99344	6.9128e-05	0.00862827	66	0.0283289	0.977405	2.10519	0.0354843	1.99028	0.0467891	0.749133	0	0	1	0	1	0	1	---	2	0.869504	0.384743	1.85646	0.0636361	1.74795	0.0807313	---	0	0	1	0	1
1880	GPR183	G protein-coupled receptor 183	13q32.3	0	435	0.359991	0.718916	0.985604	0.324528	0.197318	0.843613	1.01165	0	0	1	0	1	0	1	---	0	0	1	0	1	0	1	---	0	0	1	0	1	0	1	---	1	1.00032	0.317355	-0.125822	0.899894	-0.0509458	0.959377	---	0	0	1	0	1
1889	ECE1	endothelin converting enzyme 1	1p36.12	0	998	-2.26352	0.0237791	-1.67994	0.0932313	-2.5714	0.0102499	0.506015	0	0	1	0	1	0	1	---	530	-1.80217	0.0717668	-1.35957	0.174224	-2.31461	0.0208048	0.554419	0	0	1	0	1	0	1	---	27	-0.540763	0.58877	-0.646836	0.517863	-0.557632	0.577201	1.08311	0	0	1	0	1
1890	TYMP	thymidine phosphorylase	22q13.33	0	65	-0.591167	0.554518	-1.16466	0.244389	-1.29485	0.195623	0.966784	0	0	1	0	1	0	1	---	11	0.0784191	0.937508	-0.490001	0.624224	-0.669349	0.503403	1.09975	0	0	1	0	1	0	1	---	4	-1.06137	0.288733	-1.45855	0.144953	-1.34033	0.180393	1.07914	0	0	1	0	1
1891	ECH1	enoyl-CoA hydratase 1	19q13.2	0	210	-1.16354	0.24484	-1.59101	0.111873	-1.41803	0.156445	0.935979	0	0	1	0	1	0	1	---	3	0.208886	0.834573	-0.285617	0.775221	-0.0674212	0.946258	1.02126	0	0	1	0	1	0	1	---	9	-2.64681	0.00823047	-1.02862	0.303869	-1.17217	0.241364	1.08944	0	0	1	0	1
1892	ECHS1	enoyl-CoA hydratase, short chain 1	10q26.3	0	715	0.820656	0.412003	0.209235	0.834301	0.320608	0.748564	1.01315	0	0	1	0	1	0	1	---	395	0.420059	0.674517	0.0917682	0.926898	0.310598	0.756161	1.05693	0	0	1	0	1	0	1	---	296	0.388162	0.697964	-0.59836	0.549714	-0.335944	0.736972	1.06098	0	0	1	0	1
1893	ECM1	extracellular matrix protein 1	1q21.3	0	196	-2.93715	0.00337486	1.2312	0.218492	0.913578	0.361124	1.00411	0	0	1	0	1	0	1	---	5	-1.21813	0.223411	-0.338971	0.734691	-0.425685	0.670415	1.07412	0	0	1	0	1	0	1	---	2	-1.42056	0.155702	-0.328388	0.742676	0.00243803	0.998055	---	0	0	1	0	1
1894	ECT2	epithelial cell transforming 2	3q26.31	0	303	-0.0571225	0.954457	1.01513	0.310249	1.24906	0.21189	0.974584	1	0.39095	0.695903	-6.92e-05	0.999945	0.106097	0.915523	---	39	-2.21887	0.0266795	0.433808	0.664507	0.441968	0.658593	1.07646	0	0	1	0	1	0	1	---	3	0.525665	0.599217	1.57334	0.115906	1.7879	0.0740482	0.875204	0	0	1	0	1
1896	EDA	ectodysplasin A	Xq13.1	0	99	1.04805	0.294822	1.14124	0.254001	1.12131	0.262384	0.989045	8	0.245536	0.806083	-0.412105	0.680337	-0.448662	0.653758	1.03809	0	0	1	0	1	0	1	---	0	0	1	0	1	0	1	---	11	0.31117	0.755725	1.16516	0.244188	1.17421	0.240547	1.09122	0	0	1	0	1
1901	S1PR1	sphingosine-1-phosphate receptor 1	1p21.2	0	198	2.96562	0.00307966	1.95741	0.0505333	1.74268	0.0816492	0.841265	0	0	1	0	1	0	1	---	82	2.70713	0.00688182	1.81887	0.0691836	1.51575	0.129849	0.973004	0	0	1	0	1	0	1	---	23	0.413115	0.679595	0.435964	0.662942	0.293975	0.768829	1.06119	0	0	1	0	1
1902	LPAR1	lysophosphatidic acid receptor 1	9q31.3	0	727	-1.13388	0.257069	-0.793291	0.427767	-0.644637	0.519287	1.01748	87	0.393369	0.694116	-0.540144	0.589199	-0.4979	0.618647	1.05245	4	-0.50775	0.61172	0.0703055	0.943962	0.302779	0.762112	1.05564	0	0	1	0	1	0	1	---	0	0	1	0	1	0	1	---	0	0	1	0	1
1903	S1PR3	sphingosine-1-phosphate receptor 3	9q22.1	0	1134	-0.448375	0.653963	0.480955	0.630637	0.565323	0.571961	1.01468	0	0	1	0	1	0	1	---	26	-0.471573	0.637316	0.0932819	0.925695	0.360405	0.718608	1.0611	0	0	1	0	1	0	1	---	1	0.0483695	0.96143	0.493478	0.621766	0.609807	0.542107	---	0	0	1	0	1
1906	EDN1	endothelin 1	6p24.1	0	285	0.282968	0.777249	1.21054	0.226313	0.824768	0.409669	1.01111	0	0	1	0	1	0	1	---	3	0.0547348	0.956359	0.358506	0.720028	0.170235	0.864855	1.03783	0	0	1	0	1	0	1	---	11	-1.34586	0.178597	-1.72144	0.0854308	-2.17904	0.029525	0.686164	0	0	1	0	1
1907	EDN2	endothelin 2	1p34.2	0	214	2.02647	0.0429341	1.49973	0.133951	1.53738	0.124468	0.89179	0	0	1	0	1	0	1	---	31	0.29593	0.767334	0.336102	0.736853	0.488965	0.624957	1.08122	0	0	1	0	1	0	1	---	0	0	1	0	1	0	1	---	0	0	1	0	1
1908	EDN3	endothelin 3	20q13.32	0	41	-0.495858	0.620084	0.562275	0.574035	0.542058	0.58788	1.01294	0	0	1	0	1	0	1	---	5	-0.769683	0.441637	-0.020891	0.983336	-0.110042	0.912395	1.0299	0	0	1	0	1	0	1	---	1	0.84142	0.400278	1.13217	0.257793	1.17965	0.238375	---	0	0	1	0	1
1909	EDNRA	endothelin receptor type A	4q31.22	0	251	-0.632001	0.527505	0.135035	0.892607	-0.553143	0.58027	1.01398	1	-0.992518	0.321142	-0.766208	0.443705	-1.2985	0.194369	---	5	0.118552	0.90565	-0.521255	0.602287	-0.867803	0.385678	1.10146	0	0	1	0	1	0	1	---	7	0.140973	0.887915	1.05162	0.293186	0.855754	0.392307	1.10859	0	0	1	0	1
1910	EDNRB	endothelin receptor type B	13q22.3	0	403	-1.4104	0.158678	-0.133283	0.893992	-0.522043	0.601738	1.0125	0	0	1	0	1	0	1	---	75	-1.7777	0.0757033	-1.27067	0.204096	-1.65171	0.098859	0.927597	0	0	1	0	1	0	1	---	23	-1.56057	0.118886	0.1186	0.905612	0.183331	0.85457	1.04093	0	0	1	0	1
1911	PHC1	polyhomeotic homolog 1	12p13.31	0	1001	-0.375009	0.707719	-1.99897	0.0458393	-1.56301	0.118318	0.880712	0	0	1	0	1	0	1	---	605	-0.155604	0.876371	-2.00298	0.0454063	-1.50848	0.131698	0.977572	0	0	1	0	1	0	1	---	0	0	1	0	1	0	1	---	0	0	1	0	1
1912	PHC2	polyhomeotic homolog 2	1p35.1	0	97	1.87329	0.0612678	0.400364	0.688961	0.627243	0.530621	1.01609	0	0	1	0	1	0	1	---	6	1.75255	0.0799319	0.539068	0.589941	0.829787	0.406827	1.10989	6	1.75255	0.0799319	0.539068	0.589941	0.829787	0.406827	1.08487	5	0.465148	0.641909	-0.650059	0.51578	-0.852191	0.39428	1.10855	0	0	1	0	1
1915	EEF1A1	eukaryotic translation elongation factor 1 alpha 1	6q13	0	1166	0.704478	0.48127	0.302307	0.762471	1.28486	0.199094	0.969127	0	0	1	0	1	0	1	---	3	-0.647759	0.517263	0.374763	0.707904	0.749786	0.453533	1.11032	0	0	1	0	1	0	1	---	22	-2.56527	0.0104286	-0.259357	0.795405	-0.224212	0.822631	1.05099	0	0	1	0	1
1917	EEF1A2	eukaryotic translation elongation factor 1 alpha 2	20q13.33	0	1167	0.98833	0.323188	-0.0924216	0.926379	-0.104196	0.917032	1.01131	3	-0.146891	0.883243	0.208013	0.835255	-0.167434	0.867057	1.02427	2	0.218386	0.827165	0.101581	0.919106	0.0281257	0.977567	---	0	0	1	0	1	0	1	---	2	-1.18616	0.23579	-0.801444	0.423035	-0.878752	0.379714	---	0	0	1	0	1
1936	EEF1D	eukaryotic translation elongation factor 1 delta	8q24.3	0	1015	0.0510591	0.959287	0.190473	0.848971	-0.0895816	0.928635	1.01142	1	1.77462	0.0762111	1.41483	0.157382	1.89639	0.0581518	---	517	-0.0762386	0.939242	-0.367442	0.713354	-0.39475	0.693099	1.06725	0	0	1	0	1	0	1	---	387	-0.283594	0.77677	-0.397899	0.690776	-0.816443	0.414411	1.09918	0	0	1	0	1
1938	EEF2	eukaryotic translation elongation factor 2	19p13.3	0	871	1.07816	0.281177	-0.430034	0.667249	-0.309191	0.757231	1.01176	0	0	1	0	1	0	1	---	329	1.59269	0.11149	-0.126594	0.899283	-0.0982568	0.921745	1.02985	0	0	1	0	1	0	1	---	16	-0.782228	0.434233	-0.528248	0.597426	0.236308	0.813235	1.053	0	0	1	0	1
1939	EIF2D	eukaryotic translation initiation factor 2D	1q32.1	0	1093	0.831792	0.40569	0.0332797	0.973457	0.477365	0.63319	1.01399	0	0	1	0	1	0	1	---	25	0.961601	0.336441	0.197906	0.843152	0.645362	0.518818	1.10031	0	0	1	0	1	0	1	---	0	0	1	0	1	0	1	---	0	0	1	0	1
1942	EFNA1	ephrin A1	1q22	0	224	0.378716	0.704965	0.614601	0.538936	0.93829	0.348286	1.00129	0	0	1	0	1	0	1	---	1	1.20302	0.229203	0.233664	0.815286	0.346022	0.729387	---	0	0	1	0	1	0	1	---	1	0.720492	0.471361	0.576576	0.564335	0.602623	0.546875	---	0	0	1	0	1
1943	EFNA2	ephrin A2	19p13.3	0	645	1.40948	0.15895	-0.474951	0.634909	-0.332749	0.739383	1.01303	0	0	1	0	1	0	1	---	2	-0.539255	0.58981	0.111554	0.911196	0.109253	0.91302	---	0	0	1	0	1	0	1	---	1	-0.207798	0.835421	0.677017	0.498527	0.526526	0.598621	---	0	0	1	0	1
1944	EFNA3	ephrin A3	1q22	0	226	0.948424	0.343102	-0.70476	0.481098	-0.378453	0.705162	1.01312	0	0	1	0	1	0	1	---	4	0.249082	0.80334	-0.0606156	0.951676	0.0369285	0.970548	1.0131	0	0	1	0	1	0	1	---	1	-0.43663	0.662457	0.0103871	0.991714	0.0945353	0.9247	---	0	0	1	0	1
1945	EFNA4	ephrin A4	1q22	0	226	1.16963	0.24238	-0.959248	0.337629	-0.476238	0.633993	1.01393	0	0	1	0	1	0	1	---	4	0.866296	0.386499	0.132972	0.894238	0.375671	0.707229	1.06435	0	0	1	0	1	0	1	---	1	-0.344328	0.730659	-0.258775	0.795854	-0.10416	0.91706	---	0	0	1	0	1
1946	EFNA5	ephrin A5	5q21.3	0	860	-2.73944	0.00624429	-0.637468	0.523943	-0.873148	0.382759	1.00776	54	-2.752	0.00601135	-0.882701	0.377576	-0.888416	0.374497	1.0297	1	1.45118	0.146987	1.05335	0.292394	1.2538	0.210162	---	0	0	1	0	1	0	1	---	2	-1.5245	0.127644	-1.19108	0.23386	-0.972382	0.331059	---	0	0	1	0	1
1947	EFNB1	ephrin B1	Xq13.1	0	305	0.99658	0.319167	-0.529499	0.596559	-0.473254	0.636119	1.01324	0	0	1	0	1	0	1	---	2	0.621787	0.534199	-0.510896	0.609519	-0.473973	0.635606	---	0	0	1	0	1	0	1	---	0	0	1	0	1	0	1	---	0	0	1	0	1
1948	EFNB2	ephrin B2	13q33.3	0	647	-0.0175864	0.985972	0.250681	0.802104	0.440069	0.659967	1.0136	0	0	1	0	1	0	1	---	4	-0.818174	0.413418	-0.994925	0.319975	-0.65163	0.514767	1.0998	0	0	1	0	1	0	1	---	8	2.4916	0.0128493	2.56503	0.0104385	2.40376	0.0163802	0.524211	0	0	1	0	1
1949	EFNB3	ephrin B3	17p13.1	0	715	0.38355	0.701379	-0.642867	0.520434	-0.306146	0.759547	1.01161	0	0	1	0	1	0	1	---	33	-0.0432859	0.965481	-1.09499	0.273741	-0.635559	0.525187	1.10256	0	0	1	0	1	0	1	---	1	-0.6172	0.537219	-0.0610319	0.951344	0.0315911	0.974803	---	0	0	1	0	1
1950	EGF	epidermal growth factor	4q25	0	284	2.16085	0.0309018	0.480708	0.630812	0.572451	0.567125	1.01671	11	0.421871	0.673194	0.552774	0.580522	0.597017	0.55061	1.05347	1	-0.3517	0.725124	-0.242732	0.808255	-0.283811	0.776605	---	0	0	1	0	1	0	1	---	9	2.25567	0.0242686	0.521269	0.602276	0.520508	0.602807	1.08392	0	0	1	0	1
1951	CELSR3	cadherin EGF LAG seven-pass G-type receptor 3	3p21.31	0	750	-0.877446	0.380418	-1.08614	0.277636	-1.16144	0.245698	0.982449	0	0	1	0	1	0	1	---	0	0	1	0	1	0	1	---	0	0	1	0	1	0	1	---	2	-0.415415	0.677912	-0.765805	0.443945	-0.727783	0.46689	---	0	0	1	0	1
1952	CELSR2	cadherin EGF LAG seven-pass G-type receptor 2	1p13.3	0	786	-1.65472	0.0982392	0.336206	0.736775	-0.141063	0.887844	1.01068	1	0.927829	0.353681	0.904086	0.366133	0.904474	0.365928	---	4	2.25131	0.024544	3.45174	0.000576564	3.17108	0.00155771	0.148635	0	0	1	0	1	0	1	---	2	0.56603	0.571478	-0.861877	0.388929	-0.846957	0.39719	---	0	0	1	0	1
1953	MEGF6	multiple EGF like domains 6	1p36.32	0	244	0.0582684	0.953544	0.0562323	0.955166	0.188216	0.85074	1.01043	1	-1.41594	0.157049	-1.23555	0.216872	-1.48722	0.137223	---	32	0.484878	0.62785	-0.16469	0.869216	0.0253032	0.979817	1.01162	0	0	1	0	1	0	1	---	0	0	1	0	1	0	1	---	0	0	1	0	1
1954	MEGF8	multiple EGF like domains 8	19q13.2	0	626	2.26005	0.0239942	1.34633	0.178454	1.02349	0.306286	0.992533	0	0	1	0	1	0	1	---	1	-0.0402606	0.967892	0.362794	0.716823	0.37712	0.706152	---	0	0	1	0	1	0	1	---	4	-0.0824139	0.934331	-1.33614	0.181759	-1.29697	0.194895	1.08344	0	0	1	0	1
1955	MEGF9	multiple EGF like domains 9	9q33.2	0	746	-0.130012	0.896579	-1.19006	0.23426	-1.32757	0.184576	0.956895	3	-0.577921	0.563424	-1.56144	0.118687	-1.43654	0.151112	0.949306	2	-0.944057	0.345328	-1.61883	0.10575	-1.52262	0.12812	---	0	0	1	0	1	0	1	---	2	0.0123819	0.990123	-0.123098	0.90205	-0.0214146	0.982919	---	1	0.424317	0.67141	0.0263789	0.97896
1956	EGFR	epidermal growth factor receptor	7p11.2	1	1040	0.115725	0.907889	0.347853	0.728012	0.621667	0.534281	1.01725	911	0.0908059	0.927662	0.387721	0.698292	0.627318	0.530572	1.05161	3	0.525529	0.599311	-0.173222	0.862507	-0.171213	0.864086	1.03806	0	0	1	0	1	0	1	---	4	-0.961442	0.336521	-0.375827	0.707113	-0.411161	0.681029	1.07549	0	0	1	0	1
1958	EGR1	early growth response 1	5q31.2	0	1175	-1.0565	0.290952	-1.0242	0.305951	-1.0019	0.316598	0.995592	0	0	1	0	1	0	1	---	23	-0.182252	0.855415	-0.0853667	0.931984	-0.0620387	0.950543	1.01975	0	0	1	0	1	0	1	---	47	-1.41279	0.157972	-1.06736	0.286027	-1.09469	0.273877	1.09523	0	0	1	0	1
1959	EGR2	early growth response 2	10q21.3	0	552	-1.25946	0.208106	-0.449461	0.653181	-0.61511	0.5386	1.01762	2	-1.43985	0.150166	-0.747684	0.454799	-0.707031	0.479686	---	0	0	1	0	1	0	1	---	0	0	1	0	1	0	1	---	0	0	1	0	1	0	1	---	0	0	1	0	1
1960	EGR3	early growth response 3	8p21.3	0	318	-1.1385	0.255134	0.432882	0.665179	0.381764	0.702705	1.01302	0	0	1	0	1	0	1	---	0	0	1	0	1	0	1	---	0	0	1	0	1	0	1	---	1	0.64652	0.518065	0.248124	0.804081	0.314433	0.753247	---	0	0	1	0	1
1961	EGR4	early growth response 4	2p13.1	0	276	-0.524575	0.599974	-0.269372	0.787691	-0.423472	0.672028	1.01341	0	0	1	0	1	0	1	---	4	-0.870172	0.384378	-0.858373	0.39086	-0.802547	0.422397	1.11062	0	0	1	0	1	0	1	---	4	0.72091	0.471104	0.763225	0.445481	0.65403	0.513219	1.08704	0	0	1	0	1
1962	EHHADH	enoyl-CoA hydratase and 3-hydroxyacyl CoA dehydrogenase	3q27.2	0	654	2.28133	0.0227015	-0.738639	0.460272	-0.735122	0.462411	1.01434	3	-1.00209	0.3165	-0.33725	0.735988	-0.250844	0.801978	1.0176	123	1.35699	0.175036	-0.692913	0.488499	-0.638267	0.523423	1.10139	0	0	1	0	1	0	1	---	6	-1.11517	0.264997	-0.407367	0.683812	-0.486719	0.626547	1.08002	0	0	1	0	1
1965	EIF2S1	eukaryotic translation initiation factor 2 subunit alpha	14q23.3	0	798	1.07169	0.28407	1.52751	0.126899	-0.472815	0.636432	1.01303	1	0.364142	0.715815	1.14603	0.252013	0.912886	0.361488	---	2	-1.47138	0.141448	-1.02727	0.304501	-0.85041	0.395269	---	0	0	1	0	1	0	1	---	3	2.29935	0.0216537	3.47596	0.000527393	-2.3234	0.0203261	0.576464	1	0.364142	0.715815	1.14603	0.252013
1967	EIF2B1	eukaryotic translation initiation factor 2B subunit alpha	12q24.31	0	317	0.992089	0.321351	0.829453	0.407015	1.59963	0.109947	0.869425	1	-0.306614	0.75919	-0.929608	0.352763	-1.01497	0.310325	---	1	-0.306614	0.75919	-0.929608	0.352763	-1.01497	0.310325	---	0	0	1	0	1	0	1	---	5	-0.532301	0.594615	-0.0935982	0.925444	0.0376622	0.969963	1.01367	0	0	1	0	1
1968	EIF2S3	eukaryotic translation initiation factor 2 subunit gamma	Xp22.11	0	175	0.820957	0.411832	0.201669	0.84021	-0.338774	0.73484	1.01315	0	0	1	0	1	0	1	---	1	0.0201178	0.983953	-0.30107	0.763414	-0.290163	0.771742	---	0	0	1	0	1	0	1	---	37	0.0121176	0.990334	-0.229733	0.818339	-0.278858	0.780403	1.06079	0	0	1	0	1
1969	EPHA2	EPH receptor A2	1p36.13	0	1087	4.35296	1.46e-05	0.927216	0.354003	0.427896	0.668804	1.01394	0	0	1	0	1	0	1	---	0	0	1	0	1	0	1	---	0	0	1	0	1	0	1	---	972	3.61366	0.000314239	0.180099	0.857106	-0.334442	0.738105	1.06001	0	0	1	0	1
1975	EIF4B	eukaryotic translation initiation factor 4B	12q13.13	0	336	0.80056	0.423543	0.563162	0.573431	0.920229	0.35764	1.00391	0	0	1	0	1	0	1	---	158	0.842662	0.399583	0.662196	0.507974	0.870264	0.384332	1.1016	0	0	1	0	1	0	1	---	2	-0.428464	0.668389	-0.498697	0.618085	-1.02105	0.307439	---	0	0	1	0	1
1977	EIF4E	eukaryotic translation initiation factor 4E	4q23	0	522	2.53541	0.0113562	0.507432	0.611946	-0.256601	0.797531	1.01072	369	2.02962	0.0426125	-0.299656	0.764492	-0.8072	0.419713	1.03038	0	0	1	0	1	0	1	---	0	0	1	0	1	0	1	---	3	-1.23441	0.217289	-0.220258	0.825708	-0.716418	0.473875	1.09585	0	0	1	0	1
1978	EIF4EBP1	eukaryotic translation initiation factor 4E binding protein 1	8p11.23	0	1135	-0.330461	0.741108	1.47764	0.13977	1.45032	0.147234	0.933156	1	-1.80735	0.0709542	-0.259335	0.795422	-0.26955	0.787553	---	0	0	1	0	1	0	1	---	0	0	1	0	1	0	1	---	35	-0.498799	0.618011	1.2493	0.2118	1.20159	0.229763	1.09044	0	0	1	0	1
1979	EIF4EBP2	eukaryotic translation initiation factor 4E binding protein 2	10q22.1	0	511	-0.513795	0.607488	0.361455	0.717823	-0.434816	0.663775	1.01381	0	0	1	0	1	0	1	---	1	0.223895	0.822876	0.194654	0.845697	0.197781	0.843251	---	0	0	1	0	1	0	1	---	5	-0.411657	0.680664	-0.606912	0.544026	-1.08514	0.27808	1.09668	0	0	1	0	1
1981	EIF4G1	eukaryotic translation initiation factor 4 gamma 1	3q27.1	0	449	-1.44754	0.148004	-1.09206	0.275027	-0.95187	0.341357	1.00053	0	0	1	0	1	0	1	---	0	0	1	0	1	0	1	---	0	0	1	0	1	0	1	---	11	-2.00096	0.0456182	-0.344748	0.730345	-0.67011	0.502918	1.08704	0	0	1	0	1
1982	EIF4G2	eukaryotic translation initiation factor 4 gamma 2	11p15.3	0	1066	0.397249	0.691254	-0.46521	0.641866	0.0331129	0.97359	1.00752	0	0	1	0	1	0	1	---	1	-0.359675	0.719152	0.038274	0.969476	-0.0598825	0.952259	---	0	0	1	0	1	0	1	---	0	0	1	0	1	0	1	---	0	0	1	0	1
1983	EIF5	eukaryotic translation initiation factor 5	14q32.32	0	203	-1.83569	0.0666481	-0.763512	0.44531	-0.196144	0.844531	1.01143	0	0	1	0	1	0	1	---	25	-0.0244988	0.980459	-0.211252	0.832727	-0.124056	0.901292	1.03134	0	0	1	0	1	0	1	---	0	0	1	0	1	0	1	---	0	0	1	0	1
1984	EIF5A	eukaryotic translation initiation factor 5A	17p13.1	0	683	2.15363	0.0314651	1.56899	0.116917	1.35869	0.174504	0.952655	0	0	1	0	1	0	1	---	3	0.801738	0.422861	0.883012	0.377408	0.862449	0.388615	1.10372	0	0	1	0	1	0	1	---	208	0.823087	0.41062	0.687566	0.49186	0.385248	0.700123	1.06764	0	0	1	0	1
1990	CELA1	chymotrypsin like elastase 1	12q13.13	0	521	-0.329088	0.742146	0.0705488	0.943769	0.0011191	0.999107	1.00811	0	0	1	0	1	0	1	---	0	0	1	0	1	0	1	---	0	0	1	0	1	0	1	---	5	-0.31539	0.75252	-0.629768	0.528967	-0.582578	0.560288	1.0842	0	0	1	0	1
1991	ELANE	elastase, neutrophil expressed	19p13.3	0	531	1.43263	0.15222	1.73325	0.0833106	1.60545	0.108662	0.865823	0	0	1	0	1	0	1	---	22	0.337108	0.736094	0.364956	0.715209	0.389458	0.697007	1.06578	0	0	1	0	1	0	1	---	1	-0.356391	0.72161	-0.045371	0.963819	-0.0482741	0.961506	---	0	0	1	0	1
1992	SERPINB1	serpin family B member 1	6p25.2	0	445	3.79019	0.00015791	0.825206	0.40942	0.100385	0.920056	1.01134	0	0	1	0	1	0	1	---	0	0	1	0	1	0	1	---	0	0	1	0	1	0	1	---	0	0	1	0	1	0	1	---	0	0	1	0	1
1993	ELAVL2	ELAV like RNA binding protein 2	9p21.3	0	884	0.811151	0.417438	1.20286	0.229269	1.19409	0.232682	0.976499	3	-0.834181	0.404343	-0.481444	0.63029	-0.544924	0.585908	1.05184	14	1.23897	0.215596	1.8633	0.062667	1.85076	0.0644535	0.820015	0	0	1	0	1	0	1	---	1	-0.513091	0.607981	-0.428746	0.668186	-0.410629	0.681419	---	0	0	1	0	1
1994	ELAVL1	ELAV like RNA binding protein 1	19p13.2	0	730	-1.24695	0.212657	-0.191023	0.848541	-0.431296	0.666332	1.01475	0	0	1	0	1	0	1	---	18	-1.75396	0.079689	0.0837138	0.933298	-0.574193	0.565946	1.09506	0	0	1	0	1	0	1	---	10	0.508448	0.611231	-1.32619	0.185031	-1.74934	0.0804908	0.899608	0	0	1	0	1
1996	ELAVL4	ELAV like RNA binding protein 4	1p33	0	58	0.16396	0.86979	-0.915876	0.359918	-0.893958	0.371526	1.00516	1	0.0956473	0.923816	0.219558	0.826253	0.250565	0.802194	---	0	0	1	0	1	0	1	---	0	0	1	0	1	0	1	---	3	-0.288852	0.772744	-0.206338	0.836563	-0.224424	0.822466	1.05101	0	0	1	0	1
1997	ELF1	E74 like ETS transcription factor 1	13q14.11	0	99	1.13714	0.255705	-0.803465	0.421867	-0.44981	0.65293	1.01343	1	1.47757	0.139783	-0.69114	0.489613	-0.715007	0.474746	---	3	-0.837606	0.402417	0.319484	0.749415	0.548947	0.583145	1.09312	0	0	1	0	1	0	1	---	0	0	1	0	1	0	1	---	0	0	1	0	1
[truncated: 21,622 more rows]
[truncated: 12 more columns]
