# Supplementary material for: Germline structural variation globally impacts the cancer transcriptome including disease-relevant genes
Source: Cell Rep Med. 2024 Mar 4;5(3):101446. doi: 10.1016/j.xcrm.2024.101446 (PMC10983041; doi:10.1016/j.xcrm.2024.101446)
Supplement: Table S5. Gene-level associations between expression and nearby somatic SV breakpoint, related to Figure 5 — Provided as an Excel file. Complete set of gene-level associations between mRNA expression and nearby somatic SV breakpoint in the PCAWG cohort, according to region examined (e.g., 100 kb upstream, 100 kb downstream, within the gene body, 1 Mb upstream or downstream, gene 3′ UTR, and 2 kb upstream). Results provided using linear regression models evaluated significant associations without any correction for covariates or when correcting for tumor tissue type or for tissue type, gene-level copy, tumor ploidy, and tumor purity. [file mmc6.xlsx]

## Sheet: Table S5
				somatic	somatic	somatic	somatic	somatic	somatic	somatic	somatic	somatic	somatic	somatic	somatic	somatic	somatic	somatic	somatic	somatic	somatic	somatic	somatic	somatic	somatic	somatic	somatic	somatic	somatic	somatic	somatic	somatic	somatic	somatic	somatic	somatic	somatic	somatic	somatic	somatic	somatic	somatic	somatic	somatic	somatic	somatic	somatic	somatic	somatic
				1MB	1MB	1MB	1MB	1MB	1MB	1MB	1MB	within gene	within gene	within gene	within gene	within gene	within gene	within gene	within gene	100kb upstream	100kb upstream	100kb upstream	100kb upstream	100kb upstream	100kb upstream	100kb upstream	100kb upstream	2kb upstream	2kb upstream	2kb upstream	2kb upstream	2kb upstream	2kb upstream	2kb upstream	2kb upstream	100kb downstream	100kb downstream	100kb downstream	100kb downstream	100kb downstream	100kb downstream	100kb downstream	100kb downstream	3'UTR	3'UTR	3'UTR	3'UTR	3'UTR	3'UTR
				# samples bp	no correction for covariates	no correction for covariates	tissue type	tissue type	tissue type+copy+ploidy+purity	tissue type+copy+ploidy+purity	tissue type+copy+ploidy+purity	# samples bp	no correction for covariates	no correction for covariates	tissue type	tissue type	tissue type+copy+ploidy+purity	tissue type+copy+ploidy+purity	tissue type+copy+ploidy+purity	# samples bp	no correction for covariates	no correction for covariates	tissue type	tissue type	tissue type+copy+ploidy+purity	tissue type+copy+ploidy+purity	tissue type+copy+ploidy+purity	# samples bp	no correction for covariates	no correction for covariates	tissue type	tissue type	tissue type+copy+ploidy+purity	tissue type+copy+ploidy+purity	tissue type+copy+ploidy+purity	# samples bp	no correction for covariates	no correction for covariates	tissue type	tissue type	tissue type+copy+ploidy+purity	tissue type+copy+ploidy+purity	tissue type+copy+ploidy+purity	# samples bp	no correction for covariates	no correction for covariates	tissue type	tissue type	tissue type+copy+ploidy+purity
Entrez id	Symbol	Title	COSMIC gene	# samples bp	t	p	t	p	t	p	fdr	# samples bp	t	p	t	p	t	p	fdr	# samples bp	t	p	t	p	t	p	fdr	# samples bp	t	p	t	p	t	p	fdr	# samples bp	t	p	t	p	t	p	fdr	# samples bp	t	p	t	p	t
1	A1BG	alpha-1-B glycoprotein	0	82	-0.973522	0.330487	-0.914194	0.3608	-1.0125	0.311507	0.748087	3	-0.671017	0.502337	-3.03422	0.00246402	-3.20468	0.00138819	0.0244887	20	0.139502	0.889076	1.48821	0.136961	1.26217	0.207138	0.717801	0	0	1	0	1	0	1	---	12	0.175803	0.860478	-0.640777	0.521791	-0.558701	0.576472	0.976254	0	0	1	0	1	0
2	A2M	alpha-2-macroglobulin	0	78	1.42879	0.153322	-0.131177	0.895657	-0.0202157	0.983875	1.00466	4	1.02647	0.304876	-0.593389	0.553034	-0.453245	0.650455	0.912419	9	1.94377	0.0521535	1.69866	0.089646	1.88175	0.0601142	0.40437	0	0	1	0	1	0	1	---	7	1.65534	0.0981129	-0.511592	0.609031	-0.359069	0.719607	0.998254	0	0	1	0	1	0
3	A2MP1	alpha-2-macroglobulin pseudogene 1	0	75	0.140373	0.888389	1.329	0.184102	1.21956	0.222873	0.655429	0	0	1	0	1	0	1	---	3	0.0752355	0.94004	0.44789	0.654314	0.483472	0.62885	0.980613	0	0	1	0	1	0	1	---	9	1.6175	0.106029	2.39197	0.0169128	2.37653	0.0176343	0.20999	0	0	1	0	1	0
9	NAT1	N-acetyltransferase 1	0	63	3.39327	0.000712853	2.85628	0.00436106	-1.52318	0.127981	0.510766	5	4.33616	1.56983e-05	3.43112	0.000621745	-2.09187	0.036663	0.233926	5	3.80035	0.000151642	3.98656	7.11272e-05	-1.81928	0.0691215	0.435838	0	0	1	0	1	0	1	---	6	3.52971	0.000431555	4.31286	1.74523e-05	-1.22772	0.219797	0.746849	0	0	1	0	1	0
10	NAT2	N-acetyltransferase 2	0	63	1.23039	0.218788	1.48055	0.138992	0.567864	0.570235	0.899555	1	-0.471387	0.637449	-0.315068	0.752765	-0.411263	0.680954	---	5	-0.408193	0.683204	0.0435037	0.965307	-0.178028	0.858732	1.00908	0	0	1	0	1	0	1	---	4	-0.298711	0.765212	0.118483	0.905705	-0.128604	0.897693	1.00853	0	0	1	0	1	0
12	SERPINA3	serpin family A member 3	0	55	2.76817	0.00572282	-2.42364	0.0155144	-2.76226	0.00582898	0.0780234	0	0	1	0	1	0	1	---	5	0.647091	0.517695	-4.28978	1.9337e-05	-4.17385	3.21396e-05	0.00145815	0	0	1	0	1	0	1	---	2	-0.62581	0.531557	-0.424712	0.671124	-0.557606	0.577219	---	0	0	1	0	1	0
13	AADAC	arylacetamide deacetylase	0	80	0.585536	0.558296	0.0619603	0.950605	-0.288775	0.772804	0.962326	0	0	1	0	1	0	1	---	4	-0.51926	0.603674	-0.82317	0.410577	-1.02003	0.307923	0.8271	0	0	1	0	1	0	1	---	5	0.385637	0.699833	1.31201	0.189769	1.21022	0.226436	0.755062	0	0	1	0	1	0
14	AAMP	angio associated migratory cell protein	0	83	4.73137	2.49129e-06	3.0213	0.00257075	0.992917	0.320953	0.757459	1	0.59849	0.549625	0.105026	0.916373	0.171559	0.863813	---	7	-0.162412	0.871009	-0.0908219	0.927649	-0.388361	0.697819	0.993287	0	0	1	0	1	0	1	---	12	4.46441	8.77444e-06	3.90099	0.00010117	1.57446	0.115647	0.578264	0	0	1	0	1	0
15	AANAT	aralkylamine N-acetyltransferase	0	124	-1.31095	0.190123	-0.0629054	0.949852	-0.743769	0.457163	0.846957	2	-0.271009	0.78643	0.0767999	0.938796	0.147963	0.882397	---	12	-1.28219	0.200019	-0.60229	0.547096	-1.25975	0.208009	0.718583	0	0	1	0	1	0	1	---	10	-1.19489	0.232361	-0.658683	0.510227	-0.900902	0.367824	0.892223	0	0	1	0	1	0
16	AARS1	alanyl-tRNA synthetase 1	0	90	0.859726	0.39011	-0.468251	0.639691	-2.06366	0.0392672	0.272332	2	-0.938347	0.348252	-1.53382	0.12534	-1.04486	0.2963	---	10	-0.700278	0.483888	-1.3752	0.16933	-2.20215	0.0278467	0.266758	1	-0.820794	0.411924	-1.39064	0.164595	-2.99443	0.00280666	---	5	0.155038	0.876817	-0.861499	0.389137	-1.80732	0.0709655	0.457934	0	0	1	0	1	0
18	ABAT	4-aminobutyrate aminotransferase	0	77	-0.80392	0.4216	0.841286	0.400357	0.323927	0.74605	0.957259	3	-0.916996	0.359327	-0.00657314	0.994757	0.225084	0.821953	0.96917	2	1.46383	0.143498	1.08202	0.279465	0.831751	0.405717	---	0	0	1	0	1	0	1	---	11	0.653066	0.513837	0.922845	0.356275	0.587832	0.556757	0.973575	0	0	1	0	1	0
19	ABCA1	ATP binding cassette subfamily A member 1	0	60	-0.302228	0.76253	0.675828	0.499281	0.342448	0.732074	0.954207	8	-0.560012	0.575574	0.298068	0.765704	0.296282	0.767066	0.953802	6	0.580235	0.561864	0.364492	0.715556	-0.191329	0.848301	1.0099	0	0	1	0	1	0	1	---	1	-0.468015	0.639858	-1.73206	0.0835223	-1.89445	0.0584088	---	0	0	1	0	1	0
20	ABCA2	ATP binding cassette subfamily A member 2	0	99	0.594997	0.551956	-0.148461	0.882004	-1.41353	0.157763	0.563499	6	1.08729	0.277123	0.00735886	0.99413	-0.0611162	0.951277	0.993408	14	-0.185299	0.853025	-0.840979	0.400529	-2.50177	0.0124913	0.162318	0	0	1	0	1	0	1	---	14	0.661049	0.508706	0.846709	0.397328	0.439326	0.660505	0.991345	1	-1.35358	0.176121	-1.43635	0.151166	-1.11594
21	ABCA3	ATP binding cassette subfamily A member 3	0	104	-0.478274	0.632541	-2.65524	0.00803126	-2.97646	0.00297518	0.047661	10	0.923797	0.355775	-0.73555	0.46215	-0.747309	0.455025	0.822968	9	0.0383516	0.969414	-0.894195	0.371399	-1.16281	0.245139	0.768039	1	-0.430342	0.667023	-0.633196	0.526727	-0.505016	0.613641	---	14	-0.340178	0.733781	-1.68744	0.0917816	-1.70677	0.0881276	0.510734	0	0	1	0	1	0
22	ABCB7	ATP binding cassette subfamily B member 7	0	39	-0.628881	0.529545	0.0289714	0.976892	-0.513167	0.60793	0.913567	9	0.608158	0.543196	0.527633	0.597852	0.00435786	0.996524	1.00062	5	0.953105	0.340726	1.53603	0.124796	1.33391	0.182489	0.681898	0	0	1	0	1	0	1	---	3	-0.934566	0.350197	-0.369568	0.71177	-0.911467	0.362235	0.888574	0	0	1	0	1	0
23	ABCF1	ATP binding cassette subfamily F member 1	0	109	5.47382	5.34527e-08	4.66972	3.35938e-06	-1.25427	0.20999	0.639414	5	2.01863	0.0437452	1.84214	0.065704	-1.70397	0.0886486	0.400411	8	3.0241	0.002546	3.45007	0.000580112	-1.18373	0.236758	0.758531	0	0	1	0	1	0	1	---	10	3.25485	0.00116575	3.13756	0.00174547	-0.83952	0.401347	0.910626	0	0	1	0	1	0
24	ABCA4	ATP binding cassette subfamily A member 4	0	87	6.15792	9.99711e-10	3.0229	0.0025573	2.18003	0.0294517	0.229652	10	5.38786	8.55474e-08	4.24531	2.35304e-05	4.03626	5.77927e-05	0.00185365	15	3.49934	0.000483268	1.67125	0.0949363	1.10629	0.268824	0.796676	0	0	1	0	1	0	1	---	14	6.19439	7.99232e-10	4.44993	9.3962e-06	3.77427	0.000168423	0.00684756	0	0	1	0	1	0
25	ABL1	ABL proto-oncogene 1, non-receptor tyrosine kinase	1	79	0.356255	0.721712	-0.00964112	0.992309	-0.0523498	0.958259	0.998946	13	1.32617	0.185032	0.726807	0.467487	0.723399	0.469578	0.830061	8	-0.582536	0.560314	-1.19464	0.232466	-0.523001	0.601071	0.971697	0	0	1	0	1	0	1	---	5	1.99223	0.0465691	1.29673	0.194976	1.25066	0.211304	0.737222	0	0	1	0	1	0
26	AOC1	amine oxidase copper containing 1	0	73	-0.413333	0.679435	0.629273	0.529291	0.471452	0.637405	0.926034	2	1.85043	0.0644939	1.3774	0.168649	0.994321	0.320269	---	8	-0.262395	0.793061	-0.0634089	0.949452	-0.298508	0.765368	1.00474	0	0	1	0	1	0	1	---	10	0.103753	0.917383	0.55791	0.577011	0.489984	0.624236	0.98556	0	0	1	0	1	0
27	ABL2	ABL proto-oncogene 2, non-receptor tyrosine kinase	1	86	1.5546	0.120301	1.91707	0.0554685	0.555766	0.578476	0.903182	6	1.00689	0.31419	0.583143	0.559908	1.08642	0.277516	0.691503	7	0.626764	0.530931	1.93853	0.0527947	-1.16996	0.242254	0.765238	0	0	1	0	1	0	1	---	9	3.53944	0.00041611	3.78626	0.000160574	1.77357	0.0763905	0.476898	1	-1.92974	0.0538711	-2.07051	0.0386201	-1.25851
28	ABO	ABO, alpha 1-3-N-acetylgalactosaminyltransferase and alpha 1-3-galactosyltransferase	0	66	0.571847	0.567531	2.59011	0.00971192	2.01225	0.0444196	0.291009	1	-0.708709	0.478641	-0.0338368	0.973013	-0.0345806	0.97242	---	6	1.50178	0.133412	1.85522	0.0638122	1.31912	0.187384	0.688867	0	0	1	0	1	0	1	---	4	1.19062	0.234037	1.92258	0.0547719	1.80502	0.071325	0.458431	0	0	1	0	1	0
29	ABR	ABR activator of RhoGEF and GTPase	0	85	-3.06937	0.00219264	-1.05664	0.290891	-1.91839	0.0553019	0.327785	16	-1.80516	0.0712967	-1.03742	0.29975	-0.797369	0.425397	0.805792	9	-2.5458	0.0110255	-0.411195	0.681004	-0.928911	0.353124	0.861997	0	0	1	0	1	0	1	---	3	-1.06305	0.287971	-1.12669	0.260101	-0.854827	0.39282	0.906285	0	0	1	0	1	0
30	ACAA1	acetyl-CoA acyltransferase 1	0	59	1.26785	0.205094	1.36143	0.173635	-0.288924	0.77269	0.962289	1	-0.139235	0.889287	0.829171	0.407174	-0.253838	0.799664	---	4	1.51629	0.129706	0.982441	0.326082	0.543573	0.586837	0.965443	1	1.6163	0.106289	-0.611036	0.541293	-1.07521	0.282498	---	1	-0.97834	0.328101	-0.46449	0.642382	-0.374597	0.708027	---	0	0	1	0	1	0
32	ACACB	acetyl-CoA carboxylase beta	0	71	0.724626	0.468821	1.6308	0.103198	0.835734	0.403473	0.817127	7	0.411068	0.681095	0.703627	0.481803	0.0869675	0.930712	0.990721	5	1.51741	0.129424	2.12677	0.0336446	1.26901	0.204688	0.713171	1	2.42838	0.0153105	1.69317	0.0906861	1.62364	0.104718	---	3	3.28172	0.00106106	2.67412	0.00759525	1.75408	0.0796749	0.487028	0	0	1	0	1	0
33	ACADL	acyl-CoA dehydrogenase long chain	0	68	-1.47788	0.139699	1.20022	0.230292	1.4555	0.145795	0.544208	3	-0.730814	0.465034	0.182503	0.855219	0.380184	0.703877	0.935165	3	-1.00367	0.315739	0.0217403	0.982659	0.106836	0.914937	1.01185	0	0	1	0	1	0	1	---	5	-1.2221	0.221907	-0.214065	0.830533	-0.0874964	0.930292	1.00941	0	0	1	0	1	0
34	ACADM	acyl-CoA dehydrogenase medium chain	0	50	-0.637454	0.523949	0.201559	0.840296	0.485025	0.627748	0.922514	3	0.124405	0.901015	0.0610272	0.951348	-0.669844	0.503088	0.846716	4	-0.811272	0.417368	-0.204554	0.837956	0.541022	0.588594	0.965853	2	-0.6913	0.489509	-0.151723	0.879432	0.48091	0.630669	---	5	-0.560509	0.575236	-0.147965	0.882395	0.939642	0.347593	0.87671	0	0	1	0	1	0
35	ACADS	acyl-CoA dehydrogenase short chain	0	92	0.718212	0.472764	1.43908	0.15039	0.451688	0.651576	0.930719	2	1.11886	0.263422	0.660719	0.50892	0.550494	0.582085	---	5	0.320159	0.748902	1.49407	0.135424	0.357852	0.720518	0.997524	0	0	1	0	1	0	1	---	13	0.946387	0.344139	1.2138	0.225065	1.07305	0.283465	0.818026	0	0	1	0	1	0
36	ACADSB	acyl-CoA dehydrogenase short/branched chain	0	61	-1.16681	0.243514	-0.816017	0.414654	-1.23155	0.218363	0.64957	1	-0.126874	0.899061	0.488722	0.625128	1.05405	0.292073	---	2	-0.712114	0.476531	-0.380756	0.703453	0.154006	0.877631	---	0	0	1	0	1	0	1	---	5	-0.844446	0.398586	-1.78814	0.0740083	-2.45807	0.0141109	0.182559	0	0	1	0	1	0
37	ACADVL	acyl-CoA dehydrogenase very long chain	0	104	0.480641	0.630858	2.87187	0.00415303	1.55831	0.119427	0.492824	1	1.92715	0.054194	2.34515	0.0191834	0.476985	0.633461	---	9	1.73048	0.0837981	2.41052	0.0160811	1.11027	0.267107	0.794594	1	-0.0247327	0.980272	0.867565	0.385808	0.697687	0.48551	---	13	1.37641	0.168948	3.16444	0.00159324	2.54153	0.0111633	0.159808	0	0	1	0	1	0
38	ACAT1	acetyl-CoA acetyltransferase 1	0	70	-0.780133	0.435464	0.820924	0.411854	-0.901564	0.367472	0.791785	1	-0.811426	0.41728	-0.985004	0.324823	-1.11268	0.266071	---	6	0.456699	0.647969	1.08279	0.27912	-1.19113	0.233842	0.755138	0	0	1	0	1	0	1	---	10	-0.677229	0.498389	0.260796	0.794295	0.190915	0.848625	1.00628	0	0	1	0	1	0
39	ACAT2	acetyl-CoA acetyltransferase 2	0	62	1.44777	0.14794	-0.771028	0.440844	-1.30925	0.190702	0.616586	1	0.672299	0.501521	-0.0841885	0.932921	-0.00450344	0.996408	---	5	0.783027	0.433764	-0.632809	0.52698	-1.63961	0.101352	0.52365	0	0	1	0	1	0	1	---	3	0.542828	0.587348	-1.35588	0.175394	-1.08575	0.277809	0.812819	0	0	1	0	1	0
40	ASIC2	acid sensing ion channel subunit 2	0	77	2.8985	0.00381685	3.60163	0.000329287	3.49082	0.000499236	0.0122572	54	2.20486	0.0276505	2.82541	0.00480102	2.72041	0.00661548	0.0767589	12	1.92959	0.0538904	2.39532	0.01676	2.38288	0.0173349	0.197465	0	0	1	0	1	0	1	---	7	1.87938	0.0604313	2.14001	0.0325573	1.72316	0.085121	0.502276	0	0	1	0	1	0
41	ASIC1	acid sensing ion channel subunit 1	0	94	1.94465	0.0520476	0.902218	0.367124	0.530736	0.595701	0.908511	1	0.392162	0.695007	-0.520433	0.602859	-0.487578	0.625939	---	13	-0.31277	0.754509	-0.895925	0.370474	-1.3068	0.191533	0.694934	0	0	1	0	1	0	1	---	13	1.64336	0.100567	1.14369	0.252982	0.961529	0.336482	0.866925	0	0	1	0	1	0
43	ACHE	acetylcholinesterase (Cartwright blood group)	0	86	1.41142	0.158378	1.90415	0.0571322	0.613914	0.53939	0.886218	1	-0.504323	0.614126	-0.656506	0.511626	-0.213704	0.830814	---	8	1.73022	0.0838443	2.03908	0.0416627	1.03864	0.299186	0.821586	0	0	1	0	1	0	1	---	3	-0.516378	0.605685	-0.263885	0.791914	-0.41448	0.678597	0.992107	0	0	1	0	1	0
47	ACLY	ATP citrate lyase	0	125	0.917033	0.359307	1.1579	0.24714	-1.6514	0.0989214	0.449049	8	0.271677	0.785917	-0.845318	0.398104	-0.848511	0.396325	0.7895	12	0.835969	0.403337	1.42546	0.154287	-1.04859	0.294579	0.816999	0	0	1	0	1	0	1	---	10	0.612279	0.540468	1.62416	0.104608	-0.103313	0.917732	1.01002	0	0	1	0	1	0
48	ACO1	aconitase 1	0	124	0.362116	0.717329	1.33812	0.181112	0.553159	0.580259	0.90357	6	-0.335122	0.737591	-0.510795	0.609589	-0.719925	0.471713	0.831983	11	-0.185614	0.852778	0.285765	0.775108	0.594375	0.552375	0.957945	0	0	1	0	1	0	1	---	9	0.0686538	0.945277	-0.271872	0.785768	-0.339873	0.734013	1.00022	1	-0.286261	0.774727	-2.29597	0.0218512	-2.71378
49	ACR	acrosin	0	65	-0.437983	0.661476	-0.998045	0.318461	-0.937983	0.348444	0.777799	1	0.0867102	0.930916	-0.324073	0.74594	-0.395868	0.692273	---	12	-0.569005	0.569458	-1.15433	0.248599	-1.20887	0.226953	0.745646	0	0	1	0	1	0	1	---	4	-0.679424	0.496998	-0.646923	0.517807	-0.719066	0.472242	0.947312	0	0	1	0	1	0
50	ACO2	aconitase 2	0	130	0.960477	0.337006	3.37351	0.000766092	2.3104	0.0210371	0.186603	8	-0.284046	0.776424	0.68	0.496637	0.50383	0.614475	0.899982	13	1.74161	0.0818298	2.902	0.00377632	2.65308	0.00808282	0.120683	1	0.426233	0.670014	1.21708	0.223816	0.802905	0.422191	---	16	0.895861	0.370504	0.17193	0.863522	-0.885998	0.375798	0.897738	0	0	1	0	1	0
51	ACOX1	acyl-CoA oxidase 1	0	143	3.41084	0.000668886	5.58579	2.88189e-08	1.70225	0.08897	0.424968	4	0.312634	0.754612	0.0748927	0.940313	-0.837767	0.40233	0.792023	16	1.99876	0.045857	4.55955	5.65657e-06	2.12301	0.0339595	0.29928	0	0	1	0	1	0	1	---	26	2.52072	0.0118385	2.11413	0.0347121	0.905832	0.365209	0.890487	0	0	1	0	1	0
52	ACP1	acid phosphatase 1	0	38	0.291567	0.770668	-0.525622	0.599249	-0.516681	0.605475	0.912806	0	0	1	0	1	0	1	---	4	0.0524902	0.958147	-0.208648	0.834759	-0.914233	0.36078	0.867267	0	0	1	0	1	0	1	---	3	0.944495	0.345104	0.870489	0.384209	-0.328236	0.742791	1.00138	0	0	1	0	1	0
53	ACP2	acid phosphatase 2, lysosomal	0	116	2.32313	0.0203364	0.590121	0.555222	-0.407769	0.683517	0.941091	0	0	1	0	1	0	1	---	12	1.35937	0.17428	0.840497	0.400799	0.0100863	0.991954	1.00899	2	1.70168	0.0890707	1.32325	0.186008	0.638522	0.523257	---	11	0.111358	0.911351	-0.330146	0.741348	-0.513979	0.607363	0.982895	0	0	1	0	1	0
54	ACP5	acid phosphatase 5, tartrate resistant	0	160	-0.0496366	0.96042	-0.224686	0.822262	-0.194624	0.845721	0.977463	0	0	1	0	1	0	1	---	10	1.42576	0.154194	0.580913	0.561409	0.615485	0.538353	0.955254	0	0	1	0	1	0	1	---	20	-0.718915	0.472331	-0.168394	0.866302	-0.318711	0.750002	1.00068	0	0	1	0	1	0
55	ACP3	acid phosphatase 3	0	54	1.15487	0.248372	-0.0854472	0.93192	-0.343323	0.731417	0.954054	4	2.89633	0.00384312	-1.25155	0.21098	-1.07501	0.28259	0.695237	5	-0.857799	0.391172	0.129785	0.896759	-0.243152	0.807929	1.00768	0	0	1	0	1	0	1	---	4	-0.34269	0.731891	-1.00006	0.317487	-0.893239	0.371911	0.894119	0	0	1	0	1	0
56	ACRV1	acrosomal vesicle protein 1	0	74	0.564284	0.572665	-1.11752	0.263998	-1.06633	0.286491	0.725984	0	0	1	0	1	0	1	---	2	0.210833	0.833053	0.338681	0.73491	0.0101773	0.991882	---	0	0	1	0	1	0	1	---	7	-0.160663	0.872385	-1.55024	0.121349	-1.0431	0.297113	0.831703	0	0	1	0	1	0
58	ACTA1	actin alpha 1, skeletal muscle	0	85	0.594308	0.552417	-0.278941	0.780338	-0.620669	0.534937	0.884599	0	0	1	0	1	0	1	---	11	-0.577478	0.563723	-1.00042	0.317311	-0.941368	0.346708	0.857121	0	0	1	0	1	0	1	---	6	-0.627911	0.53018	-0.603581	0.546237	-0.665276	0.506003	0.962601	0	0	1	0	1	0
59	ACTA2	actin alpha 2, smooth muscle	0	85	1.29346	0.196096	0.273933	0.784184	0.356752	0.721341	0.951782	4	-1.03047	0.302992	-0.991979	0.32141	-0.759284	0.447834	0.818979	5	0.478685	0.632249	-0.272808	0.785048	-0.238145	0.81181	1.00759	0	0	1	0	1	0	1	---	5	1.6145	0.106678	1.06571	0.28677	1.39902	0.162068	0.669628	0	0	1	0	1	0
60	ACTB	actin beta	0	80	1.13195	0.257878	-0.921834	0.356802	-1.57026	0.116621	0.487643	10	1.00395	0.3156	0.252962	0.800342	-0.142366	0.886815	0.981389	13	1.71662	0.0863025	0.0614718	0.950994	-0.3787	0.704978	0.994904	0	0	1	0	1	0	1	---	17	-1.10473	0.269494	-2.81338	0.00498313	-3.10602	0.00194125	0.0477417	2	0.778418	0.436474	1.01236	0.311574	1.32981
70	ACTC1	actin alpha cardiac muscle 1	0	52	-0.0995826	0.920692	0.262245	0.793178	0.117371	0.906586	0.989897	1	-0.425122	0.670823	-0.100857	0.919681	-0.124583	0.900874	---	6	-0.471898	0.637085	0.14989	0.880877	-0.04286	0.96582	1.01081	1	0.244541	0.806853	0.665001	0.506179	0.559706	0.575786	---	1	0.244541	0.806853	0.665001	0.506179	0.559706	0.575786	---	0	0	1	0	1	0
72	ACTG2	actin gamma 2, smooth muscle	0	64	0.217488	0.827865	-0.617068	0.537308	-0.791854	0.428604	0.830158	1	0.175909	0.860395	-0.785101	0.432551	-0.970209	0.33214	---	2	0.197929	0.843134	0.375338	0.707476	0.397842	0.690819	---	0	0	1	0	1	0	1	---	6	0.915027	0.360359	0.260864	0.794242	0.0954135	0.924003	1.00882	0	0	1	0	1	0
81	ACTN4	actinin alpha 4	0	141	7.36922	3.16035e-13	8.34895	1.89558e-16	4.75106	2.27113e-06	0.000119578	16	3.74388	0.00018967	4.82875	1.55295e-06	1.45436	0.146112	0.518384	16	5.04587	5.20172e-07	5.97272	3.07857e-09	3.0649	0.00222666	0.0480368	0	0	1	0	1	0	1	---	26	3.78918	0.000158541	3.25077	0.00118324	2.08365	0.0374061	0.328877	0	0	1	0	1	0
86	ACTL6A	actin like 6A	0	86	8.55985	3.36265e-17	5.34417	1.08817e-07	2.35772	0.0185494	0.172049	3	2.61889	0.00893135	2.0277	0.0428137	1.6784	0.0935332	0.411736	5	2.72373	0.00654743	2.85582	0.0043673	-2.10874	0.0351761	0.306298	0	0	1	0	1	0	1	---	9	3.75981	0.00017812	1.27207	0.203599	1.19271	0.23322	0.762619	0	0	1	0	1	0
87	ACTN1	actinin alpha 1	0	110	2.74933	0.00606026	0.599873	0.548705	0.167417	0.86707	0.981676	6	0.896708	0.370052	0.274828	0.783496	0.462769	0.643615	0.909925	9	0.498155	0.618465	0.449699	0.653009	-0.18074	0.856603	1.00899	0	0	1	0	1	0	1	---	12	2.01727	0.0438865	1.95696	0.050586	1.37546	0.169248	0.681158	0	0	1	0	1	0
88	ACTN2	actinin alpha 2	0	73	-1.01625	0.309711	-1.8404	0.0659585	-1.73952	0.0822025	0.407392	5	-0.685089	0.493418	-1.03944	0.298813	-0.870564	0.384169	0.78013	5	-0.742005	0.458227	-0.734417	0.46284	-0.54399	0.58655	0.965573	0	0	1	0	1	0	1	---	7	-0.192017	0.847761	-1.52256	0.128134	-1.60085	0.109676	0.563632	0	0	1	0	1	0
89	ACTN3	actinin alpha 3	0	149	3.39654	0.000704472	3.48574	0.000508685	2.32819	0.0200694	0.180956	5	4.65874	3.53162e-06	4.77831	1.98851e-06	4.06184	5.18891e-05	0.00167558	13	0.241346	0.809328	0.299601	0.764534	-0.0135546	0.989188	1.00914	2	-0.17165	0.863741	-0.165008	0.868965	-0.178412	0.85843	---	10	2.83174	0.00470593	2.95669	0.003171	2.52863	0.01158	0.162791	0	0	1	0	1	0
90	ACVR1	activin A receptor type 1	1	75	1.69304	0.0907035	1.34272	0.179619	0.427178	0.669327	0.935526	4	0.126975	0.898981	0.0623059	0.95033	0.645976	0.51842	0.854554	1	0.107632	0.914306	-0.0992642	0.920945	-0.354656	0.72291	---	0	0	1	0	1	0	1	---	6	-0.380141	0.703907	-0.918143	0.35873	-0.869638	0.384674	0.902291	0	0	1	0	1	0
91	ACVR1B	activin A receptor type 1B	0	116	1.80131	0.0719013	1.75197	0.0800377	-1.51594	0.129801	0.513655	9	0.950761	0.341915	0.992138	0.321332	-2.97982	0.00294296	0.0431967	13	2.16934	0.0302505	3.39126	0.00071859	-0.816057	0.414632	0.900014	1	0.479005	0.632021	0.275344	0.7831	0.280119	0.779435	---	15	1.95049	0.0513476	3.13438	0.00176438	-0.453497	0.650274	0.989289	0	0	1	0	1	0
92	ACVR2A	activin A receptor type 2A	1	69	1.72611	0.0845824	0.843517	0.399109	0.639482	0.522633	0.880684	14	1.34472	0.178968	0.573178	0.566633	1.2195	0.222896	0.630622	3	-0.0860923	0.931407	1.20209	0.22957	1.02742	0.304434	0.825173	0	0	1	0	1	0	1	---	8	1.46399	0.143456	1.69601	0.0901458	0.768627	0.442268	0.933696	0	0	1	0	1	0
93	ACVR2B	activin A receptor type 2B	0	46	3.2833	0.00105519	1.94347	0.0521952	0.380284	0.703803	0.947484	1	1.31215	0.189717	0.955713	0.339412	-0.0631423	0.949664	---	4	0.613558	0.539622	-0.070539	0.943776	-0.265731	0.790492	1.00642	0	0	1	0	1	0	1	---	1	-0.119267	0.905084	-0.875874	0.381276	-1.44662	0.148267	---	0	0	1	0	1	0
94	ACVRL1	activin A receptor like type 1	0	110	3.46246	0.000553851	3.70398	0.000221997	2.44277	0.0147202	0.148015	3	2.30211	0.021497	2.40464	0.0163408	-0.61444	0.539042	0.863011	12	4.23649	2.44182e-05	4.26374	2.16971e-05	3.74381	0.000189951	0.0066821	0	0	1	0	1	0	1	---	15	4.00504	6.57669e-05	4.61227	4.41442e-06	3.02051	0.00257759	0.0580466	0	0	1	0	1	0
95	ACY1	aminoacylase 1	0	99	-0.498675	0.618099	-1.17534	0.240093	-1.04443	0.296501	0.735995	2	1.58494	0.113241	0.456662	0.647998	1.52583	0.12732	---	9	-0.702266	0.482648	-0.312482	0.754729	-0.655053	0.512561	0.945764	0	0	1	0	1	0	1	---	9	-0.655794	0.512081	-0.396849	0.69155	-0.0932466	0.925723	1.00913	0	0	1	0	1	0
97	ACYP1	acylphosphatase 1	0	61	-0.534625	0.593007	0.510698	0.609658	-0.187524	0.851282	0.978471	1	-1.82493	0.0682565	-2.06571	0.0390726	-2.03433	0.0421411	---	12	-1.31249	0.189603	-0.587287	0.557123	-1.19529	0.232213	0.752869	0	0	1	0	1	0	1	---	7	-0.990498	0.322128	-0.682105	0.495306	-1.06262	0.288171	0.823385	0	0	1	0	1	0
100	ADA	adenosine deaminase	0	80	0.136637	0.89134	0.229001	0.818908	0.435226	0.663477	0.934232	0	0	1	0	1	0	1	---	8	0.0557477	0.955552	0.201442	0.840388	0.266932	0.789568	1.00682	1	-0.54659	0.584761	-1.0206	0.307652	-0.65791	0.510723	---	13	0.352028	0.724879	0.667845	0.504362	0.684644	0.493702	0.958117	0	0	1	0	1	0
101	ADAM8	ADAM metallopeptidase domain 8	0	31	2.86123	0.00429229	3.18162	0.00150248	2.91151	0.00366417	0.055085	1	2.85947	0.00431602	3.10448	0.00195119	3.26716	0.00111745	---	3	0.225575	0.82157	-0.360225	0.718743	-0.717681	0.473095	0.92888	0	0	1	0	1	0	1	---	4	2.42246	0.0155613	3.23492	0.00125028	2.95197	0.00321969	0.0680067	0	0	1	0	1	0
102	ADAM10	ADAM metallopeptidase domain 10	0	69	0.450274	0.652593	-0.191278	0.848341	-0.321154	0.748151	0.957546	6	1.9637	0.0497927	1.08736	0.277097	0.989073	0.322829	0.737298	8	-0.492246	0.622635	-1.30153	0.19333	-1.15934	0.246551	0.770407	1	-0.518642	0.604105	-0.16978	0.865212	-0.0578809	0.953853	---	7	3.8208	0.000139744	2.97626	0.00297689	1.91956	0.0551534	0.404516	0	0	1	0	1	0
103	ADAR	adenosine deaminase RNA specific	0	135	5.22621	2.03464e-07	3.46573	0.000547655	2.85357	0.00439829	0.0635813	6	1.78771	0.0740718	1.24415	0.21369	1.46252	0.143863	0.515202	8	2.69256	0.00718808	3.14534	0.00170013	2.56467	0.0104499	0.143183	1	1.58492	0.113243	0.644207	0.519566	0.760694	0.446991	---	10	0.102282	0.91855	-0.101	0.919568	0.067989	0.945806	1.00928	1	-0.471692	0.637231	-0.233696	0.815261	0.0584092
104	ADARB1	adenosine deaminase RNA specific B1	0	59	0.414541	0.678551	0.643986	0.519709	0.380697	0.703496	0.94785	10	0.708817	0.478574	0.805715	0.420569	1.03584	0.300488	0.714005	6	-0.635501	0.525222	-0.805528	0.420676	-0.468137	0.639773	0.984216	0	0	1	0	1	0	1	---	8	0.178113	0.858664	0.148199	0.882211	0.33615	0.736817	1.00081	1	-0.944139	0.345286	-1.01553	0.310061	-0.685831
105	ADARB2	adenosine deaminase RNA specific B2 (inactive)	0	60	-0.0930587	0.925872	0.28229	0.777771	0.327014	0.743715	0.956402	21	0.495435	0.620382	1.273	0.203268	1.33724	0.1814	0.576581	1	-0.488738	0.625115	-0.549035	0.583085	-0.495857	0.620088	---	0	0	1	0	1	0	1	---	3	-0.748185	0.454493	-0.439562	0.660334	-0.38351	0.701411	0.994454	0	0	1	0	1	0
107	ADCY1	adenylate cyclase 1	0	64	0.504923	0.613704	0.620434	0.535091	0.465754	0.641477	0.92784	12	0.0366649	0.970758	0.368697	0.712419	0.234919	0.814312	0.96626	5	0.294513	0.768416	0.152162	0.879085	0.00506166	0.995962	1.00885	1	-0.567381	0.57056	-1.10328	0.270129	-1.07586	0.282207	---	1	-0.708805	0.478582	-1.07295	0.283513	-1.23625	0.216609	---	0	0	1	0	1	0
108	ADCY2	adenylate cyclase 2	0	87	-0.833284	0.404848	-0.7516	0.452441	-0.928304	0.353439	0.780975	26	-0.333381	0.738904	0.386085	0.699503	0.316116	0.75197	0.94928	7	-0.369946	0.711487	-0.100085	0.920294	-0.233531	0.815389	1.00807	1	-0.465123	0.641927	-1.28383	0.199451	-1.30271	0.192927	---	13	-1.19022	0.234191	-1.17669	0.239557	-1.29287	0.196307	0.716903	0	0	1	0	1	0
109	ADCY3	adenylate cyclase 3	0	80	1.24579	0.21308	-0.5837	0.559533	-0.895074	0.370929	0.793205	9	-0.341976	0.732428	-1.34779	0.177983	-0.871734	0.38353	0.779831	8	1.18219	0.237362	0.418507	0.675652	-0.617919	0.536748	0.956016	0	0	1	0	1	0	1	---	8	-0.458209	0.646884	-0.9706	0.331945	-0.562179	0.574101	0.975684	0	0	1	0	1	0
111	ADCY5	adenylate cyclase 5	0	96	-0.407131	0.683984	-0.484757	0.627938	-0.532371	0.594569	0.908173	5	0.201713	0.840175	0.127251	0.898764	0.173605	0.862205	0.974996	5	0.128041	0.898138	-0.792059	0.428484	-0.611335	0.541095	0.95491	0	0	1	0	1	0	1	---	3	1.96586	0.0495421	1.24933	0.211789	1.44699	0.148165	0.643696	0	0	1	0	1	0
112	ADCY6	adenylate cyclase 6	0	102	-0.169363	0.865539	-1.17953	0.238425	-2.23443	0.0256407	0.210368	2	0.215239	0.829617	-0.486327	0.626825	-0.831113	0.406077	---	8	-0.350498	0.726025	-0.694444	0.48754	-0.991917	0.321441	0.837758	0	0	1	0	1	0	1	---	13	-0.28479	0.775854	-0.614932	0.538717	-0.850728	0.395092	0.907263	0	0	1	0	1	0
113	ADCY7	adenylate cyclase 7	0	67	-1.48771	0.137085	-0.636378	0.524653	-0.802814	0.422243	0.827897	2	-0.779271	0.435972	-0.196666	0.844123	0.521837	0.601881	---	10	-0.885887	0.375854	-0.11727	0.906666	-0.527434	0.597991	0.970576	0	0	1	0	1	0	1	---	6	-1.40273	0.160951	-0.894999	0.370969	-1.54968	0.121486	0.58971	0	0	1	0	1	0
114	ADCY8	adenylate cyclase 8	0	91	-0.0295565	0.976426	0.17112	0.864158	0.219817	0.826051	0.973551	19	-0.482758	0.629354	-0.301531	0.763063	-0.213632	0.83087	0.969722	7	0.921463	0.356991	1.11777	0.26389	1.20266	0.229348	0.749789	0	0	1	0	1	0	1	---	13	-0.292308	0.770101	-0.636896	0.524315	-0.643377	0.520104	0.964216	0	0	1	0	1	0
115	ADCY9	adenylate cyclase 9	0	112	-0.77525	0.438342	-1.27311	0.203227	-1.22606	0.220422	0.65265	12	-0.0878015	0.930049	-0.584669	0.558881	-0.599438	0.548996	0.868149	11	0.317423	0.750977	-0.404026	0.686266	-0.49784	0.618689	0.979727	2	0.87647	0.380948	1.4354	0.151436	0.2974	0.766213	---	15	-1.02678	0.304726	-0.445327	0.656165	-0.479178	0.631901	0.985785	0	0	1	0	1	0
116	ADCYAP1	adenylate cyclase activating polypeptide 1	0	73	1.31588	0.188462	-0.0301362	0.975964	-0.323388	0.746459	0.957409	0	0	1	0	1	0	1	---	7	1.92268	0.0547537	0.873706	0.382455	0.850324	0.395317	0.889126	0	0	1	0	1	0	1	---	4	-0.545989	0.585174	-1.08242	0.279286	-1.36001	0.174086	0.688287	0	0	1	0	1	0
117	ADCYAP1R1	ADCYAP receptor type I	0	57	2.18876	0.0288042	1.31622	0.188355	1.07042	0.284648	0.72411	4	0.271602	0.785974	0.453704	0.650125	0.486185	0.626926	0.903494	4	1.67698	0.0938033	-1.1837	0.236769	-1.21851	0.223271	0.740339	1	-0.19567	0.844901	-0.207998	0.835266	-0.271748	0.785863	---	7	3.89595	0.000103142	5.21247	2.19591e-07	5.14721	3.09271e-07	2.71914e-05	0	0	1	0	1	0
118	ADD1	adducin 1	0	84	-1.65518	0.0981455	0.738521	0.460344	-1.93506	0.0532208	0.321087	7	-1.94456	0.0520587	-1.39786	0.162417	-1.63961	0.101351	0.431014	8	-0.652084	0.51447	0.784603	0.432843	-1.29895	0.194213	0.697595	0	0	1	0	1	0	1	---	3	0.6982	0.485185	1.47096	0.141568	-0.457058	0.647713	0.989101	0	0	1	0	1	0
119	ADD2	adducin 2	0	73	2.52136	0.0118172	1.04605	0.29575	1.01965	0.308102	0.746154	6	0.456826	0.647878	-0.0685157	0.945387	0.18868	0.850376	0.973757	2	0.932077	0.351482	0.581061	0.561309	0.567096	0.570756	---	0	0	1	0	1	0	1	---	2	0.788489	0.430565	1.33293	0.182811	1.25666	0.209125	---	0	0	1	0	1	0
120	ADD3	adducin 3	0	66	-0.660418	0.509111	-0.819518	0.412655	-0.555962	0.578341	0.90328	12	-0.750547	0.45307	-1.13469	0.256736	-0.872332	0.383204	0.78	6	0.496116	0.619902	0.0189151	0.984912	0.279428	0.779965	1.00555	0	0	1	0	1	0	1	---	9	-1.47147	0.141423	-1.05482	0.291722	-0.446155	0.655567	0.990698	0	0	1	0	1	0
123	PLIN2	perilipin 2	0	86	1.89352	0.058526	2.97661	0.00297359	2.91481	0.00362594	0.0546534	1	0.837919	0.402241	1.89466	0.0583803	1.96349	0.0498227	---	7	2.25667	0.0242058	2.34421	0.0192315	2.28252	0.0226353	0.234356	0	0	1	0	1	0	1	---	5	0.263395	0.792291	-0.269267	0.787771	-0.303531	0.761539	1.00213	0	0	1	0	1	0
124	ADH1A	alcohol dehydrogenase 1A (class I), alpha polypeptide	0	55	5.09324	4.07669e-07	1.877	0.060763	1.83743	0.0663964	0.362128	1	3.66948	0.00025357	1.59165	0.11173	1.56509	0.117829	---	9	2.61266	0.00909478	0.473989	0.635595	0.45944	0.646003	0.984842	0	0	1	0	1	0	1	---	7	6.6244	5.22337e-11	3.00331	0.0027265	3.00155	0.00274231	0.0603393	0	0	1	0	1	0
125	ADH1B	alcohol dehydrogenase 1B (class I), beta polypeptide	0	54	3.3972	0.000702812	-0.364262	0.715727	-0.0136532	0.989109	1.00536	1	2.41854	0.0157291	-0.195059	0.84538	0.131233	0.895613	---	11	1.80264	0.0716926	-0.206944	0.836089	-0.00802149	0.993601	1.00897	0	0	1	0	1	0	1	---	7	4.79292	1.84656e-06	0.305547	0.760003	0.438775	0.660905	0.99124	0	0	1	0	1	0
126	ADH1C	alcohol dehydrogenase 1C (class I), gamma polypeptide	0	56	1.87268	0.0613528	-1.50385	0.132885	-1.56747	0.117272	0.488761	2	0.423573	0.671952	-0.84045	0.400825	-0.928991	0.353083	---	9	1.20472	0.228545	-0.483563	0.628785	-0.397422	0.691128	0.993259	0	0	1	0	1	0	1	---	7	1.54181	0.12338	-2.27236	0.0232431	-2.48487	0.0130971	0.17425	0	0	1	0	1	0
127	ADH4	alcohol dehydrogenase 4 (class II), pi polypeptide	0	53	4.72189	2.6081e-06	1.59356	0.111301	1.65918	0.0973435	0.444789	2	2.54318	0.0111079	1.77422	0.0762825	1.87742	0.0607065	---	7	6.44456	1.66735e-10	3.19382	0.0014409	3.21599	0.00133509	0.0331298	0	0	1	0	1	0	1	---	3	2.03123	0.0424488	1.50004	0.13387	1.52908	0.126512	0.60084	0	0	1	0	1	0
128	ADH5	alcohol dehydrogenase 5 (class III), chi polypeptide	0	54	2.6791	0.00748167	0.935246	0.349852	0.142589	0.886639	0.987181	1	1.33946	0.180672	-0.06655	0.946951	0.23332	0.815553	---	7	2.42264	0.0155534	1.23122	0.218486	0.347664	0.728154	0.999133	0	0	1	0	1	0	1	---	1	0.115471	0.908091	-0.305065	0.76037	-0.170538	0.864617	---	0	0	1	0	1	0
130	ADH6	alcohol dehydrogenase 6 (class V)	0	54	3.79417	0.000155424	-0.58222	0.560529	-0.695185	0.487076	0.862689	2	2.10929	0.0351233	1.07744	0.281501	1.04485	0.296307	---	7	3.97788	7.36372e-05	-1.257	0.208999	-1.39603	0.162966	0.650573	0	0	1	0	1	0	1	---	7	2.89349	0.00387785	-1.54335	0.123011	-1.62764	0.103867	0.550538	0	0	1	0	1	0
131	ADH7	alcohol dehydrogenase 7 (class IV), mu or sigma polypeptide	0	53	3.44641	0.000587467	2.42381	0.0155073	2.50371	0.0124235	0.132464	3	3.42728	0.000630038	0.0645849	0.948515	0.0465219	0.962902	0.996264	5	1.53737	0.124463	3.03857	0.00242895	3.11894	0.00185881	0.042031	0	0	1	0	1	0	1	---	11	3.4346	0.000613412	3.38484	0.000735442	3.49632	0.000489163	0.0164099	0	0	1	0	1	0
132	ADK	adenosine kinase	0	82	0.719985	0.471673	-0.482666	0.629422	-0.44174	0.658758	0.932678	31	1.12018	0.262859	0.625421	0.531815	0.592692	0.5535	0.871224	7	0.826551	0.408654	0.385559	0.699892	0.428963	0.668028	0.989176	0	0	1	0	1	0	1	---	8	0.41211	0.680332	-0.138415	0.889936	0.0763548	0.93915	1.00922	0	0	1	0	1	0
133	ADM	adrenomedullin	0	64	-0.93042	0.352338	-0.828973	0.407286	-1.43211	0.152377	0.55488	1	-0.404411	0.685981	-0.433207	0.664943	-0.448759	0.653688	---	6	-0.218329	0.82721	-0.17482	0.861251	-0.298783	0.765158	1.00497	0	0	1	0	1	0	1	---	3	0.721788	0.470563	0.934319	0.350329	0.735287	0.46231	0.943352	0	0	1	0	1	0
134	ADORA1	adenosine A1 receptor	0	102	4.26986	2.10823e-05	1.46314	0.143694	0.847234	0.397036	0.812549	4	2.02533	0.0430514	2.16576	0.030528	2.27644	0.0229972	0.174143	8	1.06841	0.28555	-0.0562758	0.955132	-0.15732	0.875019	1.01108	2	1.43888	0.150441	-0.349911	0.726467	-0.374286	0.708258	---	9	2.02676	0.0429044	0.875055	0.381721	-0.134652	0.89291	1.00982	0	0	1	0	1	0
135	ADORA2A	adenosine A2a receptor	0	83	-0.164627	0.869265	2.90542	0.00373556	2.73435	0.00634359	0.0828819	2	-0.606871	0.54405	0.159045	0.87366	0.174422	0.861563	---	9	-0.428441	0.668406	1.36827	0.171487	1.21061	0.226288	0.744967	0	0	1	0	1	0	1	---	10	-0.332406	0.73964	0.811337	0.417334	0.78067	0.435152	0.928804	0	0	1	0	1	0
136	ADORA2B	adenosine A2b receptor	0	60	1.58929	0.112255	1.62276	0.104906	0.601515	0.547612	0.889351	5	0.616845	0.537452	1.16807	0.243014	1.37866	0.168258	0.558088	4	0.614315	0.539122	0.417273	0.676554	-0.0778398	0.937969	1.00955	1	2.94021	0.00334195	3.13298	0.00177272	2.62974	0.00865564	---	6	2.02684	0.0428962	2.05784	0.0398234	0.346355	0.729138	0.99997	0	0	1	0	1	0
140	ADORA3	adenosine A3 receptor	0	73	1.55549	0.12009	0.391302	0.695645	0.214495	0.830198	0.974486	3	0.0618754	0.950672	0.0723211	0.942359	-0.597291	0.550427	0.868827	7	0.00708525	0.994348	-1.06122	0.288806	-1.26804	0.205033	0.713783	0	0	1	0	1	0	1	---	7	0.0311666	0.975142	-0.527788	0.597745	-0.157258	0.875068	1.00873	0	0	1	0	1	0
141	ADPRH	ADP-ribosylarginine hydrolase	0	76	-0.0603024	0.951925	0.174785	0.861279	0.00282456	0.997747	1.007	0	0	1	0	1	0	1	---	6	0.956057	0.339234	0.412502	0.680046	0.635964	0.524923	0.95106	0	0	1	0	1	0	1	---	5	-0.0638962	0.949063	0.832273	0.405422	0.644885	0.519127	0.964099	0	0	1	0	1	0
142	PARP1	poly(ADP-ribose) polymerase 1	0	114	4.59264	4.83167e-06	3.93721	8.72256e-05	0.663904	0.506881	0.872326	0	0	1	0	1	0	1	---	4	1.10242	0.270498	2.23152	0.0258328	0.56064	0.575149	0.962619	0	0	1	0	1	0	1	---	16	2.41086	0.0160626	2.70436	0.00694128	-0.377557	0.705827	0.994768	0	0	1	0	1	0
143	PARP4	poly(ADP-ribose) polymerase family member 4	0	69	0.055009	0.95614	0.998531	0.318225	0.53369	0.593656	0.907503	9	-0.667721	0.504438	-0.217066	0.828195	-0.308323	0.75789	0.951082	6	1.30102	0.193498	2.50082	0.0125245	1.71948	0.0857877	0.484047	0	0	1	0	1	0	1	---	8	0.0419852	0.966517	0.642613	0.520599	0.47805	0.632703	0.985652	0	0	1	0	1	0
146	ADRA1D	adrenoceptor alpha 1D	0	81	-0.291176	0.770966	-0.0440334	0.964885	-0.0568096	0.954706	0.998553	4	1.00694	0.314165	1.40207	0.161156	1.50303	0.133098	0.493345	5	-0.611997	0.540654	-0.207602	0.835575	-0.132204	0.894845	1.01148	0	0	1	0	1	0	1	---	2	-0.446293	0.655465	-0.573499	0.566415	-0.753974	0.451014	---	0	0	1	0	1	0
147	ADRA1B	adrenoceptor alpha 1B	0	59	0.493619	0.621665	0.819165	0.412856	1.31319	0.189372	0.614796	1	-0.634004	0.526198	-0.235917	0.813538	0.16812	0.866517	---	9	0.190599	0.848872	-0.231064	0.817305	0.19299	0.847	1.00971	1	-0.713343	0.47577	-0.362739	0.716864	0.0238878	0.980946	---	4	1.67868	0.0934716	1.50168	0.133445	1.50825	0.131757	0.611032	0	0	1	0	1	0
148	ADRA1A	adrenoceptor alpha 1A	0	81	-0.346012	0.729394	-0.903129	0.36664	-0.998513	0.318235	0.755314	5	1.5328	0.125586	0.671157	0.502251	0.638394	0.52334	0.855412	7	-0.492645	0.622352	-0.751175	0.452696	-0.58695	0.557349	0.95902	0	0	1	0	1	0	1	---	7	-0.502298	0.615549	-0.980055	0.327259	-1.06924	0.285178	0.819939	0	0	1	0	1	0
150	ADRA2A	adrenoceptor alpha 2A	0	60	-1.1769	0.239466	-2.34492	0.019195	-2.30129	0.0215479	0.189232	0	0	1	0	1	0	1	---	7	-0.895716	0.370582	-1.52933	0.126449	-1.73406	0.0831674	0.477546	0	0	1	0	1	0	1	---	5	-0.659044	0.509992	-0.701462	0.483152	-0.51441	0.607061	0.982935	0	0	1	0	1	0
152	ADRA2C	adrenoceptor alpha 2C	0	58	4.49259	7.70602e-06	1.37275	0.170088	1.36065	0.173883	0.590744	0	0	1	0	1	0	1	---	4	0.0687513	0.945199	-0.260438	0.794571	-0.273158	0.78478	1.00672	0	0	1	0	1	0	1	---	2	2.04148	0.0414183	1.64976	0.0992564	1.62182	0.105108	---	0	0	1	0	1	0
153	ADRB1	adrenoceptor beta 1	0	61	-0.285908	0.774997	-0.245965	0.805752	-0.449407	0.653221	0.930924	0	0	1	0	1	0	1	---	5	0.0099083	0.992096	0.182269	0.855403	0.225687	0.821484	1.00858	1	-0.00806047	0.99357	0.20471	0.837834	-0.0516989	0.958777	---	3	-0.322888	0.746835	-0.684251	0.49395	-0.921833	0.356804	0.883364	0	0	1	0	1	0
154	ADRB2	adrenoceptor beta 2	0	75	-1.07021	0.284737	0.676046	0.499143	0.698489	0.485008	0.861753	1	-0.767191	0.443117	-0.342603	0.731958	-0.220771	0.825309	---	2	-1.27987	0.200835	-0.627295	0.530586	-0.890954	0.373135	---	0	0	1	0	1	0	1	---	5	1.16705	0.243419	1.83402	0.0669018	1.98247	0.0476572	0.375369	0	0	1	0	1	0
155	ADRB3	adrenoceptor beta 3	0	145	0.278657	0.780555	0.0866856	0.930936	-0.00257018	0.99795	1.00707	0	0	1	0	1	0	1	---	23	-0.0431112	0.96562	0.244181	0.807133	0.282339	0.777733	1.00599	2	0.0731351	0.941711	0.275765	0.782777	-0.00897651	0.992839	---	17	1.13044	0.258513	0.340388	0.733625	-0.0812271	0.935275	1.00922	0	0	1	0	1	0
156	GRK2	G protein-coupled receptor kinase 2	0	137	1.00036	0.317337	3.98482	7.16411e-05	1.60556	0.108636	0.471072	4	1.37866	0.168252	0.997661	0.318647	0.0144997	0.988434	0.999344	22	1.36666	0.171985	4.22045	2.62388e-05	1.65777	0.0976287	0.513705	1	-1.03287	0.301871	-0.832468	0.405312	-0.408945	0.682654	---	18	1.69136	0.0910253	3.0917	0.0020365	2.39349	0.0168436	0.204969	0	0	1	0	1	0
157	GRK3	G protein-coupled receptor kinase 3	0	73	-1.50665	0.13216	-0.42351	0.672	-1.49047	0.136367	0.526035	9	-1.084	0.278579	-0.620785	0.53486	-0.243271	0.807837	0.96519	8	-0.481234	0.630437	-0.296222	0.767112	-1.22325	0.221478	0.73798	0	0	1	0	1	0	1	---	8	-0.555602	0.578585	0.58896	0.556	0.629925	0.528865	0.966783	0	0	1	0	1	0
158	ADSL	adenylosuccinate lyase	0	125	1.54744	0.122018	0.82996	0.406728	0.945955	0.344364	0.775554	8	-0.0748783	0.940324	-0.534659	0.592985	0.124788	0.900712	0.984531	10	0.0391538	0.968774	-0.0649094	0.948257	0.432377	0.665546	0.989033	1	-0.975183	0.329663	-1.18265	0.237185	-0.318008	0.750535	---	8	2.0847	0.0373049	1.41841	0.156332	2.33262	0.0198348	0.227588	0	0	1	0	1	0
159	ADSS2	adenylosuccinate synthase 2	0	87	2.62929	0.00866436	0.960222	0.337139	-2.27066	0.0233466	0.198572	4	-1.33973	0.180585	-2.01132	0.044517	-2.17538	0.0297988	0.206898	7	2.30742	0.0211987	2.36108	0.0183823	-2.12985	0.0333895	0.295365	0	0	1	0	1	0	1	---	2	3.76357	0.000175491	6.70173	3.17408e-11	-2.20345	0.0277551	---	0	0	1	0	1	0
160	AP2A1	adaptor related protein complex 2 subunit alpha 1	0	116	4.13411	3.80773e-05	3.50547	0.000472778	2.14189	0.0324061	0.243587	8	2.66231	0.00786299	2.91057	0.00367496	2.25676	0.0242046	0.180842	14	2.53492	0.011372	2.69158	0.00721139	1.35343	0.176177	0.673551	0	0	1	0	1	0	1	---	12	3.19244	0.00144693	2.91905	0.00357718	1.67624	0.0939557	0.529247	1	2.30849	0.0211388	3.39373	0.000712196	1.08596
162	AP1B1	adaptor related protein complex 1 subunit beta 1	0	323	1.27522	0.202475	2.76079	0.00585487	1.16011	0.246238	0.682355	17	1.92415	0.0545687	2.83799	0.00461704	2.13545	0.0329288	0.220746	13	2.10534	0.0354662	2.9317	0.00343565	0.592672	0.553513	0.957955	0	0	1	0	1	0	1	---	18	0.272831	0.785029	1.96629	0.0494977	0.94625	0.344214	0.874039	0	0	1	0	1	0
163	AP2B1	adaptor related protein complex 2 subunit beta 1	0	79	3.00366	0.00272206	2.75837	0.00589811	0.561146	0.574804	0.901066	17	0.908049	0.364032	-0.119945	0.904547	-0.850964	0.394961	0.788764	9	3.23443	0.00125165	3.76694	0.000173361	0.771613	0.440498	0.912771	1	0.250926	0.801913	1.7319	0.0835508	1.18601	0.235855	---	12	2.15307	0.0315097	1.79933	0.07222	1.95599	0.0507004	0.386499	0	0	1	0	1	0
164	AP1G1	adaptor related protein complex 1 subunit gamma 1	0	73	-0.270457	0.786855	3.97232	7.5456e-05	2.63254	0.00858508	0.103021	7	-0.783727	0.433353	1.06978	0.284936	1.65212	0.0987751	0.424417	10	-0.736663	0.46147	1.70809	0.0878818	0.959425	0.337541	0.851483	0	0	1	0	1	0	1	---	4	0.361957	0.717447	1.83521	0.0667238	0.787466	0.431167	0.926482	0	0	1	0	1	0
165	AEBP1	AE binding protein 1	0	69	1.27879	0.201215	-0.181932	0.855667	-0.0157011	0.987475	1.00525	3	1.49215	0.135918	0.467003	0.640583	0.679845	0.496735	0.844229	7	2.09737	0.0361667	-0.00569265	0.995459	0.237367	0.812413	1.00733	0	0	1	0	1	0	1	---	6	-0.143527	0.885898	0.487345	0.626104	0.583221	0.559856	0.973588	0	0	1	0	1	0
166	TLE5	TLE family member 5, transcriptional modulator	0	97	-1.83921	0.0661283	-0.0637617	0.949171	0.175562	0.860668	0.98057	1	-1.43184	0.152447	-0.755536	0.450077	-0.762901	0.445675	---	7	-0.3803	0.703789	0.887426	0.375029	0.942942	0.345903	0.856833	0	0	1	0	1	0	1	---	7	0.15307	0.878369	0.835102	0.403828	1.29525	0.195485	0.715761	1	-1.43184	0.152447	-0.755536	0.450077	-0.762901
167	CRISP1	cysteine rich secretory protein 1	0	79	17.6924	1.65411e-62	17.1057	8.23012e-59	16.8257	3.94148e-57	1.80961e-53	6	12.9929	3.06914e-36	12.7956	3.25693e-35	12.8258	2.34357e-35	8.92994e-33	7	12.2868	8.58882e-33	12.1086	6.60925e-32	11.654	8.60903e-30	6.06707e-27	1	60.54	0	60.454	0	60.1208	0	---	10	-0.177305	0.859299	-0.487256	0.626167	-1.14195	0.253707	0.785887	0	0	1	0	1	0
172	AFG3L1P	AFG3 like matrix AAA peptidase subunit 1, pseudogene	0	94	-1.18779	0.235148	0.673228	0.500933	1.63945	0.101385	0.45466	4	-0.153151	0.878305	0.817954	0.413547	1.3051	0.192111	0.592441	12	-0.980226	0.327169	-0.101332	0.919304	0.372084	0.709897	0.995797	0	0	1	0	1	0	1	---	7	-0.395425	0.692599	0.469065	0.639109	1.0248	0.305665	0.839167	0	0	1	0	1	0
173	AFM	afamin	0	87	6.31005	3.89923e-10	3.53795	0.000418804	3.69763	0.000227579	0.0064418	4	2.81719	0.00492293	0.993588	0.320626	1.04576	0.295887	0.709265	14	9.11511	3.15709e-19	4.27539	2.06096e-05	4.30469	1.81025e-05	0.000867851	0	0	1	0	1	0	1	---	7	4.26562	2.14804e-05	1.18148	0.237649	1.21868	0.223208	0.751902	0	0	1	0	1	0
174	AFP	alpha fetoprotein	0	87	4.16971	3.26619e-05	-0.111157	0.91151	0.0861509	0.931361	0.99411	3	0.426763	0.669627	-0.869501	0.384749	-0.833293	0.404847	0.793534	18	4.47069	8.52446e-06	-0.0323107	0.97423	0.00237627	0.998104	1.00749	0	0	1	0	1	0	1	---	10	3.43015	0.000623479	-0.502816	0.615187	-0.405047	0.685516	0.992185	0	0	1	0	1	0
175	AGA	aspartylglucosaminidase	0	53	-2.91504	0.0036216	-1.67528	0.094142	-1.8012	0.0719251	0.379479	1	-0.829243	0.40713	-0.9699	0.332294	-0.799329	0.42426	---	4	-1.05239	0.292829	-0.179567	0.857523	-0.0449151	0.964183	1.01125	0	0	1	0	1	0	1	---	4	-2.22097	0.0265365	-1.65066	0.0990721	-1.67809	0.0935934	0.52777	1	-0.829243	0.40713	-0.9699	0.332294	-0.799329
176	ACAN	aggrecan	0	71	1.94468	0.0520434	1.18773	0.235179	0.584667	0.558883	0.894181	1	4.0129	6.36417e-05	3.13551	0.00175767	2.8689	0.00419207	---	4	1.65073	0.0990522	0.801695	0.42289	0.586472	0.55767	0.95926	0	0	1	0	1	0	1	---	4	0.542329	0.587691	0.391887	0.695212	0.0954217	0.923996	1.00886	0	0	1	0	1	0
177	AGER	advanced glycosylation end-product specific receptor	0	125	-0.215007	0.829798	0.486123	0.62697	-0.011021	0.991209	1.00624	0	0	1	0	1	0	1	---	8	-0.083055	0.933821	0.207268	0.835836	-0.109597	0.912748	1.01187	0	0	1	0	1	0	1	---	10	-0.729635	0.465754	-0.407183	0.683947	-0.34389	0.73099	0.999781	0	0	1	0	1	0
178	AGL	amylo-alpha-1, 6-glucosidase, 4-alpha-glucanotransferase	0	49	-0.23801	0.811913	-0.170147	0.864924	-1.05851	0.290037	0.730132	4	-1.53022	0.126223	-2.60185	0.00938749	-2.67387	0.00760128	0.0842955	3	-0.556722	0.57782	-1.13911	0.254887	-1.96909	0.0491749	0.366592	0	0	1	0	1	0	1	---	5	2.3109	0.0210048	2.3188	0.0205751	2.47455	0.0134795	0.176665	0	0	1	0	1	0
181	AGRP	agouti related neuropeptide	0	90	0.390578	0.696178	1.48834	0.136926	1.45722	0.14532	0.543671	0	0	1	0	1	0	1	---	10	0.672265	0.501543	0.971334	0.33158	0.944479	0.345117	0.856494	0	0	1	0	1	0	1	---	10	0.370898	0.710778	0.807732	0.419406	0.812125	0.416883	0.919478	0	0	1	0	1	0
182	JAG1	jagged canonical Notch ligand 1	0	67	0.0166801	0.986695	-1.33645	0.181659	-1.13603	0.256172	0.692904	8	-0.153225	0.878246	-1.00262	0.31625	-0.0377675	0.969879	0.996234	7	-1.18351	0.236839	-2.2885	0.0222833	-2.39648	0.0167076	0.192813	0	0	1	0	1	0	1	---	5	-0.676382	0.498927	-2.69216	0.00719897	-1.66328	0.0965218	0.536258	0	0	1	0	1	0
183	AGT	angiotensinogen	0	76	-0.602149	0.547187	0.685149	0.493383	0.0371213	0.970395	1.00101	1	-0.750934	0.452837	-0.11114	0.911524	0.0312043	0.975112	---	12	-0.957493	0.338509	0.558624	0.576524	0.321777	0.747678	1.00333	0	0	1	0	1	0	1	---	8	0.52866	0.597138	1.98776	0.0470674	1.66316	0.0965458	0.536108	0	0	1	0	1	0
185	AGTR1	angiotensin II receptor type 1	0	89	-1.32974	0.183852	-0.685417	0.493215	-0.537835	0.590792	0.907354	1	-0.584412	0.559052	-0.113682	0.909509	-0.0774923	0.938245	---	4	-1.12197	0.262095	-0.494715	0.620893	-0.433518	0.664717	0.988636	0	0	1	0	1	0	1	---	5	-1.19167	0.233624	-0.486646	0.626599	-0.508525	0.61118	0.982815	0	0	1	0	1	0
186	AGTR2	angiotensin II receptor type 2	0	52	6.60744	5.83435e-11	6.58266	6.91781e-11	6.55579	8.24178e-11	9.05255e-09	1	-0.213067	0.83131	-0.129985	0.896601	-0.121543	0.903282	---	4	5.93774	3.76613e-09	5.74045	1.19785e-08	5.63397	2.19853e-08	1.8016e-06	0	0	1	0	1	0	1	---	4	5.93774	3.76613e-09	6.36954	2.70478e-10	6.34309	3.19748e-10	4.81929e-08	0	0	1	0	1	0
187	APLNR	apelin receptor	0	94	-1.23975	0.215308	-0.910375	0.36281	-0.0532769	0.95752	0.998902	0	0	1	0	1	0	1	---	7	-0.271731	0.785875	-1.33004	0.18376	-0.615769	0.538165	0.955322	0	0	1	0	1	0	1	---	5	-1.36497	0.172514	-1.71413	0.0867663	-1.38009	0.16782	0.678645	0	0	1	0	1	0
189	AGXT	alanine--glyoxylate aminotransferase	0	71	1.09796	0.272441	2.15784	0.0311405	2.12754	0.0335816	0.248597	0	0	1	0	1	0	1	---	6	1.11732	0.264078	1.61714	0.106112	1.48392	0.138095	0.606104	0	0	1	0	1	0	1	---	7	2.68517	0.00734796	2.67998	0.00746445	2.62029	0.00889796	0.137954	0	0	1	0	1	0
190	NR0B1	nuclear receptor subfamily 0 group B member 1	0	72	-0.16216	0.871207	0.092438	0.926366	-0.131974	0.895027	0.988513	1	-0.290206	0.771708	-0.0363377	0.971019	-0.190999	0.848559	---	3	1.78813	0.0740037	1.82858	0.067713	1.78377	0.0747165	0.450558	0	0	1	0	1	0	1	---	6	-0.35998	0.718925	-0.371258	0.710511	-0.412534	0.680023	0.991923	0	0	1	0	1	0
191	AHCY	adenosylhomocysteinase	0	127	5.81821	7.5985e-09	2.72811	0.00646376	0.272903	0.784976	0.964921	2	1.13511	0.256551	-0.245994	0.80573	-0.0838803	0.933166	---	10	2.05002	0.0405765	1.11042	0.267043	-0.225423	0.821689	1.00854	0	0	1	0	1	0	1	---	10	2.75099	0.0060297	1.6781	0.0935905	0.505906	0.613017	0.982624	0	0	1	0	1	0
196	AHR	aryl hydrocarbon receptor	0	90	2.29559	0.021869	0.658263	0.510497	0.813523	0.416082	0.82462	8	0.395621	0.692454	-0.35223	0.724728	0.589822	0.555423	0.871657	10	1.13759	0.255517	0.725499	0.468289	0.7154	0.474503	0.929486	0	0	1	0	1	0	1	---	6	1.6167	0.106203	1.25504	0.209711	1.26552	0.205933	0.730071	0	0	1	0	1	0
197	AHSG	alpha 2-HS glycoprotein	0	99	0.873731	0.382437	0.00554511	0.995577	0.0349605	0.972117	1.0013	1	2.86559	0.00423396	0.545221	0.585704	0.577716	0.563566	---	11	1.20815	0.227224	1.14558	0.252201	1.17466	0.240366	0.762349	0	0	1	0	1	0	1	---	27	0.335823	0.737062	-0.0188043	0.985	0.00669641	0.994658	1.00832	0	0	1	0	1	0
199	AIF1	allograft inflammatory factor 1	0	115	1.05023	0.293823	0.667028	0.504884	1.51631	0.129707	0.513638	2	0.484438	0.628162	0.380643	0.703536	1.0279	0.304206	---	18	-0.463471	0.64311	-0.127433	0.898619	-0.386851	0.698936	0.993405	0	0	1	0	1	0	1	---	19	2.08157	0.0375905	1.08365	0.278742	2.31819	0.0206083	0.232917	0	0	1	0	1	0
202	CRYBG1	crystallin beta-gamma domain containing 1	0	65	2.78076	0.0055068	4.30122	1.83803e-05	1.58447	0.113353	0.479743	4	0.685638	0.493072	0.105103	0.916312	-0.222056	0.824309	0.969069	6	-0.485559	0.627367	0.715194	0.47463	-0.486883	0.626431	0.980021	0	0	1	0	1	0	1	---	12	2.00955	0.0446993	2.89341	0.00388038	1.81307	0.0700739	0.456085	0	0	1	0	1	0
203	AK1	adenylate kinase 1	0	98	1.58373	0.113515	1.54648	0.122256	0.769509	0.441745	0.839114	3	-1.44995	0.14733	-0.559631	0.575836	-0.706136	0.480243	0.838027	7	1.21419	0.224912	1.36961	0.171067	1.37489	0.169425	0.662841	0	0	1	0	1	0	1	---	15	1.27192	0.203644	0.303433	0.761613	-0.247478	0.804581	1.00631	1	-0.6272	0.530646	0.488353	0.62539	0.618171
204	AK2	adenylate kinase 2	0	66	1.2893	0.197539	0.744608	0.456656	-0.440481	0.659669	0.933162	0	0	1	0	1	0	1	---	9	0.692396	0.488821	0.67018	0.502873	0.834625	0.404097	0.892823	1	1.39382	0.163627	0.237296	0.812468	0.210638	0.833206	---	7	-0.0938547	0.92524	1.37141	0.170506	0.443373	0.657577	0.990543	1	1.34276	0.1796	0.169837	0.865167	0.291752
207	AKT1	AKT serine/threonine kinase 1	1	152	8.1264	1.0787e-15	7.4557	1.71809e-13	0.298837	0.765117	0.961938	2	1.97443	0.0485586	1.14056	0.254282	0.390278	0.696401	---	7	4.79222	1.85283e-06	4.97714	7.40463e-07	-2.28071	0.0227426	0.235006	0	0	1	0	1	0	1	---	10	7.01597	3.78287e-12	7.2143	9.63609e-13	0.785616	0.43225	0.926732	0	0	1	0	1	0
208	AKT2	AKT serine/threonine kinase 2	1	127	5.66793	1.80345e-08	8.63189	1.90936e-17	3.81674	0.000142216	0.00432412	5	0.154805	0.877001	0.356433	0.72158	0.480857	0.630707	0.904972	13	5.57452	3.05495e-08	7.53685	9.51583e-14	2.95369	0.00320193	0.0632075	0	0	1	0	1	0	1	---	7	3.69675	0.000228106	4.90507	1.06368e-06	1.26627	0.205664	0.729732	1	-1.23914	0.215532	0.172989	0.86269	0.275127
210	ALAD	aminolevulinate dehydratase	0	89	-0.0915068	0.927105	-0.762623	0.44584	-1.73264	0.0834201	0.410063	1	-0.775852	0.437987	-0.595908	0.55135	-0.927085	0.354071	---	3	1.29156	0.196753	0.657142	0.511217	-0.567834	0.570256	0.961584	0	0	1	0	1	0	1	---	8	0.219436	0.826347	0.188142	0.850797	-0.194937	0.845476	1.00594	0	0	1	0	1	0
211	ALAS1	5'-aminolevulinate synthase 1	0	104	2.07707	0.0380048	1.95693	0.0505898	1.79834	0.0723782	0.380296	5	1.37917	0.168097	1.09989	0.271603	0.906953	0.364616	0.767248	8	1.62831	0.103718	0.691922	0.489121	0.474653	0.635122	0.982135	0	0	1	0	1	0	1	---	13	1.46347	0.143597	1.6651	0.0961574	2.04679	0.0408987	0.347425	0	0	1	0	1	0
212	ALAS2	5'-aminolevulinate synthase 2	0	59	-0.743616	0.457252	0.390433	0.696286	0.351101	0.725575	0.953423	3	0.52793	0.597644	0.801053	0.423261	0.823945	0.410137	0.797502	7	-0.842264	0.399806	-0.25828	0.796236	-0.290261	0.771667	1.00484	0	0	1	0	1	0	1	---	2	-0.373223	0.709047	-0.25096	0.801888	-0.230239	0.817946	---	0	0	1	0	1	0
213	ALB	albumin	0	87	6.88784	9.0636e-12	2.83641	0.00463983	2.82918	0.00474537	0.0669544	9	7.39179	2.68703e-13	2.29643	0.0218244	2.30008	0.0216169	0.169067	12	4.45288	9.25093e-06	2.88016	0.00404611	2.85061	0.00443921	0.0802169	0	0	1	0	1	0	1	---	10	4.51631	6.9043e-06	1.26785	0.205099	1.25771	0.208746	0.734368	2	4.56053	5.62e-06	1.53902	0.124065	1.57023
214	ALCAM	activated leukocyte cell adhesion molecule	0	77	1.83024	0.0674589	0.307331	0.758645	0.349216	0.726989	0.953371	17	1.77829	0.0756057	0.950675	0.341963	0.972719	0.330891	0.744466	7	2.0307	0.0425029	0.989693	0.322525	1.31619	0.188365	0.690431	0	0	1	0	1	0	1	---	5	-0.715512	0.47443	-0.283734	0.776664	-0.754478	0.450712	0.936993	0	0	1	0	1	0
215	ABCD1	ATP binding cassette subfamily D member 1	0	47	6.05049	1.91985e-09	5.74838	1.14445e-08	5.81674	7.71195e-09	6.1258e-07	1	3.58327	0.000352734	3.53378	0.000425402	3.95728	8.03135e-05	---	5	2.66416	0.00782019	2.35634	0.0186177	2.37082	0.0179081	0.201819	0	0	1	0	1	0	1	---	4	2.4377	0.0149234	2.04838	0.0407427	1.91868	0.0552648	0.405192	0	0	1	0	1	0
216	ALDH1A1	aldehyde dehydrogenase 1 family member A1	0	69	-1.14502	0.252425	-1.37013	0.170904	-1.50708	0.132057	0.517322	12	-0.624265	0.532571	-1.65905	0.0973703	-1.73804	0.0824636	0.384695	6	-0.457258	0.647567	-0.613957	0.539361	-0.714609	0.474992	0.929152	0	0	1	0	1	0	1	---	4	-1.31212	0.189728	-1.34772	0.178005	-1.38182	0.167286	0.677656	0	0	1	0	1	0
217	ALDH2	aldehyde dehydrogenase 2 family member	1	83	1.81948	0.0690841	1.86628	0.0622491	1.90815	0.056613	0.33111	8	1.30344	0.19267	0.744619	0.456649	0.923208	0.356087	0.760386	6	0.849115	0.395984	1.4901	0.136465	1.03478	0.300984	0.82289	0	0	1	0	1	0	1	---	16	1.16308	0.245026	1.52934	0.126447	1.311	0.190112	0.70738	0	0	1	0	1	0
218	ALDH3A1	aldehyde dehydrogenase 3 family member A1	0	86	0.641348	0.521417	-0.789992	0.42969	-1.3303	0.183674	0.605026	2	-0.514787	0.606795	-0.0461058	0.963234	-0.472755	0.636475	---	10	0.00226685	0.998192	-2.0128	0.0443614	-2.21129	0.0272061	0.263245	0	0	1	0	1	0	1	---	8	-0.395382	0.69263	-0.93698	0.348959	-1.24388	0.213788	0.738926	0	0	1	0	1	0
219	ALDH1B1	aldehyde dehydrogenase 1 family member B1	0	68	1.1383	0.255219	-0.366634	0.713957	-0.63289	0.526927	0.881836	0	0	1	0	1	0	1	---	6	0.662586	0.507721	0.667798	0.504392	1.13182	0.257937	0.783072	1	-0.418089	0.675956	-0.66337	0.507223	-0.33329	0.738974	---	3	0.923781	0.355784	0.72401	0.469202	-0.397887	0.690785	0.993136	0	0	1	0	1	0
220	ALDH1A3	aldehyde dehydrogenase 1 family member A3	0	63	1.53154	0.125896	0.674165	0.500338	0.78142	0.434711	0.833827	4	1.96055	0.050159	0.740566	0.459103	0.720509	0.471354	0.831657	7	0.754146	0.450908	0.527842	0.597708	0.489555	0.62454	0.980181	0	0	1	0	1	0	1	---	7	0.623897	0.532812	0.695998	0.486566	1.11592	0.264683	0.797184	0	0	1	0	1	0
221	ALDH3B1	aldehyde dehydrogenase 3 family member B1	0	156	0.500815	0.616592	1.16466	0.244391	0.411345	0.680894	0.939735	3	0.0913489	0.92723	1.34241	0.179719	1.41323	0.157849	0.538951	9	0.975371	0.32957	1.13929	0.254812	-0.258222	0.79628	1.00742	0	0	1	0	1	0	1	---	14	1.09669	0.272995	0.792879	0.428007	-0.0631088	0.949691	1.00924	0	0	1	0	1	0
222	ALDH3B2	aldehyde dehydrogenase 3 family member B2	0	149	7.67563	3.36447e-14	3.8044	0.000149386	3.17589	0.00153229	0.0291911	6	1.09546	0.27353	1.56056	0.118894	1.6528	0.0986373	0.424207	9	3.2628	0.00113383	2.10243	0.0357254	2.03578	0.0419946	0.338486	0	0	1	0	1	0	1	---	21	4.42262	1.0623e-05	3.38191	0.000743269	2.783	0.00547142	0.100132	0	0	1	0	1	0
223	ALDH9A1	aldehyde dehydrogenase 9 family member A1	0	94	3.06214	0.00224586	2.71705	0.00668235	0.219249	0.826494	0.973873	4	0.275568	0.782927	0.125013	0.900534	-0.444364	0.65686	0.913467	12	1.76589	0.0776646	1.85404	0.0639806	-1.62412	0.104616	0.531935	0	0	1	0	1	0	1	---	7	1.72232	0.0852652	1.54472	0.12268	0.441837	0.658688	0.990802	0	0	1	0	1	0
224	ALDH3A2	aldehyde dehydrogenase 3 family member A2	0	85	0.817904	0.413572	0.374052	0.708432	-1.85013	0.0645435	0.356855	2	-2.03	0.0425743	-1.81226	0.0701987	-1.58532	0.113159	---	5	2.16269	0.0307594	0.245684	0.80597	-0.927592	0.353808	0.86257	0	0	1	0	1	0	1	---	8	-0.419725	0.67476	-1.20979	0.226601	-2.54276	0.0111243	0.159684	0	0	1	0	1	0
225	ABCD2	ATP binding cassette subfamily D member 2	0	74	-2.04284	0.041284	-1.58679	0.112825	-1.2057	0.228173	0.66119	3	-0.858068	0.391024	-1.22046	0.222532	-1.06375	0.287657	0.699215	6	0.0800336	0.936224	0.523259	0.600891	0.669104	0.50356	0.943149	0	0	1	0	1	0	1	---	6	-1.31231	0.189665	-1.06301	0.287992	-1.09064	0.275652	0.810327	0	0	1	0	1	0
226	ALDOA	aldolase, fructose-bisphosphate A	0	90	1.03687	0.300005	1.21734	0.223718	0.206516	0.836423	0.976401	3	0.532854	0.594232	1.31047	0.190291	1.15537	0.24817	0.662019	4	0.34266	0.731913	-0.317931	0.750593	-0.32784	0.74309	1.00252	0	0	1	0	1	0	1	---	11	1.29292	0.196283	1.44085	0.14989	0.303635	0.761459	1.00222	0	0	1	0	1	0
229	ALDOB	aldolase, fructose-bisphosphate B	0	64	1.79884	0.0722923	0.180945	0.856442	-0.360862	0.718267	0.951335	1	3.12927	0.00179412	1.49941	0.134032	1.37431	0.169604	---	10	-0.476666	0.633686	-2.33726	0.0195909	-2.93291	0.00342254	0.0665068	0	0	1	0	1	0	1	---	6	3.32968	0.00089551	-0.183665	0.854308	-0.41998	0.674576	0.99214	0	0	1	0	1	0
230	ALDOC	aldolase, fructose-bisphosphate C	0	129	1.16994	0.242254	2.61264	0.00909808	1.81083	0.0704197	0.375158	3	0.856259	0.392023	1.2238	0.221271	1.09889	0.272039	0.687752	13	0.171624	0.863762	0.920809	0.357337	0.793981	0.427366	0.908351	0	0	1	0	1	0	1	---	14	0.792423	0.428268	1.34578	0.178631	0.959534	0.337486	0.868449	0	0	1	0	1	0
231	AKR1B1	aldo-keto reductase family 1 member B	0	86	0.645449	0.518758	2.11748	0.034426	-0.181279	0.85618	0.979393	0	0	1	0	1	0	1	---	9	0.776915	0.43736	0.713159	0.475887	-1.55471	0.120283	0.565872	0	0	1	0	1	0	1	---	8	1.40401	0.160572	2.36078	0.0183973	0.212223	0.83197	1.00592	0	0	1	0	1	0
238	ALK	ALK receptor tyrosine kinase	1	51	0.990335	0.322207	0.358543	0.72	0.0933915	0.925608	0.993188	22	6.55799	8.0452e-11	8.10734	1.2773e-15	8.46802	7.29239e-17	1.02158e-14	3	-0.541043	0.588577	-0.954632	0.339958	-0.860453	0.389713	0.885472	0	0	1	0	1	0	1	---	4	0.187882	0.851	0.471456	0.637401	0.599465	0.548977	0.971484	0	0	1	0	1	0
239	ALOX12	arachidonate 12-lipoxygenase, 12S type	0	99	0.439613	0.660296	2.02039	0.0435666	1.98724	0.0471256	0.299423	0	0	1	0	1	0	1	---	8	0.339057	0.734626	0.502609	0.615332	0.69616	0.486465	0.934646	0	0	1	0	1	0	1	---	7	-0.78764	0.431061	-0.231716	0.816798	-0.517678	0.60478	0.98165	0	0	1	0	1	0
240	ALOX5	arachidonate 5-lipoxygenase	0	42	-0.974614	0.329945	-0.0048308	0.996146	0.315026	0.752797	0.958789	5	-0.307809	0.75828	0.21223	0.831964	0.319631	0.749304	0.949185	4	-0.609232	0.542484	-0.852075	0.394344	-1.03352	0.301572	0.8229	0	0	1	0	1	0	1	---	4	-0.597202	0.550484	-1.46331	0.143647	-1.7972	0.0725579	0.462272	0	0	1	0	1	0
241	ALOX5AP	arachidonate 5-lipoxygenase activating protein	0	58	-0.775699	0.438077	-1.06278	0.288099	-1.8058	0.071204	0.377758	2	-0.179897	0.857263	0.836112	0.40326	0.637396	0.52399	---	3	-2.01283	0.0443525	-1.68227	0.0927801	-1.66707	0.0957655	0.508968	0	0	1	0	1	0	1	---	5	0.451678	0.651582	-0.843088	0.399349	-1.31809	0.187729	0.70485	0	0	1	0	1	0
242	ALOX12B	arachidonate 12-lipoxygenase, 12R type	0	103	-0.140397	0.888369	0.119169	0.905162	-0.386419	0.699256	0.946972	1	-0.33339	0.738898	-0.0841452	0.932955	-0.0415047	0.966901	---	10	-0.659929	0.509424	-0.570989	0.568115	-0.61707	0.537307	0.955886	0	0	1	0	1	0	1	---	7	-0.713679	0.475563	-0.104545	0.916755	-0.814782	0.415361	0.919388	0	0	1	0	1	0
246	ALOX15	arachidonate 15-lipoxygenase	0	84	2.25376	0.0243885	1.57961	0.114463	1.21787	0.223515	0.656644	0	0	1	0	1	0	1	---	9	2.56113	0.0105529	2.27247	0.023236	2.09089	0.0367502	0.313295	0	0	1	0	1	0	1	---	9	0.342944	0.7317	-0.0127372	0.98984	-0.190799	0.848715	1.00605	0	0	1	0	1	0
247	ALOX15B	arachidonate 15-lipoxygenase type B	0	103	-0.181473	0.856027	0.119906	0.904578	0.0476586	0.961996	0.999393	1	-0.0806567	0.935728	-0.473423	0.635999	-0.628373	0.529881	---	8	0.0544276	0.956603	0.0979934	0.921954	-0.0241977	0.980699	1.00984	0	0	1	0	1	0	1	---	6	-1.05944	0.289612	-0.686572	0.492486	-0.911105	0.362426	0.888629	0	0	1	0	1	0
248	ALPI	alkaline phosphatase, intestinal	0	81	-0.425692	0.670408	-0.13393	0.893481	-0.0784403	0.937491	0.995699	1	-0.309074	0.757318	-0.00307228	0.997549	0.0749387	0.940276	---	4	-0.155897	0.87614	0.194623	0.845721	0.230666	0.817614	1.00875	0	0	1	0	1	0	1	---	7	-0.705586	0.480581	-1.0571	0.290681	-1.09131	0.275358	0.809802	0	0	1	0	1	0
249	ALPL	alkaline phosphatase, biomineralization associated	0	87	3.44106	0.0005991	1.41621	0.156975	1.14797	0.251215	0.687598	2	-0.475229	0.634709	-0.0418227	0.966647	0.0378845	0.969786	---	4	0.171189	0.864104	-0.308301	0.757908	-0.524086	0.600317	0.971294	1	-1.34499	0.178878	-1.20506	0.228422	-1.10169	0.270821	---	12	3.69029	0.00023391	2.07031	0.0386394	1.65989	0.0972022	0.537068	0	0	1	0	1	0
250	ALPP	alkaline phosphatase, placental	0	81	1.00477	0.315206	0.254671	0.799022	0.408777	0.682777	0.940975	0	0	1	0	1	0	1	---	5	0.670971	0.502366	1.1245	0.261027	1.08909	0.276337	0.803178	0	0	1	0	1	0	1	---	6	1.84618	0.0651091	1.9001	0.0576616	2.06718	0.0389341	0.337115	0	0	1	0	1	0
251	ALPG	alkaline phosphatase, germ cell	0	80	1.40806	0.159369	0.873235	0.382711	0.938723	0.348064	0.777935	0	0	1	0	1	0	1	---	6	1.23799	0.215958	1.45774	0.145177	1.51358	0.130399	0.589458	0	0	1	0	1	0	1	---	3	-0.477623	0.633004	0.118144	0.905974	0.223188	0.823428	1.00591	0	0	1	0	1	0
257	ALX3	ALX homeobox 3	0	76	0.590769	0.554785	-0.577183	0.563925	-0.891166	0.373021	0.794053	2	1.64181	0.100889	1.12906	0.259101	1.13723	0.255671	---	8	-0.286796	0.774317	-0.69947	0.484396	-0.741241	0.458694	0.920349	0	0	1	0	1	0	1	---	5	0.537232	0.591206	0.166147	0.868069	-0.205185	0.837463	1.00542	1	2.6461	0.00824762	2.36576	0.0181531	2.57447
258	AMBN	ameloblastin	0	49	-0.305692	0.759892	-0.055695	0.955594	-0.0388762	0.968996	1.00069	2	0.474961	0.6349	0.226519	0.820836	0.141383	0.887591	---	4	0.0724567	0.94225	0.365919	0.714491	0.446203	0.655532	0.98776	0	0	1	0	1	0	1	---	5	-0.421162	0.673711	-0.138636	0.889761	-0.194351	0.845934	1.00581	0	0	1	0	1	0
259	AMBP	alpha-1-microglobulin/bikunin precursor	0	70	1.88671	0.0594373	1.23639	0.21656	1.10585	0.269017	0.708367	2	-0.609851	0.542074	-0.0919909	0.926721	-0.242446	0.808477	---	5	1.01585	0.309901	1.40697	0.159697	1.32992	0.1838	0.684138	0	0	1	0	1	0	1	---	4	1.28762	0.198122	0.231607	0.816883	0.193212	0.846826	1.00579	0	0	1	0	1	0
262	AMD1	adenosylmethionine decarboxylase 1	0	72	2.73266	0.00637363	4.82575	1.57608e-06	4.07377	4.93348e-05	0.00182961	1	1.57343	0.115879	1.78051	0.0752475	1.57315	0.115951	---	8	3.19299	0.00144417	4.07643	4.87738e-05	3.507	0.000470152	0.0142406	0	0	1	0	1	0	1	---	14	1.35046	0.17712	3.13759	0.00174532	2.81251	0.00499679	0.09339	0	0	1	0	1	0
265	AMELX	amelogenin X-linked	0	142	0.460591	0.645175	-0.330565	0.741031	-0.369633	0.711722	0.949459	2	-0.242464	0.808462	-0.0738071	0.941176	0.0678963	0.94588	---	3	-0.0798057	0.936405	-0.242471	0.808457	-0.148425	0.882033	1.01204	0	0	1	0	1	0	1	---	5	0.286115	0.774839	-0.181486	0.856017	-0.185654	0.852748	1.00631	0	0	1	0	1	0
266	AMELY	amelogenin Y-linked	0	6	-0.348228	0.727729	-0.179913	0.857251	-0.193044	0.846957	0.978055	0	0	1	0	1	0	1	---	0	0	1	0	1	0	1	---	0	0	1	0	1	0	1	---	0	0	1	0	1	0	1	---	0	0	1	0	1	0
267	AMFR	autocrine motility factor receptor	0	84	-1.70958	0.0875981	0.468753	0.639332	-0.29885	0.765107	0.961978	4	-1.09249	0.274834	-0.540743	0.588786	0.0665841	0.946924	0.993327	8	-0.581871	0.560761	0.0109834	0.991239	-0.659281	0.509844	0.944294	0	0	1	0	1	0	1	---	5	0.377022	0.706223	0.64081	0.521769	0.353548	0.723741	0.999781	0	0	1	0	1	0
269	AMHR2	anti-Mullerian hormone receptor type 2	0	130	1.28889	0.197683	-0.200698	0.840969	-0.432473	0.665476	0.935039	2	-0.0495904	0.960457	-0.124315	0.901087	-0.0645094	0.948575	---	9	-0.0137874	0.989002	-0.873283	0.382685	-1.07651	0.281919	0.807524	0	0	1	0	1	0	1	---	13	0.455178	0.649062	0.15377	0.877817	0.0976381	0.922236	1.00992	0	0	1	0	1	0
270	AMPD1	adenosine monophosphate deaminase 1	0	70	0.134999	0.892635	-0.58931	0.555765	-0.579213	0.562556	0.895377	2	-0.712628	0.476213	-0.439441	0.660422	-0.0621163	0.950481	---	7	-0.416299	0.677264	-0.630808	0.528287	-0.858166	0.390974	0.886147	0	0	1	0	1	0	1	---	7	-0.693699	0.488004	-1.35342	0.176179	-1.55634	0.119894	0.586707	0	0	1	0	1	0
271	AMPD2	adenosine monophosphate deaminase 2	0	75	2.86488	0.0042434	2.51834	0.0119214	-2.38723	0.0171319	0.162647	1	4.23807	2.42487e-05	5.13256	3.33654e-07	-5.01044	6.25553e-07	---	11	0.958097	0.338204	0.781925	0.434415	-2.99991	0.00275702	0.0565911	0	0	1	0	1	0	1	---	8	1.59877	0.110132	2.13279	0.0331467	-2.19224	0.0285559	0.282891	0	0	1	0	1	0
273	AMPH	amphiphysin	0	66	1.57278	0.116029	-0.0531291	0.957638	-0.148068	0.882314	0.98624	8	1.572	0.11621	0.921755	0.356843	0.818875	0.413022	0.799685	7	-0.63393	0.526246	-0.856461	0.391915	-0.807237	0.419692	0.903301	0	0	1	0	1	0	1	---	8	-0.832965	0.405028	-1.34892	0.177621	-1.39004	0.164778	0.672789	0	0	1	0	1	0
274	BIN1	bridging integrator 1	0	65	-0.816643	0.414292	-0.322927	0.746807	-0.390623	0.696146	0.946277	1	-0.573447	0.566448	-1.0752	0.282502	-1.11413	0.265451	---	9	-0.127917	0.898236	-0.334894	0.737764	-0.373536	0.708816	0.995932	0	0	1	0	1	0	1	---	2	-0.596291	0.551092	-0.00265085	0.997885	-0.383231	0.701617	---	0	0	1	0	1	0
275	AMT	aminomethyltransferase	0	118	0.658683	0.510224	2.39109	0.0169536	0.537491	0.591029	0.907111	2	0.395881	0.692262	1.91664	0.0555239	0.574004	0.566074	---	16	0.761413	0.446558	1.68209	0.0928151	-0.167812	0.86676	1.00998	1	1.26465	0.20624	2.44938	0.014454	2.28069	0.0227436	---	15	1.07291	0.283523	1.82282	0.0685814	0.907913	0.364109	0.89017	0	0	1	0	1	0
279	AMY2A	amylase alpha 2A	0	64	0.165375	0.868677	0.337352	0.735911	0.770707	0.441034	0.838667	0	0	1	0	1	0	1	---	5	-0.371447	0.710369	-0.0794674	0.936674	0.53907	0.58994	0.966187	0	0	1	0	1	0	1	---	2	-0.21824	0.827278	0.0101372	0.991914	0.858691	0.390685	---	0	0	1	0	1	0
283	ANG	angiogenin	0	97	-1.07619	0.282056	0.400709	0.688707	-0.218239	0.827281	0.9741	2	-0.0423243	0.966247	0.69928	0.484514	0.728463	0.466474	---	10	-0.869129	0.384948	0.772211	0.440143	0.117534	0.906457	1.0111	1	-0.214371	0.830294	0.538891	0.590063	0.664924	0.506229	---	4	-0.171434	0.863911	0.426531	0.669798	0.447771	0.6544	0.990567	0	0	1	0	1	0
284	ANGPT1	angiopoietin 1	0	92	0.916315	0.359683	1.05717	0.290648	0.600937	0.547997	0.889284	19	0.55285	0.580467	1.08033	0.280216	0.303485	0.761574	0.951817	7	0.747014	0.455199	0.219109	0.826603	0.0166868	0.986689	1.00966	0	0	1	0	1	0	1	---	6	-0.70676	0.479851	-0.0161966	0.98708	-0.752603	0.451838	0.937578	0	0	1	0	1	0
285	ANGPT2	angiopoietin 2	0	46	-0.500663	0.616699	0.36838	0.712656	0.32284	0.746873	0.95762	0	0	1	0	1	0	1	---	3	-0.483429	0.628878	-0.00595561	0.995249	0.0480715	0.961667	1.01127	0	0	1	0	1	0	1	---	5	-0.785788	0.432145	-0.00905625	0.992776	0.0120522	0.990386	1.00889	0	0	1	0	1	0
286	ANK1	ankyrin 1	1	144	-2.08154	0.0375935	0.243362	0.807767	-0.434596	0.663935	0.93436	30	-0.209577	0.834033	1.39711	0.162643	0.617936	0.536736	0.862218	6	-0.52761	0.597866	-0.181602	0.855926	-0.593514	0.552951	0.958001	0	0	1	0	1	0	1	---	21	-0.196411	0.844321	0.527161	0.59818	-0.305486	0.760049	1.00217	0	0	1	0	1	0
287	ANK2	ankyrin 2	0	56	-0.781453	0.434688	0.435163	0.663523	0.190457	0.848983	0.978328	21	-1.28571	0.198789	-1.03369	0.30149	-0.992099	0.321352	0.735865	5	0.324	0.745994	1.07636	0.281986	0.661954	0.508129	0.943598	0	0	1	0	1	0	1	---	7	0.157705	0.874715	-0.788175	0.430752	-1.03308	0.301776	0.835117	0	0	1	0	1	0
288	ANK3	ankyrin 3	0	76	1.22468	0.220932	0.841983	0.399967	0.365607	0.714724	0.950426	40	1.71519	0.0865657	0.624716	0.532277	0.433987	0.664377	0.917758	4	-0.115638	0.907959	0.557487	0.5773	-0.90547	0.3654	0.869868	0	0	1	0	1	0	1	---	3	-0.71275	0.476137	-0.183415	0.854504	0.161161	0.871994	1.00894	0	0	1	0	1	0
290	ANPEP	alanyl aminopeptidase, membrane	0	102	2.79115	0.00533428	2.54174	0.0111564	2.25428	0.0243609	0.204172	1	0.232503	0.816187	0.40364	0.68655	0.597822	0.550073	---	9	1.61957	0.105584	1.2536	0.210232	0.854302	0.39311	0.887468	0	0	1	0	1	0	1	---	12	1.955	0.0508118	2.34711	0.0190832	2.20273	0.0278061	0.279398	0	0	1	0	1	0
291	SLC25A4	solute carrier family 25 member 4	0	66	-1.28866	0.197763	-1.17655	0.239612	-1.32505	0.185411	0.608042	2	-0.751883	0.452267	-0.559293	0.576067	-0.0602972	0.951929	---	2	-0.0616369	0.950862	0.0805494	0.935814	0.32075	0.748457	---	0	0	1	0	1	0	1	---	3	-1.06595	0.28666	-0.0712118	0.943241	-1.21349	0.225186	0.753991	0	0	1	0	1	0
292	SLC25A5	solute carrier family 25 member 5	0	48	1.87538	0.0609796	2.59367	0.00961256	1.67235	0.0947185	0.439353	0	0	1	0	1	0	1	---	8	1.27591	0.202231	1.62928	0.10352	0.773916	0.439135	0.912989	0	0	1	0	1	0	1	---	5	0.909374	0.363333	1.54449	0.122735	1.10599	0.268954	0.80147	0	0	1	0	1	0
293	SLC25A6	solute carrier family 25 member 6	0	61	-0.495728	0.620176	-0.315768	0.752234	0.404455	0.685951	0.941675	1	-0.909068	0.363494	-0.670481	0.502681	-0.414187	0.678812	---	13	-0.271585	0.785987	-0.231037	0.817326	0.238485	0.811546	1.00744	0	0	1	0	1	0	1	---	9	0.603262	0.546447	1.04036	0.298385	1.63099	0.103158	0.550654	0	0	1	0	1	0
301	ANXA1	annexin A1	0	69	2.21792	0.0267443	1.55682	0.11978	0.797055	0.425579	0.829971	1	-0.270721	0.786652	0.432824	0.665221	0.101837	0.918904	---	11	2.65546	0.0080236	1.65877	0.0974266	0.358957	0.719691	0.997686	0	0	1	0	1	0	1	---	9	0.858488	0.390792	0.891525	0.372828	0.23459	0.814567	1.00527	0	0	1	0	1	0
302	ANXA2	annexin A2	0	72	3.37912	0.000750226	2.28207	0.0226616	0.956943	0.338791	0.771404	7	1.51528	0.12996	1.20566	0.22819	0.441916	0.658631	0.914194	9	1.83607	0.0665917	1.09465	0.273893	0.343945	0.730949	0.999723	0	0	1	0	1	0	1	---	5	2.46156	0.0139715	2.70562	0.0069152	1.8108	0.0704247	0.457381	0	0	1	0	1	0
306	ANXA3	annexin A3	0	54	1.54954	0.121512	1.06295	0.288022	0.0193912	0.984532	1.00489	1	-1.24723	0.212553	-0.674532	0.500105	-0.650483	0.515506	---	6	0.446635	0.655218	0.684486	0.493802	-0.488508	0.625281	0.98018	0	0	1	0	1	0	1	---	3	0.953189	0.340684	0.217601	0.827777	0.22037	0.825621	1.00603	0	0	1	0	1	0
307	ANXA4	annexin A4	0	86	-0.15829	0.874255	0.517227	0.605094	-0.108651	0.913498	0.991033	18	0.529546	0.596524	1.02245	0.306776	0.325604	0.744781	0.947487	10	0.12716	0.898835	-0.111063	0.911585	-0.915654	0.360035	0.867052	1	-0.239942	0.810415	-1.02678	0.304735	-1.14642	0.251854	---	5	0.102738	0.918188	0.156384	0.875757	-0.377615	0.705784	0.994906	0	0	1	0	1	0
308	ANXA5	annexin A5	0	47	0.952296	0.341136	1.44105	0.149835	1.63501	0.102312	0.457116	1	0.569457	0.569151	1.24181	0.214551	1.77286	0.0765085	---	6	0.121059	0.903665	0.645869	0.518489	0.907636	0.364255	0.869491	0	0	1	0	1	0	1	---	2	-0.466398	0.641014	-0.456124	0.648384	-0.617988	0.536702	---	0	0	1	0	1	0
309	ANXA6	annexin A6	0	66	-1.02147	0.307236	-0.245212	0.806334	-0.245274	0.806287	0.97069	1	-0.120265	0.904293	0.514048	0.607314	0.517375	0.604991	---	5	-0.390603	0.696159	0.156511	0.875657	-0.0360617	0.971239	1.01088	0	0	1	0	1	0	1	---	2	0.38359	0.701349	0.413871	0.679044	0.761916	0.446262	---	0	0	1	0	1	0
310	ANXA7	annexin A7	0	84	4.44078	9.77796e-06	4.3176	1.70876e-05	2.65881	0.00794748	0.0977195	2	0.970084	0.332197	1.11397	0.265516	-0.37734	0.705988	---	4	1.85441	0.0639223	0.854705	0.392887	0.982953	0.325831	0.841422	0	0	1	0	1	0	1	---	8	2.65716	0.0079835	2.92667	0.00349133	2.14448	0.0321975	0.301821	0	0	1	0	1	0
311	ANXA11	annexin A11	0	66	-0.778886	0.436199	-0.555287	0.578803	-1.23781	0.216031	0.646994	3	-0.767161	0.443134	-0.751043	0.452775	-1.51583	0.12983	0.488645	5	1.15902	0.246676	0.903083	0.366665	0.750998	0.452803	0.916706	0	0	1	0	1	0	1	---	4	-2.7553	0.00595142	-1.64069	0.101126	-1.21893	0.223112	0.751819	0	0	1	0	1	0
312	ANXA13	annexin A13	0	112	-0.17387	0.861997	-0.530478	0.59588	-0.354574	0.722972	0.952674	9	-1.33761	0.181274	-0.541486	0.588274	-0.578697	0.562904	0.87418	14	0.575421	0.565113	0.232917	0.815866	0.396165	0.692054	0.992633	1	0.750492	0.453104	-0.725572	0.468244	-0.77121	0.440736	---	6	-0.279903	0.7796	-0.446225	0.655516	-0.403338	0.686772	0.992302	0	0	1	0	1	0
313	AOAH	acyloxyacyl hydrolase	0	56	-0.497226	0.61912	1.14596	0.252043	1.45819	0.145053	0.54338	10	0.780133	0.435464	1.57766	0.11491	1.3646	0.172638	0.563973	3	-0.258595	0.795991	0.469574	0.638745	1.10064	0.271276	0.79768	0	0	1	0	1	0	1	---	10	-0.249451	0.803054	-0.0414074	0.966978	0.532303	0.594616	0.979468	0	0	1	0	1	0
314	AOC2	amine oxidase copper containing 2	0	117	0.534993	0.592753	1.53949	0.12395	-0.192989	0.847001	0.978006	2	-0.78763	0.431067	-0.39981	0.689368	-0.689356	0.490734	---	12	0.697105	0.485871	0.875116	0.381688	-0.0201831	0.983901	1.00993	0	0	1	0	1	0	1	---	15	1.16967	0.242362	1.41514	0.157289	-0.162708	0.870776	1.00924	0	0	1	0	1	0
316	AOX1	aldehyde oxidase 1	0	86	1.13442	0.256841	0.0392098	0.96873	0.124822	0.900686	0.989289	6	0.790954	0.429125	0.721682	0.470632	0.830776	0.406268	0.794683	5	0.864161	0.38767	0.710954	0.477252	0.622299	0.533865	0.956686	0	0	1	0	1	0	1	---	10	3.34783	0.000839399	0.134463	0.893059	0.140317	0.888433	1.01007	0	0	1	0	1	0
317	APAF1	apoptotic peptidase activating factor 1	0	111	-1.72018	0.0856533	2.01293	0.0443472	2.4878	0.0129902	0.136103	10	-2.29416	0.0219514	-1.25559	0.209512	-0.291261	0.770903	0.954709	18	-0.399899	0.689301	1.39055	0.164623	1.73077	0.0837533	0.478312	0	0	1	0	1	0	1	---	15	-0.131345	0.895524	2.83915	0.00460039	2.66512	0.00780067	0.12565	0	0	1	0	1	0
318	NUDT2	nudix hydrolase 2	0	117	2.82385	0.00482252	2.3284	0.0200583	0.717779	0.473035	0.855712	0	0	1	0	1	0	1	---	9	0.924811	0.355248	0.556082	0.57826	-0.255659	0.798259	1.00763	0	0	1	0	1	0	1	---	8	1.61116	0.107405	1.61845	0.105831	1.34555	0.178705	0.692153	0	0	1	0	1	0
319	APOF	apolipoprotein F	0	134	1.31197	0.189779	0.710613	0.477464	0.445629	0.655947	0.931571	0	0	1	0	1	0	1	---	18	0.990355	0.322198	0.344148	0.730796	0.0459836	0.963331	1.01086	1	-0.322352	0.747241	-0.0748328	0.94036	0.00103255	0.999176	---	24	3.06351	0.00223566	1.79275	0.0732677	1.61046	0.107565	0.55932	0	0	1	0	1	0
320	APBA1	amyloid beta precursor protein binding family A member 1	0	69	3.49426	0.000492466	3.41222	0.000666049	2.69925	0.00704847	0.0891485	14	1.79041	0.0736372	1.87962	0.0604045	1.66225	0.0967274	0.419402	5	3.79299	0.000156157	3.47232	0.000534526	2.77417	0.00562116	0.0946952	0	0	1	0	1	0	1	---	7	1.21597	0.224232	-0.227531	0.82005	-0.986486	0.324096	0.857093	0	0	1	0	1	0
321	APBA2	amyloid beta precursor protein binding family A member 2	0	47	-0.0505537	0.959689	-2.29443	0.0219394	-2.11098	0.0349834	0.254381	9	-0.169171	0.86569	-3.07918	0.00212333	-3.01988	0.00258287	0.0389928	4	0.574509	0.565729	1.17209	0.241398	1.47023	0.141766	0.61368	0	0	1	0	1	0	1	---	3	-0.31942	0.749463	0.233709	0.815251	0.156498	0.875667	1.00876	0	0	1	0	1	0
322	APBB1	amyloid beta precursor protein binding family B member 1	0	49	-1.48063	0.138965	0.53971	0.589498	0.0229268	0.981713	1.00438	1	-1.47432	0.140654	-0.591351	0.554398	-0.575458	0.565091	---	2	0.680615	0.496245	1.80171	0.0718448	1.41986	0.155911	---	0	0	1	0	1	0	1	---	3	-1.44842	0.147757	-0.538702	0.590194	-0.708581	0.478724	0.949661	0	0	1	0	1	0
323	APBB2	amyloid beta precursor protein binding family B member 2	0	86	-2.78976	0.00535703	-3.06482	0.00222714	-3.07008	0.0021887	0.0375794	16	-0.987092	0.323794	-0.575515	0.565052	0.341554	0.732747	0.944539	8	-1.45568	0.14574	-2.33393	0.0197657	-2.47674	0.0133977	0.169613	0	0	1	0	1	0	1	---	7	-1.64956	0.0992914	-1.34697	0.178248	-1.60406	0.108967	0.563144	0	0	1	0	1	0
324	APC	APC regulator of WNT signaling pathway	1	64	-3.15281	0.00165661	-2.14526	0.0321346	-1.38897	0.165101	0.575736	12	-3.3139	0.000947146	-3.55901	0.000386945	-1.99643	0.0461161	0.271509	4	-1.79168	0.0734321	-0.673092	0.50102	-1.16513	0.244201	0.767034	0	0	1	0	1	0	1	---	10	-0.355941	0.721946	-0.449655	0.653041	0.512208	0.608601	0.982336	1	-0.132993	0.894221	0.508421	0.611252	0.637639
325	APCS	amyloid P component, serum	0	93	1.24956	0.211701	1.46088	0.144312	1.19545	0.23215	0.66607	0	0	1	0	1	0	1	---	5	0.221706	0.82458	1.89121	0.0588394	1.8628	0.0627374	0.413336	0	0	1	0	1	0	1	---	12	0.746244	0.455664	0.584828	0.558774	0.443319	0.657616	0.990531	0	0	1	0	1	0
326	AIRE	autoimmune regulator	0	77	-0.877297	0.380498	0.222577	0.823903	0.17528	0.860889	0.98053	2	0.587821	0.556762	0.934205	0.350388	0.97002	0.332235	---	9	-0.263627	0.792112	0.341573	0.732733	0.268923	0.788036	1.00742	0	0	1	0	1	0	1	---	12	-0.110833	0.911767	0.616003	0.53801	0.62174	0.534233	0.96879	0	0	1	0	1	0
327	APEH	acylaminoacyl-peptide hydrolase	0	112	2.35184	0.0188395	1.83169	0.0672482	0.494808	0.620827	0.919406	2	0.6464	0.518143	0.0176641	0.98591	-1.59955	0.109965	---	7	0.918947	0.358305	0.186491	0.852091	0.504958	0.613682	0.977435	1	1.63497	0.102315	1.15316	0.249077	0.563858	0.572958	---	12	1.49954	0.133993	1.29556	0.19538	0.932177	0.351435	0.87988	0	0	1	0	1	0
328	APEX1	apurinic/apyrimidinic endodeoxyribonuclease 1	0	89	5.07261	4.53422e-07	2.91935	0.00357382	0.76334	0.445413	0.840172	0	0	1	0	1	0	1	---	9	4.01106	6.41312e-05	2.31681	0.0206834	0.810106	0.418042	0.902507	0	0	1	0	1	0	1	---	6	1.3987	0.162158	0.148307	0.882126	0.212845	0.831485	1.0058	0	0	1	0	1	0
329	BIRC2	baculoviral IAP repeat containing 2	0	113	5.61363	2.45237e-08	7.30359	5.12193e-13	3.57632	0.000362513	0.00944591	9	4.52795	6.54063e-06	4.48516	7.99153e-06	1.40876	0.159169	0.541516	10	3.61091	0.000317553	4.90257	1.07703e-06	2.98657	0.00287921	0.0586437	0	0	1	0	1	0	1	---	19	5.3105	1.29886e-07	6.33208	3.42322e-10	3.98758	7.08364e-05	0.00334389	0	0	1	0	1	0
330	BIRC3	baculoviral IAP repeat containing 3	1	113	-0.51238	0.608478	3.48746	0.000505443	1.40779	0.159456	0.566023	3	-0.725612	0.468217	0.333118	0.739104	-1.77004	0.0769779	0.370162	16	0.534537	0.593068	3.14312	0.00171296	2.24185	0.0251555	0.249924	0	0	1	0	1	0	1	---	20	0.152221	0.879038	2.79506	0.00527248	1.97488	0.0485135	0.379142	0	0	1	0	1	0
331	XIAP	X-linked inhibitor of apoptosis	0	70	0.856037	0.392146	-0.795359	0.426564	-0.814259	0.41566	0.824425	0	0	1	0	1	0	1	---	6	-0.206213	0.836659	0.587801	0.556778	0.504505	0.614	0.977647	0	0	1	0	1	0	1	---	6	1.82934	0.067593	0.672362	0.501484	0.737308	0.461081	0.942485	1	1.27705	0.20183	2.43474	0.0150487	2.2959
332	BIRC5	baculoviral IAP repeat containing 5	0	78	5.01175	6.1919e-07	2.57041	0.0102789	1.26004	0.207904	0.637288	7	2.00269	0.0454328	0.663261	0.507292	1.58672	0.112842	0.454902	15	2.75022	0.0060439	1.17038	0.242083	0.400879	0.688582	0.99311	0	0	1	0	1	0	1	---	8	2.51702	0.0119628	1.16182	0.245541	0.397916	0.690764	0.993173	0	0	1	0	1	0
333	APLP1	amyloid beta precursor like protein 1	0	128	6.28585	4.53557e-10	5.38931	8.52369e-08	4.37331	1.33128e-05	0.000589978	1	0.417005	0.676748	0.685662	0.49306	0.585155	0.558555	---	14	4.92252	9.71876e-07	3.50016	0.000482207	2.59138	0.00967666	0.135756	0	0	1	0	1	0	1	---	13	3.06136	0.00225169	4.01931	6.20433e-05	3.13027	0.00178914	0.0449436	0	0	1	0	1	0
334	APLP2	amyloid beta precursor like protein 2	0	69	0.343849	0.731019	0.791793	0.428639	-1.05893	0.289849	0.729901	6	0.569168	0.569347	0.962	0.336245	0.506605	0.612526	0.899064	6	0.70057	0.483705	0.640931	0.521691	-0.260692	0.794376	1.00706	0	0	1	0	1	0	1	---	9	0.486068	0.627006	1.04332	0.297012	-0.277682	0.781305	1.00306	0	0	1	0	1	0
335	APOA1	apolipoprotein A1	0	71	5.3289	1.17661e-07	2.94473	0.00329528	2.68554	0.00734243	0.0920049	1	-0.491895	0.622883	-0.0626041	0.950092	-0.109664	0.912694	---	7	4.01524	6.30221e-05	3.44666	0.000587397	3.32263	0.000918946	0.0244998	1	3.07227	0.00217157	1.572	0.116216	1.13562	0.256343	---	12	3.35507	0.000817938	1.7777	0.0757087	1.63707	0.101881	0.548138	0	0	1	0	1	0
336	APOA2	apolipoprotein A2	0	99	1.01723	0.309246	1.01217	0.311665	0.292529	0.769933	0.962459	0	0	1	0	1	0	1	---	11	1.18238	0.237287	0.86109	0.389362	0.303937	0.76123	1.00474	2	-0.473336	0.636059	-0.122976	0.902147	-0.314452	0.753233	---	15	0.605378	0.545041	0.497147	0.619178	0.102294	0.91854	1.00991	0	0	1	0	1	0
337	APOA4	apolipoprotein A4	0	71	2.12797	0.0335399	0.734872	0.462563	1.04809	0.294811	0.734899	0	0	1	0	1	0	1	---	8	2.04022	0.041544	1.99282	0.0465094	2.26566	0.0236519	0.239946	1	0.0971928	0.922589	-1.07324	0.28338	-0.755823	0.449906	---	10	2.45404	0.0142657	2.1604	0.0309411	2.2823	0.0226482	0.246849	0	0	1	0	1	0
338	APOB	apolipoprotein B	0	73	-0.120076	0.904443	0.0746498	0.940506	-0.0221143	0.98236	1.0045	2	-0.528166	0.597481	-0.0251152	0.979967	-0.189028	0.850103	---	6	-0.758942	0.448034	-0.0918636	0.926822	-0.125838	0.899881	1.01139	0	0	1	0	1	0	1	---	3	-0.599672	0.548836	0.0584103	0.953432	0.124293	0.901104	1.00823	0	0	1	0	1	0
339	APOBEC1	apolipoprotein B mRNA editing enzyme catalytic subunit 1	0	84	1.09744	0.272668	1.79619	0.0727184	0.677939	0.497943	0.869591	1	-0.213674	0.830837	0.236795	0.812857	0.063652	0.949258	---	4	0.910283	0.362854	1.30452	0.19231	1.32057	0.186899	0.68792	0	0	1	0	1	0	1	---	6	-0.899729	0.368443	-0.0533377	0.957472	0.168944	0.86587	1.00837	0	0	1	0	1	0
341	APOC1	apolipoprotein C1	0	116	0.455878	0.648559	0.346812	0.728794	0.657414	0.511042	0.87431	0	0	1	0	1	0	1	---	11	1.17191	0.241465	1.09683	0.272936	1.08364	0.278743	0.80497	0	0	1	0	1	0	1	---	14	0.565151	0.572076	0.937889	0.348492	1.25294	0.210473	0.736272	0	0	1	0	1	0
342	APOC1P1	apolipoprotein C1 pseudogene 1	0	116	-1.37985	0.167885	-0.393936	0.693699	-0.229879	0.818225	0.973071	1	-0.327738	0.743166	0.0188436	0.984969	0.0482397	0.961533	---	11	-0.581496	0.561014	-1.28468	0.199154	-1.23781	0.216031	0.731473	1	-0.327738	0.743166	0.0188436	0.984969	0.0482397	0.961533	---	14	-0.895297	0.370806	0.172335	0.863204	0.334954	0.737719	1.00094	0	0	1	0	1	0
343	AQP8	aquaporin 8	0	63	0.506478	0.612613	0.402878	0.687111	0.115188	0.908316	0.990184	1	1.64125	0.101005	0.880473	0.378781	0.681011	0.495998	---	6	-0.580953	0.56138	-0.712955	0.476014	-0.861361	0.389214	0.884908	0	0	1	0	1	0	1	---	6	0.608596	0.542906	0.533517	0.593775	0.40355	0.686616	0.992417	0	0	1	0	1	0
344	APOC2	apolipoprotein C2	0	116	0	1	0	1	-1	1	1	0	0	1	0	1	0	1	---	12	0	1	0	1	0	1	1	0	0	1	0	1	0	1	---	15	0	1	0	1	0	1	1	0	0	1	0	1	0
345	APOC3	apolipoprotein C3	0	71	4.02098	6.15236e-05	2.07305	0.0383824	2.0834	0.0374283	0.264859	1	2.72504	0.00652161	0.136394	0.891533	0.181267	0.856189	---	11	2.37598	0.0176564	1.78593	0.0743648	1.80279	0.071675	0.441408	1	3.83985	0.00012945	3.25911	0.00114928	3.23077	0.0012685	---	8	2.81491	0.00495774	1.57835	0.114752	1.62865	0.103653	0.550788	0	0	1	0	1	0
346	APOC4	apolipoprotein C4	0	117	-0.905008	0.36564	0.220458	0.825552	0.255591	0.798311	0.967992	1	-0.234252	0.814829	-0.0428063	0.965863	0.156803	0.875427	---	12	-0.375794	0.707136	-0.0964763	0.923159	-0.0391472	0.96878	1.011	0	0	1	0	1	0	1	---	15	-0.800554	0.423546	0.0435558	0.965266	-0.0995793	0.920695	1.00991	0	0	1	0	1	0
347	APOD	apolipoprotein D	0	82	1.28777	0.19807	0.302712	0.762163	0.352427	0.724581	0.952989	1	-0.706112	0.480254	-1.68476	0.0922967	-1.87506	0.0610302	---	4	1.57744	0.114955	0.938844	0.348002	0.724492	0.468907	0.926767	0	0	1	0	1	0	1	---	4	0.873211	0.38272	0.2485	0.80379	0.154957	0.876882	1.00895	0	0	1	0	1	0
348	APOE	apolipoprotein E	0	116	1.36335	0.173023	1.25229	0.210711	1.38773	0.165482	0.576799	0	0	1	0	1	0	1	---	10	1.13333	0.2573	1.55535	0.120129	1.56581	0.117661	0.560771	0	0	1	0	1	0	1	---	14	0.615197	0.538539	0.578417	0.563092	0.6506	0.515431	0.963425	0	0	1	0	1	0
350	APOH	apolipoprotein H	0	88	2.48173	0.0132087	1.98437	0.0474447	1.3919	0.164214	0.574385	7	2.00064	0.0456534	1.38056	0.167674	1.48165	0.1387	0.504103	10	2.19061	0.0286693	1.10253	0.270456	0.760207	0.447282	0.914461	0	0	1	0	1	0	1	---	9	1.91887	0.0552346	2.07014	0.0386548	1.38822	0.16533	0.673612	0	0	1	0	1	0
351	APP	amyloid beta precursor protein	0	77	2.51656	0.0119784	0.776289	0.437733	0.358838	0.71978	0.951637	23	1.90105	0.0575316	0.820144	0.412299	1.16512	0.244206	0.656221	11	0.927864	0.353662	-0.0808477	0.935577	0.0476354	0.962015	1.01118	0	0	1	0	1	0	1	---	7	0.883029	0.377395	1.16682	0.243516	1.41462	0.157444	0.661007	0	0	1	0	1	0
353	APRT	adenine phosphoribosyltransferase	0	117	-0.119369	0.905003	-0.256917	0.797288	-0.872146	0.383305	0.802184	0	0	1	0	1	0	1	---	5	-0.120779	0.903886	0.581348	0.561116	0.378029	0.705477	0.995076	0	0	1	0	1	0	1	---	8	0.642413	0.520726	0.58354	0.559641	-0.487751	0.625817	0.985401	0	0	1	0	1	0
354	KLK3	kallikrein related peptidase 3	0	79	-1.12902	0.25911	-0.220233	0.825728	-0.364945	0.715217	0.950641	0	0	1	0	1	0	1	---	7	-0.541256	0.58843	-0.261742	0.793565	-0.325787	0.744643	1.00327	0	0	1	0	1	0	1	---	6	-0.504469	0.614023	-0.254057	0.799495	-0.310687	0.756093	1.00165	0	0	1	0	1	0
355	FAS	Fas cell surface death receptor	1	85	-0.923388	0.355988	-0.932042	0.351504	-0.466588	0.640881	0.927503	3	-0.569675	0.569003	-0.553472	0.580044	-0.755311	0.450212	0.820494	6	0.91413	0.36083	0.261833	0.793496	0.500484	0.616828	0.978831	0	0	1	0	1	0	1	---	3	-0.773569	0.439336	-0.745759	0.455961	-0.856009	0.392166	0.906263	0	0	1	0	1	0
356	FASLG	Fas ligand	0	84	-1.13334	0.257294	-0.594384	0.552368	-0.842276	0.399804	0.814943	1	-0.140095	0.888608	0.0845477	0.932635	0.882625	0.377618	---	5	-0.775169	0.43839	-0.278132	0.780959	-1.56448	0.117973	0.560994	1	0.183407	0.854509	0.309339	0.757118	-0.474217	0.635433	---	7	-0.653221	0.513737	0.0470442	0.962486	0.567939	0.570184	0.974522	0	0	1	0	1	0
357	SHROOM2	shroom family member 2	0	62	2.66473	0.00780691	2.24965	0.0246537	1.75189	0.0800509	0.401146	11	1.41687	0.156777	0.269516	0.78758	0.285857	0.775038	0.955111	7	1.25432	0.209968	1.68746	0.091778	1.50498	0.132596	0.594183	1	1.5477	0.121954	1.21166	0.225884	0.663344	0.507239	---	5	0.526547	0.598604	-1.02833	0.304003	-0.872854	0.38292	0.90098	0	0	1	0	1	0
358	AQP1	aquaporin 1 (Colton blood group)	0	57	0.16197	0.871357	0.24032	0.810123	-0.606102	0.544563	0.888423	4	-0.305467	0.760062	0.0829651	0.933893	-0.643405	0.520086	0.854638	6	0.429172	0.667874	0.140576	0.888229	-0.369917	0.71151	0.995615	0	0	1	0	1	0	1	---	3	-0.228589	0.819227	-0.845065	0.398244	-1.54001	0.123826	0.595452	0	0	1	0	1	0
359	AQP2	aquaporin 2	0	101	-0.0789876	0.937055	-0.551103	0.581667	-0.519393	0.603583	0.91187	1	-0.274865	0.783467	-0.684362	0.49388	-0.705793	0.480456	---	16	-0.518675	0.604082	-0.874402	0.382076	-0.88148	0.378237	0.880208	1	-0.274865	0.783467	-0.223866	0.8229	-0.231791	0.816741	---	13	-0.402592	0.687319	-0.494269	0.621207	-0.479527	0.631653	0.985763	0	0	1	0	1	0
360	AQP3	aquaporin 3 (Gill blood group)	0	132	1.25145	0.211012	1.16207	0.245439	0.504035	0.61433	0.917061	0	0	1	0	1	0	1	---	9	0.663342	0.507237	1.06013	0.289302	0.713029	0.475968	0.92917	0	0	1	0	1	0	1	---	11	0.969738	0.33237	-0.136294	0.891612	-0.312117	0.755007	1.00122	0	0	1	0	1	0
361	AQP4	aquaporin 4	0	92	0.0984154	0.921619	1.29049	0.197131	1.37885	0.1682	0.580633	1	-0.216295	0.828794	0.291945	0.77038	0.334295	0.738216	---	14	-0.342768	0.731832	0.757898	0.448663	0.834593	0.404115	0.892676	1	1.67536	0.0941214	4.40781	1.13863e-05	4.62552	4.14698e-06	---	6	1.25397	0.210094	-0.400349	0.688972	-0.518805	0.603994	0.981432	0	0	1	0	1	0
362	AQP5	aquaporin 5	0	100	3.29507	0.00101235	-0.861811	0.388965	-0.831037	0.40612	0.818301	1	1.9381	0.0528422	0.423	0.672371	0.338855	0.734779	---	14	1.87175	0.0614817	-0.916089	0.359806	-0.985389	0.324634	0.84059	0	0	1	0	1	0	1	---	13	0.244088	0.807204	-2.61698	0.00898374	-2.61619	0.00900467	0.139098	0	0	1	0	1	0
363	AQP6	aquaporin 6	0	101	-0.509732	0.610332	-0.607477	0.54365	-0.794274	0.427195	0.830091	1	-0.245909	0.805794	-0.698254	0.485155	-0.746314	0.455626	---	14	-0.195688	0.844887	-0.393857	0.693758	-0.772472	0.439989	0.91297	0	0	1	0	1	0	1	---	12	-0.699173	0.484578	-0.693439	0.48817	-0.901913	0.367286	0.89174	0	0	1	0	1	0
366	AQP9	aquaporin 9	0	66	0.69343	0.488172	1.57019	0.116637	1.58973	0.112163	0.477436	1	-0.0871571	0.930561	-0.414154	0.678836	-0.342146	0.732301	---	2	-0.015957	0.987271	0.813073	0.416339	0.665998	0.505542	---	0	0	1	0	1	0	1	---	3	0.17053	0.864621	-0.201	0.840733	-0.0264168	0.978929	1.00985	0	0	1	0	1	0
367	AR	androgen receptor	1	65	1.80327	0.0715937	-0.858755	0.390649	-0.984708	0.324968	0.760368	9	3.32034	0.000925742	1.30194	0.193188	1.16736	0.2433	0.656007	3	-0.726089	0.467924	-3.22369	0.00129993	-3.27692	0.00107987	0.0280473	0	0	1	0	1	0	1	---	4	-0.952596	0.340984	-1.83469	0.0668021	-1.51872	0.1291	0.606307	0	0	1	0	1	0
369	ARAF	A-Raf proto-oncogene, serine/threonine kinase	1	63	2.05045	0.0405342	4.43307	1.0149e-05	4.04001	5.68898e-05	0.00204696	0	0	1	0	1	0	1	---	7	0.728264	0.466592	1.95908	0.0503368	2.21698	0.0268139	0.260524	0	0	1	0	1	0	1	---	0	0	1	0	1	0	1	---	0	0	1	0	1	0
372	ARCN1	archain 1	0	98	2.65607	0.0080091	2.42845	0.0153112	0.474806	0.635013	0.925664	6	0.933558	0.350717	0.401746	0.687943	-0.180173	0.857048	0.975416	9	1.64466	0.100298	2.22444	0.0263061	1.00134	0.316866	0.834788	1	0.444268	0.656928	0.572394	0.567163	0.741372	0.458615	---	8	-0.926907	0.354159	-0.712766	0.47613	-0.104343	0.916915	1.00964	0	0	1	0	1	0
373	TRIM23	tripartite motif containing 23	0	67	-3.17269	0.00154816	-0.461383	0.644608	0.217625	0.827759	0.974214	1	-1.95088	0.0513007	-0.726583	0.467624	-0.286723	0.774374	---	5	-1.6148	0.106614	-1.21757	0.223628	-1.48465	0.137902	0.605508	0	0	1	0	1	0	1	---	6	-0.63763	0.523834	1.13793	0.25538	1.16606	0.243824	0.774023	0	0	1	0	1	0
377	ARF3	ADP ribosylation factor 3	0	103	1.3879	0.165421	0.460231	0.645435	-1.46325	0.143665	0.540384	3	-0.247805	0.804327	-1.75232	0.0799768	-0.68098	0.496017	0.844213	17	0.586277	0.557798	0.942257	0.346252	-0.773774	0.439219	0.912984	0	0	1	0	1	0	1	---	10	-0.0323649	0.974186	-0.738017	0.46065	-0.798888	0.424515	0.922618	0	0	1	0	1	0
378	ARF4	ADP ribosylation factor 4	0	71	2.0676	0.0388888	-0.0506842	0.959586	-0.406113	0.684733	0.941354	3	0.546882	0.58456	-0.773859	0.439168	-0.679516	0.496944	0.844432	7	0.672303	0.501518	-0.243444	0.807703	-0.984061	0.325287	0.841455	1	1.26468	0.206228	0.849868	0.395569	0.819907	0.412434	---	4	0.81285	0.416463	0.935799	0.349567	0.115666	0.907937	1.00865	1	0.400536	0.688832	-0.301334	0.763213	0.0545983
379	ARL4D	ADP ribosylation factor like GTPase 4D	0	119	1.28441	0.199245	0.919471	0.358036	0.073331	0.941555	0.995685	1	2.01248	0.0443895	1.01693	0.309395	1.03798	0.299489	---	9	0.261904	0.79344	1.0299	0.303265	0.368086	0.712875	0.996272	0	0	1	0	1	0	1	---	8	0.856873	0.391684	0.905172	0.365558	0.365089	0.71511	0.996931	0	0	1	0	1	0
381	ARF5	ADP ribosylation factor 5	0	97	2.1551	0.0313499	0.150749	0.880199	-3.07845	0.00212865	0.0368516	0	0	1	0	1	0	1	---	6	0.474215	0.635432	0.288667	0.772886	-2.60727	0.00924134	0.131925	0	0	1	0	1	0	1	---	8	0.757727	0.448761	-0.945909	0.344387	-4.53059	6.47648e-06	0.000431105	0	0	1	0	1	0
382	ARF6	ADP ribosylation factor 6	0	87	4.9481	8.54679e-07	5.38024	8.95379e-08	1.05964	0.289525	0.729645	0	0	1	0	1	0	1	---	16	3.76761	0.000172711	4.35174	1.46667e-05	0.510136	0.610051	0.976507	1	1.69584	0.0901719	1.8894	0.0590822	0.958331	0.338092	---	11	2.55577	0.010716	2.1603	0.0309489	-0.0551921	0.955995	1.00968	0	0	1	0	1	0
383	ARG1	arginase 1	0	69	-0.858277	0.390909	0.18477	0.853441	-0.33159	0.740257	0.955864	1	-0.40403	0.686262	-0.17696	0.85957	-0.149332	0.881317	---	3	-0.672048	0.501681	-0.207695	0.835503	-0.195607	0.844951	1.00978	0	0	1	0	1	0	1	---	6	-0.815192	0.415122	0.1101	0.912349	-0.734386	0.462859	0.943286	0	0	1	0	1	0
384	ARG2	arginase 2	0	130	-0.335176	0.73755	0.700989	0.483447	0.564495	0.572524	0.900381	6	0.934968	0.34999	-0.68476	0.493629	-0.749209	0.45388	0.821676	10	-0.863546	0.388008	0.325586	0.744795	0.477606	0.633019	0.981395	0	0	1	0	1	0	1	---	11	0.0867788	0.930862	1.08646	0.277495	0.447033	0.654933	0.990804	0	0	1	0	1	0
387	RHOA	ras homolog family member A	1	118	-0.0525961	0.958062	0.72775	0.46691	-1.10765	0.268237	0.707127	10	0.193067	0.846939	0.343676	0.731151	0.723961	0.469232	0.830375	14	1.76262	0.078216	2.16644	0.0304756	-0.846853	0.397248	0.889684	1	-1.39687	0.162707	-1.53978	0.123881	-2.09642	0.0362562	---	7	-0.57436	0.56583	0.192624	0.847286	-0.814457	0.415547	0.919125	0	0	1	0	1	0
388	RHOB	ras homolog family member B	0	69	0.212933	0.831415	-1.20612	0.228013	-1.49303	0.135697	0.524332	1	0.450805	0.65221	0.0943194	0.924871	0.00123579	0.999014	---	8	-1.24563	0.213142	-1.412	0.158211	-1.27984	0.200853	0.706445	0	0	1	0	1	0	1	---	10	0.497591	0.618862	-0.831459	0.405882	-0.754738	0.450556	0.93713	1	0.450805	0.65221	0.0943194	0.924871	0.00123579
389	RHOC	ras homolog family member C	0	85	1.92057	0.0550193	0.836032	0.403305	0.637729	0.523773	0.880989	1	-1.25449	0.209906	-2.34196	0.0193471	-1.87863	0.0605405	---	11	0.665876	0.505617	-0.545343	0.58562	-0.320947	0.748307	1.00309	1	-1.25449	0.209906	-2.34196	0.0193471	-1.87863	0.0605405	---	10	2.85802	0.00433556	3.07058	0.00218496	2.37843	0.0175445	0.209511	0	0	1	0	1	0
390	RND3	Rho family GTPase 3	0	68	1.10988	0.267269	-0.82203	0.411225	-0.576566	0.564342	0.896232	5	0.682726	0.49491	0.152007	0.879207	0.52952	0.596544	0.889865	3	0.604726	0.545474	0.442119	0.658484	0.0738897	0.941111	1.00923	0	0	1	0	1	0	1	---	3	-0.19855	0.842648	-1.16296	0.245079	-1.40674	0.159767	0.665071	0	0	1	0	1	0
391	RHOG	ras homolog family member G	0	60	0.783834	0.43329	0.787847	0.430943	0.0514844	0.958948	0.999075	3	-0.36104	0.718132	-0.223214	0.823408	-0.681298	0.495816	0.844323	11	0.981346	0.326617	1.69595	0.0901567	1.20221	0.229522	0.74966	0	0	1	0	1	0	1	---	11	0.685207	0.493344	0.0532128	0.957571	-0.232247	0.816386	1.00493	0	0	1	0	1	0
392	ARHGAP1	Rho GTPase activating protein 1	0	102	1.25589	0.209396	1.33852	0.180985	0.223591	0.823114	0.973489	0	0	1	0	1	0	1	---	19	1.28275	0.199824	1.87391	0.0611886	1.21494	0.224632	0.743102	0	0	1	0	1	0	1	---	8	0.693018	0.488431	0.834504	0.404165	0.243159	0.807924	1.00596	0	0	1	0	1	0
393	ARHGAP4	Rho GTPase activating protein 4	0	45	-0.140923	0.887954	0.72809	0.466702	0.325285	0.745022	0.957011	7	0.294821	0.768181	0.105904	0.915677	-0.464193	0.642595	0.909563	9	-0.016639	0.986727	-0.0689847	0.945013	-0.790857	0.429186	0.909112	1	-0.281613	0.778288	0.0339283	0.97294	0.220056	0.825866	---	7	-0.134884	0.892726	1.20059	0.23015	1.21251	0.225558	0.754278	1	-0.451217	0.651914	-0.385838	0.699686	-0.425529
394	ARHGAP5	Rho GTPase activating protein 5	1	78	-0.938823	0.348008	-0.39013	0.69651	-1.12493	0.260846	0.699121	11	-1.34453	0.179026	-0.876537	0.380915	-1.25142	0.211028	0.619874	2	-1.03157	0.302479	-0.778696	0.436314	-0.259771	0.795085	---	0	0	1	0	1	0	1	---	4	0.726332	0.467775	1.47083	0.141603	-0.801438	0.423039	0.922068	1	-1.66308	0.0965535	-0.761962	0.446234	-1.17889
395	ARHGAP6	Rho GTPase activating protein 6	0	130	-3.96021	7.92279e-05	-0.00728032	0.994192	0.10737	0.914513	0.991198	20	-1.60538	0.108669	-0.256653	0.797491	-0.154613	0.877153	0.979458	51	-2.58648	0.00981151	-0.51008	0.61009	-0.438848	0.660851	0.988239	0	0	1	0	1	0	1	---	7	0.490054	0.624184	0.527685	0.597817	0.485228	0.627604	0.985275	0	0	1	0	1	0
396	ARHGDIA	Rho GDP dissociation inhibitor alpha	0	125	1.98191	0.0477138	1.59567	0.110829	1.49336	0.135608	0.524431	2	1.28896	0.197656	0.469405	0.638866	0.470921	0.637784	---	17	0.371615	0.710244	-0.0669608	0.946624	-0.505837	0.613065	0.976894	0	0	1	0	1	0	1	---	14	-0.944523	0.34509	-1.76927	0.0771059	-1.76512	0.0778003	0.480722	0	0	1	0	1	0
397	ARHGDIB	Rho GDP dissociation inhibitor beta	0	82	0.562268	0.574037	0.768622	0.442271	0.561041	0.574876	0.901054	4	-0.338793	0.734824	-0.675219	0.499668	-1.06914	0.285223	0.697211	10	1.66859	0.0954563	1.69392	0.0905427	1.34906	0.177575	0.674869	0	0	1	0	1	0	1	---	8	1.2387	0.215697	1.40371	0.160668	1.55045	0.121301	0.589222	0	0	1	0	1	0
398	ARHGDIG	Rho GDP dissociation inhibitor gamma	0	84	1.09287	0.274668	0.415106	0.678139	0.21681	0.828394	0.974162	5	2.2058	0.0275844	0.665567	0.505817	0.457459	0.647425	0.91112	13	1.31357	0.189239	1.68562	0.0921314	1.53334	0.125459	0.578379	1	-0.360237	0.718732	-0.600084	0.548565	-0.641618	0.521245	---	17	-1.09333	0.274465	-0.893124	0.371972	-0.831816	0.40568	0.914167	0	0	1	0	1	0
399	RHOH	ras homolog family member H	1	91	-0.843447	0.399144	-0.986302	0.324186	-1.12295	0.261685	0.6999	7	1.5861	0.112977	-2.35394	0.0187377	-2.60398	0.00933014	0.0979922	3	-0.690796	0.489825	0.545147	0.585754	0.574423	0.56579	0.960104	0	0	1	0	1	0	1	---	13	-0.834138	0.404367	1.67046	0.0950927	1.73063	0.0837778	0.498251	0	0	1	0	1	0
400	ARL1	ADP ribosylation factor like GTPase 1	0	61	2.58961	0.00972335	2.5567	0.0106905	-2.01536	0.0440922	0.28994	2	-0.546725	0.584668	-0.965393	0.334545	-2.28118	0.0227145	---	5	1.9627	0.0499083	2.16539	0.030556	-3.88216	0.000109245	0.0041244	0	0	1	0	1	0	1	---	7	2.45547	0.0142094	2.22655	0.0261643	-2.62577	0.0087568	0.136771	0	0	1	0	1	0
401	PHOX2A	paired like homeobox 2A	0	112	5.24542	1.83783e-07	2.98871	0.00285916	3.0551	0.00230011	0.0390253	0	0	1	0	1	0	1	---	8	4.71272	2.72601e-06	3.70185	0.000223848	3.74014	0.000192708	0.0067566	0	0	1	0	1	0	1	---	7	0.600851	0.548051	0.289977	0.771884	0.253004	0.800309	1.00658	0	0	1	0	1	0
402	ARL2	ADP ribosylation factor like GTPase 2	0	151	1.54819	0.121837	0.129434	0.897036	-0.783019	0.433773	0.833488	1	0.582714	0.560194	0.349173	0.727021	0.499707	0.617374	---	7	1.51653	0.129644	0.620413	0.535105	0.787053	0.431408	0.909809	0	0	1	0	1	0	1	---	12	0.605215	0.545149	1.22484	0.220878	-0.738056	0.460626	0.942743	0	0	1	0	1	0
403	ARL3	ADP ribosylation factor like GTPase 3	0	83	1.03887	0.299073	-0.39786	0.690805	-0.781428	0.434707	0.833888	5	-0.626136	0.531343	-1.90185	0.057433	-1.5335	0.12542	0.480012	5	0.936923	0.348984	1.34248	0.179698	0.297607	0.766055	1.00502	0	0	1	0	1	0	1	---	9	-0.63874	0.523113	-1.60992	0.107682	-2.09496	0.0363868	0.3252	0	0	1	0	1	0
405	ARNT	aryl hydrocarbon receptor nuclear translocator	1	141	6.36708	2.72512e-10	6.39837	2.25448e-10	-0.189357	0.849845	0.978437	10	6.2115	7.19238e-10	6.70225	3.16313e-11	0.64943	0.516187	0.853087	11	3.27335	0.00109271	2.94446	0.00329814	-1.59845	0.11021	0.545043	2	4.16923	3.27292e-05	4.58951	4.91471e-06	-5.28064	1.53048e-07	---	16	1.60057	0.109732	1.43094	0.152711	1.31344	0.18929	0.706315	0	0	1	0	1	0
406	BMAL1	basic helix-loop-helix ARNT like 1	0	67	-0.026375	0.978963	1.70813	0.0878738	1.24531	0.213264	0.643831	14	-0.0368373	0.970621	0.794519	0.427052	0.956102	0.339215	0.749042	12	0.545688	0.58538	1.86585	0.062308	1.45243	0.146646	0.622692	0	0	1	0	1	0	1	---	8	-1.08214	0.279403	-0.500906	0.61653	-0.554492	0.579347	0.977358	0	0	1	0	1	0
407	ARR3	arrestin 3	0	54	-1.13058	0.258453	0.150066	0.880738	0.0690606	0.944953	0.996158	1	-0.62026	0.535203	-0.262668	0.792852	-0.218111	0.82738	---	2	-0.450263	0.652601	0.0273085	0.978218	-0.0689139	0.94507	---	0	0	1	0	1	0	1	---	2	-0.488863	0.625027	-0.115322	0.908209	-0.0276212	0.977969	---	0	0	1	0	1	0
408	ARRB1	arrestin beta 1	0	101	4.10085	4.38995e-05	3.23973	0.00122959	2.03008	0.0425711	0.285416	7	2.51959	0.0118765	2.41673	0.0158107	1.25073	0.211282	0.619664	16	2.33982	0.0194543	1.92994	0.0538519	1.24809	0.212244	0.725975	0	0	1	0	1	0	1	---	9	2.99885	0.00276509	3.23484	0.00125064	2.03462	0.0421116	0.352898	0	0	1	0	1	0
409	ARRB2	arrestin beta 2	0	85	0.871663	0.383564	1.8532	0.0641018	1.12663	0.260128	0.698177	2	0.438196	0.661322	0.994159	0.320348	1.52225	0.128212	---	9	0.0642735	0.948763	-0.00924466	0.992625	-1.04228	0.297496	0.819821	0	0	1	0	1	0	1	---	5	-0.0141717	0.988695	0.0523567	0.958253	-0.0807467	0.935657	1.00911	0	0	1	0	1	0
410	ARSA	arylsulfatase A	0	68	0.746107	0.455747	0.478095	0.63267	0.845835	0.397816	0.813419	0	0	1	0	1	0	1	---	10	0.627333	0.530559	0.362987	0.716679	0.106592	0.915131	1.01164	1	-0.508762	0.611011	-0.791032	0.429083	-0.674518	0.500113	---	11	1.56132	0.118708	1.86988	0.061747	1.40128	0.161393	0.668411	0	0	1	0	1	0
411	ARSB	arylsulfatase B	0	57	2.11406	0.0347131	1.95807	0.050456	2.72418	0.00654086	0.0844974	6	2.29386	0.0219685	2.67559	0.00756225	3.03651	0.00244565	0.0375763	2	1.17325	0.240925	0.193408	0.846672	0.563856	0.572959	---	0	0	1	0	1	0	1	---	2	0.655256	0.512427	1.93889	0.0527515	1.91408	0.0558512	---	0	0	1	0	1	0
412	STS	steroid sulfatase	0	107	-1.15663	0.24765	-1.64551	0.10013	-2.27824	0.0228899	0.196214	25	-1.54983	0.121442	-2.76655	0.00575319	-2.42694	0.015375	0.136371	20	-1.53785	0.124345	-1.44235	0.149468	-2.41649	0.0158213	0.18614	0	0	1	0	1	0	1	---	18	0.643551	0.519988	0.762789	0.445741	0.211454	0.832569	1.00578	1	0.249884	0.802719	-1.3441	0.179174	-0.584042
414	ARSD	arylsulfatase D	0	51	1.00082	0.317112	0.628153	0.530024	0.395483	0.692557	0.944419	3	2.23323	0.025715	2.24202	0.0251442	2.73652	0.00630214	0.0742998	5	-0.31922	0.749614	-0.381845	0.702644	-0.27925	0.780102	1.00554	0	0	1	0	1	0	1	---	4	0.411721	0.680617	0.585584	0.558267	1.00531	0.314952	0.848762	0	0	1	0	1	0
415	ARSL	arylsulfatase L	0	52	-1.46038	0.144443	0.182845	0.854951	-0.124906	0.900619	0.989263	3	0.171413	0.863928	1.11713	0.264164	0.879509	0.379304	0.778885	3	-0.0251338	0.979952	0.213354	0.831087	0.432691	0.665318	0.988972	0	0	1	0	1	0	1	---	6	-0.196468	0.844277	0.396633	0.691709	0.217796	0.827625	1.00574	0	0	1	0	1	0
416	ARSF	arylsulfatase F	0	51	-1.71596	0.0864235	-0.53879	0.590133	-0.534687	0.592967	0.907235	2	-0.537184	0.591239	-0.198053	0.843037	-0.232588	0.816121	---	3	-0.611274	0.541133	-0.155406	0.876528	-0.0934555	0.925557	1.01023	0	0	1	0	1	0	1	---	4	-0.377196	0.706094	-0.0527224	0.957962	0.0143616	0.988544	1.00896	0	0	1	0	1	0
417	ART1	ADP-ribosyltransferase 1	0	62	2.39657	0.0166994	1.86585	0.0623091	1.56545	0.117744	0.489663	1	1.17604	0.239809	0.655641	0.512182	0.500487	0.616825	---	2	-0.106181	0.915456	-0.0978494	0.922068	-0.372899	0.709291	---	0	0	1	0	1	0	1	---	7	4.73216	2.48174e-06	4.67884	3.21606e-06	4.61838	4.28968e-06	0.000301722	0	0	1	0	1	0
419	ART3	ADP-ribosyltransferase 3 (inactive)	0	72	2.02736	0.042843	1.17722	0.239343	0.379159	0.704638	0.947663	4	1.65068	0.099063	0.747117	0.455141	-0.354152	0.723288	0.94152	4	1.87081	0.061611	1.83212	0.0671832	0.931734	0.351664	0.861216	0	0	1	0	1	0	1	---	7	0.875476	0.381488	1.07603	0.282133	0.173451	0.862327	1.00753	0	0	1	0	1	0
420	ART4	ADP-ribosyltransferase 4 (inactive) (Dombrock blood group)	0	82	-0.979395	0.32758	0.850811	0.395046	0.893686	0.371671	0.793166	2	-0.360824	0.718294	0.443725	0.657322	0.322323	0.747265	---	8	-1.09867	0.272129	-0.0625864	0.950106	-0.0645836	0.948516	1.00934	0	0	1	0	1	0	1	---	10	-0.386528	0.699173	1.58933	0.112253	1.75339	0.0797936	0.487471	0	0	1	0	1	0
421	ARVCF	ARVCF delta catenin family member	0	95	2.60264	0.00936336	2.16246	0.0307817	-0.265947	0.790327	0.966118	4	2.28175	0.0226765	2.856	0.00436488	1.55931	0.119189	0.46859	10	-0.0126185	0.989934	-0.95007	0.34227	-0.938029	0.34842	0.858544	0	0	1	0	1	0	1	---	11	0.987693	0.3235	0.312784	0.7545	-1.06284	0.288071	0.823321	0	0	1	0	1	0
427	ASAH1	N-acylsphingosine amidohydrolase 1	0	63	1.26051	0.207727	1.32696	0.184776	-0.208635	0.834769	0.976059	1	0.23302	0.815785	0.482873	0.629275	0.481524	0.630233	---	6	1.75301	0.0798518	2.02693	0.0428928	0.166253	0.867986	1.01013	1	0.0853318	0.932012	0.138288	0.890036	-0.66061	0.508991	---	6	1.66041	0.0970908	0.720292	0.471487	0.840489	0.400804	0.910666	0	0	1	0	1	0
429	ASCL1	achaete-scute family bHLH transcription factor 1	0	57	0.530357	0.595961	0.831228	0.406012	-0.0782828	0.937616	0.995694	0	0	1	0	1	0	1	---	7	-0.134233	0.893241	0.473086	0.636238	-0.592512	0.553621	0.957984	0	0	1	0	1	0	1	---	2	-0.245824	0.80586	0.113916	0.909323	-1.26857	0.204843	---	0	0	1	0	1	0
430	ASCL2	achaete-scute family bHLH transcription factor 2	0	78	8.02832	2.31356e-15	2.96717	0.00306575	2.82854	0.00475494	0.0670482	1	3.82616	0.00013677	0.30333	0.761691	0.237254	0.812501	---	9	-0.753945	0.451028	-0.828361	0.407632	-0.899914	0.368349	0.872955	1	0.300171	0.764098	0.765817	0.443937	0.656887	0.511381	---	16	8.18331	6.90244e-16	4.06067	5.21376e-05	4.10952	4.23763e-05	0.00221881	0	0	1	0	1	0
432	ASGR1	asialoglycoprotein receptor 1	0	104	0.990661	0.322048	0.822249	0.4111	0.693837	0.48792	0.863252	0	0	1	0	1	0	1	---	11	-1.28927	0.197549	-0.554847	0.579104	-0.709729	0.478012	0.930069	0	0	1	0	1	0	1	---	6	0.879239	0.379446	0.922528	0.356441	0.781196	0.434843	0.928613	0	0	1	0	1	0
433	ASGR2	asialoglycoprotein receptor 2	0	100	1.87335	0.0612596	0.689431	0.490687	0.642206	0.520864	0.880093	1	2.94056	0.00333818	0.989552	0.322595	1.029	0.30369	---	8	0.229611	0.818433	0.150788	0.880169	0.0921124	0.926624	1.01025	0	0	1	0	1	0	1	---	7	2.97695	0.0029689	1.43401	0.151833	1.33806	0.181132	0.695428	0	0	1	0	1	0
434	ASIP	agouti signaling protein	0	127	-0.141544	0.887463	0.119393	0.904984	-0.863036	0.388292	0.806664	7	0.63212	0.527428	-0.149359	0.881295	-0.308846	0.757493	0.950834	7	-0.948133	0.34325	-0.319824	0.749158	-0.52838	0.597334	0.970032	0	0	1	0	1	0	1	---	13	0.325244	0.745053	0.527761	0.597763	-0.504907	0.613718	0.982853	0	0	1	0	1	0
435	ASL	argininosuccinate lyase	0	90	1.38509	0.166278	1.34641	0.178426	0.748121	0.454536	0.845226	3	0.983178	0.325715	0.528474	0.597269	0.644399	0.519441	0.854316	11	-0.283635	0.776738	-0.114491	0.908868	-0.774026	0.43907	0.912944	0	0	1	0	1	0	1	---	11	1.2665	0.205576	0.449172	0.65339	0.472895	0.636375	0.985625	0	0	1	0	1	0
438	ASMT	acetylserotonin O-methyltransferase	0	61	1.7984	0.072362	1.92209	0.0548333	1.82051	0.0689335	0.370334	2	0.0615498	0.950931	0.311665	0.75535	0.377374	0.705963	---	8	0.687405	0.491959	0.622968	0.533425	0.475022	0.634859	0.982159	1	-0.257414	0.796903	-0.191891	0.84786	-0.0889774	0.929115	---	7	0.163532	0.870127	0.101838	0.918903	0.113395	0.909737	1.00848	0	0	1	0	1	0
439	GET3	guided entry of tail-anchored proteins factor 3, ATPase	0	144	7.17307	1.27096e-12	5.94496	3.63058e-09	2.10294	0.0356816	0.257662	3	0.712851	0.476075	-0.998766	0.318111	-0.867568	0.385807	0.781125	29	5.80532	8.18961e-09	6.41225	2.06472e-10	2.24759	0.0247858	0.247413	1	0.735741	0.46203	0.190929	0.848614	0.340425	0.733597	---	23	3.62018	0.000306501	3.20748	0.00137476	1.13503	0.256594	0.789501	0	0	1	0	1	0
440	ASNS	asparagine synthetase (glutamine-hydrolyzing)	0	77	2.09513	0.0363658	2.10503	0.0354981	-1.21979	0.222788	0.65543	2	0.230896	0.817434	0.532368	0.594571	-0.888912	0.374231	---	4	0.362494	0.717046	0.281829	0.778124	-0.525931	0.599035	0.971003	0	0	1	0	1	0	1	---	4	2.57269	0.010209	2.11673	0.0344903	-1.38537	0.1662	0.67533	0	0	1	0	1	0
443	ASPA	aspartoacylase	0	61	-0.458709	0.646525	2.3597	0.0184509	2.41801	0.0157558	0.154173	2	0.826579	0.408638	3.21233	0.00135195	3.35489	0.000819103	---	2	0.820875	0.411878	1.45145	0.146919	1.36103	0.173762	---	0	0	1	0	1	0	1	---	5	0.624965	0.532112	1.17125	0.241732	1.04961	0.294112	0.828579	0	0	1	0	1	0
444	ASPH	aspartate beta-hydroxylase	0	84	1.90266	0.0573212	0.725341	0.468386	-0.816345	0.414467	0.823624	13	0.552231	0.580892	-0.281728	0.778201	-1.20397	0.228842	0.637039	6	2.71417	0.0067381	2.85145	0.00442728	0.816253	0.41452	0.900141	0	0	1	0	1	0	1	---	5	0.190892	0.848642	-0.316658	0.751558	-1.01793	0.308918	0.84327	1	-0.533378	0.59387	-0.472725	0.636496	-0.331276
445	ASS1	argininosuccinate synthase 1	0	89	4.46334	8.81755e-06	4.21336	2.7064e-05	3.96561	7.75949e-05	0.0026507	1	1.03888	0.299065	1.3678	0.171633	1.4916	0.136071	---	2	1.08133	0.279765	1.2944	0.19578	1.28238	0.199962	---	0	0	1	0	1	0	1	---	6	1.75893	0.0788401	1.88121	0.0601875	1.82986	0.0675226	0.447627	0	0	1	0	1	0
460	ASTN1	astrotactin 1	0	90	-0.57382	0.566196	-0.657491	0.510993	-0.771803	0.440385	0.838196	16	0.401986	0.687765	0.895744	0.370571	0.74516	0.456323	0.823127	7	-0.0302749	0.975853	0.964882	0.3348	0.845644	0.397922	0.889497	0	0	1	0	1	0	1	---	9	0.819529	0.412645	1.13763	0.255506	1.06819	0.28565	0.820739	0	0	1	0	1	0
462	SERPINC1	serpin family C member 1	0	120	-0.351461	0.725303	0.653851	0.513334	0.213737	0.830789	0.974582	0	0	1	0	1	0	1	---	8	-0.937449	0.348714	-0.167557	0.86696	-0.172195	0.863314	1.00958	0	0	1	0	1	0	1	---	26	-0.07173	0.942829	0.551106	0.581665	0.229989	0.81814	1.0058	0	0	1	0	1	0
463	ZFHX3	zinc finger homeobox 3	1	83	0.550946	0.581772	0.228732	0.819116	0.492093	0.622745	0.919812	27	0.600288	0.548426	-0.362623	0.716951	0.16127	0.871909	0.977613	5	-0.0879325	0.929945	0.791733	0.428675	0.950901	0.341848	0.8545	0	0	1	0	1	0	1	---	12	0.913434	0.361196	0.230408	0.817814	0.484731	0.627957	0.985461	0	0	1	0	1	0
466	ATF1	activating transcription factor 1	1	106	0.334424	0.738117	0.645049	0.51902	0.756889	0.449267	0.841701	9	1.56127	0.11872	2.1447	0.0321793	2.40844	0.0161727	0.140824	12	-0.748303	0.454422	0.465689	0.641524	0.390022	0.69659	0.992941	1	-1.7821	0.0749823	-2.33505	0.0197065	-1.54388	0.122883	---	6	-1.03862	0.299189	0.0334738	0.973302	-0.0693666	0.94471	1.00949	0	0	1	0	1	0
467	ATF3	activating transcription factor 3	0	80	0.132414	0.894679	-0.579308	0.562491	-0.769067	0.442007	0.838987	5	0.152564	0.878767	0.064329	0.948719	0.0944798	0.924744	0.988344	11	-0.248459	0.803822	-1.07436	0.28288	-1.22144	0.222161	0.738394	0	0	1	0	1	0	1	---	9	-0.144313	0.885277	-0.442271	0.658373	-0.476199	0.63402	0.985813	0	0	1	0	1	0
468	ATF4	activating transcription factor 4	0	105	1.26283	0.206892	2.2095	0.02733	0.625927	0.531483	0.882959	0	0	1	0	1	0	1	---	8	0.661918	0.508149	0.80826	0.419103	1.29832	0.19443	0.698139	0	0	1	0	1	0	1	---	11	0.834097	0.40439	1.18405	0.236629	-0.629608	0.529073	0.966577	0	0	1	0	1	0
471	ATIC	5-aminoimidazole-4-carboxamide ribonucleotide formyltransferase/IMP cyclohydrolase	1	51	1.99228	0.0465638	0.214827	0.829939	0.00750109	0.994016	1.00629	0	0	1	0	1	0	1	---	2	1.1696	0.242389	0.736845	0.461362	0.510819	0.609573	---	0	0	1	0	1	0	1	---	7	1.06756	0.285932	-0.283084	0.777162	-0.665088	0.506123	0.962743	0	0	1	0	1	0
472	ATM	ATM serine/threonine kinase	1	71	-2.15267	0.031541	-0.730968	0.464943	-1.08931	0.276237	0.715075	9	0.242802	0.8082	-0.981496	0.326548	-0.267559	0.789086	0.960986	9	-1.48992	0.136504	-0.63564	0.525133	-0.15926	0.873491	1.01102	0	0	1	0	1	0	1	---	8	-0.90792	0.3641	-0.859971	0.389978	-0.585319	0.558445	0.9733	1	-1.05055	0.293676	-1.44433	0.148909	-1.77123
473	RERE	arginine-glutamic acid dipeptide repeats	0	96	-0.0752671	0.940015	-0.0980637	0.921898	-0.247994	0.804182	0.970141	36	0.652938	0.51392	0.0735658	0.941368	0.504255	0.614176	0.899821	8	-0.159851	0.873025	0.116077	0.907611	0.554498	0.579343	0.964066	0	0	1	0	1	0	1	---	7	-0.376678	0.706478	-0.561087	0.574844	-0.542673	0.587457	0.978601	0	0	1	0	1	0
474	ATOH1	atonal bHLH transcription factor 1	0	58	-0.508696	0.611057	-0.220854	0.825244	-0.304616	0.760712	0.961032	0	0	1	0	1	0	1	---	2	0.54606	0.585125	0.721069	0.471009	0.7476	0.45485	---	0	0	1	0	1	0	1	---	4	-0.539095	0.58992	-0.0235108	0.981247	-0.0880514	0.929851	1.00956	0	0	1	0	1	0
475	ATOX1	antioxidant 1 copper chaperone	0	51	0.598369	0.549705	1.51999	0.12878	0.513399	0.607768	0.913622	1	1.84818	0.0648187	2.1716	0.0300834	0.938278	0.348293	---	3	0.0340509	0.972842	0.423366	0.672105	0.317422	0.75098	1.00362	1	-0.226008	0.821233	0.596206	0.551151	0.504492	0.614009	---	3	-1.06687	0.286244	-0.531817	0.594952	-0.586689	0.557524	0.973626	0	0	1	0	1	0
476	ATP1A1	ATPase Na+/K+ transporting subunit alpha 1	1	99	-1.19053	0.23407	-1.03038	0.303043	-0.83898	0.40165	0.815954	2	-0.7746	0.438727	0.195282	0.845205	0.144424	0.88519	---	7	-1.49165	0.13605	-1.87755	0.0606873	-1.71839	0.0859873	0.48401	1	-0.207162	0.835918	-0.324694	0.74547	-0.148455	0.882009	---	14	0.775386	0.438263	-0.10716	0.91468	-0.480486	0.630971	0.985574	0	0	1	0	1	0
477	ATP1A2	ATPase Na+/K+ transporting subunit alpha 2	0	100	-0.556104	0.578242	-1.88205	0.0600732	-2.09342	0.0365235	0.260707	4	0.981749	0.326419	-1.76671	0.0775343	-1.92891	0.0539812	0.299142	11	-1.08708	0.277215	-2.47528	0.0134517	-2.66406	0.00782515	0.118255	0	0	1	0	1	0	1	---	14	0.435275	0.66344	-0.707593	0.479337	-0.76619	0.443716	0.934883	1	-0.287628	0.77368	-0.51935	0.603614	-0.584138
479	ATP12A	ATPase H+/K+ transporting non-gastric alpha2 subunit	0	66	0.495057	0.62065	-0.559917	0.575642	-0.757858	0.448687	0.841645	0	0	1	0	1	0	1	---	6	0.621039	0.53469	0.169074	0.865767	0.0902396	0.928112	1.01015	0	0	1	0	1	0	1	---	3	-0.56292	0.573593	-0.288783	0.772798	-0.426851	0.669565	0.991543	0	0	1	0	1	0
480	ATP1A4	ATPase Na+/K+ transporting subunit alpha 4	0	99	1.67067	0.0950443	-0.932899	0.351062	-0.487483	0.626006	0.921488	6	1.74092	0.0819497	2.60442	0.00931784	3.03518	0.00245635	0.0376192	11	0.428568	0.668313	0.67542	0.49954	0.960623	0.336938	0.85169	0	0	1	0	1	0	1	---	14	1.49284	0.135738	0.835725	0.403478	1.05515	0.291571	0.826273	0	0	1	0	1	0
481	ATP1B1	ATPase Na+/K+ transporting subunit beta 1	0	81	-0.853044	0.393803	1.11159	0.266538	-0.417607	0.67631	0.938372	3	-0.586725	0.557497	-0.0863853	0.931175	-0.427919	0.668788	0.920779	6	-0.789984	0.429691	-0.764242	0.444875	-1.40805	0.159378	0.644276	0	0	1	0	1	0	1	---	9	-0.350047	0.726364	2.16941	0.0302491	1.4093	0.15901	0.66349	0	0	1	0	1	0
482	ATP1B2	ATPase Na+/K+ transporting subunit beta 2	0	108	-1.292	0.196603	-1.37818	0.168406	-1.40875	0.159172	0.565627	1	0.208649	0.834757	0.79801	0.425024	0.687711	0.491769	---	13	0.0240172	0.980843	-1.2921	0.196575	-1.31432	0.188994	0.690343	0	0	1	0	1	0	1	---	26	-0.875113	0.381685	0.527641	0.597847	0.45481	0.649329	0.989206	1	0.208649	0.834757	0.79801	0.425024	0.687711
483	ATP1B3	ATPase Na+/K+ transporting subunit beta 3	0	73	4.43576	1.00052e-05	2.22416	0.026325	1.54676	0.122188	0.498923	4	2.21671	0.0268274	1.85896	0.0632794	0.997368	0.31879	0.733524	4	2.59007	0.00971033	1.48931	0.136672	-0.0986578	0.921427	1.01131	1	2.10277	0.0356909	0.434707	0.663854	0.44162	0.658845	---	7	2.02657	0.0429245	1.01415	0.310718	1.159	0.246688	0.776689	0	0	1	0	1	0
486	FXYD2	FXYD domain containing ion transport regulator 2	0	95	-2.01629	0.0439893	0.592844	0.553399	0.591775	0.554114	0.891961	3	-0.762299	0.446029	0.265444	0.790714	0.247851	0.804292	0.96422	1	-0.374653	0.707984	-1.33962	0.180627	-1.36134	0.173664	---	0	0	1	0	1	0	1	---	5	-0.956797	0.33886	-1.5243	0.127699	-1.55999	0.119028	0.584776	0	0	1	0	1	0
487	ATP2A1	ATPase sarcoplasmic/endoplasmic reticulum Ca2+ transporting 1	0	61	0.41629	0.677271	0.900162	0.368216	0.644847	0.519151	0.879271	1	-0.332891	0.739274	-0.511871	0.608837	-0.46939	0.638878	---	7	0.410669	0.681388	0.69275	0.488602	1.0189	0.308459	0.827699	1	0.149492	0.88119	0.509471	0.610517	0.595812	0.551415	---	5	-0.223192	0.823423	-0.0849571	0.93231	-0.8938	0.371611	0.894111	0	0	1	0	1	0
488	ATP2A2	ATPase sarcoplasmic/endoplasmic reticulum Ca2+ transporting 2	0	78	4.04719	5.511e-05	4.66766	3.39262e-06	-0.54549	0.585519	0.904886	4	1.63022	0.103314	1.8753	0.0609963	-3.56698	0.000375527	0.00845691	10	4.03462	5.81034e-05	4.37891	1.29777e-05	0.335666	0.737182	1.00132	2	5.58568	2.86973e-08	6.09247	1.49969e-09	-1.81436	0.0698758	---	10	1.22338	0.221423	2.18539	0.0290551	-1.4276	0.153671	0.652436	0	0	1	0	1	0
489	ATP2A3	ATPase sarcoplasmic/endoplasmic reticulum Ca2+ transporting 3	0	74	-0.507297	0.612039	-0.266172	0.790153	-0.440867	0.659389	0.932939	3	2.304	0.0213906	0.698616	0.484928	0.734801	0.462606	0.826015	9	-0.398869	0.69006	0.95518	0.339681	0.364387	0.715634	0.996636	0	0	1	0	1	0	1	---	10	0.617206	0.537215	0.4426	0.658135	0.0380383	0.969664	1.00962	0	0	1	0	1	0
490	ATP2B1	ATPase plasma membrane Ca2+ transporting 1	0	84	1.41087	0.15854	2.96335	0.00310371	-0.964036	0.335224	0.769234	11	1.95549	0.050754	2.99154	0.00283303	0.782592	0.434023	0.811164	7	1.316	0.188422	2.00891	0.0447729	-1.37972	0.167935	0.659326	0	0	1	0	1	0	1	---	12	1.25012	0.211495	2.38594	0.0171912	-1.66138	0.0969018	0.537237	0	0	1	0	1	0
491	ATP2B2	ATPase plasma membrane Ca2+ transporting 2	0	77	2.00998	0.0446543	2.09896	0.0360311	1.48506	0.137793	0.528254	15	1.81642	0.0695521	2.33826	0.0195391	2.12354	0.0339155	0.22436	6	1.79001	0.0737003	1.91025	0.0563411	1.57939	0.114513	0.553504	0	0	1	0	1	0	1	---	11	-0.0608123	0.951519	0.0668892	0.946681	-0.239855	0.810484	1.00565	0	0	1	0	1	0
492	ATP2B3	ATPase plasma membrane Ca2+ transporting 3	1	47	0.173832	0.862026	0.145235	0.88455	-0.0412897	0.967072	1.00073	2	-0.0987909	0.921321	-0.123728	0.901552	-0.345993	0.72941	---	5	0.909387	0.363326	0.979743	0.327412	0.95275	0.340911	0.853368	0	0	1	0	1	0	1	---	7	-0.00895104	0.99286	0.400268	0.689031	0.374855	0.707836	0.995271	0	0	1	0	1	0
493	ATP2B4	ATPase plasma membrane Ca2+ transporting 4	0	99	3.56108	0.000383602	1.97996	0.0479387	0.404762	0.685726	0.941647	12	1.25844	0.208476	0.66398	0.506832	-1.1023	0.270553	0.686545	7	1.80113	0.0719307	0.0614853	0.950983	0.423431	0.672058	0.989529	0	0	1	0	1	0	1	---	10	0.397279	0.691232	0.438385	0.661187	-0.273417	0.78458	1.00372	0	0	1	0	1	0
495	ATP4A	ATPase H+/K+ transporting subunit alpha	0	121	1.14422	0.252758	1.25426	0.209996	-0.689486	0.490653	0.865618	2	3.03422	0.0024628	3.10399	0.00195441	0.770749	0.441009	---	11	1.77679	0.0758534	1.5671	0.117358	0.0245141	0.980447	1.00987	0	0	1	0	1	0	1	---	15	0.00379505	0.996973	0.647535	0.517411	0.0383576	0.969409	1.0096	0	0	1	0	1	0
496	ATP4B	ATPase H+/K+ transporting subunit beta	0	59	0.736468	0.461588	0.953317	0.340623	0.0223838	0.982146	1.00455	1	-0.188391	0.850602	0.0434354	0.965362	-0.332751	0.739381	---	0	0	1	0	1	0	1	---	0	0	1	0	1	0	1	---	8	-0.326844	0.743842	0.0254303	0.979716	-0.83715	0.402677	0.911487	0	0	1	0	1	0
498	ATP5F1A	ATP synthase F1 subunit alpha	0	53	1.91065	0.0562843	1.40397	0.16059	-1.88952	0.0590661	0.339915	1	0.441291	0.659081	-0.193601	0.846522	0.246521	0.805321	---	4	-0.807837	0.419342	-1.2603	0.207809	-1.00835	0.313493	0.831708	0	0	1	0	1	0	1	---	5	1.9251	0.05445	0.820719	0.411971	-0.162717	0.870769	1.00929	0	0	1	0	1	0
501	ALDH7A1	aldehyde dehydrogenase 7 family member A1	0	56	2.54449	0.0110666	1.39117	0.164434	0.682068	0.495329	0.868131	1	-0.328019	0.742954	-0.550157	0.582315	-0.615899	0.538079	---	6	1.47938	0.139299	1.16775	0.243141	0.83851	0.401913	0.891445	1	1.10483	0.269453	0.869708	0.384636	0.210499	0.833314	---	5	0.52852	0.597235	-0.881096	0.378444	-1.10929	0.267528	0.800385	0	0	1	0	1	0
506	ATP5F1B	ATP synthase F1 subunit beta	0	136	1.5785	0.11471	2.43999	0.0148332	0.281883	0.778082	0.9631	3	1.74994	0.08038	3.14716	0.00168968	2.59025	0.00970839	0.100853	17	1.3531	0.176275	1.04617	0.295696	0.291952	0.770374	1.00458	1	0.492877	0.622188	1.05868	0.28996	0.976021	0.329253	---	21	1.46665	0.14273	2.69302	0.00718035	0.483083	0.629126	0.985464	0	0	1	0	1	0
509	ATP5F1C	ATP synthase F1 subunit gamma	0	65	1.57863	0.114682	1.70839	0.087825	-2.18891	0.0287979	0.226012	2	-0.155738	0.876265	0.201464	0.84037	-1.07797	0.281269	---	2	0.494639	0.620945	0.909003	0.363533	-1.66253	0.0966714	---	0	0	1	0	1	0	1	---	7	-0.191728	0.847988	-0.721458	0.47077	-1.56324	0.118263	0.583189	0	0	1	0	1	0
513	ATP5F1D	ATP synthase F1 subunit delta	0	136	-0.167868	0.866715	-0.481021	0.63059	-0.316488	0.751688	0.958227	0	0	1	0	1	0	1	---	29	-0.189475	0.849752	-0.233437	0.815462	0.0485814	0.961261	1.01135	0	0	1	0	1	0	1	---	20	0.0214584	0.982883	-0.179739	0.857388	-0.3587	0.719883	0.998242	0	0	1	0	1	0
514	ATP5F1E	ATP synthase F1 subunit epsilon	0	61	0.668963	0.503646	0.443929	0.657175	-1.94011	0.0526027	0.319035	1	-0.87224	0.38325	-0.921986	0.356723	-1.35667	0.175144	---	8	0.833667	0.404633	0.8981	0.369314	0.354676	0.722896	0.998136	0	0	1	0	1	0	1	---	5	0.278752	0.780483	0.229746	0.818329	-1.57157	0.116317	0.579552	0	0	1	0	1	0
515	ATP5PB	ATP synthase peripheral stalk-membrane subunit b	0	71	4.62931	4.06243e-06	3.65909	0.00026421	-0.267385	0.789219	0.966205	0	0	1	0	1	0	1	---	9	3.7516	0.000183987	3.63026	0.000295178	0.0980703	0.921893	1.01108	0	0	1	0	1	0	1	---	4	0.51814	0.604455	0.143369	0.886023	0.084791	0.932442	1.00952	0	0	1	0	1	0
516	ATP5MC1	ATP synthase membrane subunit c locus 1	0	117	2.29723	0.0217748	1.38828	0.165311	-1.65264	0.0986694	0.448437	1	-0.615106	0.5386	-1.60049	0.109755	-1.41329	0.157834	---	15	1.65309	0.0985706	2.14095	0.0324813	-2.16158	0.03085	0.281985	1	0.193329	0.846734	-0.471349	0.637478	-0.458209	0.646886	---	3	0.00844084	0.993267	-0.750647	0.453014	-0.947747	0.343452	0.873258	0	0	1	0	1	0
517	ATP5MC2	ATP synthase membrane subunit c locus 2	0	120	1.91912	0.0552034	0.657397	0.511053	-0.937716	0.348581	0.777803	2	1.4018	0.16123	1.06127	0.288781	0.80203	0.422696	---	10	0.0227882	0.981823	-0.463427	0.643144	-2.78363	0.00546093	0.092735	0	0	1	0	1	0	1	---	7	0.522542	0.601388	0.512528	0.608377	-0.0208876	0.983339	1.00961	0	0	1	0	1	0
518	ATP5MC3	ATP synthase membrane subunit c locus 3	0	56	3.85982	0.000119433	3.87881	0.000110728	1.28992	0.197331	0.624388	0	0	1	0	1	0	1	---	3	0.619627	0.53562	0.440057	0.659976	0.481709	0.630101	0.980323	0	0	1	0	1	0	1	---	5	2.07356	0.0383305	1.74265	0.0816538	-0.387645	0.698348	0.994792	0	0	1	0	1	0
521	ATP5ME	ATP synthase membrane subunit e	0	93	2.80013	0.005189	2.14602	0.0320733	-0.253546	0.79989	0.968526	1	-0.311399	0.75555	-0.00365201	0.997087	-0.091004	0.927505	---	10	1.98164	0.0477448	0.619027	0.536017	0.105549	0.915958	1.01108	0	0	1	0	1	0	1	---	6	0.289029	0.772609	-0.0533378	0.957472	-0.907941	0.364094	0.890237	0	0	1	0	1	0
522	ATP5PF	ATP synthase peripheral stalk subunit F6	0	79	0.398901	0.690036	1.85653	0.0636254	-1.0336	0.301533	0.741113	7	-1.15747	0.247309	-0.177941	0.858799	-0.688066	0.491546	0.840809	8	-0.777084	0.43726	1.40666	0.159788	-1.13292	0.257477	0.78246	0	0	1	0	1	0	1	---	6	0.538461	0.590357	0.515924	0.606003	-1.06489	0.287145	0.822903	0	0	1	0	1	0
523	ATP6V1A	ATPase H+ transporting V1 subunit A	0	88	-0.588074	0.556592	0.50045	0.616851	-1.4504	0.147211	0.546204	8	0.291337	0.770843	1.65605	0.0979767	0.546339	0.584936	0.884179	13	-1.21583	0.224285	-0.912954	0.361452	-2.21446	0.0269872	0.261606	2	-0.0886845	0.929347	0.200744	0.840933	-1.43275	0.152193	---	8	-0.172339	0.8632	0.671984	0.501725	-2.11446	0.0346841	0.315053	0	0	1	0	1	0
525	ATP6V1B1	ATPase H+ transporting V1 subunit B1	0	69	3.37942	0.000749425	-0.0150996	0.987955	-0.018254	0.985439	1.00487	0	0	1	0	1	0	1	---	3	2.13336	0.0330947	-0.0878401	0.930019	0.0699529	0.944243	1.00911	1	-0.513467	0.607718	-0.476122	0.634075	-0.546061	0.585127	---	6	2.96533	0.00308255	0.449422	0.653209	0.465325	0.641784	0.987767	0	0	1	0	1	0
526	ATP6V1B2	ATPase H+ transporting V1 subunit B2	0	48	0.0750032	0.940224	1.1044	0.269644	-1.35882	0.174463	0.591576	0	0	1	0	1	0	1	---	3	1.28116	0.200382	2.97146	0.00302356	0.567609	0.570408	0.961381	0	0	1	0	1	0	1	---	2	1.07354	0.28324	1.06376	0.287656	0.260748	0.794332	---	0	0	1	0	1	0
527	ATP6V0C	ATPase H+ transporting V0 subunit c	0	103	0.614835	0.538779	0.347326	0.728408	-0.654125	0.513158	0.876362	1	0.817859	0.413598	0.580639	0.561594	0.593662	0.552851	---	8	1.43189	0.152431	1.63622	0.102057	-0.2574	0.796915	1.0075	0	0	1	0	1	0	1	---	8	0.441759	0.658742	1.43112	0.15266	1.18186	0.237497	0.76639	0	0	1	0	1	0
528	ATP6V1C1	ATPase H+ transporting V1 subunit C1	0	101	3.31013	0.000959866	3.17495	0.00153713	0.0145531	0.988391	1.00529	9	0.0584049	0.953436	-0.00371673	0.997035	0.32966	0.741715	0.94624	5	1.64386	0.100463	1.36067	0.173877	-0.581456	0.561044	0.96092	0	0	1	0	1	0	1	---	9	1.95198	0.0511702	1.55495	0.120223	0.430331	0.667033	0.991202	0	0	1	0	1	0
529	ATP6V1E1	ATPase H+ transporting V1 subunit E1	0	92	2.96295	0.00310628	3.96586	7.75035e-05	2.44458	0.0146471	0.147798	4	2.25855	0.0240878	3.03499	0.00245773	1.18777	0.235162	0.644649	8	1.38003	0.16783	2.86261	0.0042754	1.14186	0.253745	0.778504	1	1.43504	0.151533	1.94378	0.0521581	2.21364	0.0270432	---	15	2.46719	0.013755	3.38789	0.000727386	0.947037	0.343813	0.873545	0	0	1	0	1	0
533	ATP6V0B	ATPase H+ transporting V0 subunit b	0	91	3.05996	0.00226215	1.79111	0.0735301	-1.96834	0.0492622	0.3068	0	0	1	0	1	0	1	---	7	0.265091	0.790984	-0.138484	0.889882	-1.29085	0.197009	0.701796	0	0	1	0	1	0	1	---	6	1.33612	0.181759	0.346802	0.728802	-3.01109	0.00265824	0.0592934	0	0	1	0	1	0
534	ATP6V1G2	ATPase H+ transporting V1 subunit G2	0	114	-1.79204	0.0733756	-0.151285	0.879777	-1.27501	0.202557	0.631436	0	0	1	0	1	0	1	---	24	-1.3005	0.193675	-1.36609	0.172169	-2.46844	0.0137107	0.171827	0	0	1	0	1	0	1	---	12	-0.677855	0.497992	0.520831	0.602582	0.0944593	0.92476	1.00886	0	0	1	0	1	0
535	ATP6V0A1	ATPase H+ transporting V0 subunit a1	0	132	-0.766215	0.443697	2.19464	0.0283821	1.18976	0.234379	0.668622	13	-0.454538	0.649523	0.864852	0.387294	0.948013	0.343316	0.750271	9	0.0742044	0.94086	1.03797	0.299497	0.654795	0.512727	0.945492	0	0	1	0	1	0	1	---	16	-0.717304	0.473325	1.28916	0.197592	-0.275497	0.782982	1.0035	0	0	1	0	1	0
537	ATP6AP1	ATPase H+ transporting accessory protein 1	0	51	2.10047	0.0358931	2.95397	0.0031989	-0.0796857	0.936501	0.995292	0	0	1	0	1	0	1	---	4	1.08256	0.279216	2.13683	0.0328157	-1.54162	0.123433	0.573417	0	0	1	0	1	0	1	---	3	-0.554767	0.579156	1.06464	0.287256	0.413212	0.679526	0.991884	0	0	1	0	1	0
538	ATP7A	ATPase copper transporting alpha	0	66	0.454076	0.649855	1.38057	0.16767	1.3124	0.189638	0.614963	3	0.583298	0.559801	1.55827	0.119436	1.24797	0.21229	0.62014	6	0.42967	0.667512	0.474427	0.635283	0.765794	0.443951	0.914638	0	0	1	0	1	0	1	---	6	2.59611	0.00954236	5.33932	1.11697e-07	5.26428	1.66972e-07	1.5521e-05	0	0	1	0	1	0
539	ATP5PO	ATP synthase peripheral stalk subunit OSCP	0	105	1.4465	0.148296	0.16841	0.86629	-0.786259	0.431873	0.832556	0	0	1	0	1	0	1	---	11	1.45818	0.145049	-0.078327	0.937581	-0.847009	0.397161	0.889583	0	0	1	0	1	0	1	---	7	0.203906	0.838461	-0.428176	0.668601	-0.821228	0.411682	0.917404	0	0	1	0	1	0
540	ATP7B	ATPase copper transporting beta	0	56	0.645056	0.519013	1.66548	0.0960803	0.946586	0.344043	0.775363	1	0.619637	0.535613	0.619913	0.535434	0.848447	0.396361	---	4	1.7054	0.0883755	2.26426	0.0237378	1.63039	0.103285	0.528091	0	0	1	0	1	0	1	---	6	-0.00848532	0.993231	-0.253265	0.800107	-0.73863	0.460278	0.942578	0	0	1	0	1	0
545	ATR	ATR serine/threonine kinase	1	73	0.396406	0.691875	1.33543	0.18199	0.994981	0.319948	0.757033	9	1.02971	0.303353	0.569778	0.568936	1.5988	0.110132	0.450072	3	-0.576848	0.564149	0.545093	0.585792	-0.0077022	0.993856	1.00913	0	0	1	0	1	0	1	---	3	0.402166	0.687633	1.48656	0.137396	0.275763	0.782778	1.00343	1	0.661139	0.508648	0.36129	0.717947	0.804355
546	ATRX	ATRX chromatin remodeler	1	72	-4.0004	6.70506e-05	-3.74618	0.000188162	-3.37181	0.000770854	0.0173318	28	-4.17576	3.18179e-05	-4.48685	7.92955e-06	-4.03309	5.85681e-05	0.00186595	5	-2.51309	0.0120962	-3.40591	0.000681488	-2.97119	0.00302631	0.0609935	0	0	1	0	1	0	1	---	9	-1.36652	0.172029	-1.00793	0.313691	-0.868073	0.38553	0.902392	0	0	1	0	1	0
547	KIF1A	kinesin family member 1A	0	70	3.95933	7.9517e-05	4.1729	3.22651e-05	4.38853	1.24284e-05	0.00055507	8	0.479025	0.632007	0.206152	0.836708	0.846282	0.397567	0.790156	6	2.7063	0.00689899	3.11875	0.00185988	2.97564	0.00298304	0.0602364	0	0	1	0	1	0	1	---	9	-0.0068202	0.994559	-0.670716	0.502532	-0.456018	0.648461	0.98874	0	0	1	0	1	0
549	AUH	AU RNA binding methylglutaconyl-CoA hydratase	0	54	0.387015	0.698813	3.05897	0.00227074	-1.2209	0.222366	0.655534	3	1.48589	0.137568	3.82298	0.000138685	-1.8537	0.0640309	0.329707	5	0.961625	0.336429	2.12981	0.0333927	-2.29419	0.0219537	0.230689	0	0	1	0	1	0	1	---	2	2.98628	0.00288046	5.16237	2.85641e-07	-2.21557	0.0269108	---	0	0	1	0	1	0
550	AUP1	AUP1 lipid droplet regulating VLDL assembly factor	0	59	0.777966	0.436741	0.0172511	0.986239	-1.26267	0.206954	0.636075	1	0.179771	0.857362	-0.633233	0.526703	-0.878356	0.379928	---	7	0.739216	0.459919	-0.238169	0.811791	-1.77354	0.0763958	0.455488	0	0	1	0	1	0	1	---	5	-0.429084	0.667938	0.268221	0.788575	0.0431101	0.965621	1.00999	0	0	1	0	1	0
551	AVP	arginine vasopressin	0	89	0.520796	0.602604	0.346808	0.728797	-0.0783442	0.937567	0.995688	0	0	1	0	1	0	1	---	11	0.547026	0.584461	-0.04229	0.966275	-0.082242	0.934468	1.00984	0	0	1	0	1	0	1	---	12	0.428905	0.668068	0.491933	0.622858	0.0247968	0.980221	1.01049	0	0	1	0	1	0
552	AVPR1A	arginine vasopressin receptor 1A	0	75	2.06948	0.038712	3.51391	0.000458166	2.05461	0.0401361	0.275198	2	2.00261	0.0454405	3.10264	0.00196331	1.78604	0.0743487	---	9	2.12105	0.0341194	2.91464	0.00362778	1.18204	0.237426	0.759176	1	1.73513	0.0829708	2.13254	0.0331669	0.185616	0.852778	---	10	2.9506	0.00323228	4.4568	9.1051e-06	3.07231	0.00217251	0.0516823	0	0	1	0	1	0
553	AVPR1B	arginine vasopressin receptor 1B	0	104	0.925027	0.355135	1.78938	0.0738078	1.49696	0.134671	0.523363	2	0.396118	0.692088	0.402677	0.687258	0.302891	0.762026	---	6	1.41662	0.15685	3.01916	0.00258885	2.83986	0.00459048	0.0823871	0	0	1	0	1	0	1	---	14	1.34072	0.180261	1.70645	0.0881856	1.62779	0.103836	0.550513	0	0	1	0	1	0
554	AVPR2	arginine vasopressin receptor 2	0	46	0.6527	0.514073	0.343825	0.731039	0.613947	0.539368	0.886245	1	0.980913	0.326831	1.06047	0.289144	1.12261	0.261832	---	6	0.552403	0.580774	0.585885	0.558064	0.659576	0.509654	0.944356	0	0	1	0	1	0	1	---	10	-0.821774	0.411366	-1.48439	0.137969	-1.36701	0.17188	0.684697	0	0	1	0	1	0
558	AXL	AXL receptor tyrosine kinase	0	131	2.16127	0.030869	1.24787	0.212323	0.989439	0.322651	0.758579	7	2.17614	0.0297369	2.68615	0.00732887	0.571874	0.567516	0.8762	13	1.55524	0.120149	1.235	0.217075	1.58533	0.113158	0.551748	0	0	1	0	1	0	1	---	7	3.03991	0.00241704	2.85005	0.00444675	0.609806	0.542107	0.969572	1	1.7457	0.0811159	2.91706	0.00359989	-0.447997
563	AZGP1	alpha-2-glycoprotein 1, zinc-binding	0	84	1.1789	0.23867	1.17034	0.242097	0.717386	0.473278	0.855747	0	0	1	0	1	0	1	---	16	1.21861	0.22323	1.06898	0.285295	0.859174	0.390418	0.885932	0	0	1	0	1	0	1	---	8	-0.220117	0.825817	0.218655	0.826956	-0.229163	0.818782	1.00583	0	0	1	0	1	0
566	AZU1	azurocidin 1	0	115	1.186	0.235854	1.04931	0.294248	1.00519	0.31501	0.751857	1	0.0199496	0.984087	0.304952	0.760456	0.325138	0.745134	---	7	1.87562	0.0609471	1.58308	0.113668	1.53348	0.125425	0.5786	0	0	1	0	1	0	1	---	17	0.279397	0.779988	0.177293	0.859309	0.131941	0.895054	1.00927	0	0	1	0	1	0
567	B2M	beta-2-microglobulin	1	96	-1.13247	0.257658	-1.12865	0.259273	-0.791126	0.429029	0.830561	13	-0.0624915	0.950182	-0.711636	0.47683	-0.311777	0.755265	0.950291	13	-0.316315	0.751818	-0.014693	0.98828	0.122472	0.902546	1.01148	2	0.886726	0.375402	0.959119	0.337694	-0.123749	0.901535	---	11	-0.895894	0.370487	-1.28597	0.198704	-0.730772	0.465063	0.944403	3	0.505044	0.613619	-0.551164	0.581625	0.468533
570	BAAT	bile acid-CoA:amino acid N-acyltransferase	0	64	1.78299	0.0748368	-1.21609	0.224192	-1.19573	0.232039	0.66592	1	0.206619	0.836342	1.19414	0.232661	1.29197	0.19662	---	9	1.88538	0.0596169	-1.11616	0.264578	-1.10209	0.270645	0.797821	0	0	1	0	1	0	1	---	9	2.96701	0.00306587	-1.50922	0.131507	-1.47332	0.14093	0.628438	0	0	1	0	1	0
571	BACH1	BTB domain and CNC homolog 1	0	68	-0.983296	0.325657	-0.432594	0.665389	0.67801	0.497898	0.869711	1	0.239093	0.811074	-0.121799	0.903079	0.433625	0.66464	---	8	-0.388958	0.697375	-0.403058	0.686978	0.272353	0.785398	1.00678	1	-1.22888	0.219354	-1.61446	0.106693	-0.573187	0.566627	---	4	-0.0475864	0.962054	0.0335164	0.973268	0.275396	0.78306	1.00348	0	0	1	0	1	0
572	BAD	BCL2 associated agonist of cell death	0	124	1.7961	0.0727274	0.0473959	0.962206	0.304842	0.76054	0.961026	3	-0.344863	0.730257	-1.50371	0.132922	-0.688433	0.491315	0.840867	10	2.99018	0.00284418	3.53392	0.000425173	2.25197	0.0245064	0.245552	1	0.0356013	0.971606	-0.59352	0.552946	-0.850561	0.395185	---	13	0.458206	0.646886	-0.222344	0.824085	0.60041	0.548348	0.971265	0	0	1	0	1	0
573	BAG1	BAG cochaperone 1	0	132	1.17954	0.238414	2.17592	0.0297581	0.473124	0.636212	0.925707	5	0.321613	0.747801	0.424985	0.670925	0.142997	0.886316	0.981294	14	0.685719	0.493021	0.998691	0.318148	-0.578185	0.563249	0.96034	0	0	1	0	1	0	1	---	11	0.896464	0.370183	1.32939	0.183973	0.658108	0.510597	0.964211	1	0.70908	0.478411	0.350275	0.726194	0.168022
575	ADGRB1	adhesion G protein-coupled receptor B1	0	83	0.417224	0.676588	1.97785	0.0481769	1.87779	0.0606557	0.343975	8	-1.34541	0.178744	-0.852566	0.394072	-0.989424	0.322658	0.73726	5	0.332613	0.739484	1.03962	0.298727	1.09631	0.273164	0.799895	1	-0.451463	0.651736	-0.0119606	0.990459	0.0439115	0.964982	---	6	1.99303	0.0464811	3.96715	7.70877e-05	3.97884	7.34547e-05	0.00342913	0	0	1	0	1	0
576	ADGRB2	adhesion G protein-coupled receptor B2	0	132	3.73088	0.000199614	3.7644	0.000175106	3.1257	0.00181697	0.0330772	3	2.58805	0.0097671	2.98348	0.0029081	3.01731	0.00260475	0.0392608	10	3.28496	0.00104902	3.35237	0.000826442	3.11076	0.00191063	0.042973	0	0	1	0	1	0	1	---	8	0.491864	0.622904	1.23934	0.215463	0.379852	0.704123	0.994558	0	0	1	0	1	0
577	ADGRB3	adhesion G protein-coupled receptor B3	0	88	-0.668936	0.503663	1.02613	0.305037	1.02455	0.305787	0.745422	40	-1.43303	0.152105	-0.587569	0.556933	-0.177957	0.858787	0.975764	9	-0.852385	0.394168	-0.614618	0.538925	-0.571421	0.567823	0.961315	0	0	1	0	1	0	1	---	6	0.215245	0.829613	1.74764	0.0807851	1.56881	0.116958	0.580009	0	0	1	0	1	0
578	BAK1	BCL2 antagonist/killer 1	0	111	2.36154	0.0183561	1.93664	0.0530258	0.806041	0.420381	0.827212	3	-1.15378	0.248816	-0.511402	0.609165	-0.826857	0.408484	0.796565	8	-0.539412	0.589701	-1.39889	0.162106	-1.75492	0.0795311	0.465002	1	-0.320298	0.748797	-0.244364	0.806991	0.0150903	0.987963	---	9	2.81804	0.00491003	2.74934	0.00606216	1.54251	0.123217	0.593606	0	0	1	0	1	0
579	NKX3-2	NK3 homeobox 2	0	65	0.833246	0.40487	0.274427	0.783804	-0.120352	0.904225	0.989908	0	0	1	0	1	0	1	---	7	1.55705	0.119718	1.36213	0.173414	1.1163	0.264519	0.791683	1	-0.723521	0.469499	-0.563799	0.572997	-0.402015	0.687746	---	4	1.54791	0.121905	0.980715	0.326933	0.124303	0.901096	1.00827	0	0	1	0	1	0
580	BARD1	BRCA1 associated RING domain 1	1	54	1.26777	0.205123	0.124682	0.900796	-0.00600186	0.995212	1.00657	3	0.66815	0.504165	-0.296504	0.766897	-0.200378	0.841219	0.971799	3	0.800717	0.423452	1.55572	0.120041	1.90075	0.057577	0.397029	0	0	1	0	1	0	1	---	2	-1.09489	0.273783	-1.38313	0.166884	-1.52121	0.128475	---	0	0	1	0	1	0
581	BAX	BCL2 associated X, apoptosis regulator	1	127	-0.58371	0.559524	1.05086	0.293537	1.12403	0.261229	0.699414	2	1.50509	0.132559	2.66953	0.00769929	3.0915	0.00203794	---	8	-0.357052	0.721115	0.269382	0.787682	0.212389	0.83184	1.00951	0	0	1	0	1	0	1	---	16	0.968502	0.332986	1.90994	0.0563819	2.1189	0.0343064	0.313376	0	0	1	0	1	0
582	BBS1	Bardet-Biedl syndrome 1	0	151	-1.21347	0.225185	1.89144	0.0588089	0.156311	0.875814	0.984294	3	0.140304	0.888443	0.24195	0.808861	-0.0573564	0.954271	0.994463	14	-1.81726	0.0694238	-0.514965	0.606673	-0.601195	0.547825	0.957437	0	0	1	0	1	0	1	---	12	-0.0583985	0.953441	1.40562	0.160099	0.383556	0.701376	0.994539	0	0	1	0	1	0
583	BBS2	Bardet-Biedl syndrome 2	0	85	-1.65258	0.098675	1.45273	0.146564	0.669578	0.503257	0.871447	4	-0.975051	0.329729	-0.609447	0.542344	-0.295045	0.768011	0.953856	3	-0.019928	0.984104	0.604235	0.545803	1.44933	0.14751	0.623733	0	0	1	0	1	0	1	---	8	-0.304408	0.760869	1.76141	0.0784257	0.24201	0.808814	1.0057	0	0	1	0	1	0
585	BBS4	Bardet-Biedl syndrome 4	0	70	0.51818	0.604427	2.11429	0.0346984	0.785126	0.432537	0.833206	6	1.28634	0.198568	1.48811	0.136988	1.00879	0.313281	0.727349	4	0.429831	0.667395	0.607693	0.543507	0.161246	0.871927	1.01054	0	0	1	0	1	0	1	---	5	1.50917	0.131515	3.14491	0.0017026	1.67737	0.0937333	0.528276	0	0	1	0	1	0
586	BCAT1	branched chain amino acid transaminase 1	0	101	2.04483	0.0410862	0.684875	0.493556	0.259046	0.795644	0.96716	10	0.447518	0.654581	1.91345	0.0559305	1.76494	0.0778319	0.372951	9	2.07955	0.0377763	0.24972	0.802847	0.106721	0.915028	1.0118	0	0	1	0	1	0	1	---	8	1.14415	0.252785	1.09451	0.273952	1.06356	0.287744	0.822944	0	0	1	0	1	0
587	BCAT2	branched chain amino acid transaminase 2	0	121	1.4331	0.152087	1.51563	0.12988	1.03321	0.301719	0.741172	2	0.471868	0.637105	0.542041	0.587892	0.681502	0.495687	---	10	-0.749394	0.453765	-0.711302	0.477037	-0.588405	0.556373	0.958745	0	0	1	0	1	0	1	---	9	1.17434	0.240487	2.28407	0.0225432	1.23354	0.217621	0.744128	0	0	1	0	1	0
590	BCHE	butyrylcholinesterase	0	86	-0.907748	0.364191	-0.630935	0.528204	-0.69763	0.485545	0.861974	12	-0.804185	0.421447	-0.799153	0.424361	-0.867827	0.385665	0.781336	7	-0.422276	0.672898	0.188621	0.850422	0.12457	0.900885	1.01166	0	0	1	0	1	0	1	---	7	0.389502	0.696973	1.07696	0.281716	1.10681	0.268601	0.800868	0	0	1	0	1	0
593	BCKDHA	branched chain keto acid dehydrogenase E1 subunit alpha	0	135	-0.33273	0.739396	0.67921	0.497137	-0.0665684	0.946937	0.996465	4	-1.27716	0.201789	-1.19563	0.23208	-0.666009	0.505535	0.847242	7	0.454117	0.649825	0.832931	0.405051	0.688541	0.491247	0.937698	0	0	1	0	1	0	1	---	4	0.862463	0.388603	1.2329	0.217856	-0.375684	0.707219	0.995333	0	0	1	0	1	0
594	BCKDHB	branched chain keto acid dehydrogenase E1 subunit beta	0	59	2.36515	0.018179	2.77843	0.00554821	1.78187	0.0750267	0.387996	8	1.27514	0.202505	1.56535	0.117768	0.412249	0.680231	0.923982	1	0.56647	0.571179	1.41454	0.157466	1.08296	0.279046	---	0	0	1	0	1	0	1	---	4	1.05471	0.29177	0.428222	0.668567	0.687873	0.491667	0.957073	0	0	1	0	1	0
595	CCND1	cyclin D1	1	149	7.58221	6.71724e-14	9.13676	2.70259e-19	4.54008	6.19663e-06	0.000295738	10	1.79921	0.0722339	2.12027	0.0341898	0.247317	0.804706	0.963866	25	5.89974	4.714e-09	7.50976	1.15977e-13	3.09082	0.00204257	0.0452662	0	0	1	0	1	0	1	---	34	6.2907	4.40041e-10	7.45036	1.78575e-13	3.20217	0.00140026	0.0381742	2	-0.552808	0.580496	-0.660011	0.509374	-0.581193
596	BCL2	BCL2 apoptosis regulator	1	121	5.95177	3.46538e-09	6.87774	9.80825e-12	7.32649	4.3571e-13	6.21252e-11	45	7.36337	3.29578e-13	5.91456	4.34573e-09	7.26457	6.76668e-13	6.64529e-11	8	1.58516	0.113189	2.99821	0.00277222	2.59705	0.00951936	0.134441	2	3.74479	0.000188992	4.11007	4.22695e-05	4.58276	5.07456e-06	---	20	5.60324	2.6002e-08	5.52219	4.1094e-08	6.53223	9.59591e-11	1.52243e-08	31	10.1919	1.83e-23	7.44283	1.89e-13	8.43131
597	BCL2A1	BCL2 related protein A1	0	66	0.797027	0.425591	2.01134	0.044515	1.88482	0.0596988	0.341331	0	0	1	0	1	0	1	---	7	1.03694	0.299972	1.71958	0.0857698	1.64911	0.099391	0.51744	0	0	1	0	1	0	1	---	5	1.0991	0.271941	2.26258	0.0238417	1.96928	0.0491538	0.380901	0	0	1	0	1	0
598	BCL2L1	BCL2 like 1	0	115	3.31829	0.0009325	2.98011	0.00294008	0.437722	0.661667	0.933918	6	0.0441569	0.964787	-0.88541	0.376115	-1.83619	0.0665797	0.337361	19	2.25101	0.0245628	2.5106	0.0121845	0.792738	0.428089	0.908884	1	0.932865	0.351075	0.60195	0.547322	0.607081	0.543913	---	15	2.11262	0.0348369	1.73032	0.083832	0.984839	0.324904	0.85794	0	0	1	0	1	0
599	BCL2L2	BCL2 like 2	0	98	1.13763	0.2555	2.68973	0.00725114	0.2065	0.836436	0.976367	1	-1.16658	0.243608	-0.63226	0.527339	-0.722161	0.470338	---	11	0.928398	0.353386	2.7381	0.00627176	2.10351	0.0356315	0.308485	0	0	1	0	1	0	1	---	8	1.80734	0.0709558	2.75658	0.00593029	-1.29224	0.196527	0.716841	0	0	1	0	1	0
604	BCL6	BCL6 transcription repressor	1	116	6.65451	4.28874e-11	1.8596	0.0631897	2.04687	0.0408909	0.278544	15	6.40809	2.10254e-10	2.23102	0.0258658	2.76903	0.00571	0.0695568	10	3.45303	0.000573384	1.68629	0.0920027	1.8757	0.0609419	0.406831	2	1.61373	0.106845	1.28993	0.197326	1.51838	0.129186	---	7	1.2798	0.200858	-0.774455	0.438816	-0.698333	0.485106	0.95336	1	-0.0446014	0.964432	0.203503	0.838777	0.29788
605	BCL7A	BAF chromatin remodeling complex subunit BCL7A	1	89	-0.095311	0.924084	2.15188	0.0316081	-0.942858	0.345946	0.776222	7	0.544382	0.586278	1.82944	0.0675848	1.31526	0.188678	0.587945	5	2.52288	0.0117664	4.53131	6.45332e-06	0.233458	0.815446	1.00796	1	1.47215	0.141239	2.97608	0.00297865	1.43251	0.152261	---	4	2.15591	0.0312862	4.42342	1.06058e-05	0.36154	0.71776	0.997724	0	0	1	0	1	0
607	BCL9	BCL9 transcription coactivator	1	49	5.76287	1.04707e-08	5.51717	4.22552e-08	0.0707747	0.943589	0.995772	7	3.48913	0.000501913	3.456	0.00056762	-0.910006	0.363004	0.765887	11	4.67623	3.24837e-06	4.57096	5.36218e-06	-0.825556	0.409222	0.897301	0	0	1	0	1	0	1	---	11	4.43129	1.02114e-05	4.82854	1.5546e-06	-0.170221	0.864866	1.00815	0	0	1	0	1	0
608	TNFRSF17	TNF receptor superfamily member 17	1	112	0.425188	0.670775	0.578362	0.56313	0.545038	0.58583	0.904696	0	0	1	0	1	0	1	---	13	0.930902	0.352089	1.11705	0.264198	1.30423	0.192408	0.696079	0	0	1	0	1	0	1	---	17	0.601342	0.547724	-0.0389179	0.968962	-0.315682	0.752299	1.00058	0	0	1	0	1	0
610	HCN2	hyperpolarization activated cyclic nucleotide gated potassium and sodium channel 2	0	108	-0.414466	0.678606	0.798713	0.424616	0.763006	0.445612	0.84034	4	-0.775819	0.438007	-0.516775	0.605409	-0.189508	0.849727	0.973716	7	0.762813	0.445723	-0.239085	0.811081	-0.308335	0.757882	1.00528	0	0	1	0	1	0	1	---	7	-0.304785	0.760582	0.677603	0.498156	0.415202	0.678069	0.992023	0	0	1	0	1	0
611	OPN1SW	opsin 1, short wave sensitive	0	93	4.37647	1.30968e-05	4.66009	3.51743e-06	2.77	0.00569314	0.0766971	2	0.887526	0.374971	2.36381	0.0182483	2.44405	0.0146682	---	7	2.46551	0.0138192	2.64028	0.00839234	1.52996	0.126292	0.580451	1	3.10268	0.00196199	1.78387	0.0746993	1.72876	0.0841119	---	11	2.52886	0.0115689	2.64487	0.00827997	0.00900251	0.992819	1.0082	0	0	1	0	1	0
613	BCR	BCR activator of RhoGEF and GTPase	1	126	0.850538	0.395193	2.39237	0.0168947	0.539495	0.589647	0.906869	12	1.21679	0.22392	0.174517	0.861489	-0.614084	0.539278	0.862808	5	2.11129	0.0349507	2.26077	0.0239538	1.23183	0.218257	0.733724	0	0	1	0	1	0	1	---	8	-0.482036	0.629867	-1.40294	0.160895	-1.88172	0.0601189	0.421872	0	0	1	0	1	0
617	BCS1L	BCS1 homolog, ubiquinol-cytochrome c reductase complex chaperone	0	89	1.4305	0.15283	0.616873	0.537437	-0.709583	0.478102	0.857983	0	0	1	0	1	0	1	---	12	0.690145	0.490235	-0.15527	0.876634	-1.06889	0.285337	0.808984	0	0	1	0	1	0	1	---	3	-0.798861	0.424527	-1.33716	0.181426	-1.33325	0.182705	0.696774	0	0	1	0	1	0
618	BCYRN1	brain cytoplasmic RNA 1	0	88	0.746763	0.455351	0.397794	0.690854	0.390571	0.696185	0.946274	1	1.16636	0.243698	1.7323	0.0834796	1.70071	0.0892592	---	11	0.395038	0.692884	0.210862	0.833031	0.23015	0.818015	1.00884	0	0	1	0	1	0	1	---	10	0.894186	0.371399	0.772944	0.439709	0.761675	0.446406	0.935785	0	0	1	0	1	0
622	BDH1	3-hydroxybutyrate dehydrogenase 1	0	75	3.20567	0.00138255	0.985431	0.324613	1.14746	0.251424	0.687761	4	0.390342	0.696352	0.0430645	0.965657	0.61316	0.539888	0.862481	5	2.31792	0.0206187	0.764432	0.444762	0.978203	0.328173	0.843145	0	0	1	0	1	0	1	---	7	1.348	0.177909	1.19886	0.230821	1.37288	0.170048	0.681777	0	0	1	0	1	0
623	BDKRB1	bradykinin receptor B1	0	60	1.23148	0.218383	1.60915	0.10785	1.21602	0.22422	0.657201	0	0	1	0	1	0	1	---	3	1.7863	0.0742997	1.65055	0.099095	0.930985	0.352051	0.861365	0	0	1	0	1	0	1	---	4	-0.101036	0.919538	0.161947	0.871375	0.0610662	0.951317	1.00898	0	0	1	0	1	0
624	BDKRB2	bradykinin receptor B2	0	61	3.24203	0.00121902	3.39548	0.000707722	2.8345	0.00466764	0.066183	1	-0.323259	0.746555	-0.568186	0.570016	-0.347755	0.728086	---	4	3.92719	9.07715e-05	4.57986	5.14277e-06	3.69133	0.000233224	0.00796578	0	0	1	0	1	0	1	---	4	0.376562	0.706565	0.783431	0.43353	0.686917	0.49227	0.957451	0	0	1	0	1	0
627	BDNF	brain derived neurotrophic factor	0	88	0.393136	0.694288	0.647798	0.517241	0.0912134	0.927338	0.993466	8	-0.210942	0.832968	-0.635978	0.524913	-0.52281	0.601204	0.892068	10	-0.456234	0.648303	0.123556	0.901688	-0.582053	0.560641	0.960542	0	0	1	0	1	0	1	---	12	-0.2302	0.817975	-0.268412	0.788429	-0.858403	0.390843	0.906284	1	0.246126	0.805626	0.33535	0.73742	0.742863
629	CFB	complement factor B	0	117	3.96051	7.9132e-05	3.60703	0.000322577	2.9347	0.0034031	0.0521506	4	0.916593	0.359537	0.96357	0.335458	0.879113	0.379518	0.77899	20	2.27778	0.0229129	2.55449	0.0107581	2.38602	0.0171883	0.196112	0	0	1	0	1	0	1	---	6	0.876435	0.380967	1.38054	0.16768	0.902402	0.367027	0.891519	0	0	1	0	1	0
631	BFSP1	beaded filament structural protein 1	0	86	2.12378	0.0338902	-0.307019	0.758883	-0.107696	0.914255	0.991245	6	-0.343999	0.730906	-0.515481	0.606313	-0.352968	0.724175	0.941516	12	0.0151277	0.987933	-1.91207	0.0561075	-0.973702	0.330403	0.846611	0	0	1	0	1	0	1	---	4	4.75477	2.22404e-06	4.19745	2.90055e-05	4.42398	1.05808e-05	0.000676563	0	0	1	0	1	0
632	BGLAP	bone gamma-carboxyglutamate protein	0	143	-1.92878	0.053991	-1.36862	0.171378	-2.31425	0.0208243	0.185144	0	0	1	0	1	0	1	---	16	-1.96636	0.0494844	-1.82287	0.0685738	-2.20211	0.0278496	0.266664	0	0	1	0	1	0	1	---	15	-0.16098	0.872136	-0.0830343	0.933838	-0.626109	0.531364	0.967329	0	0	1	0	1	0
633	BGN	biglycan	0	46	1.13583	0.256253	-0.825328	0.409351	-1.09301	0.274612	0.713687	2	0.264458	0.791472	-0.864133	0.387689	-0.566138	0.571407	---	4	0.112647	0.910329	-0.662303	0.507905	-0.766413	0.443583	0.914415	1	-0.252805	0.800462	-0.722958	0.469848	-0.960932	0.336782	---	4	0.37158	0.71027	-0.570202	0.568648	-1.48022	0.139081	0.625477	0	0	1	0	1	0
634	CEACAM1	CEA cell adhesion molecule 1	0	116	0.876758	0.380791	1.96682	0.049436	1.41464	0.157438	0.563215	6	0.980585	0.326992	0.698757	0.484841	0.499657	0.617409	0.901094	9	-1.12031	0.262803	0.745174	0.456314	-0.0379165	0.969761	1.01093	0	0	1	0	1	0	1	---	11	0.81039	0.417875	3.12134	0.00184376	2.70105	0.00701055	0.11694	0	0	1	0	1	0
635	BHMT	betaine--homocysteine S-methyltransferase	0	56	-1.12397	0.261246	0.183863	0.854152	0.472114	0.636932	0.925992	4	-0.522437	0.601461	0.229296	0.818678	0.516348	0.605708	0.894986	1	-0.390323	0.696366	0.0597815	0.95234	0.000920645	0.999266	---	0	0	1	0	1	0	1	---	3	-0.804189	0.421445	-0.183853	0.85416	-0.176674	0.859794	1.00674	0	0	1	0	1	0
636	BICD1	BICD cargo adaptor 1	0	87	3.09601	0.00200629	2.36713	0.0180861	2.40259	0.0164325	0.158831	20	1.37276	0.170079	0.438406	0.661172	0.395049	0.692878	0.929628	6	3.43579	0.000610761	2.67325	0.007615	2.98614	0.00288325	0.0586697	0	0	1	0	1	0	1	---	9	2.74219	0.0061926	2.66582	0.00778427	2.48349	0.0131477	0.174704	0	0	1	0	1	0
637	BID	BH3 interacting domain death agonist	0	95	2.58434	0.00987232	1.25416	0.210032	1.2027	0.229331	0.662956	7	0.267598	0.789054	-1.39529	0.163188	-0.372219	0.709796	0.937667	12	1.5978	0.110348	1.61867	0.105785	1.53445	0.125185	0.578	0	0	1	0	1	0	1	---	7	1.17171	0.241542	1.18404	0.236633	-0.0704788	0.943824	1.00915	0	0	1	0	1	0
638	BIK	BCL2 interacting killer	0	90	3.23606	0.00124457	1.73727	0.0825989	1.25924	0.208192	0.637405	2	-0.717753	0.473047	-0.346352	0.729139	-0.574944	0.565438	---	8	1.48355	0.138189	0.29439	0.768511	0.106584	0.915137	1.0116	0	0	1	0	1	0	1	---	5	2.28749	0.0223386	1.96824	0.0492729	1.74952	0.0804605	0.488856	0	0	1	0	1	0
639	PRDM1	PR/SET domain 1	1	73	0.677639	0.498129	1.13075	0.25839	0.669226	0.503482	0.871507	3	-0.140255	0.888481	-0.023215	0.981483	-0.735613	0.462112	0.826526	6	-0.533038	0.594105	0.223065	0.823523	-0.559296	0.576066	0.963085	0	0	1	0	1	0	1	---	6	1.40863	0.159201	1.60225	0.109367	1.32965	0.18389	0.698894	0	0	1	0	1	0
640	BLK	BLK proto-oncogene, Src family tyrosine kinase	0	47	-1.5804	0.114275	-0.705292	0.480767	-1.594	0.111203	0.475026	4	-0.549404	0.582829	0.707547	0.479365	-0.468126	0.639781	0.908549	8	-0.603502	0.546287	-1.44272	0.149363	-2.32069	0.0204728	0.219825	1	-0.178549	0.858321	0.817867	0.413597	0.566211	0.571357	---	7	-1.07406	0.283009	-0.250725	0.80207	-0.88024	0.378908	0.89997	0	0	1	0	1	0
641	BLM	BLM RecQ like helicase	1	100	2.81139	0.00501202	3.03964	0.00242044	1.33051	0.183605	0.604886	6	0.344995	0.730158	0.918891	0.358339	0.299471	0.764633	0.95314	10	-0.610417	0.541699	-1.43813	0.15066	-1.13944	0.254752	0.779557	0	0	1	0	1	0	1	---	13	1.58538	0.11314	1.54059	0.123683	1.00476	0.315215	0.849038	0	0	1	0	1	0
642	BLMH	bleomycin hydrolase	0	143	-0.492739	0.622286	-0.545377	0.585596	-1.65019	0.0991686	0.449371	7	0.143683	0.885775	0.613038	0.539968	0.199499	0.841906	0.971532	18	-0.547622	0.584052	-0.0811086	0.935369	-2.24389	0.0250238	0.248966	0	0	1	0	1	0	1	---	11	1.02006	0.307903	0.329787	0.741619	-1.18948	0.234491	0.76299	0	0	1	0	1	0
643	CXCR5	C-X-C motif chemokine receptor 5	0	94	-2.54324	0.0111061	0.573831	0.566191	0.0192696	0.984629	1.0049	4	-0.718993	0.472283	0.235469	0.813886	0.0341672	0.97275	0.997139	9	-1.24983	0.211601	-0.0155131	0.987625	-0.593784	0.55277	0.957923	0	0	1	0	1	0	1	---	11	-1.2845	0.199212	0.030356	0.975788	-0.206042	0.836793	1.00536	0	0	1	0	1	0
644	BLVRA	biliverdin reductase A	0	66	1.59731	0.110457	0.572651	0.566989	-0.0894057	0.928775	0.993613	2	0.234774	0.814423	-0.670889	0.502422	-1.00078	0.317139	---	3	1.40077	0.161538	1.63038	0.103286	0.565408	0.571903	0.961219	0	0	1	0	1	0	1	---	10	0.0434237	0.965371	-1.13435	0.256877	-1.85413	0.0639693	0.435284	0	0	1	0	1	0
645	BLVRB	biliverdin reductase B	0	128	3.5235	0.000441693	2.73933	0.00624856	0.439472	0.6604	0.933564	2	1.80944	0.070629	1.24561	0.213153	1.12869	0.259258	---	8	1.96984	0.0490837	1.79997	0.0721185	0.409362	0.682348	0.991969	0	0	1	0	1	0	1	---	13	2.91905	0.00357563	3.6936	0.000231152	1.05775	0.290384	0.825015	0	0	1	0	1	0
646	BNC1	basonuclin 1	0	56	0.729519	0.465825	-0.278511	0.780669	-0.274259	0.783933	0.964725	5	-0.273857	0.784241	-0.431453	0.666218	-0.29269	0.76981	0.9541	5	0.092691	0.926164	0.622008	0.534056	0.641482	0.521333	0.949112	1	0.265233	0.790875	-0.196073	0.844586	-0.0693693	0.944707	---	3	-0.421793	0.67325	-2.33283	0.0198231	-2.40276	0.0164248	0.20197	0	0	1	0	1	0
648	BMI1	BMI1 proto-oncogene, polycomb ring finger	0	77	-0.472633	0.63656	-1.02693	0.304661	-1.6871	0.0918467	0.431879	0	0	1	0	1	0	1	---	4	-0.139555	0.889035	-0.24526	0.806297	-0.00660067	0.994735	1.00905	0	0	1	0	1	0	1	---	4	-0.272701	0.78513	-0.720093	0.47161	-0.742757	0.457776	0.941108	0	0	1	0	1	0
649	BMP1	bone morphogenetic protein 1	0	62	2.14422	0.0322132	1.63098	0.103159	1.46785	0.14241	0.53769	4	0.729907	0.465588	0.562347	0.573986	0.0173432	0.986166	0.998641	7	0.887736	0.374858	0.428312	0.668502	0.865243	0.387081	0.883669	0	0	1	0	1	0	1	---	3	0.550585	0.582019	0.974678	0.329918	0.578488	0.563045	0.973916	0	0	1	0	1	0
650	BMP2	bone morphogenetic protein 2	0	78	-1.98584	0.0472757	-0.695517	0.486867	-0.778271	0.436564	0.835635	0	0	1	0	1	0	1	---	12	-1.50667	0.132154	-0.753831	0.4511	-0.773043	0.439651	0.912985	1	-0.549543	0.582734	0.710923	0.477271	0.252161	0.80096	---	6	-0.92138	0.357035	-0.822871	0.410746	-1.63136	0.10308	0.550514	0	0	1	0	1	0
651	BMP3	bone morphogenetic protein 3	0	45	-0.669222	0.503481	0.433571	0.664678	0.74791	0.454663	0.84519	0	0	1	0	1	0	1	---	5	-1.02019	0.307843	-0.215031	0.82978	-0.00843065	0.993275	1.00893	0	0	1	0	1	0	1	---	5	-0.113146	0.909933	0.766087	0.443777	0.998086	0.318442	0.853153	0	0	1	0	1	0
652	BMP4	bone morphogenetic protein 4	0	65	-0.648832	0.516569	-0.949326	0.342648	-1.17966	0.238371	0.673484	1	-1.30563	0.191926	-1.54924	0.121591	-1.62631	0.10415	---	6	-0.749539	0.453677	-0.435934	0.662964	-0.76988	0.441524	0.913198	1	-1.30563	0.191926	-1.54924	0.121591	-1.62631	0.10415	---	6	0.267027	0.789494	-0.443162	0.657729	-0.683638	0.494338	0.958381	0	0	1	0	1	0
653	BMP5	bone morphogenetic protein 5	1	92	0.844522	0.398544	0.646522	0.518066	0.405943	0.684858	0.941357	3	0.993874	0.320482	-0.0673231	0.946336	-0.231703	0.816809	0.966814	7	0.369451	0.711856	0.957871	0.338323	0.908542	0.363777	0.869331	0	0	1	0	1	0	1	---	4	0.196859	0.84397	-0.717884	0.47297	-0.738971	0.460071	0.94252	0	0	1	0	1	0
654	BMP6	bone morphogenetic protein 6	0	78	-1.00615	0.314543	-0.506829	0.612369	-0.990229	0.322264	0.758215	9	-0.083828	0.933207	0.190697	0.848796	-0.420342	0.674312	0.921988	8	-1.35623	0.175277	-1.18844	0.234899	-1.46815	0.14233	0.614485	1	-1.03852	0.299236	-1.066	0.28664	-1.00711	0.314088	---	3	-0.247233	0.80477	-0.652741	0.51405	-1.54112	0.123555	0.594691	0	0	1	0	1	0
655	BMP7	bone morphogenetic protein 7	0	75	1.05538	0.291463	0.02305	0.981614	-1.40141	0.161353	0.569235	4	-0.600827	0.548068	-1.14602	0.252017	-1.94521	0.0519864	0.293726	7	0.688099	0.491522	1.14403	0.252842	-0.118258	0.905883	1.0112	0	0	1	0	1	0	1	---	5	0.572982	0.566763	0.206186	0.836681	0.502485	0.615419	0.983413	0	0	1	0	1	0
656	BMP8B	bone morphogenetic protein 8b	0	112	3.8673	0.000115873	5.82026	7.5511e-09	3.25738	0.00115634	0.0236165	1	-0.0301599	0.975944	-0.133314	0.893967	0.0242041	0.980694	---	15	3.3028	0.000985092	4.52686	6.58846e-06	2.61005	0.00916716	0.13122	1	2.24787	0.0247632	2.71368	0.0067503	2.08132	0.0376191	---	7	0.116169	0.907538	0.0790355	0.937018	-0.538058	0.590638	0.979184	0	0	1	0	1	0
657	BMPR1A	bone morphogenetic protein receptor type 1A	1	68	0.79489	0.426832	-1.37758	0.168593	-0.665427	0.505907	0.871826	6	-0.240698	0.80983	-1.19214	0.233446	-0.458268	0.646844	0.910706	5	0.455316	0.648963	-0.223148	0.823459	-0.17654	0.8599	1.00916	0	0	1	0	1	0	1	---	4	0.850862	0.395014	0.748807	0.454122	1.37975	0.167924	0.678807	0	0	1	0	1	0
658	BMPR1B	bone morphogenetic protein receptor type 1B	0	56	1.00677	0.314246	-1.53523	0.124993	-1.42829	0.153472	0.557011	13	0.0719067	0.942688	-1.41479	0.157391	-0.687691	0.491782	0.840458	5	1.30851	0.190947	-0.501322	0.616237	-1.0945	0.273959	0.80067	1	0.611024	0.541298	-0.12359	0.901661	0.241053	0.809556	---	4	-0.0444405	0.964561	-1.73183	0.0835634	-2.44977	0.0144386	0.185661	0	0	1	0	1	0
659	BMPR2	bone morphogenetic protein receptor type 2	0	81	-0.879619	0.379239	-1.05623	0.291078	-0.125907	0.899827	0.989055	11	-0.840747	0.400655	-1.7458	0.0811041	-0.28745	0.773818	0.955586	9	-1.02652	0.304852	-0.136341	0.891575	0.378902	0.704828	0.994758	0	0	1	0	1	0	1	---	4	1.29464	0.195691	0.984949	0.324849	0.835569	0.403566	0.912227	1	-0.110158	0.912302	0.100622	0.919868	-0.0442355
660	BMX	BMX non-receptor tyrosine kinase	0	47	-0.979971	0.327295	-1.49038	0.13639	-1.13043	0.258522	0.696716	2	-0.0985636	0.921501	0.0496941	0.960375	-0.121424	0.903376	---	5	0.066796	0.946755	-0.938023	0.348423	-0.38503	0.700284	0.993585	0	0	1	0	1	0	1	---	1	-0.375908	0.707051	-0.555084	0.578942	-0.285841	0.77505	---	0	0	1	0	1	0
661	POLR3D	RNA polymerase III subunit D	0	63	1.75751	0.0790819	2.19998	0.0280005	1.22224	0.22186	0.655219	0	0	1	0	1	0	1	---	6	1.04189	0.29767	2.14795	0.0319196	0.537496	0.591026	0.966768	0	0	1	0	1	0	1	---	2	1.79466	0.0729563	0.689692	0.490523	0.600714	0.548146	---	0	0	1	0	1	0
662	BNIP1	BCL2 interacting protein 1	0	62	1.19451	0.23251	1.3144	0.188964	1.0932	0.274527	0.713707	2	1.28879	0.197717	1.39689	0.162706	1.51148	0.130933	---	4	0.48836	0.625383	0.172068	0.863414	-0.0555707	0.955693	1.00991	0	0	1	0	1	0	1	---	1	0.579051	0.562662	0.361236	0.717987	0.319652	0.749289	---	0	0	1	0	1	0
663	BNIP2	BCL2 interacting protein 2	0	82	-1.8821	0.060061	-1.12614	0.260333	-2.02007	0.0436012	0.288363	3	-0.61251	0.540315	0.546181	0.585044	0.874002	0.382294	0.779481	6	0.102072	0.918716	-0.845668	0.397908	-1.39929	0.161988	0.649613	0	0	1	0	1	0	1	---	6	-2.06542	0.0390948	-1.09749	0.272648	-2.52911	0.0115642	0.162677	0	0	1	0	1	0
664	BNIP3	BCL2 interacting protein 3	0	36	-1.54458	0.122709	-2.86918	0.00418819	-1.67751	0.0937063	0.436156	0	0	1	0	1	0	1	---	1	-1.57966	0.114446	-3.79407	0.000155661	-2.39976	0.0165596	---	0	0	1	0	1	0	1	---	3	-0.572792	0.566891	-0.534597	0.593028	0.438629	0.661011	0.990905	0	0	1	0	1	0
665	BNIP3L	BCL2 interacting protein 3 like	0	73	-0.689367	0.490724	0.346019	0.72939	-0.699253	0.484531	0.861305	4	0.17975	0.857378	-0.32461	0.745533	-1.63348	0.102633	0.432985	18	-0.171585	0.863792	0.96083	0.336833	0.223779	0.822968	1.00877	1	0.0457555	0.963513	0.183437	0.854486	-0.215718	0.829245	---	7	-0.216495	0.828638	0.287753	0.773586	-0.740968	0.45886	0.94141	0	0	1	0	1	0
666	BOK	BCL2 family apoptosis regulator BOK	0	65	0.467178	0.640456	-1.43395	0.15185	-1.22289	0.221614	0.654999	1	0.936101	0.349407	1.20052	0.230178	0.804497	0.421271	---	5	1.12201	0.262078	0.416362	0.67722	0.182843	0.854952	1.00912	1	0.170528	0.864623	-1.77157	0.0767228	-1.39676	0.162749	---	2	-0.987465	0.323611	-2.02554	0.0430352	-1.58995	0.112113	---	0	0	1	0	1	0
667	DST	dystonin	0	101	0.0276901	0.977914	-1.44775	0.147951	-1.17522	0.240145	0.67517	41	2.59627	0.00953784	0.860488	0.389694	1.10892	0.267692	0.683837	7	-0.252037	0.801055	-1.13533	0.256465	-0.99548	0.319706	0.836849	1	-0.634007	0.526195	-2.42872	0.0153	-1.73578	0.0828626	---	11	0.488072	0.625587	-0.491388	0.623243	0.223779	0.822968	1.00582	1	1.83273	0.0670873	0.167617	0.866913	0.38522
668	FOXL2	forkhead box L2	1	80	5.3143	1.27268e-07	3.05512	0.00229981	2.8843	0.00399377	0.0589588	0	0	1	0	1	0	1	---	8	5.00289	6.47742e-07	4.03435	5.82512e-05	4.11969	4.05745e-05	0.00178342	1	-0.447692	0.654455	-0.0520885	0.958467	-0.0130727	0.989572	---	2	3.36592	0.000786711	2.23641	0.0255099	2.14233	0.0323704	---	0	0	1	0	1	0
669	BPGM	bisphosphoglycerate mutase	0	80	1.61408	0.10677	1.96103	0.0501085	0.553968	0.579705	0.903566	5	0.667746	0.504423	0.966207	0.334137	0.566008	0.571495	0.877367	7	1.46804	0.142353	1.24203	0.214471	0.876076	0.381166	0.881301	0	0	1	0	1	0	1	---	3	2.29063	0.0221551	2.37162	0.0178692	1.7422	0.0817336	0.492338	0	0	1	0	1	0
670	BPHL	biphenyl hydrolase like	0	79	2.01352	0.0442804	0.993903	0.320473	0.828394	0.407614	0.819368	3	-1.20432	0.2287	-0.473878	0.635674	0.169935	0.86509	0.976173	6	1.77003	0.0769732	1.2023	0.229485	1.14539	0.25228	0.777167	0	0	1	0	1	0	1	---	8	3.93037	8.95948e-05	2.77152	0.00566669	2.31384	0.020847	0.234734	0	0	1	0	1	0
672	BRCA1	BRCA1 DNA repair associated	1	122	3.86809	0.000115505	3.2832	0.00105626	1.28248	0.199925	0.62818	9	1.38094	0.16755	0.764501	0.444721	-0.144301	0.885287	0.981637	14	2.34791	0.0190386	1.79842	0.0723639	0.449429	0.653205	0.986926	0	0	1	0	1	0	1	---	11	3.16595	0.00158419	2.65257	0.00809469	1.41527	0.157251	0.660855	0	0	1	0	1	0
673	BRAF	B-Raf proto-oncogene, serine/threonine kinase	1	76	-0.592762	0.553451	0.691291	0.489518	-0.447213	0.654803	0.931561	17	0.788389	0.430623	1.70388	0.0886652	1.82269	0.0686018	0.343586	9	-1.28747	0.198177	-0.761918	0.44626	-1.24077	0.214938	0.729643	1	0.775793	0.438022	1.16546	0.244066	-0.786884	0.431507	---	7	-1.29478	0.195641	-0.165044	0.868937	-0.76406	0.444984	0.935779	0	0	1	0	1	0
675	BRCA2	BRCA2 DNA repair associated	1	92	0.782082	0.434319	0.362515	0.717032	0.473615	0.635862	0.925726	9	0.313729	0.753781	0.246985	0.804962	0.509641	0.610398	0.898293	7	-0.644054	0.519662	-0.890573	0.373339	-0.575179	0.565279	0.960085	0	0	1	0	1	0	1	---	6	0.859085	0.390463	0.617689	0.536899	0.960545	0.336977	0.867881	0	0	1	0	1	0
676	BRDT	bromodomain testis associated	0	62	1.88177	0.0601054	0.902493	0.366978	0.855403	0.392501	0.809328	3	4.12752	3.91685e-05	3.67682	0.000246706	3.72999	0.000200548	0.0051773	1	-0.152784	0.878594	-0.152212	0.879046	-0.194531	0.845794	---	0	0	1	0	1	0	1	---	5	1.00664	0.314309	0.95605	0.339241	0.905716	0.36527	0.890225	0	0	1	0	1	0
677	ZFP36L1	ZFP36 ring finger protein like 1	0	108	1.28963	0.197425	0.105944	0.915645	-0.030201	0.975912	1.00242	2	1.02372	0.306173	0.0585906	0.953288	0.390486	0.696247	---	8	0.200853	0.840847	-0.0470861	0.962453	-0.45547	0.648854	0.985919	0	0	1	0	1	0	1	---	14	0.935915	0.349503	0.525116	0.599601	0.113874	0.909357	1.00853	1	0.278602	0.780598	-0.0350401	0.972054	-0.0505174
678	ZFP36L2	ZFP36 ring finger protein like 2	0	119	0.245613	0.806023	-0.848911	0.396102	-1.15248	0.249356	0.685698	13	-0.708246	0.478928	-0.974189	0.330161	-1.10142	0.270936	0.686967	22	0.986707	0.323982	0.0334828	0.973295	-0.330629	0.740983	1.00223	2	-0.865711	0.38682	-0.962879	0.335804	-0.531401	0.59524	---	29	-0.027404	0.978142	-1.12994	0.258729	-1.4607	0.144364	0.637019	6	-0.383238	0.70161	-1.79679	0.0726226	-1.44732
680	BRS3	bombesin receptor subtype 3	0	40	0.0102511	0.991823	0.347494	0.728282	0.420397	0.674271	0.937584	0	0	1	0	1	0	1	---	4	-0.264723	0.791268	-0.0147572	0.988228	-0.0962609	0.92333	1.01067	0	0	1	0	1	0	1	---	6	-0.4289	0.668072	-0.0861049	0.931398	-0.0688569	0.945115	1.0092	0	0	1	0	1	0
682	BSG	basigin (Ok blood group)	0	108	0.886095	0.375742	1.01347	0.311042	0.855359	0.392526	0.809306	1	-0.246426	0.805394	-0.854197	0.393168	-0.711477	0.476928	---	7	0.216682	0.828493	0.19205	0.847736	-0.0918972	0.926795	1.01028	1	0.351414	0.725339	-0.0685515	0.945358	-0.251836	0.801211	---	10	0.657044	0.511277	1.53202	0.125783	1.45909	0.144804	0.637761	0	0	1	0	1	0
683	BST1	bone marrow stromal cell antigen 1	0	58	5.0508	5.07178e-07	4.88601	1.16968e-06	5.44023	6.46011e-08	4.44007e-06	2	4.53882	6.21794e-06	4.82637	1.57126e-06	5.14445	3.13749e-07	---	9	3.76916	0.000171653	4.33212	1.60147e-05	5.12445	3.4814e-07	2.33663e-05	0	0	1	0	1	0	1	---	3	3.0853	0.00207941	2.92062	0.00355937	3.3527	0.000825534	0.0254301	0	0	1	0	1	0
684	BST2	bone marrow stromal cell antigen 2	0	145	3.34968	0.000833845	-0.971002	0.331745	-0.878639	0.379775	0.799975	0	0	1	0	1	0	1	---	16	1.56252	0.118425	0.10662	0.915109	0.299786	0.764393	1.0049	0	0	1	0	1	0	1	---	10	2.09329	0.0365298	0.0635017	0.949378	0.0670207	0.946577	1.00939	0	0	1	0	1	0
685	BTC	betacellulin	0	79	2.54782	0.0109619	1.81797	0.0693208	0.759971	0.447423	0.841131	3	-0.026718	0.978689	1.01539	0.310127	1.31574	0.188515	0.587821	8	1.87259	0.0613652	1.75471	0.079567	-0.174819	0.861252	1.00979	0	0	1	0	1	0	1	---	10	3.32408	0.000913523	2.23703	0.0254693	1.46154	0.144133	0.63693	0	0	1	0	1	0
686	BTD	biotinidase	0	66	1.47958	0.139245	1.86659	0.0622057	-1.56837	0.117063	0.48842	4	-0.611862	0.540744	-0.547592	0.584075	-3.2444	0.00120984	0.0221209	3	1.98044	0.0478797	2.7495	0.00605918	-0.529242	0.596737	0.969881	0	0	1	0	1	0	1	---	5	2.78005	0.00551883	3.95658	8.05315e-05	1.00442	0.315382	0.849269	0	0	1	0	1	0
687	KLF9	KLF transcription factor 9	0	64	0.412986	0.67969	1.49862	0.134238	0.674781	0.499946	0.870309	2	1.06617	0.286557	1.30253	0.192989	1.31105	0.190093	---	10	1.89677	0.0580945	2.63984	0.00840304	2.34782	0.0190476	0.21007	0	0	1	0	1	0	1	---	7	0.233706	0.815252	0.465875	0.64139	0.226731	0.820672	1.00587	0	0	1	0	1	0
688	KLF5	KLF transcription factor 5	0	94	6.42551	1.88241e-10	1.12209	0.262051	0.398831	0.69009	0.943351	9	3.32546	0.000909067	0.529682	0.596431	0.703958	0.481598	0.838089	18	4.05283	5.38145e-05	1.18174	0.237547	0.733984	0.463104	0.923586	1	-1.32778	0.1845	-2.02528	0.0430617	-2.14696	0.0319992	---	14	3.67045	0.000252614	1.43714	0.150942	1.21172	0.225862	0.754459	0	0	1	0	1	0
689	BTF3	basic transcription factor 3	0	38	-0.507138	0.61215	-1.2014	0.229835	-0.896896	0.369957	0.792528	2	-0.886268	0.375648	-1.12649	0.260185	-0.293446	0.769232	---	5	-0.424794	0.671062	-0.665645	0.505767	-1.24204	0.214466	0.729095	0	0	1	0	1	0	1	---	7	0.913972	0.360913	0.266001	0.790284	-0.65436	0.513007	0.96316	0	0	1	0	1	0
694	BTG1	BTG anti-proliferation factor 1	1	51	-1.57166	0.116289	0.101236	0.91938	-0.824303	0.409933	0.820152	1	-0.901259	0.367629	0.285681	0.775172	0.403067	0.686972	---	3	-0.108321	0.913759	0.982376	0.326115	-2.6548	0.00804179	0.120155	0	0	1	0	1	0	1	---	4	-0.622855	0.533497	-1.48242	0.138495	-1.4469	0.14819	0.643538	0	0	1	0	1	0
695	BTK	Bruton tyrosine kinase	1	44	-1.5355	0.12492	-0.658223	0.510523	0.299361	0.764717	0.961856	3	0.288702	0.772858	1.74906	0.0805393	2.07232	0.0384514	0.242414	4	-0.827894	0.407893	0.212536	0.831726	0.336738	0.736374	1.00138	0	0	1	0	1	0	1	---	6	-1.03768	0.299626	-1.16926	0.242532	0.000428886	0.999658	1.00783	0	0	1	0	1	0
696	BTN1A1	butyrophilin subfamily 1 member A1	0	98	-0.889396	0.373966	-0.118055	0.906044	-0.226049	0.821202	0.973433	0	0	1	0	1	0	1	---	5	-0.362766	0.716843	0.226459	0.820884	0.29613	0.767182	1.00494	0	0	1	0	1	0	1	---	6	-0.649016	0.516451	-0.148341	0.882099	-0.422598	0.672665	0.991333	0	0	1	0	1	0
699	BUB1	BUB1 mitotic checkpoint serine/threonine kinase	0	40	3.0269	0.00252276	1.37117	0.17058	0.490902	0.623587	0.920345	2	0.232938	0.815848	-1.24316	0.214053	-0.783599	0.433432	---	3	0.35339	0.723857	0.402289	0.687544	-1.81712	0.0694507	0.436742	0	0	1	0	1	0	1	---	1	0.310439	0.756281	-0.71519	0.474632	-0.159877	0.873005	---	0	0	1	0	1	0
701	BUB1B	BUB1 mitotic checkpoint serine/threonine kinase B	1	80	2.75229	0.00600592	2.42272	0.0155534	1.97332	0.0486906	0.304977	6	0.43041	0.666974	0.341839	0.732533	0.487381	0.626079	0.903914	6	1.95961	0.050269	2.48232	0.0131904	2.17169	0.0300767	0.278529	1	-0.85888	0.390576	-0.414501	0.678582	0.0350268	0.972064	---	4	0.835089	0.403832	0.631771	0.527658	0.586595	0.557587	0.973494	0	0	1	0	1	0
705	BYSL	bystin like	0	99	6.79049	1.74353e-11	6.1133	1.32155e-09	1.1453	0.252315	0.688639	5	2.66875	0.00771478	2.95452	0.00319323	-1.0007	0.317177	0.733001	10	5.37065	9.39187e-08	6.42865	1.86055e-10	-0.633109	0.526785	0.95223	0	0	1	0	1	0	1	---	13	4.9367	9.05117e-07	5.18854	2.49044e-07	-0.873048	0.382814	0.900832	0	0	1	0	1	0
706	TSPO	translocator protein	0	90	2.48657	0.0130315	1.29859	0.194337	0.836665	0.40295	0.816931	1	-0.565988	0.571506	-1.06831	0.285596	-0.94868	0.342977	---	9	1.52199	0.12827	1.26426	0.206384	0.705086	0.480895	0.931991	0	0	1	0	1	0	1	---	4	0.240052	0.81033	0.482756	0.629358	0.50318	0.614931	0.983228	0	0	1	0	1	0
708	C1QBP	complement C1q binding protein	0	81	2.55501	0.0107392	1.64759	0.0997011	-0.0279486	0.977708	1.00269	0	0	1	0	1	0	1	---	6	0.582211	0.560532	0.362553	0.717003	-0.320601	0.748569	1.00312	0	0	1	0	1	0	1	---	9	1.62742	0.103906	1.51899	0.129031	0.866424	0.386433	0.903204	0	0	1	0	1	0
710	SERPING1	serpin family G member 1	0	99	2.38317	0.0173169	0.579336	0.562472	0.429327	0.667763	0.935219	1	-0.0231567	0.981529	-0.743334	0.457427	-0.411048	0.681111	---	11	2.65497	0.00803506	0.794937	0.426809	0.875748	0.381344	0.881424	0	0	1	0	1	0	1	---	8	0.000199512	0.999841	-0.543412	0.586948	-0.713855	0.475458	0.948085	0	0	1	0	1	0
712	C1QA	complement C1q A chain	0	82	1.38321	0.166855	-0.202241	0.839763	-0.117006	0.906875	0.98993	0	0	1	0	1	0	1	---	6	-0.308685	0.757614	-1.78147	0.0750905	-1.24681	0.212712	0.727106	0	0	1	0	1	0	1	---	5	1.54564	0.122451	1.87924	0.060457	1.57209	0.116197	0.579638	0	0	1	0	1	0
713	C1QB	complement C1q B chain	0	82	1.44427	0.14892	-0.155202	0.876688	-0.145482	0.884355	0.986983	0	0	1	0	1	0	1	---	6	-0.708501	0.47877	-2.08201	0.0375553	-1.58751	0.112664	0.550611	0	0	1	0	1	0	1	---	6	1.57341	0.115883	1.30765	0.191246	1.15534	0.248185	0.778961	0	0	1	0	1	0
714	C1QC	complement C1q C chain	0	82	1.60242	0.109322	-0.251793	0.801245	-0.20065	0.841007	0.977279	0	0	1	0	1	0	1	---	6	-0.518999	0.603856	-1.98417	0.0474662	-1.48343	0.138225	0.606297	0	0	1	0	1	0	1	---	6	1.59687	0.110555	1.2668	0.205475	1.10605	0.26893	0.80151	0	0	1	0	1	0
715	C1R	complement C1r	0	94	2.01026	0.0446243	-0.0344334	0.972537	0.753823	0.451105	0.843287	1	-0.278187	0.780916	-0.856132	0.392097	0.042598	0.966029	---	8	0.195605	0.844952	-0.256731	0.797431	0.197573	0.843413	1.00959	2	-0.415467	0.677873	-1.3935	0.163731	-0.701675	0.48302	---	9	2.37295	0.0178012	1.08441	0.278402	1.29268	0.196375	0.716904	0	0	1	0	1	0
716	C1S	complement C1s	0	94	2.59344	0.00961634	0.135088	0.892566	1.16523	0.244161	0.680214	7	2.20417	0.0276995	0.747484	0.45492	0.674688	0.500005	0.845712	13	1.2553	0.209613	0.348459	0.727557	1.06217	0.288374	0.811607	0	0	1	0	1	0	1	---	6	0.215558	0.829368	-0.839232	0.401508	-0.34384	0.731028	0.999703	0	0	1	0	1	0
717	C2	complement C2	0	116	4.79369	1.83962e-06	4.40987	1.12802e-05	3.55629	0.00039097	0.0100618	3	0.923443	0.355959	1.09779	0.27252	1.15289	0.249189	0.662697	22	3.25612	0.0011606	3.34054	0.000862125	2.43647	0.0149778	0.180639	0	0	1	0	1	0	1	---	7	2.96403	0.00309551	3.00563	0.00270595	2.20232	0.0278348	0.279155	0	0	1	0	1	0
718	C3	complement C3	0	113	3.15197	0.00166136	1.71517	0.086574	1.86034	0.0630848	0.352011	7	1.3505	0.177107	0.825526	0.409239	1.07577	0.282247	0.69511	8	2.3029	0.0214526	1.41391	0.15765	1.15724	0.247406	0.771029	0	0	1	0	1	0	1	---	16	1.85204	0.0642623	1.11201	0.266358	0.736128	0.461798	0.94322	0	0	1	0	1	0
719	C3AR1	complement C3a receptor 1	0	75	1.9172	0.0554469	0.724044	0.469181	0.556375	0.57806	0.903208	1	0.14903	0.881554	-0.0268416	0.978591	-0.086909	0.930759	---	5	1.05977	0.289461	0.325907	0.744552	0.0927888	0.926087	1.01034	0	0	1	0	1	0	1	---	7	1.44516	0.148671	0.58449	0.559002	0.232316	0.816332	1.00498	0	0	1	0	1	0
721	C4B	complement C4B (Chido blood group)	0	123	0.585553	0.558284	1.20155	0.229777	1.10017	0.271483	0.711028	0	0	1	0	1	0	1	---	15	1.0459	0.295813	1.17128	0.241722	1.07572	0.282273	0.807772	1	0.0219167	0.982518	0.829898	0.406763	0.756923	0.449246	---	5	-0.72834	0.466546	-0.110454	0.912068	-0.102481	0.918392	1.0099	0	0	1	0	1	0
722	C4BPA	complement component 4 binding protein alpha	0	89	0.881561	0.378189	2.02766	0.0428179	2.31888	0.0205708	0.18353	7	1.80058	0.0720168	3.42795	0.000628977	3.58213	0.000354629	0.00808181	15	0.762746	0.445763	0.935653	0.349642	1.24845	0.212115	0.725769	0	0	1	0	1	0	1	---	7	1.27832	0.201381	4.27896	2.02867e-05	4.37043	1.34869e-05	0.000827287	0	0	1	0	1	0
725	C4BPB	complement component 4 binding protein beta	0	90	0.514508	0.60699	1.89951	0.0577388	2.02729	0.0428562	0.286407	1	1.4651	0.143152	3.85167	0.000123578	3.9962	6.8339e-05	---	14	0.821744	0.411384	0.724696	0.468782	0.988163	0.323275	0.839434	0	0	1	0	1	0	1	---	9	0.671567	0.501987	1.47348	0.140887	1.05837	0.290102	0.824769	0	0	1	0	1	0
726	CAPN5	calpain 5	0	94	2.21652	0.0268401	4.12075	4.0384e-05	2.78351	0.00546295	0.0742935	4	0.212673	0.831617	1.07835	0.281098	0.424536	0.671252	0.921243	14	0.838048	0.402169	1.06187	0.28851	1.05979	0.289455	0.813243	0	0	1	0	1	0	1	---	16	2.59498	0.00957349	3.04224	0.00239977	1.57195	0.116229	0.579524	0	0	1	0	1	0
727	C5	complement C5	0	78	-0.0110469	0.991188	-0.974578	0.329968	-1.15454	0.248513	0.684364	8	-0.832898	0.405066	-1.95719	0.0505596	-2.02285	0.043313	0.261802	16	0.50198	0.615773	-1.0384	0.299295	-1.18388	0.236699	0.758456	0	0	1	0	1	0	1	---	6	-0.336573	0.736497	1.15845	0.246912	0.791445	0.428843	0.925446	0	0	1	0	1	0
728	C5AR1	complement C5a receptor 1	0	97	0.129514	0.896973	0.0362331	0.971103	0.393895	0.693729	0.94495	2	1.30128	0.193408	0.898239	0.36924	0.503523	0.61469	---	15	0.346904	0.728724	0.61021	0.54184	1.07032	0.284692	0.808455	1	-0.352073	0.724845	-0.514374	0.607086	-0.526578	0.598585	---	7	-0.660437	0.509099	-0.473075	0.636247	-0.683566	0.494383	0.95838	0	0	1	0	1	0
729	C6	complement C6	0	80	1.79427	0.0730184	1.46427	0.143383	1.89613	0.0581855	0.33662	12	1.10666	0.268659	0.0499769	0.960149	0.365597	0.714731	0.938978	10	2.00425	0.0452651	0.584976	0.558675	0.881212	0.378382	0.880351	1	4.62861	4.07609e-06	4.00952	6.46345e-05	3.91572	9.52773e-05	---	9	-0.171775	0.863643	-1.8421	0.0657097	-1.59498	0.110984	0.566764	0	0	1	0	1	0
730	C7	complement C7	0	76	-0.478053	0.632699	-1.97794	0.0481661	-2.39589	0.0167343	0.160197	7	0.666004	0.505535	0.191502	0.848165	-0.0748474	0.940349	0.99222	6	0.475028	0.634853	-0.997334	0.318806	-1.35689	0.175074	0.670912	0	0	1	0	1	0	1	---	6	2.84577	0.00450483	2.75626	0.00593609	2.74852	0.00607738	0.106777	0	0	1	0	1	0
731	C8A	complement C8 alpha chain	0	64	2.0149	0.0441351	0.644837	0.519157	0.539404	0.58971	0.906844	4	-0.634097	0.526137	0.0055606	0.995564	0.0368483	0.970612	0.996557	4	2.75136	0.00602292	0.406453	0.684483	0.466574	0.64089	0.984216	0	0	1	0	1	0	1	---	2	1.725	0.0847815	0.18816	0.850783	0.278508	0.780671	---	0	0	1	0	1	0
732	C8B	complement C8 beta chain	0	65	2.13984	0.0325662	1.29966	0.193971	1.17808	0.239002	0.674103	1	2.74366	0.00616512	0.428292	0.668516	0.461621	0.644438	---	6	0.434818	0.663772	0.152519	0.878804	0.0502166	0.959958	1.01073	0	0	1	0	1	0	1	---	6	2.50699	0.012306	1.22718	0.219996	1.14178	0.253776	0.785985	0	0	1	0	1	0
733	C8G	complement C8 gamma chain	0	100	3.03627	0.0024462	2.63702	0.00847292	2.34814	0.0190311	0.174541	1	-0.38635	0.699305	-0.519787	0.603309	-0.482004	0.629892	---	16	2.08724	0.0370746	1.45446	0.146082	1.39791	0.162402	0.650163	0	0	1	0	1	0	1	---	16	3.07158	0.0021766	2.94386	0.00330449	2.57996	0.0100008	0.149135	0	0	1	0	1	0
734	OSGIN2	oxidative stress induced growth inhibitor family member 2	0	126	2.15658	0.0312337	3.10568	0.00194337	2.73409	0.00634847	0.0828042	6	1.47337	0.140909	2.18476	0.0291016	2.6244	0.0087918	0.0941019	21	1.87051	0.061653	2.08962	0.0368641	1.67309	0.0945736	0.505429	0	0	1	0	1	0	1	---	12	1.08281	0.279108	2.30239	0.0214855	1.84834	0.0648022	0.438829	0	0	1	0	1	0
735	C9	complement C9	0	74	-0.27863	0.780576	0.590566	0.554923	0.567028	0.570803	0.899708	4	0.808563	0.418925	0.0900086	0.928296	0.172016	0.863454	0.975367	5	1.44766	0.14797	1.5363	0.12473	1.49304	0.135692	0.600923	0	0	1	0	1	0	1	---	6	-0.779152	0.436042	0.0228816	0.981749	-0.066682	0.946846	1.00932	0	0	1	0	1	0
738	VPS51	VPS51 subunit of GARP complex	0	153	-2.96092	0.00312668	-1.49576	0.134981	-3.08572	0.00207766	0.036325	2	-0.29775	0.765945	0.386814	0.698963	-1.88743	0.0593468	---	12	-1.17206	0.241401	-0.555454	0.578688	-2.70286	0.00697278	0.109605	1	-0.155666	0.876322	-0.350927	0.725705	-0.0611756	0.95123	---	10	-1.31189	0.189806	-2.11812	0.0343725	-2.85607	0.00436406	0.0847937	0	0	1	0	1	0
740	MRPL49	mitochondrial ribosomal protein L49	0	155	2.21999	0.0266034	1.51609	0.129762	-0.0264174	0.978929	1.00305	1	-0.059135	0.952854	-0.245108	0.806415	0.711493	0.476919	---	12	2.76756	0.00573348	2.97814	0.0029589	-0.453408	0.650338	0.986118	0	0	1	0	1	0	1	---	9	0.93617	0.349372	1.42198	0.155296	1.37707	0.16875	0.680188	1	-0.059135	0.952854	-0.245108	0.806415	0.711493
741	ZNHIT2	zinc finger HIT-type containing 2	0	155	4.01132	6.40638e-05	0.387773	0.698254	-0.83243	0.405334	0.818081	0	0	1	0	1	0	1	---	9	2.59053	0.00969746	1.08096	0.279936	0.821812	0.411349	0.898517	0	0	1	0	1	0	1	---	12	1.11162	0.26652	0.292005	0.770334	-2.24911	0.0246887	0.259959	0	0	1	0	1	0
744	MPPED2	metallophosphoesterase domain containing 2	0	86	1.55888	0.119286	1.51253	0.130664	1.43014	0.152941	0.555877	11	1.3552	0.175604	1.38931	0.164997	1.54944	0.121543	0.473544	11	0.615255	0.538501	1.4875	0.137149	1.60379	0.109026	0.54185	0	0	1	0	1	0	1	---	6	-0.593872	0.552708	-0.801178	0.423189	-0.846008	0.397719	0.908156	0	0	1	0	1	0
745	MYRF	myelin regulatory factor	0	108	0.956461	0.339029	1.03837	0.299311	0.405342	0.6853	0.941625	3	-0.0522722	0.95832	1.11047	0.26702	1.00532	0.314947	0.729439	8	1.3899	0.164814	0.866723	0.386269	-0.160636	0.872408	1.01071	0	0	1	0	1	0	1	---	13	-0.454978	0.649206	1.2284	0.219541	0.867097	0.386065	0.902843	1	-0.739083	0.459999	0.179379	0.857671	0.0180577
746	TMEM258	transmembrane protein 258	0	109	3.2941	0.00101582	2.89949	0.00380651	0.567568	0.570436	0.899624	2	0.747276	0.455041	1.25913	0.208231	0.431275	0.666347	---	14	3.42271	0.000640617	3.39621	0.000705846	2.03838	0.0417337	0.336897	2	0.147303	0.882917	0.556106	0.578243	-0.771769	0.440405	---	6	3.44839	0.000583225	3.38869	0.000725299	0.0514984	0.958937	1.01016	0	0	1	0	1	0
747	DAGLA	diacylglycerol lipase alpha	0	103	2.2626	0.0238362	2.31613	0.0207208	0.0384921	0.969302	1.00069	4	1.50805	0.1318	1.48656	0.137397	-0.708216	0.47895	0.837306	11	1.34896	0.1776	1.37799	0.168466	-0.712101	0.476543	0.929691	1	-0.577026	0.564029	-0.943358	0.345689	-1.1077	0.268215	---	11	1.99019	0.0467941	3.05398	0.00230853	2.2144	0.0269907	0.27434	0	0	1	0	1	0
750	GAS8-AS1	GAS8 antisense RNA 1	0	93	-0.208766	0.834666	-0.00604036	0.995182	0.0771523	0.938515	0.995866	0	0	1	0	1	0	1	---	3	0.725052	0.46856	0.787108	0.431376	0.763676	0.445212	0.915007	0	0	1	0	1	0	1	---	10	-0.38042	0.7037	-0.553456	0.580055	-0.619467	0.535728	0.969335	0	0	1	0	1	0
752	FMNL1	formin like 1	0	87	-0.469524	0.638779	0.734796	0.462609	1.34897	0.177605	0.59598	2	-0.568869	0.56955	-0.532153	0.594719	-0.376681	0.706478	---	10	0.253082	0.800248	1.53333	0.125462	1.16975	0.242335	0.765266	0	0	1	0	1	0	1	---	8	0.751173	0.452694	1.26895	0.204708	0.935392	0.349777	0.878647	0	0	1	0	1	0
753	LDLRAD4	low density lipoprotein receptor class A domain containing 4	0	81	-0.127242	0.89877	-0.945187	0.344756	-0.930835	0.352128	0.779805	26	1.261	0.207551	0.137705	0.890497	0.300575	0.763791	0.952963	9	-2.39949	0.0165678	-1.32139	0.186626	-1.41121	0.158445	0.642348	1	-0.549484	0.582774	-0.1202	0.904345	-0.279406	0.779982	---	6	-0.568671	0.569685	-0.597407	0.55035	-0.43895	0.660778	0.991332	0	0	1	0	1	0
754	PTTG1IP	PTTG1 interacting protein	0	65	2.1452	0.0321343	1.03537	0.300705	-0.643482	0.520036	0.879925	0	0	1	0	1	0	1	---	6	1.32207	0.186393	1.09434	0.274028	-1.0077	0.313804	0.831592	0	0	1	0	1	0	1	---	4	-0.0500441	0.960095	-1.76763	0.0773789	-3.54102	0.000414055	0.0143229	0	0	1	0	1	0
755	CFAP410	cilia and flagella associated protein 410	0	76	-0.265463	0.790698	1.60942	0.107791	0.587934	0.556689	0.893161	2	-1.33371	0.182547	-1.08121	0.279822	-1.1632	0.244984	---	13	0.260932	0.794189	1.57526	0.115464	1.41569	0.157129	0.640821	0	0	1	0	1	0	1	---	7	1.08005	0.280334	2.14141	0.0324439	0.584013	0.559322	0.973302	0	0	1	0	1	0
757	TMEM50B	transmembrane protein 50B	0	95	-1.04866	0.294542	-0.454563	0.649507	-1.0073	0.313998	0.750847	6	-1.24224	0.214388	-1.0568	0.290816	-1.10718	0.268442	0.684654	12	-0.381772	0.702697	0.0745298	0.940601	-0.150929	0.880057	1.01209	0	0	1	0	1	0	1	---	6	-0.975778	0.329368	-1.22772	0.219794	-0.784354	0.432989	0.926905	0	0	1	0	1	0
758	MPPED1	metallophosphoesterase domain containing 1	0	87	-1.00011	0.317457	-0.468695	0.639373	-0.322391	0.747213	0.957681	3	-0.541093	0.588543	-0.373804	0.708617	-0.135274	0.892418	0.982	6	-0.553374	0.580109	0.120939	0.903759	0.363328	0.716425	0.996949	0	0	1	0	1	0	1	---	5	-0.589619	0.555556	-0.2848	0.775847	-0.268452	0.788398	1.00477	0	0	1	0	1	0
759	CA1	carbonic anhydrase 1	0	71	-0.165793	0.868348	0.834357	0.404247	0.85104	0.394919	0.810601	5	0.343897	0.730983	0.707924	0.479131	0.626919	0.530833	0.859839	8	-0.535972	0.592076	-0.0964563	0.923174	-0.0746992	0.940467	1.00926	0	0	1	0	1	0	1	---	9	-0.500529	0.616793	0.115715	0.907898	0.132196	0.894852	1.00953	0	0	1	0	1	0
760	CA2	carbonic anhydrase 2	0	73	-1.2926	0.196395	1.27856	0.201303	1.35569	0.175456	0.592928	2	-0.581043	0.561319	0.552334	0.580824	0.579063	0.562657	---	8	-0.579125	0.562612	0.936337	0.34929	1.05177	0.293119	0.816484	0	0	1	0	1	0	1	---	3	0.619552	0.535669	2.42057	0.0156455	2.29339	0.0219998	0.242412	0	0	1	0	1	0
761	CA3	carbonic anhydrase 3	0	71	1.25084	0.211233	1.81525	0.0697369	1.95209	0.0511622	0.314452	6	0.77625	0.437752	0.772581	0.439924	0.820584	0.412048	0.799424	10	0.762318	0.446018	1.59916	0.11005	1.69301	0.0907168	0.495847	0	0	1	0	1	0	1	---	4	2.79207	0.0053192	2.5958	0.0095534	2.48164	0.0132156	0.174945	0	0	1	0	1	0
762	CA4	carbonic anhydrase 4	0	147	-1.50127	0.133544	1.23184	0.218252	1.2123	0.22564	0.658672	5	-0.369134	0.712092	0.11315	0.909931	0.082439	0.934312	0.992224	17	1.33633	0.181693	2.99403	0.00281015	3.16895	0.00156905	0.0372311	1	1.25084	0.211233	2.09366	0.0365014	2.0743	0.0382671	---	17	-0.93301	0.351	-0.0829043	0.933942	-0.124888	0.900634	1.00824	0	0	1	0	1	0
763	CA5A	carbonic anhydrase 5A	0	66	1.00135	0.316854	1.85498	0.0638469	1.67463	0.0942705	0.437983	3	-0.536895	0.591438	-0.315662	0.752314	-0.279092	0.780223	0.957537	1	-0.247279	0.804734	-0.53366	0.593677	-0.246702	0.805181	---	0	0	1	0	1	0	1	---	9	1.96657	0.0494599	1.71669	0.0862972	1.6407	0.101126	0.546862	0	0	1	0	1	0
765	CA6	carbonic anhydrase 6	0	96	0.53876	0.590151	-0.357283	0.720943	-0.635402	0.525289	0.881729	1	-0.116118	0.907578	-0.405091	0.685483	-0.496132	0.619893	---	5	-0.391233	0.695694	-0.70231	0.482623	-0.763392	0.445381	0.914999	1	-0.116118	0.907578	-0.405091	0.685483	-0.496132	0.619893	---	7	-0.264515	0.791428	-0.784832	0.432709	-1.1332	0.257358	0.790006	0	0	1	0	1	0
766	CA7	carbonic anhydrase 7	0	85	0.444963	0.656426	0.830142	0.406626	0.809001	0.418677	0.826339	0	0	1	0	1	0	1	---	7	1.74263	0.0816518	1.75826	0.0789608	1.77413	0.0762989	0.455424	1	2.39432	0.0168019	1.8479	0.0648647	1.8582	0.0633888	---	12	-0.634122	0.526121	-0.772036	0.440247	-0.925882	0.354696	0.882183	0	0	1	0	1	0
767	CA8	carbonic anhydrase 8	0	77	3.3036	0.000982298	2.17124	0.0301102	1.51584	0.129825	0.513574	4	1.74816	0.0806895	1.03224	0.302168	0.687713	0.491768	0.840585	5	1.27772	0.201593	1.40019	0.161717	1.0419	0.297671	0.820087	0	0	1	0	1	0	1	---	8	1.89879	0.0578283	1.59266	0.111503	1.27267	0.203386	0.726536	0	0	1	0	1	0
768	CA9	carbonic anhydrase 9	0	112	1.02508	0.305529	1.40235	0.161073	0.437554	0.661789	0.933745	3	0.268886	0.788063	0.306996	0.7589	-0.571389	0.567844	0.876139	9	1.56261	0.118404	1.52819	0.126731	0.779078	0.436089	0.911859	1	-0.685904	0.492905	-1.17812	0.238985	-1.2761	0.202171	---	13	0.827522	0.408104	1.45039	0.147213	0.925132	0.355085	0.882424	0	0	1	0	1	0
770	CA11	carbonic anhydrase 11	0	120	-0.155388	0.876541	0.937986	0.348442	0.80118	0.423188	0.828476	1	-1.21246	0.22557	-0.628855	0.529565	-0.59135	0.554399	---	10	-1.16604	0.243828	0.595502	0.551622	0.514285	0.607148	0.975109	0	0	1	0	1	0	1	---	17	0.660533	0.509037	0.46004	0.645572	0.460837	0.645	0.989181	0	0	1	0	1	0
771	CA12	carbonic anhydrase 12	0	85	0.444475	0.656778	-0.142705	0.886547	-0.437638	0.661728	0.933831	7	0.998059	0.318449	-0.438918	0.660801	-0.561758	0.574387	0.878409	9	0.352399	0.7246	0.335146	0.737574	0.249203	0.803247	1.00767	0	0	1	0	1	0	1	---	9	-0.677923	0.49795	-1.85589	0.0637171	-2.0849	0.0372917	0.328831	0	0	1	0	1	0
774	CACNA1B	calcium voltage-gated channel subunit alpha1 B	0	72	1.0556	0.29136	-0.849577	0.395731	-0.612516	0.540314	0.886911	6	-0.196173	0.844507	-1.68939	0.0914077	-1.49561	0.135021	0.496989	6	0.288341	0.773135	-0.571642	0.567672	-0.411555	0.68074	0.991676	0	0	1	0	1	0	1	---	3	-0.205253	0.837409	-0.852273	0.394234	-0.786641	0.431649	0.926575	0	0	1	0	1	0
775	CACNA1C	calcium voltage-gated channel subunit alpha1 C	0	99	2.54164	0.0111567	0.380081	0.703953	0.163939	0.869807	0.982836	38	4.49591	7.58865e-06	2.85179	0.00442261	2.52884	0.011573	0.114006	11	2.06063	0.0395509	0.672875	0.501158	0.781903	0.434428	0.91163	0	0	1	0	1	0	1	---	7	0.514325	0.607118	0.552414	0.580769	0.615206	0.538537	0.969182	0	0	1	0	1	0
776	CACNA1D	calcium voltage-gated channel subunit alpha1 D	1	96	0.758753	0.448148	1.22451	0.221002	0.811854	0.417038	0.824949	13	-0.444976	0.656416	-0.0522247	0.958358	-0.196462	0.844282	0.972507	7	1.51166	0.130879	1.73483	0.0830297	1.63448	0.102423	0.526229	0	0	1	0	1	0	1	---	7	-1.27528	0.202455	-1.29694	0.194902	-1.28421	0.19932	0.721168	0	0	1	0	1	0
777	CACNA1E	calcium voltage-gated channel subunit alpha1 E	0	77	-0.818143	0.413436	-0.400989	0.6885	-0.326378	0.744196	0.956484	14	-1.16889	0.242679	-0.524173	0.600256	-0.233445	0.815456	0.966895	6	-0.299271	0.764784	-0.312714	0.754553	-0.449554	0.653114	0.98686	0	0	1	0	1	0	1	---	3	-0.196612	0.844164	0.0187656	0.985031	-0.19861	0.842602	1.00553	0	0	1	0	1	0
778	CACNA1F	calcium voltage-gated channel subunit alpha1 F	0	56	-0.560144	0.575484	-0.0955863	0.923865	-0.479151	0.631919	0.924206	0	0	1	0	1	0	1	---	3	-0.415316	0.677984	-0.217393	0.827939	-0.349581	0.726715	0.998519	1	-0.538434	0.590376	-0.556705	0.577834	-0.496749	0.619458	---	4	-0.432772	0.665257	-0.370973	0.710724	-0.495234	0.620526	0.985232	0	0	1	0	1	0
779	CACNA1S	calcium voltage-gated channel subunit alpha1 S	0	92	-0.691101	0.489634	-0.67827	0.497733	-0.75062	0.45303	0.843862	2	0.3741	0.708395	0.38239	0.702241	0.335492	0.737313	---	6	-0.254472	0.799174	-0.0793965	0.936731	-0.0699663	0.944232	1.00915	0	0	1	0	1	0	1	---	5	-0.236119	0.81338	-0.0819548	0.934696	-0.077701	0.938079	1.0093	0	0	1	0	1	0
781	CACNA2D1	calcium voltage-gated channel auxiliary subunit alpha2delta 1	0	71	-0.484442	0.628159	-0.760367	0.447186	-1.33799	0.181156	0.601564	24	-1.57321	0.115931	-1.01508	0.310273	-1.59402	0.111199	0.451719	5	-0.608526	0.542952	-0.97512	0.329699	-1.06404	0.287526	0.81084	0	0	1	0	1	0	1	---	8	-0.200894	0.840815	-0.101469	0.919195	-0.685009	0.493472	0.9582	0	0	1	0	1	0
782	CACNB1	calcium voltage-gated channel auxiliary subunit beta 1	0	145	5.62659	2.27954e-08	5.59191	2.78464e-08	0.949198	0.342714	0.77442	6	1.6767	0.0938583	1.85079	0.064448	-0.353742	0.723595	0.941533	19	4.17691	3.16598e-05	4.00864	6.48739e-05	0.567204	0.570683	0.961461	0	0	1	0	1	0	1	---	20	5.84368	6.55005e-09	6.65126	4.4228e-11	1.72174	0.0853771	0.502943	0	0	1	0	1	0
783	CACNB2	calcium voltage-gated channel auxiliary subunit beta 2	0	44	-1.09214	0.274988	1.26712	0.20536	0.909305	0.363374	0.788059	19	-0.55892	0.576319	1.55062	0.121258	1.19622	0.231851	0.640734	5	-0.640915	0.521699	0.803613	0.421781	0.766496	0.443534	0.914491	0	0	1	0	1	0	1	---	7	0.184245	0.853852	1.58663	0.112863	0.878908	0.379629	0.900062	0	0	1	0	1	0
784	CACNB3	calcium voltage-gated channel auxiliary subunit beta 3	0	101	3.11327	0.00189343	0.419453	0.674961	-1.21308	0.22534	0.658464	0	0	1	0	1	0	1	---	11	1.4428	0.149334	0.91122	0.362364	-0.19557	0.844981	1.00975	1	1.30128	0.19341	0.438297	0.661251	-0.673986	0.500452	---	9	1.14952	0.250566	-0.512358	0.608496	-0.760478	0.44712	0.936074	0	0	1	0	1	0
785	CACNB4	calcium voltage-gated channel auxiliary subunit beta 4	0	78	0.124055	0.901292	-0.0344536	0.972521	-0.08635	0.931203	0.99408	13	1.47948	0.139272	1.4485	0.147741	1.45766	0.145199	0.517072	5	0.372804	0.709359	0.664352	0.506594	0.554597	0.579275	0.964181	0	0	1	0	1	0	1	---	12	-0.401574	0.688068	-0.454365	0.649649	-0.581816	0.560801	0.973547	1	-0.514942	0.606687	-0.214391	0.830279	-0.179708
786	CACNG1	calcium voltage-gated channel auxiliary subunit gamma 1	0	94	3.68296	0.000240659	3.08205	0.00210316	2.14359	0.0322689	0.243272	2	-0.169709	0.865267	0.368575	0.71251	0.197079	0.843799	---	11	3.22205	0.00130651	2.74741	0.00609772	2.10851	0.0351967	0.306226	0	0	1	0	1	0	1	---	6	2.04964	0.0406136	1.89977	0.0577047	1.31188	0.189816	0.707152	0	0	1	0	1	0
788	SLC25A20	solute carrier family 25 member 20	0	114	0.819286	0.412784	1.19204	0.233485	1.24313	0.214064	0.645313	1	-1.33055	0.183585	-1.47312	0.140983	-1.28205	0.200078	---	7	1.03831	0.299332	1.55608	0.119956	1.63886	0.101507	0.52407	0	0	1	0	1	0	1	---	8	-0.122586	0.902455	-0.298993	0.764998	0.466893	0.640662	0.987049	0	0	1	0	1	0
790	CAD	carbamoyl-phosphate synthetase 2, aspartate transcarbamylase, and dihydroorotase	0	81	3.35767	0.000810333	2.99759	0.00277778	1.1002	0.27147	0.711238	4	-0.288903	0.772705	-0.177707	0.858983	0.183818	0.854188	0.975775	6	3.2775	0.00107691	3.09073	0.00204312	2.06186	0.0394388	0.326474	0	0	1	0	1	0	1	---	10	0.849969	0.395509	0.479339	0.631786	-0.266009	0.790278	1.00468	1	-0.0379355	0.969745	-0.656166	0.511845	-0.159703
793	CALB1	calbindin 1	0	121	-1.40472	0.160361	-1.55946	0.119154	-1.73779	0.0825072	0.408109	1	-0.357651	0.720667	-0.124677	0.900801	-0.00131291	0.998953	---	10	-0.991742	0.321521	-0.724034	0.469187	-0.811035	0.417508	0.902552	0	0	1	0	1	0	1	---	13	-0.786102	0.431961	-0.667245	0.504745	-0.765608	0.444062	0.934958	0	0	1	0	1	0
794	CALB2	calbindin 2	0	84	3.09624	0.00200475	0.603496	0.546294	0.260877	0.794233	0.966928	1	0.356904	0.721225	-0.248723	0.803618	-0.163498	0.870154	---	4	2.3104	0.0210327	2.24733	0.024802	2.25927	0.0240477	0.243029	0	0	1	0	1	0	1	---	7	0.349697	0.726627	-1.46063	0.144382	-1.64307	0.100633	0.545457	0	0	1	0	1	0
795	S100G	S100 calcium binding protein G	0	48	0.356073	0.721848	-0.465487	0.641668	-0.615092	0.538612	0.886018	0	0	1	0	1	0	1	---	3	-0.0754826	0.939843	-0.899748	0.368437	-0.925094	0.355105	0.86394	0	0	1	0	1	0	1	---	4	0.251831	0.801214	0.189325	0.849871	0.0931231	0.925822	1.00897	0	0	1	0	1	0
796	CALCA	calcitonin related polypeptide alpha	0	59	1.25269	0.21056	1.69779	0.0898086	1.76937	0.0770897	0.395016	2	-0.364339	0.715668	-0.154906	0.876922	-0.169249	0.865629	---	3	-0.105619	0.915902	0.116614	0.907186	0.115208	0.9083	1.0116	0	0	1	0	1	0	1	---	6	-0.00116567	0.99907	-0.0510206	0.959318	-0.0375008	0.970092	1.00971	0	0	1	0	1	0
797	CALCB	calcitonin related polypeptide beta	0	61	0.176077	0.860263	-0.402409	0.687455	-0.448924	0.653569	0.931016	8	0.24549	0.806118	0.461324	0.64465	0.443499	0.657486	0.913803	8	-0.706049	0.480293	-1.26015	0.207864	-1.19804	0.231141	0.752738	0	0	1	0	1	0	1	---	2	-0.420056	0.674518	-0.149294	0.881347	-0.175748	0.860522	---	0	0	1	0	1	0
799	CALCR	calcitonin receptor	0	72	0.108719	0.913443	1.01982	0.308019	0.794752	0.426917	0.830183	8	-0.405774	0.68498	0.318071	0.750487	0.0620465	0.950536	0.993396	5	0.462066	0.644117	-0.288518	0.773	-0.152459	0.878851	1.01174	0	0	1	0	1	0	1	---	3	1.38085	0.167579	2.00811	0.0448575	1.83898	0.0661684	0.442823	0	0	1	0	1	0
800	CALD1	caldesmon 1	0	80	1.44117	0.149795	0.346616	0.728942	0.395561	0.6925	0.944397	10	0.555432	0.578701	0.506771	0.61241	0.754476	0.450713	0.819996	7	0.86846	0.385314	0.928771	0.353197	0.782365	0.434157	0.911785	0	0	1	0	1	0	1	---	8	0.500043	0.617135	-0.0570732	0.954497	-0.125492	0.900156	1.00824	0	0	1	0	1	0
810	CALML3	calmodulin like 3	0	95	2.81562	0.00494688	2.1829	0.0292382	1.45693	0.1454	0.543439	0	0	1	0	1	0	1	---	8	3.18038	0.00150799	2.3597	0.0184505	1.68791	0.0916923	0.496939	0	0	1	0	1	0	1	---	6	2.24915	0.0246813	3.45783	0.000563819	3.39177	0.000717322	0.0225241	0	0	1	0	1	0
811	CALR	calreticulin	1	154	5.555	3.40741e-08	4.56605	5.48705e-06	3.59961	0.000331852	0.00877649	2	1.87791	0.0606327	2.06129	0.0394929	1.43904	0.150403	---	22	2.93062	0.00344608	3.60874	0.000320487	2.98169	0.00292522	0.0593521	0	0	1	0	1	0	1	---	25	3.48642	0.000506979	2.247	0.0248231	1.74173	0.0818148	0.492405	0	0	1	0	1	0
813	CALU	calumenin	0	94	4.82519	1.57602e-06	4.12745	3.92419e-05	1.42333	0.154903	0.559552	6	1.37146	0.170486	1.16544	0.244076	0.616521	0.537669	0.862262	6	2.74547	0.00613147	2.64538	0.00826765	-1.29505	0.195556	0.699803	2	2.95102	0.00322794	2.40899	0.0161482	1.00655	0.314355	---	9	2.67154	0.00765117	2.22147	0.026507	1.39385	0.163624	0.671326	0	0	1	0	1	0
814	CAMK4	calcium/calmodulin dependent protein kinase IV	0	52	-1.24058	0.215	-0.400075	0.689173	-0.779592	0.435787	0.834913	9	-0.728412	0.466502	0.0672126	0.946424	-0.302838	0.762067	0.951809	4	0.125345	0.900271	0.134597	0.892953	-0.198781	0.842468	1.00972	0	0	1	0	1	0	1	---	2	-0.0323908	0.974166	0.28725	0.773971	0.102266	0.918563	---	0	0	1	0	1	0
815	CAMK2A	calcium/calmodulin dependent protein kinase II alpha	0	75	0.650741	0.515337	2.3369	0.0196097	2.33767	0.0195702	0.178133	8	2.02002	0.0435998	3.58727	0.000347745	3.6306	0.000294831	0.00698647	7	-0.178119	0.858659	0.42622	0.670025	0.36955	0.711784	0.9958	1	0.990189	0.322279	1.66503	0.0961704	1.67675	0.0938545	---	5	-0.570708	0.568303	-0.317721	0.750753	-0.294993	0.768051	1.00301	0	0	1	0	1	0
816	CAMK2B	calcium/calmodulin dependent protein kinase II beta	0	68	-0.512224	0.608587	-0.0746085	0.940539	-0.168376	0.866317	0.981743	8	-0.0286314	0.977163	-0.264903	0.79113	-0.187251	0.851496	0.974337	6	-0.850584	0.395168	-0.518471	0.604227	-0.617167	0.537243	0.955932	1	-0.639771	0.522442	-0.429819	0.667405	-0.515248	0.606476	---	7	0.258138	0.796344	-0.381711	0.702744	-0.577558	0.563672	0.973725	0	0	1	0	1	0
817	CAMK2D	calcium/calmodulin dependent protein kinase II delta	0	49	-2.08341	0.0374225	-0.815691	0.41484	-0.478469	0.632404	0.924327	16	-0.515508	0.606292	0.31531	0.752581	0.802306	0.422537	0.805984	3	-1.27757	0.201645	-0.979263	0.32765	-0.678047	0.497874	0.94235	0	0	1	0	1	0	1	---	7	0.28017	0.779394	0.618556	0.536327	0.325986	0.744493	1.00061	0	0	1	0	1	0
818	CAMK2G	calcium/calmodulin dependent protein kinase II gamma	0	85	1.41237	0.158098	2.11584	0.0345657	1.46502	0.143182	0.539451	3	-0.640939	0.521683	-0.287872	0.773495	-0.126266	0.899543	0.984609	5	0.772775	0.439806	1.18735	0.235326	0.811475	0.417256	0.902468	0	0	1	0	1	0	1	---	7	2.11517	0.0346186	3.08053	0.00211378	3.05209	0.00232314	0.0538687	0	0	1	0	1	0
819	CAMLG	calcium modulating ligand	0	70	0.201715	0.840174	-0.708599	0.478713	-1.23434	0.217323	0.647736	3	0.172163	0.863338	0.216957	0.828279	1.44769	0.147969	0.522639	2	-0.177095	0.859463	-0.680118	0.496562	-0.585887	0.558063	---	0	0	1	0	1	0	1	---	9	0.389852	0.696714	-0.475554	0.634479	-1.49367	0.135528	0.618599	0	0	1	0	1	0
820	CAMP	cathelicidin antimicrobial peptide	0	110	0.0178889	0.98573	0.375193	0.707584	0.354745	0.722844	0.952779	1	-0.467402	0.640296	-0.615264	0.538498	-0.620289	0.535187	---	11	1.03278	0.301913	1.63001	0.103364	1.63325	0.102681	0.526914	0	0	1	0	1	0	1	---	9	1.99784	0.0459566	2.91234	0.00365434	2.90382	0.00375474	0.0765495	0	0	1	0	1	0
821	CANX	calnexin	0	66	1.81929	0.0691134	1.29107	0.196931	-0.549564	0.582722	0.904521	7	1.00173	0.316675	1.12492	0.260849	-1.02028	0.307803	0.720956	6	0.74258	0.457879	0.0187362	0.985055	-0.953097	0.340735	0.853331	0	0	1	0	1	0	1	---	7	1.09058	0.275674	2.29372	0.0219805	0.732554	0.463975	0.944194	0	0	1	0	1	0
822	CAPG	capping actin protein, gelsolin like	0	100	1.96548	0.0495861	2.05787	0.0398202	1.10547	0.269182	0.708396	2	0.57456	0.565695	1.82287	0.0685743	2.08981	0.0368473	---	10	1.44964	0.147416	1.65342	0.0985106	1.04697	0.295326	0.818319	0	0	1	0	1	0	1	---	14	0.831414	0.405903	1.96464	0.0496893	1.07029	0.284709	0.819149	0	0	1	0	1	0
823	CAPN1	calpain 1	0	155	3.11708	0.00186936	0.658712	0.510208	-0.198223	0.842905	0.977753	4	1.46336	0.143627	1.38018	0.167792	1.37834	0.168357	0.558028	9	1.82791	0.0678085	0.772787	0.439802	-0.865289	0.387055	0.883707	0	0	1	0	1	0	1	---	17	0.62976	0.52897	-0.36173	0.717618	-0.523776	0.600532	0.981096	0	0	1	0	1	0
824	CAPN2	calpain 2	0	80	1.80322	0.0716013	1.21757	0.223628	1.06056	0.289105	0.729227	8	1.00376	0.315694	-0.129714	0.896815	0.0209164	0.983316	0.998834	6	1.2899	0.197329	1.50188	0.133395	1.29972	0.193949	0.697597	0	0	1	0	1	0	1	---	16	1.22102	0.222313	0.870458	0.384226	0.94554	0.344576	0.874327	0	0	1	0	1	0
825	CAPN3	calpain 3	0	88	-2.35736	0.0185629	-0.781297	0.434784	-0.757505	0.448898	0.841492	2	-0.535807	0.59219	0.256172	0.797862	0.230968	0.81738	---	8	-1.44446	0.148866	-0.743184	0.457517	-0.740587	0.459091	0.920794	0	0	1	0	1	0	1	---	6	-1.4417	0.149645	-0.871515	0.383649	-0.858238	0.390934	0.906396	0	0	1	0	1	0
826	CAPNS1	calpain small subunit 1	0	135	4.54121	6.1489e-06	5.49572	4.75815e-08	1.37269	0.170107	0.583618	3	1.1058	0.269031	0.903228	0.366588	0.150363	0.880503	0.980327	11	3.27647	0.0010808	3.88566	0.000107686	0.11305	0.91001	1.01186	1	2.84406	0.00452883	4.22975	2.51927e-05	-2.12701	0.0336251	---	15	2.15009	0.0317452	2.32095	0.0204584	-0.235896	0.813554	1.00526	0	0	1	0	1	0
827	CAPN6	calpain 6	0	33	1.86338	0.0626501	0.288715	0.77285	0.403458	0.686684	0.941893	2	-0.926592	0.354322	-1.50883	0.131607	-1.52153	0.128393	---	4	2.79476	0.00527548	1.47281	0.141068	1.65383	0.0984275	0.515343	0	0	1	0	1	0	1	---	1	-0.705821	0.480435	-1.07273	0.283608	-1.05152	0.293235	---	0	0	1	0	1	0
828	CAPS	calcyphosine	0	124	2.02744	0.0428354	2.62157	0.00886433	1.48494	0.137826	0.52829	1	0.230124	0.818034	0.555718	0.578509	-0.315977	0.752076	---	12	1.18126	0.237732	0.773343	0.439473	0.963103	0.335692	0.850882	0	0	1	0	1	0	1	---	5	1.2932	0.196186	2.07735	0.0379835	0.657791	0.5108	0.964078	0	0	1	0	1	0
829	CAPZA1	capping actin protein of muscle Z-line subunit alpha 1	0	83	2.35708	0.0185772	1.50668	0.132159	0.761391	0.446575	0.841052	4	2.03687	0.0418796	2.20109	0.0279215	1.97386	0.0486297	0.280585	5	0.201545	0.840306	-0.27072	0.786653	-0.29353	0.769169	1.00468	1	1.86069	0.0630298	1.96929	0.0491519	1.4484	0.147769	---	11	0.686246	0.492689	0.071015	0.943398	-0.33363	0.738718	1.0012	0	0	1	0	1	0
830	CAPZA2	capping actin protein of muscle Z-line subunit alpha 2	0	75	2.76564	0.00576713	5.05229	5.04997e-07	3.36145	0.000800072	0.0178315	9	2.06843	0.038811	3.98236	7.23786e-05	2.30262	0.0214729	0.168911	11	0.98405	0.325287	2.56025	0.0105825	1.56916	0.116877	0.558421	0	0	1	0	1	0	1	---	11	3.95454	8.11067e-05	4.73242	2.4851e-06	2.60351	0.00934273	0.142443	0	0	1	0	1	0
831	CAST	calpastatin	0	71	-1.07616	0.282069	0.0677205	0.94602	-0.269648	0.787478	0.965309	14	-1.52683	0.127064	-0.70534	0.480737	-0.569217	0.569317	0.876	6	0.097309	0.922497	0.234526	0.814617	-0.388214	0.697928	0.993174	0	0	1	0	1	0	1	---	5	-0.125858	0.899865	-0.0321437	0.974363	0.0219322	0.982506	1.01003	0	0	1	0	1	0
832	CAPZB	capping actin protein of muscle Z-line subunit beta	0	79	1.93139	0.0536674	-0.153336	0.878159	0.108282	0.91379	0.991069	10	0.191469	0.84819	-0.926797	0.35422	-0.166565	0.867741	0.976618	6	0.993536	0.320647	-0.249457	0.80305	-0.361015	0.718152	0.997253	0	0	1	0	1	0	1	---	5	0.507154	0.612139	0.346955	0.728687	-0.543175	0.587112	0.978411	0	0	1	0	1	0
833	CARS1	cysteinyl-tRNA synthetase 1	1	79	-1.13143	0.258096	-0.00522363	0.995833	-0.542227	0.587764	0.905126	5	-0.717288	0.473334	-0.250609	0.80216	1.42717	0.153795	0.532939	4	-0.0763231	0.939175	0.614197	0.539203	1.58736	0.112698	0.550396	0	0	1	0	1	0	1	---	7	0.0946768	0.924587	0.817457	0.413831	-2.37815	0.0175576	0.20955	0	0	1	0	1	0
834	CASP1	caspase 1	0	68	1.12348	0.261455	1.63475	0.102367	1.80024	0.0720766	0.379493	1	-0.471519	0.637354	-0.250687	0.8021	-0.6985	0.485002	---	3	2.24179	0.0251545	2.31653	0.0206988	2.87722	0.00408388	0.0754074	0	0	1	0	1	0	1	---	6	2.09771	0.0361367	3.1478	0.00168601	2.92506	0.00350948	0.0726015	0	0	1	0	1	0
835	CASP2	caspase 2	0	59	0.874207	0.382178	-0.490365	0.623967	0.13492	0.892698	0.988127	2	1.23247	0.21801	0.208282	0.835045	0.487479	0.626009	---	4	-0.184127	0.853944	-1.33732	0.181374	-0.769273	0.441884	0.913228	0	0	1	0	1	0	1	---	4	1.77423	0.0762749	1.50676	0.132139	1.13439	0.25686	0.789858	0	0	1	0	1	0
836	CASP3	caspase 3	1	66	-1.00998	0.312706	-1.42286	0.155039	-0.465074	0.641964	0.927901	3	-0.747322	0.455014	-0.817161	0.414	-0.450322	0.652561	0.913489	6	0.543708	0.586742	0.497863	0.618672	0.209825	0.83384	1.00986	0	0	1	0	1	0	1	---	4	1.17074	0.241933	-0.158075	0.874424	0.399554	0.689557	0.992858	0	0	1	0	1	0
837	CASP4	caspase 4	0	70	2.72114	0.00659848	3.51721	0.000452556	3.62588	0.00030021	0.00809827	3	2.33937	0.0194774	2.80908	0.00504972	2.75285	0.00599813	0.0716915	3	0.958005	0.338251	1.62419	0.1046	1.89397	0.0584717	0.399035	0	0	1	0	1	0	1	---	5	0.654203	0.513105	0.628867	0.529557	0.680768	0.496151	0.958726	0	0	1	0	1	0
838	CASP5	caspase 5	0	72	0.838591	0.401863	2.44302	0.0147096	2.53971	0.0112214	0.123845	1	0.577272	0.563862	1.26729	0.205298	1.15974	0.246387	---	1	-0.29031	0.771629	0.055767	0.955537	-0.00393341	0.996862	---	0	0	1	0	1	0	1	---	8	0.483902	0.628542	1.75205	0.0800228	1.56568	0.117691	0.582271	0	0	1	0	1	0
839	CASP6	caspase 6	0	51	4.28608	1.96224e-05	1.37906	0.168134	-0.210575	0.833255	0.975531	0	0	1	0	1	0	1	---	4	2.12311	0.0339461	0.977431	0.328555	-0.193662	0.846474	1.00977	0	0	1	0	1	0	1	---	2	1.66629	0.0959131	1.35794	0.174742	0.62974	0.528986	---	0	0	1	0	1	0
840	CASP7	caspase 7	0	66	1.63585	0.102129	-0.370424	0.711133	-0.176928	0.859595	0.980272	0	0	1	0	1	0	1	---	2	1.3595	0.174239	-0.234017	0.815012	0.2495	0.803017	---	0	0	1	0	1	0	1	---	4	-0.333322	0.738948	-1.38467	0.166414	-1.35693	0.175063	0.688793	0	0	1	0	1	0
841	CASP8	caspase 8	1	85	-0.332622	0.739477	0.146638	0.883442	1.05266	0.292713	0.734054	12	-0.450419	0.652488	0.188801	0.850281	0.998579	0.318202	0.733768	6	-0.514587	0.606935	-1.03033	0.303063	-0.0186188	0.985148	1.00974	1	-1.2257	0.220549	-1.63856	0.101569	-1.07557	0.28234	---	10	-0.129369	0.897087	-0.0531449	0.957625	-0.165394	0.868662	1.00873	0	0	1	0	1	0
842	CASP9	caspase 9	1	107	2.42519	0.0154453	2.8983	0.00382087	1.84203	0.0657202	0.361013	2	0.607966	0.543323	0.381396	0.702978	0.796882	0.425679	---	10	1.19713	0.231491	2.00636	0.0450439	3.13401	0.00176668	0.0406432	1	-1.64093	0.10107	-1.5986	0.110176	-1.44099	0.149853	---	9	4.41343	1.10772e-05	4.05156	5.41798e-05	0.95459	0.33998	0.870304	0	0	1	0	1	0
843	CASP10	caspase 10	0	84	0.751461	0.452521	0.272593	0.785214	0.380787	0.703429	0.947815	2	-0.519593	0.603442	-0.80097	0.423309	-0.0288523	0.976987	---	5	-0.88037	0.378833	-0.743855	0.457111	-0.41193	0.680465	0.99196	0	0	1	0	1	0	1	---	15	0.363756	0.716103	0.23507	0.814195	0.0722226	0.942437	1.009	0	0	1	0	1	0
844	CASQ1	calsequestrin 1	0	100	0.667926	0.504307	-0.0852023	0.932115	-0.532203	0.594685	0.90829	0	0	1	0	1	0	1	---	10	1.76376	0.0780234	1.27633	0.202088	0.90027	0.36816	0.872702	2	0.0486767	0.961185	0.488708	0.625139	0.513958	0.607377	---	13	2.00553	0.0451276	0.983842	0.325394	0.698163	0.485212	0.953214	0	0	1	0	1	0
845	CASQ2	calsequestrin 2	0	81	-0.616311	0.537805	0.324516	0.745604	-0.117758	0.906279	0.989844	4	-0.756589	0.449443	-0.348583	0.727464	-0.542102	0.58785	0.885354	6	0.923226	0.356072	1.37736	0.168661	1.0903	0.275801	0.802281	0	0	1	0	1	0	1	---	7	-0.40155	0.688086	0.187143	0.85158	0.135261	0.892429	1.00987	0	0	1	0	1	0
846	CASR	calcium sensing receptor	0	55	0.228317	0.819438	1.3482	0.17785	1.55986	0.119059	0.492011	3	0.0734897	0.941429	0.762484	0.445922	1.06194	0.28848	0.699786	3	0.627193	0.530651	1.12296	0.261682	1.23767	0.216082	0.73153	0	0	1	0	1	0	1	---	6	0.854085	0.393226	1.73326	0.083309	1.89231	0.0586936	0.416861	0	0	1	0	1	0
847	CAT	catalase	0	95	2.70271	0.00697348	6.14231	1.10757e-09	3.7911	0.000157536	0.00472114	8	2.07768	0.0379481	4.01203	6.39615e-05	1.6103	0.107599	0.446228	15	5.00284	6.47924e-07	6.87452	1.00242e-11	3.96809	7.68013e-05	0.00308109	1	1.27331	0.20315	2.38495	0.0172376	2.89141	0.00390514	---	17	0.716698	0.473698	3.20733	0.00137547	1.57506	0.11551	0.578262	0	0	1	0	1	0
857	CAV1	caveolin 1	0	76	0.104319	0.916934	-0.230171	0.817998	-0.639543	0.522593	0.880682	3	-0.767499	0.442934	-2.58147	0.0099571	-2.67397	0.00759903	0.0843687	11	-0.189118	0.850032	-1.19767	0.231285	-1.3099	0.190484	0.693033	0	0	1	0	1	0	1	---	8	0.114502	0.908859	0.522843	0.601181	-0.0567029	0.954791	1.00973	0	0	1	0	1	0
858	CAV2	caveolin 2	0	70	0.511063	0.609399	1.25066	0.211306	0.542935	0.587277	0.905043	12	0.495874	0.620073	0.806036	0.420383	0.582239	0.560517	0.872892	6	-0.839978	0.401086	-2.06605	0.0390397	-2.41237	0.0160004	0.187621	0	0	1	0	1	0	1	---	9	-0.205422	0.837277	1.0219	0.307035	0.267534	0.789104	1.0047	0	0	1	0	1	0
859	CAV3	caveolin 3	0	86	0.68502	0.493462	-0.0635497	0.949339	-0.239434	0.81081	0.971246	5	-0.403864	0.686384	-0.401271	0.688293	-0.58693	0.557362	0.872258	8	0.842647	0.399591	0.681999	0.495373	0.554881	0.579081	0.964237	0	0	1	0	1	0	1	---	7	0.198201	0.842921	-1.06088	0.28896	-1.17436	0.240486	0.769328	0	0	1	0	1	0
860	RUNX2	RUNX family transcription factor 2	0	89	2.5022	0.0124728	1.20916	0.226841	1.1661	0.24381	0.679897	15	1.38841	0.165266	0.95401	0.340273	0.940236	0.347288	0.753077	6	1.12815	0.259481	0.667424	0.504631	0.569753	0.568953	0.961689	1	2.62546	0.0087619	2.76797	0.00572823	2.70972	0.0068311	---	7	1.66103	0.0969648	1.60694	0.108333	1.91623	0.0555766	0.406208	0	0	1	0	1	0
862	RUNX1T1	RUNX1 partner transcriptional co-repressor 1	1	97	-0.704339	0.481356	-1.01669	0.309508	-1.0845	0.278364	0.717588	10	0.207429	0.83571	-0.0550374	0.956118	-0.0903253	0.928044	0.98954	7	0.166389	0.867878	0.0525279	0.958117	0.247595	0.80449	1.00803	0	0	1	0	1	0	1	---	7	0.180924	0.856458	0.629408	0.529203	0.694412	0.48756	0.954183	0	0	1	0	1	0
863	CBFA2T3	CBFA2/RUNX1 partner transcriptional co-repressor 3	1	117	-0.95418	0.340182	-1.52216	0.128235	-1.39725	0.162599	0.571963	10	0.219048	0.826649	-0.427876	0.668819	-0.189446	0.849776	0.973655	3	0.00710246	0.994334	0.349719	0.726611	0.520068	0.603113	0.972692	0	0	1	0	1	0	1	---	5	-1.17676	0.23952	-1.15666	0.247644	-1.11892	0.263402	0.796281	0	0	1	0	1	0
864	RUNX3	RUNX family transcription factor 3	0	86	-1.8584	0.0633533	-1.7576	0.0790725	-1.04787	0.294912	0.73491	6	-0.706581	0.479962	-1.85921	0.0632438	-1.2287	0.219428	0.627521	3	-0.287517	0.773766	-1.23526	0.216977	-1.11806	0.263768	0.791117	0	0	1	0	1	0	1	---	5	-1.22602	0.220429	-0.882473	0.3777	-0.00431471	0.996558	1.00851	0	0	1	0	1	0
865	CBFB	core-binding factor subunit beta	1	91	-0.483402	0.628897	-0.0755975	0.939752	0.805568	0.420654	0.827324	6	-0.820952	0.411835	-0.665303	0.505986	0.894215	0.371389	0.772962	6	0.0677663	0.945983	-0.609505	0.542307	-0.0953742	0.924034	1.01039	1	0.510135	0.610049	0.789297	0.430096	1.13058	0.25846	---	14	-1.06267	0.288141	-0.375389	0.707438	0.381334	0.703024	0.994336	1	0.236756	0.812886	1.43258	0.152241	1.24667
866	SERPINA6	serpin family A member 6	0	52	5.36414	9.72885e-08	-0.129323	0.897124	-0.58371	0.559527	0.894215	2	3.6053	0.000324418	0.88018	0.37894	0.730848	0.465016	---	7	4.70834	2.78426e-06	0.272671	0.785154	-0.378132	0.7054	0.995167	0	0	1	0	1	0	1	---	5	1.74458	0.0813099	-0.0155338	0.987609	-0.0765746	0.938975	1.00918	0	0	1	0	1	0
867	CBL	Cbl proto-oncogene	1	91	-0.230862	0.817461	1.99288	0.046503	2.29498	0.0219082	0.191008	10	-0.182083	0.855548	0.390755	0.696049	1.01448	0.310559	0.725272	6	0.137424	0.890719	0.703908	0.481628	1.24385	0.213799	0.728233	0	0	1	0	1	0	1	---	5	-1.48987	0.136519	-0.944693	0.345008	-1.08597	0.277711	0.812758	1	1.37091	0.170657	-0.243446	0.807702	0.635753
868	CBLB	Cbl proto-oncogene B	1	68	0.740793	0.458962	1.4876	0.137122	0.698728	0.484859	0.861622	13	0.412155	0.680299	0.205723	0.837043	0.289503	0.772247	0.955132	5	-0.79433	0.427159	0.268219	0.788577	-0.0681982	0.945639	1.00932	0	0	1	0	1	0	1	---	7	0.574268	0.565892	-0.100791	0.919734	-1.04239	0.297443	0.831965	0	0	1	0	1	0
869	CBLN1	cerebellin 1 precursor	0	69	1.08435	0.278425	1.84792	0.0648618	1.50598	0.132339	0.518071	1	4.34665	1.49775e-05	5.50124	4.61521e-08	5.13173	3.35219e-07	---	6	1.11973	0.263051	2.06478	0.0391606	1.60966	0.107739	0.537729	0	0	1	0	1	0	1	---	5	1.20199	0.229601	1.15836	0.24695	0.980715	0.326934	0.859214	0	0	1	0	1	0
871	SERPINH1	serpin family H member 1	0	90	3.70464	0.000221196	1.80039	0.0720528	0.24473	0.806708	0.970943	0	0	1	0	1	0	1	---	8	1.37699	0.168769	-0.21072	0.833142	-0.590221	0.555155	0.958678	0	0	1	0	1	0	1	---	13	2.59124	0.00967765	2.86205	0.00428298	1.75836	0.0789437	0.485371	0	0	1	0	1	0
873	CBR1	carbonyl reductase 1	0	72	1.0661	0.286589	0.771792	0.440391	0.579442	0.562401	0.895441	1	1.71307	0.0869546	0.719348	0.472068	1.03908	0.298978	---	11	0.875079	0.381704	0.774175	0.438981	0.609814	0.542102	0.954934	0	0	1	0	1	0	1	---	8	2.41181	0.0160209	2.31621	0.0207164	2.24304	0.0250783	0.262619	0	0	1	0	1	0
874	CBR3	carbonyl reductase 3	0	74	3.7602	0.000177847	1.66856	0.0954686	1.24903	0.211899	0.64199	3	0.132018	0.894992	0.495135	0.620596	0.373464	0.70887	0.936963	6	2.00642	0.0450322	2.58985	0.00971929	2.05982	0.0396339	0.327576	0	0	1	0	1	0	1	---	6	0.586317	0.557771	-0.443923	0.657179	-0.762405	0.44597	0.935707	0	0	1	0	1	0
875	CBS	cystathionine beta-synthase	0	80	2.48724	0.013007	1.25506	0.209704	0.813063	0.416345	0.824288	6	0.344971	0.730176	-0.678603	0.497521	-0.368107	0.712859	0.93859	7	0.540307	0.589084	0.411857	0.680519	0.0903198	0.928048	1.01018	1	-0.295942	0.767325	0.530173	0.596091	0.50749	0.611906	---	8	0.725806	0.468097	-0.56542	0.571895	-0.790743	0.429252	0.925478	0	0	1	0	1	0
881	CCIN	calicin	0	112	3.81654	0.000142149	0.821253	0.411667	0.548531	0.583431	0.904765	0	0	1	0	1	0	1	---	11	1.34373	0.179286	0.200056	0.841471	0.295434	0.767714	1.00508	1	0.410233	0.681707	-0.586182	0.557865	-0.372513	0.709578	---	12	1.61917	0.10567	-0.0686528	0.945278	-0.243524	0.807642	1.00596	0	0	1	0	1	0
883	KYAT1	kynurenine aminotransferase 1	0	101	-0.769915	0.4415	1.3232	0.186022	0.498949	0.617908	0.918579	2	-0.652234	0.514373	-0.411589	0.680715	-0.694362	0.487591	---	8	0.391106	0.695788	1.35386	0.176038	0.605755	0.544794	0.955694	0	0	1	0	1	0	1	---	4	1.56553	0.117719	1.4344	0.151721	0.581447	0.56105	0.973578	0	0	1	0	1	0
885	CCK	cholecystokinin	0	70	-0.280694	0.778993	0.790662	0.429299	0.824051	0.410076	0.820152	1	-0.0759047	0.939507	-0.0499668	0.960157	-0.080611	0.935765	---	5	0.542573	0.587523	1.12058	0.262693	1.16642	0.243681	0.767109	0	0	1	0	1	0	1	---	6	-0.538468	0.590353	0.0899211	0.928365	0.171125	0.864155	1.00793	0	0	1	0	1	0
886	CCKAR	cholecystokinin A receptor	0	69	-0.504276	0.614159	-0.586379	0.557732	-0.28622	0.77476	0.962986	0	0	1	0	1	0	1	---	6	-0.263986	0.791835	-0.418473	0.675677	-0.0884494	0.929534	1.01003	0	0	1	0	1	0	1	---	6	0.455525	0.648813	0.694957	0.487218	0.742404	0.45799	0.940723	0	0	1	0	1	0
887	CCKBR	cholecystokinin B receptor	0	56	2.20695	0.0275039	1.9271	0.0542048	1.62534	0.104355	0.460333	0	0	1	0	1	0	1	---	2	-0.341202	0.733011	-0.592053	0.553928	-0.386253	0.699378	---	0	0	1	0	1	0	1	---	3	-0.664073	0.50677	-0.0511651	0.959203	-0.155662	0.876326	1.00869	0	0	1	0	1	0
889	KRIT1	KRIT1 ankyrin repeat containing	0	68	3.87332	0.000113083	4.51089	7.0952e-06	4.29237	1.91201e-05	0.000817358	3	0.273155	0.78478	-0.939792	0.347515	-0.910598	0.362692	0.765398	4	1.80553	0.0712384	3.36699	0.000784266	3.47824	0.000523022	0.0155305	0	0	1	0	1	0	1	---	6	2.99464	0.00280327	3.6259	0.000300153	3.34667	0.000843533	0.0258712	0	0	1	0	1	0
890	CCNA2	cyclin A2	0	49	1.62805	0.103774	2.39769	0.0166526	2.22825	0.0260506	0.212742	4	0.373877	0.708561	1.57377	0.115807	1.37233	0.170221	0.560499	4	0.674511	0.500115	3.48303	0.0005138	3.29488	0.00101378	0.0266253	1	-0.182553	0.855179	0.296613	0.766814	-0.0610859	0.951301	---	8	2.57917	0.0100206	2.08335	0.0374331	2.26752	0.023538	0.252761	0	0	1	0	1	0
891	CCNB1	cyclin B1	0	42	0.396488	0.691815	-0.761669	0.446409	-0.118223	0.905911	0.989771	0	0	1	0	1	0	1	---	4	-1.42697	0.153845	-2.18309	0.0292242	-1.66981	0.0952203	0.507346	0	0	1	0	1	0	1	---	0	0	1	0	1	0	1	---	0	0	1	0	1	0
892	CCNC	cyclin C	1	80	0.713646	0.475583	1.37246	0.170179	-2.76241	0.00582642	0.0780346	2	-0.40543	0.685233	-1.00649	0.314385	-0.326866	0.743827	---	6	0.908035	0.36404	1.45829	0.145025	-4.43694	9.97345e-06	0.000504446	0	0	1	0	1	0	1	---	5	-0.0170636	0.986389	0.0980947	0.921874	0.555415	0.578716	0.976762	0	0	1	0	1	0
894	CCND2	cyclin D2	1	87	1.22312	0.221522	1.55491	0.120233	-0.699816	0.48418	0.861214	4	-0.66486	0.506266	-0.332106	0.739867	-0.58369	0.55954	0.872512	7	0.482659	0.629424	1.30712	0.191424	-0.166592	0.86772	1.01009	0	0	1	0	1	0	1	---	11	1.41244	0.158075	1.31491	0.188795	-0.489965	0.62425	0.985507	0	0	1	0	1	0
896	CCND3	cyclin D3	1	102	3.65255	0.000270695	4.42606	1.04791e-05	1.19649	0.231745	0.665657	15	3.57416	0.000365111	4.29988	1.84894e-05	1.37476	0.169466	0.559174	14	2.82776	0.00476434	3.36097	0.000801373	0.273292	0.784677	1.00671	0	0	1	0	1	0	1	---	11	1.98185	0.0477207	2.90344	0.0037591	-0.848301	0.396442	0.908089	0	0	1	0	1	0
898	CCNE1	cyclin E1	1	128	15.91	6.41284e-52	15.0803	3.76282e-47	10.4559	1.54967e-24	6.46805e-22	4	5.74594	1.15435e-08	5.2416	1.88256e-07	3.11238	0.00190028	0.0314819	24	8.91906	1.68862e-18	8.30709	2.64745e-16	4.3775	1.30637e-05	0.00064231	0	0	1	0	1	0	1	---	16	9.64204	2.99023e-21	9.45587	1.64906e-20	6.28711	4.53806e-10	6.74349e-08	0	0	1	0	1	0
899	CCNF	cyclin F	0	104	6.0935	1.48032e-09	2.45985	0.0140409	1.97051	0.0490119	0.305988	5	2.83496	0.00465906	1.31261	0.189569	1.25521	0.209652	0.619076	10	1.66159	0.0968526	-0.0662744	0.947171	-0.193882	0.846302	1.00996	0	0	1	0	1	0	1	---	3	2.6122	0.0091069	1.98333	0.0475607	1.65793	0.0975972	0.538264	0	0	1	0	1	0
900	CCNG1	cyclin G1	0	75	-1.73532	0.0829381	-3.26115	0.00114111	-2.22292	0.026409	0.214448	1	1.50042	0.133766	1.19689	0.231588	1.00738	0.313957	---	16	-0.601601	0.547552	-1.97841	0.0481132	-0.931319	0.351878	0.861342	0	0	1	0	1	0	1	---	8	-1.39177	0.164247	-2.537	0.0113079	-2.30458	0.0213621	0.238499	0	0	1	0	1	0
901	CCNG2	cyclin G2	0	70	-1.29933	0.194079	-1.53698	0.124565	-2.2545	0.0243466	0.204128	10	0.101945	0.918817	0.69192	0.489123	-0.337619	0.73571	0.943889	10	-0.13514	0.892523	0.0410225	0.967285	-0.423337	0.672126	0.989423	2	-0.147627	0.882661	-1.14938	0.250631	-0.852683	0.394008	---	1	0.182516	0.855208	-0.558175	0.57683	-0.733319	0.463509	---	0	0	1	0	1	0
902	CCNH	cyclin H	0	60	-3.0952	0.00201173	-1.74196	0.0817742	-1.24545	0.213212	0.643758	2	-0.0848599	0.932387	0.0807244	0.935675	0.880859	0.378573	---	5	0.614896	0.538738	0.96535	0.334566	0.489546	0.624545	0.980045	0	0	1	0	1	0	1	---	16	-3.98128	7.26068e-05	-2.90261	0.00376896	-1.35752	0.174874	0.68895	0	0	1	0	1	0
904	CCNT1	cyclin T1	0	104	-0.522686	0.601288	0.885048	0.37631	0.135998	0.891846	0.988137	5	-0.138405	0.889944	0.591123	0.55455	0.558977	0.576283	0.880037	11	1.38255	0.167057	1.1167	0.264347	0.469917	0.638501	0.983619	1	-0.970685	0.331898	-1.0568	0.290819	-0.474891	0.634952	---	13	-0.891761	0.372698	0.76225	0.446062	0.385497	0.699938	0.994238	1	0.294172	0.768677	0.682359	0.495145	0.500716
905	CCNT2	cyclin T2	0	65	-1.64583	0.100058	0.184823	0.853399	-2.72468	0.00653103	0.0844655	6	-0.117454	0.906519	1.30109	0.193481	-1.6561	0.0979666	0.422467	5	-0.530053	0.596172	0.271456	0.786087	0.448247	0.654057	0.987296	0	0	1	0	1	0	1	---	6	-0.548898	0.583176	-0.0523072	0.958293	-3.13571	0.00175655	0.0444423	0	0	1	0	1	0
908	CCT6A	chaperonin containing TCP1 subunit 6A	0	94	8.57023	3.08867e-17	7.52587	1.03114e-13	1.1563	0.24779	0.68344	0	0	1	0	1	0	1	---	13	5.83125	7.04252e-09	5.42425	7.04682e-08	2.15412	0.0314318	0.28484	0	0	1	0	1	0	1	---	12	5.27979	1.53076e-07	4.96416	7.90625e-07	0.367651	0.713199	0.996768	0	0	1	0	1	0
909	CD1A	CD1a molecule	0	87	-1.16527	0.244137	-1.59227	0.11159	-1.42344	0.154873	0.559532	1	-0.591539	0.554269	0.0028591	0.997719	0.0652313	0.948001	---	7	-1.12707	0.259934	-0.871893	0.383443	-0.934596	0.350187	0.859691	2	-0.680759	0.496154	-1.28762	0.19813	-1.15961	0.246442	---	12	-0.806812	0.419933	-1.12788	0.259597	-0.914593	0.360592	0.887329	0	0	1	0	1	0
910	CD1B	CD1b molecule	0	86	-0.8184	0.413289	-0.345118	0.730066	-0.342716	0.731873	0.954053	0	0	1	0	1	0	1	---	4	-0.976013	0.329252	-0.535019	0.592737	-1.15882	0.246764	0.770276	0	0	1	0	1	0	1	---	12	-0.347788	0.72806	-0.389204	0.697195	-0.0268618	0.978574	1.01012	0	0	1	0	1	0
911	CD1C	CD1c molecule	0	88	-0.395206	0.69276	0.797166	0.425514	0.543261	0.587052	0.905184	1	0.651609	0.514776	1.3716	0.170446	1.08242	0.279285	---	9	0.970355	0.332062	1.05946	0.289607	1.29747	0.194723	0.698003	1	0.538607	0.590257	1.21215	0.225697	0.62823	0.529974	---	7	-1.03182	0.302363	-0.100664	0.919834	-0.872725	0.38299	0.900944	0	0	1	0	1	0
912	CD1D	CD1d molecule	0	86	-0.0689938	0.945006	2.98159	0.00292601	2.02885	0.042697	0.285759	2	-0.0545921	0.956472	1.12705	0.25995	1.12003	0.262928	---	9	0.611291	0.541121	2.81034	0.00503017	1.33961	0.180628	0.679872	2	1.37927	0.168065	2.63239	0.00858861	1.87254	0.0613774	---	8	1.58679	0.112821	2.77163	0.00566467	2.52776	0.0116083	0.162972	0	0	1	0	1	0
913	CD1E	CD1e molecule	0	86	-1.41017	0.158746	-1.13309	0.257407	-1.23967	0.215345	0.646287	1	-0.72763	0.46698	-0.406534	0.684424	-0.652357	0.514298	---	11	-0.729941	0.465567	-0.90393	0.366216	-0.675072	0.499762	0.942548	0	0	1	0	1	0	1	---	5	-1.03026	0.303094	-0.377076	0.706184	-0.947054	0.343804	0.873629	0	0	1	0	1	0
914	CD2	CD2 molecule	0	102	0.595372	0.551705	-1.21013	0.226469	-1.23692	0.216363	0.646724	0	0	1	0	1	0	1	---	7	0.58769	0.556849	-0.0715245	0.942992	-0.296265	0.76708	1.00506	0	0	1	0	1	0	1	---	10	-0.162377	0.871036	-0.206693	0.836285	-0.612015	0.540645	0.969834	0	0	1	0	1	0
915	CD3D	CD3 delta subunit of T-cell receptor complex	0	94	-0.721756	0.470583	-0.0983911	0.921638	0.583526	0.559651	0.894226	1	0.939074	0.347879	0.978233	0.328158	0.268569	0.788308	---	10	-0.37869	0.704984	-0.30849	0.757763	0.557059	0.577592	0.963732	1	-0.444339	0.656877	-0.160265	0.872699	-0.346753	0.728839	---	6	-1.29999	0.19385	-1.54999	0.12141	-1.25541	0.209579	0.734972	0	0	1	0	1	0
916	CD3E	CD3 epsilon subunit of T-cell receptor complex	0	94	-0.701043	0.48341	-0.0992904	0.920924	0.912694	0.361589	0.786344	1	-0.747655	0.454813	-0.10745	0.91445	-0.284037	0.776432	---	6	-0.711128	0.477141	-1.02647	0.30488	-0.134916	0.892701	1.01133	0	0	1	0	1	0	1	---	8	0.843987	0.398843	1.35563	0.175473	1.64741	0.0997387	0.543119	1	-0.747655	0.454813	-0.10745	0.91445	-0.284037
917	CD3G	CD3 gamma subunit of T-cell receptor complex	0	94	-0.32456	0.74557	1.02463	0.305744	2.12603	0.0337068	0.248962	3	0.584845	0.558761	1.18113	0.237788	2.58532	0.00984744	0.101743	7	-0.219352	0.826413	0.294784	0.76821	0.568591	0.569741	0.962252	1	0.152305	0.878972	0.183475	0.854457	0.18394	0.854092	---	9	-0.233623	0.815317	0.34636	0.729133	1.26429	0.206374	0.73053	0	0	1	0	1	0
919	CD247	CD247 molecule	0	87	-0.439444	0.660418	0.210936	0.832974	-0.155638	0.876345	0.984408	6	-0.0571132	0.954464	0.225291	0.821792	-0.25297	0.800335	0.963112	10	-0.375385	0.707439	0.188806	0.850277	-0.229986	0.818142	1.00887	0	0	1	0	1	0	1	---	6	-0.755558	0.45006	0.102612	0.918288	0.0267371	0.978674	1.00993	0	0	1	0	1	0
920	CD4	CD4 molecule	0	94	-0.145695	0.884186	-0.924129	0.355607	0.496903	0.619349	0.919115	4	1.26315	0.206778	1.17109	0.241797	1.31511	0.188729	0.587911	11	-0.460322	0.645367	-1.12092	0.262548	-0.33004	0.741428	1.00219	0	0	1	0	1	0	1	---	12	-0.539403	0.589707	-0.931483	0.351793	-0.0938624	0.925234	1.00886	0	0	1	0	1	0
921	CD5	CD5 molecule	0	92	-0.0693249	0.944742	1.20999	0.226525	1.60064	0.109723	0.472839	0	0	1	0	1	0	1	---	4	0.441811	0.658705	1.31358	0.189241	1.28694	0.198366	0.703193	0	0	1	0	1	0	1	---	3	0.0723878	0.942305	0.904839	0.365734	0.664945	0.506215	0.96257	0	0	1	0	1	0
922	CD5L	CD5 molecule like	0	83	-1.66027	0.0971172	-0.241235	0.809415	0.0354235	0.971748	1.00114	9	-0.764647	0.44463	-0.429893	0.667351	-0.137479	0.890676	0.982011	14	-1.26552	0.205929	-0.028156	0.977542	0.295994	0.767287	1.00483	0	0	1	0	1	0	1	---	10	-0.549178	0.582984	0.254193	0.79939	0.199223	0.842123	1.00552	0	0	1	0	1	0
923	CD6	CD6 molecule	0	89	-0.478004	0.632733	0.399344	0.689712	1.05366	0.292255	0.733544	3	0.0541946	0.956789	-0.913424	0.361205	-0.955491	0.339524	0.748509	12	-0.880485	0.378771	-0.149371	0.881286	0.742023	0.45822	0.920097	0	0	1	0	1	0	1	---	4	0.641968	0.521015	1.62293	0.104869	1.6356	0.102189	0.548953	0	0	1	0	1	0
924	CD7	CD7 molecule	0	119	0.572995	0.566754	1.23126	0.218469	1.89732	0.058028	0.336047	0	0	1	0	1	0	1	---	13	0.941443	0.346665	1.38901	0.165091	1.16891	0.242674	0.765765	0	0	1	0	1	0	1	---	12	1.04764	0.295013	1.66172	0.0968325	1.43742	0.150862	0.648207	0	0	1	0	1	0
925	CD8A	CD8 subunit alpha	0	46	-0.539805	0.589431	-0.21499	0.829812	-0.496264	0.6198	0.91919	0	0	1	0	1	0	1	---	2	-0.132965	0.894243	-0.102499	0.918378	-0.636169	0.524789	---	0	0	1	0	1	0	1	---	4	-1.60229	0.109351	-1.17313	0.240977	-1.18162	0.237593	0.766464	0	0	1	0	1	0
926	CD8B	CD8 subunit beta	0	38	-0.365086	0.715111	0.174511	0.861494	0.0570223	0.954537	0.998558	0	0	1	0	1	0	1	---	0	0	1	0	1	0	1	---	0	0	1	0	1	0	1	---	0	0	1	0	1	0	1	---	0	0	1	0	1	0
928	CD9	CD9 molecule	0	94	3.63748	0.000286851	1.1948	0.232404	0.631111	0.528089	0.882365	4	2.44725	0.0145359	1.4298	0.153037	1.1743	0.24051	0.65255	15	1.48584	0.137581	0.19376	0.846397	0.208142	0.835154	1.01	0	0	1	0	1	0	1	---	15	2.31254	0.020914	-0.269538	0.787562	-0.33265	0.739457	1.0013	0	0	1	0	1	0
929	CD14	CD14 molecule	0	66	3.2464	0.00120063	2.2137	0.0270391	1.88917	0.0591137	0.340018	1	-0.281771	0.778167	-0.459348	0.646068	-0.209577	0.834034	---	5	2.25715	0.0241759	1.22526	0.220719	0.637337	0.524029	0.950581	0	0	1	0	1	0	1	---	9	3.26454	0.00112693	2.93007	0.00345359	2.70964	0.00683284	0.114884	0	0	1	0	1	0
930	CD19	CD19 molecule	0	63	-1.40701	0.15968	-0.803544	0.421821	-0.849837	0.395587	0.811175	1	-0.440746	0.659475	-0.353237	0.723974	-0.294126	0.768713	---	8	-0.987074	0.323803	0.150912	0.880071	0.297842	0.765876	1.00491	0	0	1	0	1	0	1	---	8	-0.190994	0.848563	-0.416581	0.67706	-0.654272	0.513063	0.962924	0	0	1	0	1	0
931	MS4A1	membrane spanning 4-domains A1	0	84	-0.992592	0.321106	1.18809	0.235034	2.15626	0.0312638	0.238515	2	-0.717568	0.473162	-0.762686	0.445802	-0.381603	0.702825	---	7	-0.878053	0.380088	0.844246	0.398702	2.00198	0.0455146	0.354166	0	0	1	0	1	0	1	---	3	1.26509	0.206081	0.387546	0.698422	0.640225	0.52215	0.965381	0	0	1	0	1	0
932	MS4A3	membrane spanning 4-domains A3	0	90	-0.525395	0.599404	0.269567	0.78754	0.266544	0.789866	0.966173	0	0	1	0	1	0	1	---	3	-0.0935665	0.925469	0.155977	0.876078	0.0922023	0.926553	1.01027	0	0	1	0	1	0	1	---	8	-0.346752	0.728838	0.0226985	0.981895	0.00607798	0.995152	1.00849	0	0	1	0	1	0
933	CD22	CD22 molecule	0	117	-2.34217	0.0193329	0.271059	0.786393	0.0912034	0.927346	0.993428	5	-1.00299	0.316065	-0.362329	0.717171	-0.331803	0.740097	0.945062	16	-1.4273	0.153749	0.230056	0.818088	0.00744859	0.994058	1.00919	1	-0.753281	0.451427	-0.447687	0.654461	-0.309404	0.757068	---	13	-0.902778	0.366822	0.535845	0.592166	0.413635	0.679216	0.99205	0	0	1	0	1	0
939	CD27	CD27 molecule	0	96	-2.56908	0.0103153	-0.601653	0.54752	0.487336	0.626111	0.921464	1	-0.530514	0.595852	-0.515211	0.606501	-0.517242	0.605083	---	14	-1.55401	0.120442	-0.370571	0.711023	0.0932517	0.925719	1.0102	2	-0.815547	0.414919	-0.657901	0.510729	-0.310475	0.756254	---	14	-1.72693	0.0844333	-0.394385	0.693368	0.000444093	0.999646	1.00791	0	0	1	0	1	0
940	CD28	CD28 molecule	1	90	-0.059393	0.952649	-0.738616	0.460286	-0.687716	0.491766	0.866517	2	0.60757	0.543586	-1.20635	0.227922	-2.00218	0.0454927	---	8	-0.286716	0.774379	0.0770538	0.938594	0.272693	0.785137	1.00688	0	0	1	0	1	0	1	---	8	-0.369548	0.711783	-0.461104	0.644809	-0.261347	0.79387	1.00537	0	0	1	0	1	0
941	CD80	CD80 molecule	0	76	-0.926997	0.354112	-1.74262	0.0816579	-1.63321	0.102691	0.457386	5	-0.672741	0.50124	-1.70775	0.0879448	-1.67717	0.0937738	0.412224	4	-0.328001	0.742967	-0.339169	0.734543	-0.227639	0.819966	1.00883	0	0	1	0	1	0	1	---	2	-0.507034	0.612223	-0.654233	0.513089	-1.16983	0.242303	---	0	0	1	0	1	0
942	CD86	CD86 molecule	0	54	-1.0861	0.277648	-0.437821	0.661596	-0.458176	0.64691	0.929606	2	-0.576053	0.564686	0.0682233	0.945619	-0.433201	0.664948	---	6	-1.02301	0.306507	-0.867068	0.38608	-0.772812	0.439788	0.91309	0	0	1	0	1	0	1	---	3	-0.661565	0.508375	-1.07856	0.281001	-0.63364	0.526438	0.966113	0	0	1	0	1	0
943	TNFRSF8	TNF receptor superfamily member 8	0	70	0.618713	0.536221	0.841859	0.400036	0.0574124	0.954226	0.99846	6	0.911895	0.362004	1.07157	0.284131	1.19136	0.233753	0.64282	9	0.450125	0.652701	0.856622	0.391826	0.304785	0.760583	1.00489	0	0	1	0	1	0	1	---	8	1.38785	0.165436	1.64885	0.0994421	1.12035	0.262792	0.795348	0	0	1	0	1	0
944	TNFSF8	TNF superfamily member 8	0	69	-0.819216	0.412824	-0.17996	0.857215	-1.01516	0.310239	0.747229	3	-0.13628	0.891623	0.0510014	0.959333	-0.825834	0.409065	0.797045	5	-0.16174	0.871538	0.699986	0.484073	0.3072	0.758745	1.00529	0	0	1	0	1	0	1	---	6	-0.684347	0.493886	-0.799821	0.423975	-1.127	0.259969	0.793062	0	0	1	0	1	0
945	CD33	CD33 molecule	0	80	0.937806	0.34853	1.06986	0.284898	1.74775	0.0807672	0.403151	0	0	1	0	1	0	1	---	4	-0.654066	0.513193	-0.169484	0.865445	-0.302507	0.762319	1.00417	0	0	1	0	1	0	1	---	5	0.383439	0.701461	0.0334526	0.973319	0.518794	0.604001	0.981369	0	0	1	0	1	0
946	SIGLEC6	sialic acid binding Ig like lectin 6	0	79	-0.935811	0.349556	0.307488	0.758526	0.272142	0.78556	0.964916	0	0	1	0	1	0	1	---	4	-0.746689	0.455395	-0.673058	0.501041	-0.67031	0.502791	0.942961	1	-0.276044	0.782561	0.163744	0.869961	0.20703	0.836022	---	5	-0.848681	0.396226	-0.343016	0.731647	-0.363363	0.716399	0.997212	0	0	1	0	1	0
947	CD34	CD34 molecule	0	78	0.111988	0.910852	-0.0873814	0.930383	-0.435832	0.663038	0.934187	4	-0.464209	0.642581	-0.691991	0.489078	-0.874869	0.381823	0.779687	7	1.17464	0.240369	1.38944	0.16496	1.07503	0.282578	0.80788	0	0	1	0	1	0	1	---	7	-0.227821	0.819824	-0.532174	0.594705	-0.550104	0.582352	0.978361	0	0	1	0	1	0
948	CD36	CD36 molecule	0	73	1.43784	0.150736	1.52171	0.128349	1.63666	0.101967	0.456374	16	-0.565032	0.572156	0.0633436	0.949504	0.201838	0.840078	0.971305	3	0.29131	0.770864	0.186742	0.851895	0.279446	0.779951	1.00559	0	0	1	0	1	0	1	---	1	0.377322	0.706	1.38908	0.165068	1.11393	0.265535	---	0	0	1	0	1	0
949	SCARB1	scavenger receptor class B member 1	0	75	2.04559	0.0410112	2.07075	0.0385973	0.859926	0.390004	0.807808	4	1.41175	0.158278	1.89847	0.057876	0.896772	0.370023	0.772313	11	1.6515	0.0988955	1.31108	0.190085	0.966074	0.334204	0.850066	0	0	1	0	1	0	1	---	14	1.8565	0.0636239	1.60227	0.109362	0.572983	0.566765	0.97333	0	0	1	0	1	0
950	SCARB2	scavenger receptor class B member 2	0	80	1.48129	0.138788	1.04689	0.295363	-0.567402	0.570549	0.899555	4	0.422756	0.672548	-0.364281	0.715713	0.192541	0.847352	0.973218	2	2.30447	0.0213642	3.19758	0.00142242	1.21368	0.225111	---	0	0	1	0	1	0	1	---	6	0.100902	0.919645	-0.517438	0.604947	-0.384527	0.700657	0.994054	0	0	1	0	1	0
951	CD37	CD37 molecule	0	126	-2.23325	0.0257141	-1.82026	0.0689712	-1.37598	0.169088	0.581859	4	-0.156907	0.875344	-2.07002	0.0386658	-1.66918	0.0953454	0.416251	10	-1.44271	0.14936	-1.2588	0.208349	-1.24831	0.212165	0.725824	0	0	1	0	1	0	1	---	10	-0.288701	0.772859	0.25815	0.796336	0.672561	0.501357	0.961828	0	0	1	0	1	0
952	CD38	CD38 molecule	0	59	-0.680361	0.496406	-0.212891	0.831448	0.287869	0.773498	0.962616	5	-0.830944	0.406168	-3.51072e-05	0.999972	0.148274	0.882151	0.980557	5	-0.873153	0.382752	-0.73418	0.462984	-0.429586	0.667575	0.989128	0	0	1	0	1	0	1	---	8	-0.960625	0.336932	-0.246403	0.805413	0.0204523	0.983686	1.00967	0	0	1	0	1	0
953	ENTPD1	ectonucleoside triphosphate diphosphohydrolase 1	0	71	-2.9679	0.00305713	0.114181	0.909114	0.190732	0.848768	0.978276	12	-1.0804	0.280177	1.01265	0.311432	0.892376	0.372373	0.773658	8	-1.91112	0.0562245	-0.0489012	0.961006	-0.0713705	0.943115	1.00923	0	0	1	0	1	0	1	---	4	0.370773	0.710871	1.02261	0.306702	0.897105	0.369845	0.893327	1	-0.0511859	0.959186	1.08696	0.277275	0.996107
954	ENTPD2	ectonucleoside triphosphate diphosphohydrolase 2	0	100	2.24649	0.0248513	0.852936	0.393867	-0.213438	0.831022	0.974556	1	-0.0464573	0.962953	-0.117638	0.906374	-0.168343	0.866342	---	16	1.16902	0.242624	0.53446	0.593123	0.372866	0.709315	0.99564	1	0.949797	0.342404	0.838835	0.401731	0.435297	0.663426	---	16	0.924687	0.355312	-0.098261	0.921742	-1.22211	0.221909	0.7504	0	0	1	0	1	0
955	ENTPD6	ectonucleoside triphosphate diphosphohydrolase 6	0	68	1.93998	0.0526125	1.08137	0.27975	0.726002	0.467981	0.852819	4	0.557326	0.577408	0.0039913	0.996816	-0.173267	0.862471	0.975181	10	2.36293	0.0182876	1.37094	0.170653	1.18577	0.235949	0.757891	0	0	1	0	1	0	1	---	10	2.23215	0.0257865	2.18124	0.0293613	1.39306	0.163863	0.671133	0	0	1	0	1	0
956	ENTPD3	ectonucleoside triphosphate diphosphohydrolase 3	0	71	0.737506	0.460957	0.305359	0.760147	0.456506	0.64811	0.93005	2	0.706871	0.479782	-0.0956592	0.923807	0.00755486	0.993973	---	3	2.65107	0.00812794	3.15827	0.00162709	2.92426	0.00351843	0.067871	0	0	1	0	1	0	1	---	1	-0.567772	0.570294	-1.04635	0.295612	-0.732024	0.464299	---	0	0	1	0	1	0
957	ENTPD5	ectonucleoside triphosphate diphosphohydrolase 5 (inactive)	0	72	2.05189	0.0403945	1.5831	0.113664	0.962734	0.335878	0.769502	3	-0.780027	0.435527	-0.184874	0.85336	-0.0831151	0.933774	0.992096	3	3.10203	0.00196622	1.65904	0.0973713	1.64774	0.0996716	0.518263	0	0	1	0	1	0	1	---	11	2.78159	0.00549294	0.79312	0.427866	-0.0568102	0.954706	1.00969	0	0	1	0	1	0
958	CD40	CD40 molecule	0	92	-1.92596	0.0543428	0.147879	0.882463	-0.568752	0.569632	0.899345	0	0	1	0	1	0	1	---	14	-1.11407	0.265468	0.00128032	0.998979	-0.934898	0.350031	0.859707	0	0	1	0	1	0	1	---	6	-0.484862	0.627862	-0.24642	0.805399	-0.650531	0.515475	0.963423	0	0	1	0	1	0
959	CD40LG	CD40 ligand	0	43	-0.363541	0.716264	-0.239357	0.81087	-0.0795425	0.936615	0.995183	0	0	1	0	1	0	1	---	3	-1.17871	0.238745	-1.61227	0.107169	-1.09208	0.275022	0.801448	0	0	1	0	1	0	1	---	1	-0.757194	0.44908	-1.25987	0.207963	-0.981227	0.326681	---	0	0	1	0	1	0
960	CD44	CD44 molecule (Indian blood group)	0	90	0.726442	0.467707	2.63845	0.00843745	0.981845	0.326377	0.761878	8	2.50348	0.0124281	3.67345	0.000249946	1.44111	0.149817	0.525851	4	0.377097	0.706168	0.39262	0.694671	0.781095	0.434902	0.911902	0	0	1	0	1	0	1	---	6	1.73501	0.082993	2.23001	0.0259328	-0.540264	0.589117	0.9792	0	0	1	0	1	0
961	CD47	CD47 molecule	0	81	3.56323	0.000380507	2.0925	0.0366054	0.834511	0.404161	0.817511	3	1.30672	0.191555	0.894955	0.370992	0.507711	0.611751	0.898479	6	1.75223	0.0799871	0.0911802	0.927365	-0.860232	0.389835	0.885463	0	0	1	0	1	0	1	---	11	3.21814	0.0013243	1.87703	0.0607589	1.35195	0.176649	0.690272	0	0	1	0	1	0
962	CD48	CD48 molecule	0	97	-2.75835	0.00589655	-1.81616	0.069598	-1.75605	0.0793377	0.400017	5	-1.43495	0.151558	-1.62499	0.104431	-1.70819	0.087863	0.398943	7	-1.34864	0.177704	-2.57681	0.0100915	-2.282	0.0226659	0.234443	0	0	1	0	1	0	1	---	12	-0.27007	0.787152	-0.566747	0.570993	-0.697368	0.485709	0.953569	0	0	1	0	1	0
963	CD53	CD53 molecule	0	74	-1.61917	0.10567	0.698912	0.484744	0.891381	0.372906	0.794102	0	0	1	0	1	0	1	---	5	-1.04639	0.295587	-0.624725	0.532272	0.470778	0.637886	0.983746	0	0	1	0	1	0	1	---	8	-0.700175	0.483952	0.500594	0.61675	0.0220012	0.982451	1.01012	0	0	1	0	1	0
965	CD58	CD58 molecule	0	104	0.68544	0.493197	1.19473	0.232429	0.983563	0.325531	0.760987	13	0.288946	0.772672	-0.416601	0.677046	0.361201	0.718014	0.940179	6	0.335295	0.737461	1.08516	0.278069	0.186032	0.852451	1.00899	0	0	1	0	1	0	1	---	15	2.67134	0.00765568	3.68284	0.000241014	2.24918	0.0246841	0.26004	0	0	1	0	1	0
966	CD59	CD59 molecule (CD59 blood group)	0	105	2.82761	0.00476665	2.70336	0.00696219	1.2933	0.196158	0.622478	6	0.650182	0.515698	-0.443512	0.657476	0.0402146	0.967929	0.996164	8	1.7	0.0893876	2.57862	0.0100391	-0.00104655	0.999165	1.00779	1	0.681848	0.495465	1.54324	0.123039	1.55291	0.120712	---	8	2.35532	0.0186651	3.47558	0.000528138	1.11888	0.263419	0.796218	0	0	1	0	1	0
967	CD63	CD63 molecule	0	132	4.96236	7.95388e-07	4.73101	2.50208e-06	2.06302	0.0393281	0.272507	1	2.14872	0.0318532	2.24892	0.0247002	2.42482	0.0154645	---	12	3.71066	0.000216063	3.46205	0.000555127	0.119789	0.904671	1.01124	0	0	1	0	1	0	1	---	16	3.30889	0.000964083	4.38967	1.23621e-05	1.0754	0.282413	0.817896	0	0	1	0	1	0
968	CD68	CD68 molecule	0	105	-0.506393	0.612673	-1.30819	0.191062	-1.09811	0.272379	0.71167	0	0	1	0	1	0	1	---	11	1.20457	0.228604	1.02327	0.306387	1.49929	0.134066	0.597727	0	0	1	0	1	0	1	---	27	-1.14804	0.251176	-1.71591	0.0864394	-1.68563	0.0921308	0.523721	0	0	1	0	1	0
969	CD69	CD69 molecule	0	72	-1.38156	0.16736	0.809319	0.418494	1.0435	0.29693	0.736263	0	0	1	0	1	0	1	---	6	-1.36261	0.173257	-0.760932	0.446849	-0.623623	0.532995	0.955855	0	0	1	0	1	0	1	---	5	-0.621185	0.534594	0.55414	0.579587	0.0772075	0.938471	1.00916	0	0	1	0	1	0
970	CD70	CD70 molecule	0	116	-0.440738	0.659481	0.716358	0.473911	0.385287	0.700094	0.947324	4	1.74445	0.0813326	1.60793	0.108115	1.39193	0.164204	0.551943	13	-0.975401	0.329555	-0.574927	0.56545	-0.840599	0.400742	0.890997	0	0	1	0	1	0	1	---	9	0.0725991	0.942137	-1.19055	0.234068	-1.32673	0.184853	0.700408	0	0	1	0	1	0
971	CD72	CD72 molecule	0	112	-1.57887	0.114626	0.276341	0.782334	0.163346	0.870274	0.982831	8	-1.03036	0.303045	0.102345	0.9185	0.21488	0.829898	0.970251	9	-0.975923	0.329297	-0.101794	0.918938	0.0860973	0.931404	1.01025	0	0	1	0	1	0	1	---	9	0.272506	0.785279	0.671021	0.502338	0.855615	0.392384	0.90637	0	0	1	0	1	0
972	CD74	CD74 molecule	1	75	1.29201	0.196599	1.38825	0.165321	1.76055	0.0785722	0.398257	4	1.50478	0.132641	0.815744	0.41481	1.09235	0.274901	0.689315	6	1.79464	0.0729593	2.08691	0.0371094	2.04349	0.0412246	0.334962	0	0	1	0	1	0	1	---	5	0.532206	0.594681	0.382873	0.701882	0.426621	0.669733	0.991513	1	1.15203	0.249534	0.065064	0.948134	0.294625
973	CD79A	CD79a molecule	1	116	-2.18497	0.0290813	-0.726872	0.467448	-0.602391	0.547029	0.88916	1	-0.794873	0.426843	-0.565094	0.572117	-1.08679	0.277349	---	11	-1.23639	0.216554	0.103156	0.917857	0.19169	0.848018	1.01007	0	0	1	0	1	0	1	---	10	-0.339762	0.734094	0.525261	0.5995	0.804155	0.421469	0.921407	0	0	1	0	1	0
974	CD79B	CD79b molecule	1	94	-1.73378	0.0832108	-0.212972	0.831385	0.383767	0.70122	0.947675	0	0	1	0	1	0	1	---	9	-1.43679	0.151036	-1.75528	0.0794696	-1.20514	0.228388	0.748269	1	-0.460775	0.645043	-0.488302	0.625426	-0.634041	0.526176	---	9	-0.638658	0.523166	0.507037	0.612223	0.950071	0.34227	0.872884	0	0	1	0	1	0
975	CD81	CD81 molecule	0	77	2.1018	0.035776	1.72027	0.0856433	-0.0583722	0.953462	0.998389	3	0.815628	0.414873	1.09709	0.272826	-1.38657	0.165833	0.553513	9	1.99191	0.0466041	1.08997	0.275948	-0.265788	0.790449	1.00661	2	2.06777	0.038873	1.55598	0.11998	1.50133	0.133538	---	9	1.2105	0.226324	1.19783	0.231222	-1.50142	0.133514	0.616336	0	0	1	0	1	0
976	ADGRE5	adhesion G protein-coupled receptor E5	0	160	1.06861	0.285458	1.15907	0.24666	0.349659	0.726657	0.953644	6	1.10032	0.27141	1.13243	0.257682	0.40537	0.685279	0.927268	10	1.00805	0.313629	0.737314	0.461077	-0.811596	0.417187	0.902503	1	0.758242	0.448453	-0.113381	0.909747	-0.511972	0.608766	---	19	0.29072	0.771315	-0.0286342	0.977161	-0.0669215	0.946655	1.00932	0	0	1	0	1	0
977	CD151	CD151 molecule (Raph blood group)	0	81	2.14599	0.0320715	0.198237	0.842894	-0.862069	0.388824	0.807185	1	-0.257931	0.796504	-0.970728	0.331881	-0.639824	0.522411	---	9	0.761414	0.446557	-0.178108	0.858669	-0.927798	0.353701	0.862609	0	0	1	0	1	0	1	---	10	1.48291	0.138356	-0.276838	0.781953	-0.714041	0.475343	0.948214	0	0	1	0	1	0
978	CDA	cytidine deaminase	0	81	0.299156	0.764872	0.637644	0.523828	0.229856	0.818243	0.973041	2	1.15543	0.248142	1.17152	0.241625	1.16733	0.243313	---	5	2.41644	0.0158195	1.90151	0.0574771	1.6842	0.0924067	0.499147	0	0	1	0	1	0	1	---	2	-0.226308	0.821	0.764634	0.444641	0.88355	0.377119	---	0	0	1	0	1	0
983	CDK1	cyclin dependent kinase 1	0	74	3.85585	0.000121365	1.2684	0.204902	-0.357596	0.720709	0.951659	0	0	1	0	1	0	1	---	5	0.915227	0.360254	-0.729851	0.465625	-0.871365	0.383732	0.881736	0	0	1	0	1	0	1	---	4	2.06699	0.0389467	0.887034	0.37524	-1.70171	0.0890726	0.51325	0	0	1	0	1	0
987	LRBA	LPS responsive beige-like anchor protein	0	96	-1.58951	0.112206	-1.54499	0.122616	0.353536	0.72375	0.953043	48	-2.10346	0.0356307	-1.96645	0.049479	0.470586	0.638023	0.90822	5	-0.292303	0.770105	-0.185342	0.852992	-0.523057	0.601032	0.971856	0	0	1	0	1	0	1	---	7	-0.82456	0.409783	-0.493488	0.621759	-0.838782	0.401761	0.910782	0	0	1	0	1	0
988	CDC5L	cell division cycle 5 like	0	113	5.39245	8.34403e-08	4.67605	3.25926e-06	0.625283	0.531906	0.883022	10	3.09041	0.00204419	2.33871	0.0195155	-1.79064	0.0736057	0.360127	16	2.53826	0.0112646	2.63075	0.00862978	-1.48979	0.136545	0.602429	0	0	1	0	1	0	1	---	11	5.06987	4.59866e-07	4.97851	7.35329e-07	-0.949746	0.342435	0.872567	0	0	1	0	1	0
989	SEPTIN7	septin 7	0	54	0.877436	0.380423	2.84017	0.00458591	1.40498	0.160288	0.567573	6	0.564028	0.572839	0.282572	0.777554	-0.42353	0.671985	0.921187	3	1.73907	0.0822753	2.70209	0.0069887	1.15989	0.246326	0.77039	0	0	1	0	1	0	1	---	5	1.10465	0.269529	2.68404	0.00737498	1.60135	0.109566	0.563892	0	0	1	0	1	0
990	CDC6	cell division cycle 6	0	142	10.1744	2.16278e-23	7.6434	4.34346e-14	3.11841	0.00186214	0.0336859	10	5.45379	5.96788e-08	4.67159	3.32946e-06	3.79689	0.000153946	0.00421404	27	6.55969	7.95708e-11	6.74036	2.45851e-11	3.01151	0.00265465	0.0552951	0	0	1	0	1	0	1	---	29	9.38882	2.88476e-20	8.73653	8.03554e-18	3.35391	0.000821977	0.0253575	0	0	1	0	1	0
991	CDC20	cell division cycle 20	0	90	4.24347	2.36808e-05	2.85505	0.00437784	0.923624	0.35587	0.78243	2	0.97699	0.328768	0.43029	0.667063	0.276025	0.782577	---	13	1.32192	0.186443	1.86375	0.0626039	-0.841366	0.400313	0.890698	0	0	1	0	1	0	1	---	6	1.71979	0.0857243	1.16218	0.245396	-0.0873572	0.930402	1.00938	0	0	1	0	1	0
993	CDC25A	cell division cycle 25A	0	110	4.59227	4.83991e-06	4.53505	6.3419e-06	2.28236	0.0226444	0.195056	4	1.44982	0.147365	1.60557	0.108634	0.926472	0.35439	0.759486	11	2.88991	0.00392193	3.68925	0.000235093	2.18085	0.0293904	0.274943	0	0	1	0	1	0	1	---	12	2.28934	0.0222302	2.73692	0.00629428	0.907955	0.364086	0.890322	0	0	1	0	1	0
994	CDC25B	cell division cycle 25B	0	83	1.84837	0.0647911	2.75629	0.00593555	1.70017	0.0893615	0.42551	4	1.8456	0.0651931	2.52639	0.0116532	1.74695	0.0809052	0.38097	7	1.59364	0.111276	1.6034	0.109113	0.503433	0.614753	0.978036	0	0	1	0	1	0	1	---	7	1.35386	0.176031	1.85435	0.0639361	1.68461	0.0923274	0.523992	0	0	1	0	1	0
995	CDC25C	cell division cycle 25C	0	70	5.479	5.19484e-08	3.8755	0.000112221	2.84494	0.0045184	0.0647064	4	3.0368	0.00244192	2.93783	0.00336895	2.08973	0.0368548	0.234835	4	1.18854	0.234853	0.55649	0.577981	0.352804	0.724298	0.997987	0	0	1	0	1	0	1	---	0	0	1	0	1	0	1	---	0	0	1	0	1	0
996	CDC27	cell division cycle 27	0	96	-0.587981	0.556654	-0.42118	0.6737	-0.614137	0.539243	0.886166	2	0.0277657	0.977854	0.178926	0.858026	0.554909	0.579061	---	8	-0.536012	0.592048	-1.22612	0.220397	-1.08135	0.279764	0.805277	0	0	1	0	1	0	1	---	3	0.36837	0.712661	0.899001	0.368834	-1.53393	0.125314	0.598515	0	0	1	0	1	0
997	CDC34	cell division cycle 34, ubiqiutin conjugating enzyme	0	107	2.57028	0.0102797	1.8266	0.0680113	1.75085	0.0802307	0.401609	0	0	1	0	1	0	1	---	4	0.0303276	0.975811	0.194833	0.845557	0.413028	0.679661	0.991813	1	0.368565	0.712516	-0.301029	0.763445	-0.0908772	0.927606	---	10	2.74041	0.00622602	2.58005	0.00999796	2.39022	0.0169936	0.205963	0	0	1	0	1	0
998	CDC42	cell division cycle 42	0	84	0.295917	0.767344	0.0417685	0.96669	-1.9517	0.0512091	0.314656	9	-1.71246	0.0870663	-1.47257	0.141131	-0.922372	0.356522	0.760464	15	0.388104	0.698007	0.0795	0.936648	-0.371929	0.710012	0.995891	1	0.328011	0.742959	-0.280498	0.779144	-0.275999	0.782597	---	11	2.59315	0.00962441	2.28821	0.0223004	-1.28871	0.19775	0.719437	0	0	1	0	1	0
999	CDH1	cadherin 1	1	103	1.7449	0.0812545	0.548574	0.583401	0.213555	0.830931	0.974698	16	0.734729	0.462646	-0.321572	0.747833	-0.0619305	0.950629	0.993384	5	0.962631	0.335924	-0.873477	0.38258	-0.985908	0.32438	0.840446	1	0.319447	0.749442	-0.0829394	0.933914	0.0425884	0.966037	---	7	1.58282	0.113722	2.12181	0.0340605	1.49085	0.136267	0.619958	0	0	1	0	1	0
1000	CDH2	cadherin 2	0	90	-0.87911	0.379515	0.448109	0.654156	-0.238544	0.811501	0.971363	20	-0.394731	0.693111	0.0977232	0.922169	-0.123809	0.901487	0.984474	5	-0.109032	0.913195	0.482147	0.62979	-0.0806395	0.935742	1.00962	0	0	1	0	1	0	1	---	16	-0.379553	0.704344	0.524311	0.60016	0.404812	0.685689	0.992232	0	0	1	0	1	0
1001	CDH3	cadherin 3	0	102	4.09614	4.47889e-05	1.38588	0.166043	1.23099	0.21857	0.649598	4	2.39201	0.0169075	1.93172	0.0536319	1.73516	0.0829727	0.386314	6	2.3278	0.0200864	0.725176	0.468487	0.804595	0.421215	0.904093	1	1.23239	0.218043	1.14173	0.253798	0.997503	0.318724	---	15	1.04648	0.295546	-0.539486	0.589653	-0.455822	0.648601	0.988668	0	0	1	0	1	0
1002	CDH4	cadherin 4	0	79	-0.561004	0.574898	1.3734	0.169887	1.35329	0.176221	0.594203	36	-0.975783	0.329366	-0.0209807	0.983265	0.122747	0.902328	0.984039	7	0.348901	0.727224	1.82452	0.0683245	1.63532	0.102247	0.525834	0	0	1	0	1	0	1	---	8	-0.926026	0.354616	-0.160294	0.872677	-0.25351	0.799918	1.0065	0	0	1	0	1	0
1003	CDH5	cadherin 5	0	79	-1.3265	0.184923	-0.893236	0.371912	-0.70658	0.479966	0.858308	2	-0.940209	0.347297	-1.47761	0.139778	-1.59315	0.111394	---	7	-0.487111	0.626267	0.61199	0.540661	0.606254	0.544462	0.955906	0	0	1	0	1	0	1	---	8	0.338781	0.734833	-0.360891	0.718245	-0.159358	0.873414	1.00848	0	0	1	0	1	0
1004	CDH6	cadherin 6	0	85	-0.695474	0.486891	0.381136	0.703171	0.18945	0.849772	0.9785	12	0.596799	0.550753	1.24821	0.212201	1.05458	0.291832	0.704331	8	-1.59137	0.111787	-0.787562	0.43111	-0.843465	0.399139	0.889677	1	-0.438564	0.661055	-0.289859	0.771975	-0.188049	0.85087	---	4	-1.09628	0.273174	-0.207237	0.83586	-0.460301	0.645384	0.989267	0	0	1	0	1	0
1005	CDH7	cadherin 7	0	81	2.06196	0.0394233	2.41584	0.0158489	2.38373	0.0172948	0.163855	5	0.110231	0.912244	0.650584	0.515441	0.793437	0.427682	0.807872	5	0.292182	0.770197	0.383532	0.701394	0.375405	0.707427	0.996098	0	0	1	0	1	0	1	---	8	0.260167	0.794779	0.164067	0.869707	0.0375834	0.970026	1.00969	0	0	1	0	1	0
1006	CDH8	cadherin 8	0	68	-1.41021	0.158732	-1.70498	0.0884599	-1.78864	0.073928	0.38474	14	-1.07319	0.283399	-0.875787	0.381323	-0.840512	0.400791	0.790954	6	-0.664621	0.506419	-0.520258	0.602981	-0.478604	0.632309	0.98123	0	0	1	0	1	0	1	---	6	-0.158213	0.874316	0.0190801	0.98478	-0.225246	0.821827	1.00559	1	-0.472932	0.636347	-0.339326	0.734424	-0.402237
1007	CDH9	cadherin 9	0	112	-1.17645	0.239647	0.271662	0.785929	0.222157	0.82423	0.973504	19	-0.345328	0.729908	0.627978	0.530139	0.688714	0.491138	0.840867	5	-0.581713	0.560868	-0.0205547	0.983604	-0.0631791	0.949635	1.00961	0	0	1	0	1	0	1	---	13	-0.921947	0.356739	-0.603033	0.546602	-0.687855	0.491679	0.95683	0	0	1	0	1	0
1008	CDH10	cadherin 10	1	114	-0.25128	0.80164	0.344903	0.730229	0.169072	0.865769	0.981558	8	0.191204	0.848398	0.410489	0.681521	0.376697	0.706466	0.935994	11	-0.472724	0.636495	-0.514305	0.607135	-0.64244	0.520712	0.948552	0	0	1	0	1	0	1	---	12	-0.594402	0.552354	-0.518501	0.604205	-0.649125	0.516383	0.963839	0	0	1	0	1	0
1009	CDH11	cadherin 11	1	54	1.33467	0.182234	-0.263759	0.792011	-0.569872	0.568872	0.898701	6	0.790235	0.429545	-1.02032	0.307785	-1.68274	0.0926881	0.410291	4	-0.183741	0.854247	-0.305037	0.760392	0.230571	0.817688	1.00873	0	0	1	0	1	0	1	---	3	0.412247	0.680231	0.897604	0.369578	0.63418	0.526086	0.966391	0	0	1	0	1	0
1010	CDH12	cadherin 12	0	92	-0.0879429	0.929937	-0.282355	0.77772	-0.256072	0.79794	0.9679	61	0.292977	0.76959	-0.446747	0.655139	-0.459957	0.645631	0.910479	9	-0.365642	0.714696	-0.392867	0.694488	-0.33384	0.73856	1.00197	1	-0.264489	0.791448	-0.224334	0.822536	-0.25352	0.799911	---	10	0.600427	0.548333	0.922051	0.356689	0.861522	0.389125	0.905684	0	0	1	0	1	0
1012	CDH13	cadherin 13	0	59	2.61276	0.00909215	1.7347	0.0830535	1.59671	0.110597	0.474642	40	1.97726	0.0482378	1.25343	0.210297	1.22486	0.220873	0.629573	4	0.963702	0.335387	0.419117	0.675206	0.358355	0.720141	0.997395	0	0	1	0	1	0	1	---	7	1.11496	0.265089	0.721519	0.470732	0.669717	0.503168	0.962327	0	0	1	0	1	0
1013	CDH15	cadherin 15	0	114	2.2945	0.0219318	2.20617	0.0275627	2.07129	0.0385478	0.269541	4	0.478554	0.632342	0.409149	0.682504	0.329642	0.741729	0.946131	9	1.81741	0.0693998	1.72976	0.0839323	1.50685	0.132116	0.593791	0	0	1	0	1	0	1	---	12	1.35763	0.174833	1.80841	0.0707947	1.60086	0.109674	0.563757	0	0	1	0	1	0
1014	CDH16	cadherin 16	0	86	-1.66379	0.096412	0.937501	0.348691	0.752278	0.452033	0.843717	0	0	1	0	1	0	1	---	8	-0.73802	0.460645	0.318355	0.750271	0.0888038	0.929253	1.01009	0	0	1	0	1	0	1	---	12	-0.155851	0.876176	1.79886	0.0722948	1.71394	0.0868011	0.506664	0	0	1	0	1	0
1015	CDH17	cadherin 17	1	111	-2.26433	0.0237293	-0.0794776	0.936666	-0.361917	0.717478	0.951333	5	-0.681756	0.495523	0.206296	0.836595	0.137617	0.890566	0.982004	7	-1.14789	0.251241	-0.53087	0.595608	-0.794952	0.426801	0.907789	0	0	1	0	1	0	1	---	6	-1.13329	0.257315	-0.37316	0.709096	-0.566167	0.571387	0.974842	0	0	1	0	1	0
1016	CDH18	cadherin 18	0	84	4.072	4.96252e-05	3.4074	0.000677791	3.19112	0.00145446	0.028176	52	2.12556	0.0337413	1.6615	0.0968761	1.38964	0.1649	0.552724	7	2.45791	0.0141136	2.26793	0.0235122	2.06664	0.0389848	0.324494	0	0	1	0	1	0	1	---	9	1.50708	0.13205	1.29817	0.194481	1.04532	0.296088	0.830046	0	0	1	0	1	0
1017	CDK2	cyclin dependent kinase 2	0	131	4.12505	3.95863e-05	3.64943	0.000274228	-0.230571	0.817688	0.972986	4	3.66668	0.000256331	4.54714	5.99428e-06	0.277723	0.781273	0.958209	22	2.32297	0.0203449	2.4096	0.0161214	-0.0662682	0.947175	1.00908	1	-0.814007	0.4158	-2.37694	0.0176148	-2.51004	0.012204	---	24	1.59353	0.111301	1.36714	0.17184	-0.686806	0.492339	0.957498	0	0	1	0	1	0
1018	CDK3	cyclin dependent kinase 3	0	143	-0.301731	0.762908	1.72362	0.0850371	-0.181621	0.855911	0.979232	0	0	1	0	1	0	1	---	13	0.0882961	0.929656	1.05861	0.289991	1.09685	0.27293	0.799652	0	0	1	0	1	0	1	---	18	-1.41848	0.156306	-0.669193	0.503502	-1.67886	0.093443	0.527203	0	0	1	0	1	0
1019	CDK4	cyclin dependent kinase 4	1	105	22.1884	7.33102e-92	19.1473	1.96529e-71	11.5333	3.05144e-29	2.0014e-26	13	12.9689	4.04216e-36	10.4713	1.3277e-24	7.6912	3.05111e-14	3.46011e-12	33	21.6562	3.19461e-88	19.1778	1.25575e-71	11.697	5.46688e-30	3.98555e-27	4	7.65443	3.93845e-14	6.09686	1.46032e-09	4.02483	6.06335e-05	0.000330452	33	22.6719	3.36557e-95	20.8834	9.62454e-83	12.8943	1.07703e-35	2.06603e-32	0	0	1	0	1	0
1020	CDK5	cyclin dependent kinase 5	0	76	3.03259	0.002476	2.11174	0.034917	-0.944053	0.345335	0.776065	1	-0.536749	0.591539	-1.36995	0.170961	-0.157674	0.874741	---	11	2.16095	0.0308938	2.48471	0.0131026	-2.02447	0.0431461	0.344354	0	0	1	0	1	0	1	---	7	1.33322	0.182708	1.8406	0.0659301	1.569	0.116915	0.580205	0	0	1	0	1	0
1021	CDK6	cyclin dependent kinase 6	1	78	1.84889	0.0647164	3.31154	0.000955751	2.70289	0.00697216	0.0885739	17	1.94139	0.0524413	3.4752	0.000528883	3.51813	0.000451051	0.00990027	6	0.760206	0.447279	1.48299	0.138344	1.61395	0.106804	0.53597	0	0	1	0	1	0	1	---	10	0.904481	0.365919	1.39187	0.164221	1.3153	0.188663	0.705595	0	0	1	0	1	0
1022	CDK7	cyclin dependent kinase 7	0	41	-1.35986	0.174126	-1.808	0.070859	-0.921844	0.356798	0.783419	0	0	1	0	1	0	1	---	1	-0.893888	0.371559	-1.29832	0.19443	-0.552144	0.580954	---	0	0	1	0	1	0	1	---	5	-1.11001	0.267214	-1.26803	0.205035	-1.16982	0.242307	0.771762	0	0	1	0	1	0
1024	CDK8	cyclin dependent kinase 8	0	55	4.04938	5.4602e-05	3.2599	0.00114614	0.430312	0.667047	0.935072	7	2.50483	0.0123809	1.90891	0.0565148	0.955057	0.339744	0.7483	7	5.30056	1.36991e-07	4.4669	8.69241e-06	-0.204817	0.83775	1.00944	0	0	1	0	1	0	1	---	0	0	1	0	1	0	1	---	0	0	1	0	1	0
1025	CDK9	cyclin dependent kinase 9	0	100	1.6408	0.101097	1.63639	0.102023	0.268075	0.788688	0.965916	2	0.0262729	0.979044	-0.155317	0.876598	0.385677	0.699805	---	13	0.94143	0.346671	0.961551	0.336471	-0.059295	0.952727	1.0098	1	-0.823659	0.410295	-0.644948	0.519085	0.0831849	0.933719	---	13	-0.0780484	0.937802	-0.200213	0.841349	-0.716292	0.473952	0.94768	0	0	1	0	1	0
1026	CDKN1A	cyclin dependent kinase inhibitor 1A	1	100	-1.30218	0.193103	-0.66116	0.508638	-0.662128	0.508018	0.872843	1	-0.827867	0.407908	0.226228	0.821063	0.369353	0.711931	---	18	-1.76755	0.0773871	-1.85663	0.0636112	-2.01927	0.0436845	0.346818	2	-0.994516	0.32017	-0.872506	0.383109	-0.975536	0.329494	---	7	-0.568713	0.569656	-1.44288	0.149317	-1.3629	0.173174	0.686871	0	0	1	0	1	0
1027	CDKN1B	cyclin dependent kinase inhibitor 1B	1	100	-0.393056	0.694347	-0.055268	0.955934	-1.0182	0.308793	0.74586	2	0.567366	0.57057	0.45679	0.647905	-0.136556	0.891405	---	10	-0.879607	0.379246	-0.375097	0.707655	-0.824789	0.409657	0.897789	0	0	1	0	1	0	1	---	12	-1.21461	0.224751	-0.334354	0.738172	-0.61591	0.538072	0.969587	0	0	1	0	1	0
1028	CDKN1C	cyclin dependent kinase inhibitor 1C	0	79	1.3036	0.192618	1.21476	0.2247	0.796496	0.425903	0.829757	1	0.882207	0.377839	0.645035	0.519029	0.583639	0.559574	---	8	1.39385	0.163617	0.963982	0.335251	-0.0568111	0.954705	1.00982	0	0	1	0	1	0	1	---	7	0.0898448	0.928425	0.194037	0.84618	-0.957752	0.338383	0.86864	0	0	1	0	1	0
1029	CDKN2A	cyclin dependent kinase inhibitor 2A	1	214	-5.1772	2.63355e-07	-8.26918	3.57797e-16	-5.46425	5.66236e-08	3.95092e-06	44	-2.40363	0.0163822	-3.57901	0.0003588	-2.92572	0.00350215	0.0491332	55	-4.37017	1.34742e-05	-6.31692	3.76419e-10	-4.29785	1.8661e-05	0.000892606	4	-0.329008	0.742206	-0.378835	0.704878	-0.232563	0.816141	0.907748	60	-4.66337	3.45441e-06	-7.13973	1.62491e-12	-5.00245	6.51494e-07	5.34909e-05	0	0	1	0	1	0
1030	CDKN2B	cyclin dependent kinase inhibitor 2B	0	215	-1.56076	0.118841	-7.27511	6.27031e-13	-5.61834	2.40131e-08	1.78975e-06	4	0.931136	0.351968	-0.440173	0.659892	0.338583	0.734984	0.944101	48	-3.6463	0.000277289	-7.96025	3.98431e-15	-6.76103	2.14575e-11	2.41306e-09	2	-1.2235	0.221379	-4.11234	4.18616e-05	-4.58964	4.91278e-06	---	76	-0.658647	0.510247	-4.28275	1.99494e-05	-3.12364	0.00182963	0.045581	1	0.375764	0.707158	-0.835228	0.403757	-0.806138
1031	CDKN2C	cyclin dependent kinase inhibitor 2C	1	94	0.0902341	0.928116	-1.52619	0.127229	-2.31573	0.0207429	0.184635	4	-1.83448	0.0668263	-3.19879	0.00141654	-3.25214	0.00117769	0.0216995	7	1.5443	0.122775	1.60232	0.109351	1.0154	0.310124	0.829116	1	-0.630568	0.528442	-0.590902	0.554699	-0.941979	0.346396	---	10	-0.810293	0.41793	-2.43491	0.0150419	-2.15392	0.0314479	0.298239	0	0	1	0	1	0
1032	CDKN2D	cyclin dependent kinase inhibitor 2D	0	173	2.95402	0.00319695	2.2893	0.0222366	0.44601	0.655671	0.931756	1	0.863283	0.388152	0.806989	0.419834	-0.189603	0.849653	---	24	0.348127	0.727805	-0.950737	0.341931	-0.959451	0.337527	0.851552	1	-2.23649	0.0255003	-3.09858	0.00199013	-2.80697	0.00508291	---	27	2.34294	0.0192927	2.12617	0.0336949	0.970715	0.331888	0.862779	0	0	1	0	1	0
1033	CDKN3	cyclin dependent kinase inhibitor 3	0	77	3.70435	0.000221446	1.95133	0.0512521	1.09507	0.273708	0.712951	2	0.545276	0.585663	-0.574998	0.565402	-0.322275	0.747301	---	5	1.50684	0.132111	1.2231	0.221533	-0.358343	0.72015	0.997342	2	1.62124	0.105224	1.25613	0.209316	-0.260951	0.794175	---	5	1.67296	0.094593	1.14918	0.250714	1.05353	0.292313	0.827156	0	0	1	0	1	0
1036	CDO1	cysteine dioxygenase type 1	0	66	1.81468	0.0698188	0.995188	0.319847	0.582206	0.560538	0.89471	1	3.12108	0.00184437	1.36466	0.172618	1.41839	0.156341	---	4	-0.0219855	0.982463	0.315096	0.752744	0.365108	0.715096	0.996478	0	0	1	0	1	0	1	---	5	2.25671	0.024203	1.55938	0.119173	1.21477	0.224694	0.7533	0	0	1	0	1	0
1038	CDR1	cerebellar degeneration related 1	0	53	1.61456	0.106666	0.162897	0.870627	0.152706	0.878656	0.984499	0	0	1	0	1	0	1	---	3	-0.628391	0.529866	-0.63435	0.525975	-0.639338	0.522726	0.949766	0	0	1	0	1	0	1	---	6	1.35492	0.175695	0.067137	0.946484	0.0637501	0.94918	1.00915	0	0	1	0	1	0
1040	CDS1	CDP-diacylglycerol synthase 1	0	63	0.126032	0.899727	0.981335	0.326628	0.110526	0.912011	0.990778	3	0.209737	0.833908	2.06372	0.0392612	1.66781	0.0956183	0.41706	2	-1.83601	0.0665997	-0.994021	0.320415	-2.00342	0.0453598	---	0	0	1	0	1	0	1	---	7	0.989426	0.322651	0.781707	0.434542	0.169626	0.865333	1.00831	0	0	1	0	1	0
1041	CDSN	corneodesmosin	0	115	-0.426278	0.669981	-0.732228	0.464174	-1.15888	0.24674	0.682757	1	-0.199485	0.841917	-0.136765	0.89124	-0.275748	0.78279	---	10	-0.065412	0.947857	-0.890188	0.373545	-1.35154	0.17678	0.674149	0	0	1	0	1	0	1	---	8	-0.620001	0.535373	-0.214811	0.829952	-0.333905	0.73851	1.00098	0	0	1	0	1	0
1043	CD52	CD52 molecule	0	118	-0.480549	0.630924	0.520545	0.602781	0.796369	0.425977	0.82976	0	0	1	0	1	0	1	---	12	0.504093	0.614287	0.773389	0.439446	0.776355	0.437695	0.912507	0	0	1	0	1	0	1	---	6	1.03796	0.299494	1.19916	0.230705	1.14208	0.253651	0.785829	0	0	1	0	1	0
1044	CDX1	caudal type homeobox 1	0	74	1.92303	0.0547093	1.89081	0.058893	1.755	0.0795174	0.400483	1	-0.409487	0.682255	-0.330645	0.740971	-0.429069	0.667951	---	5	0.958405	0.338049	1.99705	0.0460481	1.93823	0.0528329	0.379156	0	0	1	0	1	0	1	---	9	0.466816	0.640715	1.02604	0.30508	0.928829	0.353167	0.881288	0	0	1	0	1	0
1045	CDX2	caudal type homeobox 2	1	74	1.355	0.175668	0.97758	0.328481	-0.144975	0.884755	0.98695	0	0	1	0	1	0	1	---	5	1.05911	0.289759	0.338572	0.734992	-1.36274	0.173224	0.668061	1	-0.380182	0.703877	-0.0153053	0.987791	-0.0973073	0.922499	---	7	0.203183	0.839026	-1.31845	0.187606	-1.57364	0.115838	0.578396	0	0	1	0	1	0
1046	CDX4	caudal type homeobox 4	0	40	0.600935	0.547995	0.102413	0.918446	0.134291	0.893196	0.988059	2	0.696914	0.48599	0.631879	0.527588	0.767595	0.44288	---	1	-0.180735	0.856605	-0.052476	0.958158	0.0561416	0.955238	---	0	0	1	0	1	0	1	---	4	-0.361932	0.717466	-0.840296	0.400912	-0.806596	0.420061	0.921096	0	0	1	0	1	0
1047	CLGN	calmegin	0	43	3.10559	0.00194292	1.20776	0.227381	0.827897	0.407896	0.819289	0	0	1	0	1	0	1	---	6	2.27043	0.0233558	1.54367	0.122934	1.38837	0.165286	0.654765	0	0	1	0	1	0	1	---	2	0.904186	0.366076	0.284188	0.776316	-0.047272	0.962304	---	0	0	1	0	1	0
1048	CEACAM5	CEA cell adhesion molecule 5	0	132	2.40133	0.0164852	2.33514	0.0197019	2.21199	0.0271573	0.217676	4	2.40981	0.0161086	2.54977	0.0109042	2.4933	0.0127918	0.121008	12	-0.0603257	0.951906	0.718531	0.472571	0.725211	0.468466	0.926675	0	0	1	0	1	0	1	---	8	3.39348	0.000712323	3.20185	0.00140169	3.23515	0.00124938	0.0346885	0	0	1	0	1	0
1050	CEBPA	CCAAT enhancer binding protein alpha	1	137	3.76132	0.000177063	3.76943	0.000171661	2.65962	0.00792842	0.0975374	1	-0.584694	0.558862	-0.192506	0.847379	-0.361421	0.71785	---	17	1.83715	0.0664321	1.52146	0.12841	0.952638	0.340968	0.853207	0	0	1	0	1	0	1	---	20	3.78838	0.00015905	4.04483	5.57395e-05	2.81347	0.00498203	0.0933623	0	0	1	0	1	0
1051	CEBPB	CCAAT enhancer binding protein beta	0	110	6.99217	4.45429e-12	5.22138	2.09499e-07	4.05559	5.32754e-05	0.00194743	0	0	1	0	1	0	1	---	11	3.64323	0.000280581	3.18579	0.00148114	2.65234	0.00810028	0.120858	1	1.9866	0.0471904	3.03432	0.00246316	2.70701	0.00688677	---	15	4.12565	3.94842e-05	3.51299	0.000459732	3.39811	0.00070106	0.0222118	0	0	1	0	1	0
1052	CEBPD	CCAAT enhancer binding protein delta	0	105	2.19561	0.0283081	2.00104	0.0456157	1.95704	0.0505767	0.312191	0	0	1	0	1	0	1	---	20	1.40694	0.1597	1.52488	0.127556	1.95115	0.0512749	0.37407	0	0	1	0	1	0	1	---	13	1.10798	0.268089	1.38493	0.166334	0.627723	0.530306	0.966905	0	0	1	0	1	0
1053	CEBPE	CCAAT enhancer binding protein epsilon	0	95	-0.661742	0.508262	-0.44481	0.656538	-0.539151	0.589884	0.906748	0	0	1	0	1	0	1	---	6	0.0310357	0.975246	-0.386205	0.699414	-0.506728	0.61244	0.976855	0	0	1	0	1	0	1	---	6	-0.671651	0.501933	-0.228286	0.819463	-0.0407578	0.967496	1.00985	0	0	1	0	1	0
1054	CEBPG	CCAAT enhancer binding protein gamma	0	133	8.34894	1.85375e-16	8.08575	1.51118e-15	5.60006	2.66153e-08	1.96457e-06	4	2.13356	0.0330788	1.17089	0.241879	0.953167	0.3407	0.74902	19	5.61037	2.4978e-08	4.93111	9.33677e-07	3.88406	0.000108405	0.00410733	2	0.644654	0.519273	1.30841	0.190986	1.23035	0.218812	---	13	4.54671	5.99302e-06	5.51254	4.33524e-08	3.87755	0.000111306	0.00489306	0	0	1	0	1	0
1056	CEL	carboxyl ester lipase	0	66	0.435023	0.663623	1.20356	0.228998	1.0129	0.311316	0.747784	2	-0.738385	0.460423	-0.0892851	0.92887	-0.0831469	0.933749	---	9	-0.01832	0.985387	0.156379	0.875761	0.124785	0.900715	1.01152	0	0	1	0	1	0	1	---	7	-0.71924	0.472132	-1.04258	0.297353	-1.03897	0.299031	0.834195	0	0	1	0	1	0
1057	CELP	carboxyl ester lipase pseudogene	0	67	0.0489569	0.960962	1.36249	0.173301	1.44033	0.150039	0.551175	0	0	1	0	1	0	1	---	9	-0.709756	0.477991	-0.159692	0.873151	-0.0723246	0.942356	1.00913	1	-0.176214	0.860155	0.123778	0.901512	-0.0995619	0.920709	---	6	-0.62026	0.535203	-0.21734	0.827981	-0.208886	0.834573	1.00556	0	0	1	0	1	0
1058	CENPA	centromere protein A	0	84	3.85734	0.000120637	1.36089	0.173806	1.11262	0.266098	0.704724	1	1.29803	0.194525	0.582656	0.560236	0.620432	0.535093	---	4	0.584104	0.559259	-0.337472	0.735821	-0.323452	0.74641	1.00309	0	0	1	0	1	0	1	---	6	2.0479	0.040784	0.95097	0.341813	0.784966	0.432631	0.926702	0	0	1	0	1	0
1059	CENPB	centromere protein B	0	83	2.72074	0.00660655	1.69837	0.089699	-0.780571	0.435211	0.834366	0	0	1	0	1	0	1	---	6	2.60073	0.00941551	2.27788	0.022911	-0.395567	0.692496	0.992055	0	0	1	0	1	0	1	---	7	1.47462	0.140575	1.52726	0.126964	0.601875	0.547373	0.971332	0	0	1	0	1	0
1060	CENPC	centromere protein C	0	58	-0.548291	0.583593	2.3279	0.0200848	-0.149886	0.88088	0.985404	4	-0.869556	0.384715	0.0578336	0.953891	0.166603	0.867711	0.9767	5	0.00184268	0.99853	2.06941	0.0387238	0.564759	0.572345	0.961502	0	0	1	0	1	0	1	---	2	0.404706	0.685765	1.25238	0.210678	0.715631	0.47436	---	0	0	1	0	1	0
1062	CENPE	centromere protein E	0	49	3.09258	0.00202942	2.87678	0.00408936	2.53371	0.0114142	0.124952	4	0.185693	0.852716	0.311436	0.755524	0.68965	0.490549	0.841371	2	2.1374	0.0327642	2.36458	0.0182105	2.05711	0.0398945	---	0	0	1	0	1	0	1	---	3	0.706457	0.480039	1.50365	0.132937	1.66294	0.0965899	0.536212	0	0	1	0	1	0
1063	CENPF	centromere protein F	0	83	4.67385	3.28561e-06	1.94808	0.0516402	1.85894	0.0632838	0.352693	9	1.95959	0.0502721	0.790524	0.42938	1.23492	0.217104	0.626137	11	2.64402	0.00829809	2.02722	0.042863	1.95917	0.0503273	0.37048	0	0	1	0	1	0	1	---	13	1.0176	0.30907	-0.790096	0.42963	-0.744694	0.456604	0.939798	0	0	1	0	1	0
1068	CETN1	centrin 1	0	56	7.7139	2.52906e-14	7.52298	1.0531e-13	7.06218	2.78734e-12	3.78617e-10	1	11.8548	9.33301e-31	11.924	4.84078e-31	12.0287	1.58349e-31	---	6	6.57063	7.41246e-11	6.59068	6.56694e-11	6.126	1.22424e-09	1.18729e-07	0	0	1	0	1	0	1	---	4	7.82686	1.08134e-14	7.65575	3.96366e-14	7.75674	1.86963e-14	4.64131e-12	0	0	1	0	1	0
1069	CETN2	centrin 2	0	43	2.08924	0.0368938	1.12153	0.262287	0.63449	0.525884	0.88189	0	0	1	0	1	0	1	---	5	1.80373	0.0715211	0.462057	0.644125	0.0881932	0.929738	1.0101	1	0.367551	0.713272	-0.531805	0.59496	-0.448486	0.653884	---	4	0.997126	0.318902	1.19261	0.233262	1.52872	0.126602	0.600185	0	0	1	0	1	0
1070	CETN3	centrin 3	0	50	0.901369	0.367571	0.83744	0.402514	1.18191	0.237479	0.672285	0	0	1	0	1	0	1	---	6	0.765308	0.444237	0.410801	0.681293	0.266798	0.789671	1.00671	0	0	1	0	1	0	1	---	3	-0.192703	0.847224	-0.960125	0.337187	-0.40034	0.688979	0.992635	0	0	1	0	1	0
1071	CETP	cholesteryl ester transfer protein	0	86	-1.97009	0.0490547	0.0913254	0.927249	0.163098	0.870469	0.982761	3	0.265197	0.790902	1.68921	0.0914417	1.93742	0.0529308	0.296774	8	-0.37738	0.705957	-0.420295	0.674346	-0.575656	0.564957	0.960078	0	0	1	0	1	0	1	---	11	-0.995276	0.3198	0.059635	0.952456	-0.377781	0.705661	0.994865	0	0	1	0	1	0
1072	CFL1	cofilin 1	0	161	4.54925	5.9223e-06	1.27417	0.202854	-0.231853	0.816692	0.972708	10	2.19016	0.0287021	0.521922	0.601822	0.033638	0.973172	0.997464	12	2.21478	0.0269598	0.528942	0.596944	-0.681456	0.495716	0.939949	1	0.715498	0.474438	0.347582	0.728215	-0.844616	0.398496	---	14	2.95417	0.00319547	1.10284	0.270318	-0.200765	0.840917	1.00539	0	0	1	0	1	0
1073	CFL2	cofilin 2	0	78	-1.258	0.208634	0.708698	0.478651	-0.521551	0.60208	0.911578	1	-0.465598	0.641587	-0.0231379	0.981544	-0.608007	0.543299	---	7	-1.00694	0.314163	0.0123424	0.990155	-0.841588	0.400188	0.890515	0	0	1	0	1	0	1	---	6	-2.00324	0.0453734	-1.10575	0.26906	-1.3727	0.170106	0.68175	0	0	1	0	1	0
1075	CTSC	cathepsin C	0	77	2.09043	0.0367865	3.2973	0.00100509	1.58524	0.113179	0.479452	3	1.04367	0.296848	1.38499	0.166315	-0.581422	0.561067	0.872893	5	1.39922	0.162004	2.09315	0.0365473	1.79856	0.0723432	0.443071	0	0	1	0	1	0	1	---	9	2.23986	0.0252798	3.57605	0.000362845	1.6204	0.105412	0.554549	0	0	1	0	1	0
1080	CFTR	CF transmembrane conductance regulator	0	72	3.17011	0.00156185	2.77569	0.00559485	2.41956	0.0156888	0.153649	13	2.42468	0.0154668	0.953491	0.340536	0.864926	0.387255	0.78256	7	1.88844	0.0592045	2.24915	0.0246853	1.88888	0.0591525	0.401349	0	0	1	0	1	0	1	---	4	2.49008	0.0129042	2.08368	0.0374031	2.02748	0.0428366	0.355724	0	0	1	0	1	0
1081	CGA	glycoprotein hormones, alpha polypeptide	0	79	0.676847	0.498632	0.00382485	0.996949	-0.0170594	0.986392	1.00509	0	0	1	0	1	0	1	---	9	0.11598	0.907688	-0.180804	0.856552	-0.185916	0.852543	1.00893	0	0	1	0	1	0	1	---	10	0.890555	0.373344	0.811577	0.417197	0.761986	0.44622	0.935674	0	0	1	0	1	0
1084	CEACAM3	CEA cell adhesion molecule 3	0	120	-0.333272	0.738986	-0.109247	0.913025	0.23706	0.812651	0.971778	2	-0.417567	0.676337	-0.293489	0.7692	-0.1997	0.841749	---	9	1.1326	0.257606	1.05398	0.292108	1.33487	0.182176	0.681211	0	0	1	0	1	0	1	---	14	-0.232606	0.816107	-0.313227	0.754163	-0.0797875	0.93642	1.00921	0	0	1	0	1	0
1087	CEACAM7	CEA cell adhesion molecule 7	0	132	2.38997	0.0170014	2.41088	0.0160652	2.27278	0.0232182	0.198066	3	0.992568	0.321118	1.38782	0.165452	1.40661	0.159804	0.54329	9	1.72485	0.0848089	1.54915	0.121611	1.46134	0.144188	0.618089	0	0	1	0	1	0	1	---	13	0.919358	0.358091	2.40513	0.016319	2.39997	0.0165501	0.203155	0	0	1	0	1	0
1088	CEACAM8	CEA cell adhesion molecule 8	0	116	-0.31254	0.754684	0.279293	0.780068	0.188454	0.850553	0.978564	1	-0.23582	0.813612	-0.0814449	0.935102	-0.0481418	0.961611	---	9	-0.469547	0.638763	-0.00592609	0.995273	-0.12229	0.90269	1.01143	2	-0.187406	0.851374	0.0280677	0.977613	0.021367	0.982956	---	10	0.775684	0.438086	1.05494	0.291669	0.99384	0.320504	0.854771	0	0	1	0	1	0
1089	CEACAM4	CEA cell adhesion molecule 4	0	133	-0.463953	0.642765	-0.325523	0.744843	0.658093	0.510607	0.874281	3	-0.639613	0.522544	-0.543762	0.586708	-0.0199565	0.984081	0.998653	13	-0.553199	0.580229	-0.614259	0.539162	0.36703	0.713662	0.996253	0	0	1	0	1	0	1	---	10	0.11911	0.905208	-0.581616	0.560935	-0.20988	0.833797	1.00566	0	0	1	0	1	0
1101	CHAD	chondroadherin	0	113	5.0814	4.3335e-07	4.20869	2.762e-05	2.54396	0.0110866	0.12277	0	0	1	0	1	0	1	---	15	3.76154	0.00017691	2.22206	0.0264669	0.586845	0.55742	0.958985	0	0	1	0	1	0	1	---	15	4.25739	2.22748e-05	3.91409	9.5898e-05	2.03891	0.0416808	0.351662	0	0	1	0	1	0
1102	RCBTB2	RCC1 and BTB domain containing protein 2	0	115	-4.69921	2.90925e-06	-2.21003	0.0272933	-0.584137	0.559239	0.894253	7	-0.599585	0.548894	0.612075	0.540605	0.997654	0.318651	0.733736	12	-4.15661	3.4564e-05	-4.65198	3.65623e-06	-3.68943	0.000234952	0.00801186	0	0	1	0	1	0	1	---	32	-1.81903	0.0691526	-0.639191	0.522822	0.434803	0.663785	0.991472	0	0	1	0	1	0
1103	CHAT	choline O-acetyltransferase	0	47	3.76665	0.000173368	3.20793	0.00137265	3.11333	0.0018942	0.0339979	4	3.51078	0.000463151	3.26046	0.00114388	3.31282	0.000951479	0.0182738	3	-0.319684	0.749263	-0.589203	0.555837	-0.599752	0.548786	0.95777	0	0	1	0	1	0	1	---	4	1.07507	0.282555	0.7066	0.479954	0.491677	0.623039	0.985217	0	0	1	0	1	0
1104	RCC1	regulator of chromosome condensation 1	0	102	4.26017	2.20027e-05	0.993745	0.320549	2.06444	0.0391928	0.272227	9	2.07864	0.0378597	0.574621	0.565657	2.05648	0.0399547	0.247953	5	0.238317	0.811676	-1.51752	0.129402	-1.67722	0.0937625	0.503128	0	0	1	0	1	0	1	---	14	-0.299122	0.764898	-2.02883	0.0426981	-0.872384	0.383175	0.901079	0	0	1	0	1	0
1105	CHD1	chromodomain helicase DNA binding protein 1	0	40	-1.60499	0.108756	-2.17404	0.0298992	-1.86434	0.0625208	0.349885	2	-1.32271	0.18618	-1.15622	0.247824	-0.426936	0.669503	---	4	-0.990497	0.322128	-2.2636	0.0237788	-1.54201	0.123338	0.573605	0	0	1	0	1	0	1	---	6	-1.57895	0.114607	-2.39461	0.0167924	-2.17524	0.0298093	0.290399	0	0	1	0	1	0
1106	CHD2	chromodomain helicase DNA binding protein 2	1	76	-0.118697	0.905535	1.49114	0.13619	0.0218262	0.98259	1.00451	14	-0.616614	0.537605	-0.144451	0.885169	-0.295196	0.767896	0.953962	10	-0.432153	0.665707	0.683062	0.494701	-1.02616	0.305027	0.824877	0	0	1	0	1	0	1	---	10	-0.349505	0.726771	0.861383	0.389201	-1.10626	0.268837	0.801345	1	-0.413113	0.679597	-0.780363	0.435332	-0.764613
1107	CHD3	chromodomain helicase DNA binding protein 3	0	106	1.52271	0.12809	-0.14767	0.882628	-0.153765	0.877821	0.984477	2	-0.147248	0.88296	-1.33786	0.181198	-1.00349	0.315831	---	15	2.3228	0.0203543	1.4904	0.136385	1.39771	0.162461	0.650152	0	0	1	0	1	0	1	---	8	0.109799	0.912587	-0.362073	0.717362	-0.134583	0.892965	1.00978	0	0	1	0	1	0
1108	CHD4	chromodomain helicase DNA binding protein 4	1	93	2.25617	0.0242371	2.15669	0.0312302	1.02353	0.306268	0.745013	5	2.45666	0.0141625	3.67358	0.000249823	3.51951	0.000448748	0.00987245	11	-0.0243735	0.980559	-0.436307	0.662693	-0.795859	0.426273	0.907854	0	0	1	0	1	0	1	---	14	2.03064	0.0425085	1.20764	0.227426	0.681885	0.495445	0.95859	0	0	1	0	1	0
1109	AKR1C4	aldo-keto reductase family 1 member C4	0	94	3.37018	0.000774748	3.09075	0.00204294	2.95782	0.00315971	0.049647	5	2.88019	0.00404409	1.5626	0.118413	1.53519	0.125003	0.479766	11	2.19922	0.0280503	2.47627	0.0134149	2.28589	0.0224367	0.233329	0	0	1	0	1	0	1	---	12	-1.00442	0.315378	0.453677	0.650145	0.304591	0.760731	1.0022	0	0	1	0	1	0
1111	CHEK1	checkpoint kinase 1	0	75	1.37321	0.169939	-0.964545	0.334969	-0.277269	0.781622	0.964154	3	0.0513073	0.959089	-0.782343	0.434169	-0.537649	0.59092	0.886474	5	0.309823	0.756749	-1.3429	0.17956	-0.399222	0.689802	0.99331	0	0	1	0	1	0	1	---	2	1.7004	0.0893117	1.60344	0.109102	1.6508	0.0990439	---	0	0	1	0	1	0
1112	FOXN3	forkhead box N3	0	44	-1.59436	0.111116	-1.14858	0.25096	-0.968286	0.333099	0.768042	15	-2.07071	0.0385962	-0.634226	0.526055	-0.668577	0.503895	0.846878	4	-0.934396	0.350285	-0.995404	0.319742	-0.723677	0.469407	0.927062	0	0	1	0	1	0	1	---	6	-1.2367	0.216438	-2.31355	0.0208626	-1.56059	0.118887	0.584626	0	0	1	0	1	0
1113	CHGA	chromogranin A	0	51	0.370835	0.710825	1.08752	0.277029	1.0989	0.272036	0.71126	1	-0.482595	0.62947	-0.112067	0.910789	-0.0818218	0.934802	---	2	-0.677817	0.498016	-0.108855	0.913336	-0.140592	0.888216	---	0	0	1	0	1	0	1	---	2	-0.541716	0.588113	-0.501687	0.615981	-0.527983	0.59761	---	0	0	1	0	1	0
1114	CHGB	chromogranin B	0	77	-0.43544	0.663321	-0.0844612	0.932704	-0.385769	0.699737	0.947176	0	0	1	0	1	0	1	---	2	-0.493951	0.62143	-0.0939192	0.925189	-0.087997	0.929894	---	0	0	1	0	1	0	1	---	7	0.986128	0.324266	0.153717	0.877859	-0.0906865	0.927757	1.00952	0	0	1	0	1	0
1116	CHI3L1	chitinase 3 like 1	0	96	4.0302	5.91919e-05	1.36394	0.172846	0.977405	0.328568	0.764196	1	0.512384	0.608476	0.458496	0.64668	0.598124	0.549871	---	9	1.50793	0.131833	0.195766	0.844827	-0.12053	0.904083	1.01133	0	0	1	0	1	0	1	---	7	1.37751	0.168609	0.939955	0.347432	0.685711	0.49303	0.957958	0	0	1	0	1	0
1117	CHI3L2	chitinase 3 like 2	0	70	0.415482	0.677863	0.533954	0.593473	-0.320024	0.749007	0.957787	7	0.0778928	0.937926	0.221506	0.824737	0.0043418	0.996536	1.00053	10	0.214612	0.830106	0.335327	0.737437	-0.924299	0.355519	0.86415	0	0	1	0	1	0	1	---	7	1.07525	0.282477	0.91518	0.360283	0.713698	0.475555	0.948009	0	0	1	0	1	0
1118	CHIT1	chitinase 1	0	96	-0.717141	0.473425	0.688655	0.491175	0.848049	0.396582	0.812126	7	-1.12438	0.261073	-0.880711	0.378652	-0.755257	0.450245	0.82024	9	0.213569	0.830919	1.06393	0.287577	1.04337	0.296991	0.81939	1	1.49061	0.136323	2.152	0.031598	2.00941	0.0447202	---	7	-1.61532	0.106502	-0.778124	0.436651	-0.37102	0.710689	0.996428	0	0	1	0	1	0
1119	CHKA	choline kinase alpha	0	162	2.12812	0.0335277	3.0801	0.0021168	0.220562	0.825471	0.973668	11	2.38114	0.0174126	2.42301	0.0155412	-0.659818	0.509499	0.848957	15	0.9024	0.367023	1.26742	0.205255	0.059769	0.95235	1.00991	1	-2.728	0.00646368	-1.35078	0.177024	-1.30956	0.190599	---	13	2.01705	0.0439095	2.35788	0.0185412	-0.900232	0.36818	0.892266	0	0	1	0	1	0
1120	CHKB	choline kinase beta	0	68	-2.93025	0.00345013	-0.484229	0.628312	-0.0973488	0.922466	0.992646	2	-0.211596	0.832457	0.388669	0.697591	0.478989	0.632035	---	13	-2.01733	0.0438809	-1.39127	0.164405	-1.47679	0.139999	0.609777	0	0	1	0	1	0	1	---	10	-0.589054	0.555935	1.22058	0.222489	1.13032	0.258572	0.791545	0	0	1	0	1	0
1121	CHM	CHM Rab escort protein	0	45	0.80291	0.422183	1.10079	0.271212	0.444508	0.656756	0.931799	6	-0.160454	0.87255	-0.860708	0.389573	-0.75227	0.452038	0.820212	4	2.18366	0.0291778	3.20515	0.00138586	2.5711	0.0102587	0.141666	0	0	1	0	1	0	1	---	2	-1.01111	0.312164	-1.22236	0.221814	-1.38695	0.165717	---	0	0	1	0	1	0
1122	CHML	CHM like Rab escort protein	0	85	2.64835	0.00819332	2.50715	0.0123037	2.28961	0.0222193	0.192623	1	3.18229	0.00149817	2.91132	0.00366626	2.26046	0.0239733	---	11	-0.157399	0.874956	-0.590894	0.554704	-0.700058	0.484029	0.932762	0	0	1	0	1	0	1	---	7	0.209787	0.833869	0.0712089	0.943243	0.32686	0.743832	1.00112	0	0	1	0	1	0
1123	CHN1	chimerin 1	0	52	1.77997	0.0753303	2.04662	0.0409148	1.30132	0.193401	0.61912	13	2.37963	0.0174834	2.08693	0.0371075	1.40132	0.161379	0.546303	1	-0.164446	0.869407	0.767495	0.44294	0.217553	0.827815	---	0	0	1	0	1	0	1	---	3	1.80777	0.07089	1.47973	0.139212	1.37856	0.168289	0.679372	0	0	1	0	1	0
1128	CHRM1	cholinergic receptor muscarinic 1	0	129	0.574279	0.565885	0.972288	0.331105	0.847285	0.397007	0.812635	0	0	1	0	1	0	1	---	8	-0.259784	0.795074	-0.275073	0.783308	-0.453308	0.65041	0.986157	0	0	1	0	1	0	1	---	19	1.39399	0.163577	1.75919	0.0788032	1.60855	0.107981	0.56052	0	0	1	0	1	0
1129	CHRM2	cholinergic receptor muscarinic 2	0	61	0.599887	0.548693	0.281392	0.778459	0.341346	0.732904	0.954529	11	1.24707	0.212613	1.19457	0.232493	1.21848	0.223285	0.631162	5	1.73748	0.0825553	1.38143	0.167407	1.43018	0.152928	0.632599	0	0	1	0	1	0	1	---	5	-0.489606	0.624501	-0.676524	0.49884	-0.566802	0.570956	0.974815	0	0	1	0	1	0
1130	LYST	lysosomal trafficking regulator	0	94	-1.33247	0.182955	-1.02446	0.305825	-0.494985	0.620702	0.91928	11	-1.34851	0.177746	-0.946043	0.344319	-0.824679	0.40972	0.797668	6	-0.346594	0.728956	-0.260119	0.794817	0.305416	0.760103	1.00514	1	-0.524461	0.600053	-0.810506	0.417812	-0.381251	0.703086	---	5	-0.0722136	0.942444	0.586502	0.55765	0.184028	0.854023	1.00646	0	0	1	0	1	0
1131	CHRM3	cholinergic receptor muscarinic 3	0	92	1.95507	0.0508039	1.6996	0.0894683	1.50072	0.133695	0.521335	29	2.08236	0.0375185	2.22142	0.0265106	2.43077	0.0152142	0.135449	6	0.849528	0.395755	0.567326	0.5706	0.783533	0.43347	0.911249	1	0.178797	0.858127	0.264176	0.79169	0.399687	0.689459	---	7	-0.446431	0.655366	-1.07357	0.283235	-1.43464	0.151655	0.649497	0	0	1	0	1	0
1132	CHRM4	cholinergic receptor muscarinic 4	0	105	0.26705	0.789476	0.778951	0.436164	-0.358941	0.719703	0.951699	0	0	1	0	1	0	1	---	9	0.850055	0.395462	1.27219	0.203554	0.563195	0.573409	0.962296	0	0	1	0	1	0	1	---	12	-0.746704	0.455386	-0.785422	0.432363	-1.37343	0.169877	0.681478	0	0	1	0	1	0
1133	CHRM5	cholinergic receptor muscarinic 5	0	59	0.473999	0.635585	1.19618	0.231863	0.00343695	0.997258	1.00691	3	2.21524	0.0269286	2.75062	0.00603854	0.160765	0.872306	0.977598	3	2.03279	0.0422904	2.84517	0.00451504	0.194447	0.845859	1.01018	0	0	1	0	1	0	1	---	8	1.19663	0.231685	1.74918	0.0805187	0.142853	0.886431	1.00964	0	0	1	0	1	0
1134	CHRNA1	cholinergic receptor nicotinic alpha 1 subunit	0	55	2.35211	0.0188259	2.16864	0.0303078	2.2077	0.027456	0.218923	0	0	1	0	1	0	1	---	6	4.33345	1.58905e-05	4.03538	5.79991e-05	4.05918	5.2475e-05	0.00224127	1	-0.58137	0.561099	-0.797046	0.425584	-0.787168	0.431341	---	2	-0.451865	0.651447	-0.135118	0.892542	-0.132016	0.894994	---	0	0	1	0	1	0
1135	CHRNA2	cholinergic receptor nicotinic alpha 2 subunit	0	75	-0.496104	0.61991	-0.673287	0.500896	-0.748722	0.454173	0.844895	2	-0.201615	0.840251	0.0190707	0.984788	-0.00446376	0.996439	---	6	-0.31131	0.755618	0.0912305	0.927325	0.0266005	0.978783	1.01022	0	0	1	0	1	0	1	---	7	-0.397232	0.691266	-0.181076	0.856339	-0.306874	0.758993	1.00266	1	-0.162049	0.871294	-0.0396767	0.968358	-0.109935
1136	CHRNA3	cholinergic receptor nicotinic alpha 3 subunit	0	67	0.591728	0.554143	0.705223	0.48081	0.521328	0.602235	0.911513	1	-0.187935	0.850959	-0.499974	0.617186	-0.494651	0.620938	---	3	-0.637843	0.523696	-0.333338	0.738938	-0.661068	0.508697	0.943824	0	0	1	0	1	0	1	---	10	1.16105	0.245851	1.591	0.111875	1.56728	0.117315	0.580824	0	0	1	0	1	0
1137	CHRNA4	cholinergic receptor nicotinic alpha 4 subunit	0	106	-0.447039	0.654926	0.330296	0.741235	0.282367	0.777711	0.963056	4	0.231353	0.817079	0.620714	0.534907	0.573659	0.566308	0.875754	8	-0.812189	0.416842	-1.01342	0.311067	-1.06705	0.286165	0.809378	0	0	1	0	1	0	1	---	9	-0.311904	0.755167	-0.199017	0.842284	-0.275006	0.783359	1.00344	0	0	1	0	1	0
1138	CHRNA5	cholinergic receptor nicotinic alpha 5 subunit	0	68	1.84304	0.0655665	2.28838	0.0222904	2.06618	0.0390279	0.271575	4	-0.0425196	0.966091	0.309501	0.756995	-0.0275322	0.97804	0.997837	9	1.6625	0.0966709	1.8388	0.0661945	1.83528	0.0667151	0.427551	0	0	1	0	1	0	1	---	4	0.223816	0.822938	0.653644	0.513467	0.521825	0.60189	0.980353	0	0	1	0	1	0
1140	CHRNB1	cholinergic receptor nicotinic beta 1 subunit	0	107	-0.74701	0.455202	1.12971	0.258828	0.943011	0.345867	0.776122	3	0.225951	0.821278	1.3077	0.191229	1.84863	0.0647603	0.331136	7	-0.591177	0.554512	1.35996	0.1741	-0.167067	0.867346	1.0101	0	0	1	0	1	0	1	---	10	-0.104591	0.916718	-0.707344	0.479492	-0.652365	0.514292	0.963345	0	0	1	0	1	0
1141	CHRNB2	cholinergic receptor nicotinic beta 2 subunit	0	127	0.440529	0.659633	0.306355	0.759388	0.180158	0.857059	0.979667	6	0.91279	0.361534	0.118751	0.905493	0.263741	0.792026	0.960881	8	-0.637678	0.523803	-0.386301	0.699343	-0.412714	0.679891	0.991738	1	-0.0968079	0.922895	-0.220849	0.825248	0.0307729	0.975456	---	7	-0.353158	0.724031	-0.594503	0.552289	-0.8042	0.421443	0.921444	1	-0.214213	0.830417	-0.113068	0.909995	-0.164956
1142	CHRNB3	cholinergic receptor nicotinic beta 3 subunit	0	164	2.17597	0.0297494	1.96155	0.0500482	0.985587	0.324537	0.759979	9	5.54778	3.54752e-08	5.46902	5.5129e-08	4.43805	9.92292e-06	0.000397167	16	-0.404392	0.685996	-0.477589	0.63303	-0.706458	0.480042	0.931448	1	-0.162956	0.87058	-0.0358066	0.971443	0.209963	0.833733	---	13	1.88031	0.0603041	1.84849	0.0647799	0.997349	0.318799	0.853243	0	0	1	0	1	0
1143	CHRNB4	cholinergic receptor nicotinic beta 4 subunit	0	66	2.70712	0.00688194	3.43986	0.000602199	3.29518	0.00101271	0.0214067	3	-0.386204	0.699413	-0.196507	0.844247	-0.427652	0.668982	0.920781	4	2.67347	0.00760771	3.46081	0.000557659	3.53056	0.000430594	0.0133094	0	0	1	0	1	0	1	---	8	1.73067	0.0837635	2.18125	0.0293606	2.19847	0.0281082	0.280563	0	0	1	0	1	0
1144	CHRND	cholinergic receptor nicotinic delta subunit	0	84	1.91732	0.0554309	1.97444	0.0485629	2.01759	0.0438588	0.289233	1	8.88087	2.33255e-18	9.34766	4.29557e-20	9.04155	6.14876e-19	---	3	-0.421368	0.673561	-0.633657	0.526427	-0.550106	0.58235	0.964818	0	0	1	0	1	0	1	---	11	-0.616647	0.537583	-0.768392	0.442407	-0.774681	0.438683	0.930503	0	0	1	0	1	0
1145	CHRNE	cholinergic receptor nicotinic epsilon subunit	0	84	-0.0202658	0.983835	0.789111	0.430205	-0.304452	0.760837	0.961137	0	0	1	0	1	0	1	---	15	-1.05274	0.292671	-0.787712	0.431022	-1.36995	0.170961	0.665033	0	0	1	0	1	0	1	---	5	-0.291963	0.770365	0.0655462	0.94775	-0.249156	0.803284	1.0063	0	0	1	0	1	0
1146	CHRNG	cholinergic receptor nicotinic gamma subunit	0	85	-0.694818	0.487302	-0.194095	0.846135	-0.315767	0.752235	0.958658	2	-0.492403	0.622523	-0.527248	0.59812	-0.426413	0.669885	---	4	0.318148	0.750428	0.956284	0.339123	0.596966	0.550644	0.957693	0	0	1	0	1	0	1	---	9	-0.990677	0.32204	-0.684159	0.494008	-0.699713	0.484244	0.952907	0	0	1	0	1	0
1147	CHUK	component of inhibitor of nuclear factor kappa B kinase complex	0	54	0.957581	0.338464	0.838861	0.401716	0.103349	0.917703	0.991659	2	-0.935386	0.349775	-1.95694	0.0505882	-0.537809	0.59081	---	8	1.10541	0.269199	0.819627	0.412593	-0.80891	0.418729	0.9027	1	1.34338	0.179398	0.575482	0.565074	0.647225	0.517612	---	6	0.423246	0.67219	0.284233	0.776281	0.105166	0.916262	1.00972	0	0	1	0	1	0
1149	CIDEA	cell death inducing DFFA like effector a	0	80	0.420545	0.674161	-0.62843	0.529843	-0.54577	0.585327	0.904772	0	0	1	0	1	0	1	---	3	-0.469785	0.638593	-0.876331	0.381027	-0.619214	0.535894	0.956027	0	0	1	0	1	0	1	---	3	-0.30521	0.760258	-0.196744	0.844062	-0.115983	0.907686	1.00864	0	0	1	0	1	0
1152	CKB	creatine kinase B	0	96	2.0815	0.0375973	2.10406	0.0355831	0.391339	0.695617	0.94595	0	0	1	0	1	0	1	---	12	1.22726	0.219963	0.331092	0.740633	-0.965228	0.334627	0.850426	0	0	1	0	1	0	1	---	14	1.93407	0.0533369	2.58282	0.00991847	0.954174	0.34019	0.870209	0	0	1	0	1	0
1153	CIRBP	cold inducible RNA binding protein	0	136	-4.57208	5.32209e-06	-2.32389	0.0202996	-2.5602	0.0105843	0.119163	7	-1.73107	0.083693	-0.345342	0.729898	-0.689236	0.49081	0.84106	28	-2.73986	0.00623644	-1.33887	0.180869	-1.27998	0.200801	0.706379	0	0	1	0	1	0	1	---	14	-1.53981	0.123867	-0.233957	0.815059	-0.220744	0.82533	1.00614	0	0	1	0	1	0
1154	CISH	cytokine inducible SH2 containing protein	0	91	0.867912	0.385614	0.882839	0.377502	-0.479571	0.631621	0.924241	0	0	1	0	1	0	1	---	9	0.0689783	0.945018	0.800615	0.423515	-0.105018	0.916379	1.01102	0	0	1	0	1	0	1	---	10	-0.242789	0.80821	-0.404708	0.685765	-0.605993	0.544636	0.970556	0	0	1	0	1	0
1155	TBCB	tubulin folding cofactor B	0	134	7.62102	5.04455e-14	6.68675	3.50322e-11	2.73867	0.00626132	0.0821342	1	0.369946	0.711487	-0.204789	0.837772	-0.338579	0.734987	---	10	3.78278	0.000162631	3.7073	0.000219139	1.197	0.231548	0.752672	0	0	1	0	1	0	1	---	15	4.29368	1.89714e-05	3.36536	0.000788856	1.19945	0.230595	0.759447	0	0	1	0	1	0
1158	CKM	creatine kinase, M-type	0	117	-0.215162	0.829677	-0.986923	0.323881	-1.19652	0.231733	0.665707	0	0	1	0	1	0	1	---	14	-0.437811	0.661601	-1.24572	0.213115	-1.26843	0.204895	0.713422	0	0	1	0	1	0	1	---	6	-0.0690214	0.944984	-0.915867	0.359922	-1.00427	0.315455	0.849357	0	0	1	0	1	0
1160	CKMT2	creatine kinase, mitochondrial 2	0	52	0.392111	0.695045	0.612419	0.540378	0.575961	0.564751	0.896261	0	0	1	0	1	0	1	---	5	-0.299157	0.764871	0.422785	0.672529	0.198031	0.843055	1.00951	0	0	1	0	1	0	1	---	3	1.23389	0.217483	-0.453778	0.650072	-0.63537	0.52531	0.966228	0	0	1	0	1	0
1161	ERCC8	ERCC excision repair 8, CSA ubiquitin ligase complex subunit	0	118	-0.915725	0.359993	0.395282	0.692705	0.666474	0.505238	0.871589	4	-2.08022	0.0377143	-2.35829	0.0185205	-1.33637	0.181684	0.576331	9	0.758361	0.448382	1.0819	0.279515	1.16517	0.244187	0.767329	2	-0.451078	0.652013	-0.272738	0.785102	-0.380241	0.703834	---	6	0.378217	0.705335	0.986397	0.324139	0.131513	0.895392	1.00922	0	0	1	0	1	0
1163	CKS1B	CDC28 protein kinase regulatory subunit 1B	0	142	6.74424	2.37235e-11	4.25559	2.24908e-05	2.10952	0.0351087	0.254888	2	0.990436	0.322158	-0.0785658	0.937391	0.000653753	0.999478	---	24	3.91656	9.48137e-05	3.20087	0.0014064	0.416997	0.676756	0.990308	0	0	1	0	1	0	1	---	24	4.42042	1.07303e-05	3.03964	0.00242043	1.23067	0.21869	0.744766	0	0	1	0	1	0
1164	CKS2	CDC28 protein kinase regulatory subunit 2	0	51	3.28308	0.00105599	1.0097	0.312843	0.137588	0.890589	0.987842	0	0	1	0	1	0	1	---	4	2.41385	0.0159318	1.27547	0.202394	0.979099	0.327731	0.843135	1	1.67577	0.09404	0.327499	0.743348	0.455121	0.649105	---	7	1.26442	0.206321	0.253242	0.800125	-0.135395	0.892322	1.00981	0	0	1	0	1	0
1173	AP2M1	adaptor related protein complex 2 subunit mu 1	0	89	4.78945	1.87814e-06	1.97503	0.0484963	0.361311	0.717932	0.951385	3	1.17327	0.240916	-0.387472	0.698476	0.836153	0.403237	0.793316	7	2.62316	0.00882068	1.32387	0.185802	-2.06613	0.0390328	0.324766	1	1.40538	0.160163	1.96905	0.0491792	-0.603804	0.54609	---	10	2.66603	0.00777709	1.02444	0.305834	1.91832	0.0553103	0.405103	1	1.03193	0.302308	0.513916	0.607406	0.630347
1174	AP1S1	adaptor related protein complex 1 subunit sigma 1	0	84	2.99516	0.00279849	2.57093	0.0102635	-0.230773	0.817531	0.973051	0	0	1	0	1	0	1	---	7	1.90864	0.0565435	1.5014	0.133519	0.186631	0.851982	1.00905	0	0	1	0	1	0	1	---	8	1.32847	0.184272	1.3839	0.166648	0.4187	0.675512	0.992063	0	0	1	0	1	0
1175	AP2S1	adaptor related protein complex 2 subunit sigma 1	0	104	1.79874	0.072307	-0.180045	0.857148	-0.531735	0.595009	0.908482	2	-0.158273	0.874268	-0.0122577	0.990222	0.532342	0.594589	---	14	0.420954	0.673863	-0.201784	0.84012	0.115746	0.907874	1.01161	1	0.421709	0.673312	0.681512	0.495681	0.485754	0.627231	---	15	1.15468	0.24845	0.0352656	0.971874	0.0966399	0.923029	1.00932	0	0	1	0	1	0
1176	AP3S1	adaptor related protein complex 3 subunit sigma 1	0	65	0.941186	0.346797	0.423192	0.672232	-0.799215	0.424326	0.829077	4	-0.370043	0.711415	-1.06425	0.287432	-0.355872	0.722	0.941258	5	0.788297	0.430677	0.541524	0.588248	0.520234	0.602997	0.972654	0	0	1	0	1	0	1	---	5	0.871889	0.383441	0.300164	0.764105	-2.04531	0.0410448	0.347966	0	0	1	0	1	0
1178	CLC	Charcot-Leyden crystal galectin	0	135	-0.153444	0.878073	1.22178	0.222032	0.567407	0.570545	0.899611	0	0	1	0	1	0	1	---	20	-0.982972	0.325817	-0.361196	0.718017	-0.872385	0.383175	0.881319	1	-0.455105	0.649115	-0.939353	0.34774	-1.04046	0.29834	---	18	-0.857072	0.391574	0.140904	0.88797	-0.172732	0.862892	1.00746	0	0	1	0	1	0
1179	CLCA1	chloride channel accessory 1	0	66	-0.018781	0.985019	1.07942	0.28062	0.77065	0.441068	0.838591	1	-0.217425	0.827914	0.0615523	0.95093	0.207051	0.836006	---	3	-0.458809	0.646454	-0.0072252	0.994236	-0.187334	0.851431	1.0093	0	0	1	0	1	0	1	---	4	0.268809	0.788122	0.850151	0.395413	0.705514	0.480629	0.950136	0	0	1	0	1	0
1180	CLCN1	chloride voltage-gated channel 1	0	57	-0.815318	0.41505	-1.056	0.291185	-0.975467	0.329528	0.764955	2	-0.487714	0.62584	-0.397806	0.690845	-0.335112	0.7376	---	4	-0.763045	0.445585	-1.01225	0.311627	-1.00975	0.31282	0.831487	0	0	1	0	1	0	1	---	2	-0.671517	0.502019	-0.364013	0.715913	-0.574502	0.565737	---	0	0	1	0	1	0
1181	CLCN2	chloride voltage-gated channel 2	0	89	3.82177	0.0001392	1.99759	0.0459888	0.973145	0.33068	0.765771	0	0	1	0	1	0	1	---	6	2.21734	0.0267842	2.29652	0.0218193	1.68869	0.091542	0.496506	0	0	1	0	1	0	1	---	7	1.26752	0.205214	0.538035	0.590654	0.214905	0.829878	1.0061	0	0	1	0	1	0
1182	CLCN3	chloride voltage-gated channel 3	0	62	-0.633374	0.526608	1.03893	0.299047	0.939243	0.347798	0.777868	3	1.15233	0.249412	1.15505	0.248304	2.12364	0.0339071	0.224461	3	0.350994	0.725654	1.21801	0.223463	2.16315	0.0307294	0.281735	0	0	1	0	1	0	1	---	10	-0.147971	0.88239	0.646961	0.517782	0.255973	0.798016	1.00609	0	0	1	0	1	0
1183	CLCN4	chloride voltage-gated channel 4	0	68	-0.79804	0.425003	1.77264	0.0765452	1.73121	0.0836746	0.410874	3	1.62553	0.104309	2.79957	0.00519992	2.84974	0.00445131	0.0581663	3	-1.09993	0.271581	-1.14608	0.251991	-1.03047	0.303	0.824139	0	0	1	0	1	0	1	---	4	-0.637245	0.524085	-0.746864	0.455293	-0.781078	0.434912	0.928573	0	0	1	0	1	0
1184	CLCN5	chloride voltage-gated channel 5	0	55	1.90168	0.0574492	5.45196	6.05496e-08	3.91853	9.41848e-05	0.00308432	8	2.21834	0.0267158	4.42536	1.05124e-05	3.13546	0.00175808	0.0296415	6	1.16949	0.242437	2.92967	0.00345807	2.11323	0.0347893	0.304183	0	0	1	0	1	0	1	---	8	2.15779	0.0311397	4.39432	1.21045e-05	2.80048	0.00518551	0.0962353	0	0	1	0	1	0
1185	CLCN6	chloride voltage-gated channel 6	0	89	-0.38628	0.699357	2.71142	0.00679611	1.93948	0.0526796	0.319248	4	0.124355	0.901055	1.68954	0.0913774	2.06835	0.0388234	0.243792	8	0.471487	0.637377	2.41083	0.0160674	1.43489	0.151582	0.630731	0	0	1	0	1	0	1	---	3	-0.063562	0.949329	0.745665	0.456017	0.485472	0.627431	0.985149	0	0	1	0	1	0
1186	CLCN7	chloride voltage-gated channel 7	0	99	-1.98886	0.0469409	-0.473402	0.636014	-1.30921	0.190716	0.616544	5	-1.43258	0.152235	-1.38635	0.1659	-0.965544	0.334469	0.7453	5	0.248389	0.803875	1.17959	0.2384	0.139414	0.889147	1.01121	0	0	1	0	1	0	1	---	11	-0.193929	0.846264	0.996945	0.318994	0.560677	0.575123	0.976243	0	0	1	0	1	0
1187	CLCNKA	chloride voltage-gated channel Ka	0	103	-0.642571	0.520624	0.680725	0.496178	0.59966	0.548847	0.889784	2	-0.0216132	0.98276	0.0351669	0.971953	0.079465	0.936676	---	11	-0.361132	0.718063	-0.39682	0.691572	-0.471288	0.637522	0.983616	0	0	1	0	1	0	1	---	10	-0.672018	0.5017	-0.205502	0.837215	-0.283073	0.77717	1.00263	0	0	1	0	1	0
1188	CLCNKB	chloride voltage-gated channel Kb	0	101	-0.801604	0.422939	0.320283	0.74881	0.223504	0.823182	0.973418	1	0.0234587	0.981288	0.132844	0.89434	0.479972	0.631336	---	11	-0.261844	0.793486	0.159382	0.873395	0.0796538	0.936526	1.00948	1	0.0234587	0.981288	0.132844	0.89434	0.479972	0.631336	---	16	-0.0798117	0.9364	1.93343	0.0534212	1.72676	0.0844721	0.500687	0	0	1	0	1	0
1191	CLU	clusterin	0	79	1.38375	0.166689	-0.47949	0.631679	-0.867515	0.385835	0.804253	4	1.06344	0.287792	0.0728114	0.941968	-0.854956	0.392748	0.788643	9	-0.0393709	0.968601	-1.36824	0.171495	-1.42051	0.155721	0.638033	0	0	1	0	1	0	1	---	6	1.48211	0.138569	0.692692	0.488638	0.226026	0.82122	1.00555	0	0	1	0	1	0
1192	CLIC1	chloride intracellular channel 1	0	120	2.7498	0.00605154	1.60274	0.109257	-1.34098	0.180186	0.599904	2	1.18942	0.234508	1.3041	0.192453	0.574444	0.565776	---	11	1.62911	0.10355	1.20338	0.229071	-1.33673	0.181569	0.681108	1	1.25985	0.207966	1.30325	0.192743	0.286991	0.774169	---	18	2.1087	0.0351743	1.66924	0.0953333	0.395663	0.692425	0.993395	0	0	1	0	1	0
1193	CLIC2	chloride intracellular channel 2	0	41	2.17097	0.0301265	2.43331	0.0151082	2.05914	0.0396992	0.27351	1	0.544758	0.58602	1.13652	0.255968	0.545632	0.585421	---	2	2.81184	0.00500505	2.47912	0.0133085	0.950597	0.342003	---	0	0	1	0	1	0	1	---	4	1.81499	0.0697716	1.29826	0.194449	0.411267	0.680951	0.991769	0	0	1	0	1	0
1195	CLK1	CDC like kinase 1	0	89	-0.622934	0.533445	0.175534	0.86069	-0.634053	0.526169	0.881852	2	0.937988	0.348437	0.516051	0.605915	0.433272	0.664896	---	8	-0.418431	0.675706	0.64586	0.518495	-0.0675127	0.946185	1.00919	1	1.38061	0.167654	0.433371	0.664824	0.376828	0.706369	---	6	0.0410273	0.967281	0.39782	0.690835	0.00259926	0.997927	1.00868	0	0	1	0	1	0
1196	CLK2	CDC like kinase 2	0	141	2.59213	0.00965283	2.8803	0.00404428	-1.97171	0.048875	0.305465	4	1.70129	0.0891433	1.9196	0.0551483	-2.40191	0.016463	0.142311	24	2.34466	0.0192047	1.91745	0.0554205	0.183015	0.854818	1.00902	1	0.318719	0.749994	0.562317	0.574006	0.490208	0.624077	---	16	0.394321	0.693413	0.360866	0.718264	-1.4163	0.15695	0.660248	0	0	1	0	1	0
1198	CLK3	CDC like kinase 3	0	85	0.317603	0.75084	3.82301	0.00013867	0.870543	0.38418	0.802698	3	-0.476729	0.633641	0.649781	0.515959	0.766558	0.443497	0.817009	11	1.39154	0.164317	4.41465	1.10377e-05	0.984031	0.325301	0.841287	0	0	1	0	1	0	1	---	14	-1.17732	0.239297	-0.392185	0.694992	-0.522989	0.60108	0.980851	0	0	1	0	1	0
1200	TPP1	tripeptidyl peptidase 1	0	52	-0.940267	0.347268	-0.503546	0.614674	-0.942754	0.345999	0.77619	2	-0.148628	0.881872	-0.490868	0.62361	-0.342305	0.732182	---	6	0.00485794	0.996125	0.654728	0.512769	-0.102419	0.918441	1.01102	0	0	1	0	1	0	1	---	5	-1.15473	0.248428	-1.17767	0.239165	-1.44803	0.147872	0.643084	0	0	1	0	1	0
1201	CLN3	CLN3 lysosomal/endosomal transmembrane protein, battenin	0	60	1.87958	0.0604039	0.570613	0.56837	-0.139458	0.889112	0.987253	5	0.0572812	0.954331	-0.591078	0.554581	-0.723034	0.469802	0.829995	5	0.774417	0.438835	-0.141503	0.887497	-0.894169	0.371413	0.875214	0	0	1	0	1	0	1	---	1	1.36077	0.17384	0.277125	0.781732	-0.277826	0.781195	---	0	0	1	0	1	0
1203	CLN5	CLN5 intracellular trafficking protein	0	48	-0.524595	0.59996	-0.0124172	0.990095	-0.35079	0.725808	0.953511	1	-0.111687	0.91109	-0.715052	0.474717	-0.555269	0.578816	---	4	-0.504921	0.613706	-0.443673	0.65736	-0.579613	0.562286	0.960246	1	-0.111687	0.91109	-0.715052	0.474717	-0.555269	0.578816	---	3	-0.482234	0.629727	0.325144	0.745129	0.390159	0.696489	0.994426	0	0	1	0	1	0
1207	CLNS1A	chloride nucleotide-sensitive channel 1A	0	100	8.71762	9.15645e-18	7.47391	1.50547e-13	2.97949	0.00294611	0.0472613	16	5.95562	3.38692e-09	5.73117	1.26342e-08	1.68692	0.0918818	0.409577	10	6.43074	1.8208e-10	6.48732	1.27944e-10	-0.950601	0.342001	0.854376	0	0	1	0	1	0	1	---	12	2.10638	0.0353757	2.43746	0.014937	0.732152	0.464221	0.944329	0	0	1	0	1	0
1208	CLPS	colipase	0	96	-0.140119	0.888589	-0.508825	0.610969	-0.727867	0.466839	0.852295	0	0	1	0	1	0	1	---	3	-0.491883	0.622891	-0.220658	0.825397	-0.386065	0.699518	0.993765	0	0	1	0	1	0	1	---	10	-0.782982	0.43379	-0.563196	0.573407	-0.774347	0.43888	0.930735	0	0	1	0	1	0
1209	CLPTM1	CLPTM1 regulator of GABA type A receptor forward trafficking	0	116	1.21067	0.226257	2.18668	0.0289601	0.265597	0.790596	0.966396	7	-1.13811	0.255299	-1.01403	0.310775	-1.02741	0.304437	0.717838	12	0.666194	0.505413	1.32433	0.18565	0.984001	0.325316	0.841118	2	0.682987	0.494745	1.30011	0.193814	0.98714	0.323776	---	14	1.57948	0.114486	1.35566	0.175465	0.347143	0.728546	1.00026	0	0	1	0	1	0
1211	CLTA	clathrin light chain A	0	111	3.01486	0.00262431	2.26238	0.0238543	-0.269001	0.787976	0.965662	13	1.50314	0.133064	1.41487	0.15737	0.283254	0.777031	0.955467	12	0.483583	0.628769	-0.212981	0.831378	-0.318303	0.750311	1.00348	1	0.912017	0.36194	1.64751	0.0997181	-0.34209	0.732344	---	11	1.19902	0.230754	1.27032	0.204218	0.287155	0.774044	1.00314	0	0	1	0	1	0
1212	CLTB	clathrin light chain B	0	85	2.29319	0.022007	1.73832	0.0824135	0.107274	0.914589	0.99114	0	0	1	0	1	0	1	---	4	2.19665	0.028234	3.24329	0.00121446	2.03746	0.0418256	0.33751	0	0	1	0	1	0	1	---	7	1.03162	0.302456	0.72918	0.466035	0.0494012	0.960608	1.0099	0	0	1	0	1	0
1213	CLTC	clathrin heavy chain	1	140	9.00349	8.23305e-19	7.73319	2.22628e-14	-0.652925	0.513932	0.876639	14	2.84465	0.00452049	1.84666	0.0650447	-1.0944	0.274001	0.688326	15	8.7832	5.30031e-18	9.58055	5.40989e-21	1.29821	0.194469	0.698041	2	9.2667	8.45231e-20	10.5973	3.89889e-25	-8.48463	6.37422e-17	---	28	5.33138	1.16101e-07	4.59981	4.68179e-06	0.457828	0.64716	0.989473	0	0	1	0	1	0
1215	CMA1	chymase 1	0	82	-1.25155	0.210974	-1.09443	0.273987	-0.923249	0.356065	0.782709	0	0	1	0	1	0	1	---	8	-0.512729	0.608234	-0.632625	0.5271	-0.575614	0.564986	0.959972	0	0	1	0	1	0	1	---	9	-0.798326	0.424837	-1.0289	0.303738	-0.981585	0.326505	0.858942	0	0	1	0	1	0
1230	CCR1	C-C motif chemokine receptor 1	0	64	2.84897	0.00446002	1.48558	0.137655	1.28067	0.200561	0.628972	1	1.98599	0.0472591	2.09614	0.0362813	1.91034	0.0563307	---	6	1.11053	0.26699	0.0277721	0.977849	-0.627714	0.530312	0.954769	0	0	1	0	1	0	1	---	2	3.3009	0.000991715	2.96907	0.00304696	2.78994	0.00535634	---	0	0	1	0	1	0
1232	CCR3	C-C motif chemokine receptor 3	0	62	0.885219	0.376214	0.814378	0.415591	0.903254	0.366575	0.790669	4	0.184755	0.853452	0.26626	0.790085	0.270293	0.786982	0.960881	5	0.913885	0.360958	0.963348	0.335569	0.981233	0.326678	0.842169	0	0	1	0	1	0	1	---	2	0.221084	0.825064	-0.357223	0.720989	-0.399609	0.689516	---	0	0	1	0	1	0
1233	CCR4	C-C motif chemokine receptor 4	1	58	-0.419577	0.674868	1.19329	0.232992	0.828245	0.407698	0.819394	0	0	1	0	1	0	1	---	6	-0.612976	0.540007	-0.0431479	0.965591	-0.00361698	0.997115	1.00871	0	0	1	0	1	0	1	---	7	0.608197	0.543171	1.6777	0.0936683	1.52321	0.127973	0.604105	0	0	1	0	1	0
1234	CCR5	C-C motif chemokine receptor 5	0	70	1.32178	0.18649	-0.0483687	0.961431	0.31547	0.75246	0.958732	0	0	1	0	1	0	1	---	2	-0.186283	0.852254	-0.294734	0.768249	-0.736453	0.461601	---	0	0	1	0	1	0	1	---	4	0.51824	0.604385	0.426988	0.669466	0.338078	0.735364	1.00032	0	0	1	0	1	0
1235	CCR6	C-C motif chemokine receptor 6	0	72	-1.66473	0.0962249	-0.213172	0.831229	-0.360697	0.718391	0.951444	2	-0.639065	0.522901	-0.222628	0.823864	-0.0220493	0.982412	---	4	0.334228	0.738265	1.11599	0.264651	1.06705	0.286164	0.809484	0	0	1	0	1	0	1	---	5	-1.08476	0.278242	-0.276789	0.78199	-0.377074	0.706186	0.995008	0	0	1	0	1	0
1236	CCR7	C-C motif chemokine receptor 7	1	142	-1.94202	0.0523648	-0.187462	0.851331	0.320288	0.748807	0.957745	5	-0.995846	0.319523	-0.594674	0.552175	-0.692117	0.488999	0.841287	11	-0.438432	0.661151	0.55334	0.580134	1.23428	0.217342	0.732861	1	-0.323077	0.746692	-0.42167	0.673342	-0.692757	0.488598	---	16	-1.14236	0.253528	0.183339	0.854564	-0.141868	0.887208	1.00982	0	0	1	0	1	0
1237	CCR8	C-C motif chemokine receptor 8	0	55	3.0047	0.0027129	3.09542	0.0020113	2.99005	0.00284689	0.0460558	0	0	1	0	1	0	1	---	4	3.69931	0.00022584	4.37423	1.32552e-05	4.80817	1.7188e-06	0.000101223	0	0	1	0	1	0	1	---	5	2.88041	0.0040412	2.3684	0.0180244	2.18343	0.0291997	0.286311	0	0	1	0	1	0
1238	ACKR2	atypical chemokine receptor 2	0	60	2.57898	0.010026	1.03975	0.298668	0.889373	0.373983	0.79404	3	1.75335	0.0797945	2.11752	0.0344233	2.30867	0.0211332	0.167623	3	0.0508559	0.959449	-0.797803	0.425145	-0.903916	0.366224	0.869967	0	0	1	0	1	0	1	---	1	3.93102	8.93558e-05	3.77637	0.000167001	3.82192	0.000139297	---	0	0	1	0	1	0
1240	CMKLR1	chemerin chemokine-like receptor 1	0	57	0.472074	0.636959	0.107177	0.914667	0.4525	0.650992	0.930985	2	2.82472	0.00480953	2.4547	0.0142428	2.4312	0.0151965	---	6	-1.16894	0.242657	-1.00784	0.313735	-1.02364	0.306215	0.825028	0	0	1	0	1	0	1	---	4	1.53933	0.123983	1.20255	0.229388	1.7568	0.0792103	0.485312	0	0	1	0	1	0
1241	LTB4R	leukotriene B4 receptor	0	86	0.52042	0.602865	0.985515	0.324572	0.359126	0.719565	0.951956	0	0	1	0	1	0	1	---	6	-0.212153	0.832023	1.07191	0.283978	0.70597	0.480345	0.931779	0	0	1	0	1	0	1	---	9	-1.08882	0.27645	-0.223275	0.82336	-0.580468	0.561709	0.973442	0	0	1	0	1	0
1244	ABCC2	ATP binding cassette subfamily C member 2	0	54	2.22543	0.026235	-0.022896	0.981737	0.201685	0.840198	0.97723	4	1.46827	0.14229	-0.518983	0.603869	-0.179504	0.857573	0.975315	2	-0.649792	0.515949	-0.602442	0.546995	-0.421757	0.673279	---	0	0	1	0	1	0	1	---	6	2.99573	0.0027933	1.4556	0.145767	1.43741	0.150866	0.648091	0	0	1	0	1	0
1258	CNGB1	cyclic nucleotide gated channel subunit beta 1	0	83	0.118188	0.905938	-0.157702	0.874719	-0.361417	0.717852	0.951334	6	0.976069	0.329224	0.354786	0.722813	0.505502	0.613301	0.899785	4	-0.265753	0.790474	-0.0167595	0.986631	-0.046413	0.962989	1.0111	0	0	1	0	1	0	1	---	12	0.299649	0.764496	-0.0709133	0.943479	-0.0851009	0.932196	1.00961	0	0	1	0	1	0
1259	CNGA1	cyclic nucleotide gated channel subunit alpha 1	0	72	2.85059	0.00443757	2.27874	0.0228591	2.27646	0.0229964	0.196759	9	2.50986	0.012207	1.76756	0.0773911	1.75561	0.0794139	0.376741	4	-0.343302	0.731431	-0.574083	0.56602	-0.0670976	0.946515	1.00904	1	0.483662	0.628713	0.62523	0.53194	0.754456	0.450725	---	4	0.750557	0.453065	-0.0338237	0.973023	-0.199827	0.84165	1.00547	0	0	1	0	1	0
1260	CNGA2	cyclic nucleotide gated channel subunit alpha 2	0	46	1.57353	0.115857	0.827008	0.408399	0.648509	0.516782	0.878498	0	0	1	0	1	0	1	---	2	0.0119192	0.990492	0.226776	0.820637	0.229265	0.818703	---	0	0	1	0	1	0	1	---	2	-0.0244864	0.980469	-0.00665369	0.994692	-0.115134	0.908359	---	0	0	1	0	1	0
1261	CNGA3	cyclic nucleotide gated channel subunit alpha 3	0	54	-1.13651	0.255966	-0.139935	0.888735	-0.49516	0.620579	0.919334	4	-0.363954	0.715956	0.117538	0.906454	0.125875	0.899852	0.984608	6	-0.635669	0.525111	-0.280719	0.778975	-0.595782	0.551435	0.957651	0	0	1	0	1	0	1	---	9	-0.690671	0.489904	-0.30807	0.758083	-0.657802	0.510793	0.964151	0	0	1	0	1	0
1262	CNGA4	cyclic nucleotide gated channel subunit alpha 4	0	58	-0.422536	0.672708	0.140763	0.888081	0.0301671	0.975939	1.0024	0	0	1	0	1	0	1	---	2	-0.580066	0.561977	-0.456023	0.648457	-0.215138	0.829697	---	0	0	1	0	1	0	1	---	1	-0.54052	0.588937	-0.177422	0.859207	-0.288976	0.772651	---	0	0	1	0	1	0
1263	PLK3	polo like kinase 3	0	85	2.21087	0.0272301	2.87891	0.004062	1.73424	0.0831357	0.409981	0	0	1	0	1	0	1	---	11	1.17525	0.240126	1.3565	0.175199	0.906391	0.364913	0.869981	0	0	1	0	1	0	1	---	11	2.52088	0.0118331	3.43192	0.000619924	2.86536	0.00423889	0.0828961	0	0	1	0	1	0
1264	CNN1	calponin 1	0	163	-0.0484187	0.96139	-2.03873	0.0416981	-2.19709	0.0282068	0.222973	3	0.265522	0.790653	-0.360377	0.718629	0.102123	0.918677	0.98751	18	-0.296074	0.767224	-1.16446	0.24447	-1.39345	0.163744	0.651831	5	0.294211	0.768647	-0.948765	0.342933	-1.19424	0.232621	0.48761	10	-0.449414	0.653213	-0.506649	0.612495	-0.586512	0.557643	0.973511	0	0	1	0	1	0
1265	CNN2	calponin 2	0	127	1.97724	0.0482397	1.4826	0.138445	1.2007	0.230108	0.663613	1	-0.517334	0.605017	0.373036	0.709188	0.755696	0.449981	---	15	1.40827	0.159306	1.94143	0.0524422	1.48331	0.138257	0.605933	0	0	1	0	1	0	1	---	16	1.04916	0.294315	1.094	0.274179	1.21827	0.223366	0.752073	0	0	1	0	1	0
1266	CNN3	calponin 3	0	87	2.03169	0.0424023	2.65239	0.00809883	1.98202	0.0477078	0.301619	1	0.693567	0.488086	0.648942	0.516501	0.516817	0.60538	---	4	0.666483	0.505229	1.3969	0.162706	1.33217	0.183061	0.682828	0	0	1	0	1	0	1	---	10	0.965273	0.3346	0.934089	0.350448	1.35798	0.174728	0.688761	0	0	1	0	1	0
1267	CNP	2',3'-cyclic nucleotide 3' phosphodiesterase	0	124	1.22332	0.221445	1.99823	0.0459191	0.652546	0.514175	0.876404	1	-0.213035	0.831336	0.609002	0.542639	0.516791	0.605398	---	12	1.0431	0.297108	1.36038	0.173968	0.906034	0.365102	0.870039	0	0	1	0	1	0	1	---	12	2.25245	0.0244718	3.68524	0.00023878	2.75197	0.00601419	0.105931	1	-0.213035	0.831336	0.609002	0.542639	0.516791
1268	CNR1	cannabinoid receptor 1	0	74	-1.30215	0.193113	-0.476628	0.633714	-1.6592	0.0973402	0.444862	4	-0.994976	0.319946	-0.886578	0.375486	-0.832449	0.405323	0.794303	8	-0.907698	0.364218	-0.307999	0.758137	-0.969461	0.332513	0.849443	1	-0.580226	0.56187	-0.908072	0.364024	-0.812942	0.416415	---	7	0.707921	0.47913	0.818601	0.413178	-0.778238	0.436584	0.929509	0	0	1	0	1	0
1269	CNR2	cannabinoid receptor 2	0	84	-1.9028	0.0573028	-0.435413	0.663342	-0.520126	0.603073	0.911879	2	-0.597495	0.550288	-0.040415	0.967769	-0.0476715	0.961986	---	1	-0.283638	0.776736	0.306511	0.759269	0.155983	0.876073	---	0	0	1	0	1	0	1	---	7	-0.272646	0.785172	-0.126066	0.899701	-0.267132	0.789414	1.00467	0	0	1	0	1	0
1270	CNTF	ciliary neurotrophic factor	0	105	0.461786	0.644317	1.90842	0.0565774	0.625628	0.53168	0.882902	0	0	1	0	1	0	1	---	3	0.0399204	0.968163	0.951763	0.341411	-0.850287	0.395337	0.889078	0	0	1	0	1	0	1	---	12	0.11246	0.910477	0.886554	0.375498	-0.0473523	0.96224	1.00966	0	0	1	0	1	0
1271	CNTFR	ciliary neurotrophic factor receptor	0	117	2.70312	0.006965	0.980032	0.32727	0.217975	0.827486	0.974042	3	-0.847983	0.396614	-1.50752	0.131944	-1.34169	0.179953	0.57486	10	1.26669	0.205508	0.886494	0.375531	0.473994	0.635591	0.982502	1	-0.616176	0.537894	-0.159717	0.873131	-0.0915526	0.927069	---	10	2.17224	0.0300304	1.14143	0.25392	0.532423	0.594533	0.979561	0	0	1	0	1	0
1272	CNTN1	contactin 1	0	81	4.10084	4.39008e-05	3.96458	7.7913e-05	3.61714	0.00031041	0.00831477	19	2.54438	0.0110699	1.82653	0.0680219	1.62276	0.104907	0.439659	9	1.76457	0.0778875	1.77783	0.0756869	1.83392	0.0669162	0.427932	0	0	1	0	1	0	1	---	8	1.75084	0.0802259	1.2244	0.221043	1.2179	0.223503	0.751816	0	0	1	0	1	0
1277	COL1A1	collagen type I alpha 1 chain	1	114	5.32283	1.21568e-07	0.637298	0.524054	1.02525	0.305454	0.745322	3	2.72681	0.00648692	1.49187	0.135997	1.23995	0.215241	0.624546	10	3.24099	0.00122346	0.92789	0.353653	1.04423	0.296592	0.81925	0	0	1	0	1	0	1	---	12	2.99463	0.00280339	0.976878	0.328829	1.35697	0.175049	0.688867	0	0	1	0	1	0
1278	COL1A2	collagen type I alpha 2 chain	0	69	3.16969	0.00156407	0.769046	0.442019	0.395478	0.692562	0.944368	5	0.984231	0.325198	0.448721	0.653715	0.160863	0.872229	0.977742	3	2.38885	0.0170528	1.61186	0.107258	1.44752	0.148017	0.625001	0	0	1	0	1	0	1	---	4	1.76946	0.0770681	0.835455	0.40363	0.551117	0.581657	0.978518	0	0	1	0	1	0
1280	COL2A1	collagen type II alpha 1 chain	1	106	2.76097	0.00584976	0.493127	0.622014	-0.686266	0.492679	0.866795	2	-0.293912	0.768876	-1.07812	0.2812	-2.77065	0.00568196	---	12	2.335	0.0197056	1.67905	0.0934044	0.35425	0.723214	0.998055	0	0	1	0	1	0	1	---	14	-0.155117	0.876755	-1.17931	0.238512	-1.88904	0.0591311	0.418139	0	0	1	0	1	0
1281	COL3A1	collagen type III alpha 1 chain	1	81	2.58469	0.00986228	-0.962167	0.336162	-1.23285	0.217876	0.648459	5	1.34153	0.179997	-0.695837	0.486667	-1.06375	0.287657	0.699393	8	1.20107	0.229957	-0.633071	0.526809	-0.86825	0.385433	0.882673	0	0	1	0	1	0	1	---	8	2.1004	0.0358992	0.861443	0.389168	0.993366	0.320734	0.854954	0	0	1	0	1	0
1282	COL4A1	collagen type IV alpha 1 chain	0	61	1.10612	0.268893	-0.358372	0.720129	-0.466177	0.641175	0.927695	13	0.947666	0.343488	-0.124625	0.900842	-0.508148	0.611444	0.898444	7	-0.121026	0.903691	-1.80564	0.0712283	-1.52716	0.126989	0.58226	0	0	1	0	1	0	1	---	6	2.36525	0.018174	2.50418	0.0124066	2.30103	0.0215631	0.239727	0	0	1	0	1	0
1284	COL4A2	collagen type IV alpha 2 chain	0	61	1.81869	0.0692047	0.124474	0.900961	-0.224832	0.822148	0.973701	14	0.307565	0.758466	-1.3923	0.164091	-0.750493	0.453107	0.821057	11	0.976965	0.328781	-0.29344	0.769237	-1.28541	0.198901	0.703674	0	0	1	0	1	0	1	---	9	1.30505	0.192124	1.16472	0.244366	0.430945	0.666587	0.991446	0	0	1	0	1	0
1285	COL4A3	collagen type IV alpha 3 chain	0	53	-1.92846	0.0540307	1.134	0.257023	1.24321	0.214037	0.645315	4	0.36479	0.715331	1.83218	0.0671748	1.93927	0.0527057	0.296034	2	-0.778727	0.436292	0.00484662	0.996134	-0.126417	0.899423	---	0	0	1	0	1	0	1	---	4	-1.2717	0.203721	-0.309094	0.757304	-0.0635546	0.949336	1.00927	0	0	1	0	1	0
1286	COL4A4	collagen type IV alpha 4 chain	0	53	-1.6092	0.107831	1.24141	0.214701	1.47534	0.140386	0.533471	3	-0.700675	0.48364	-0.0289009	0.976948	-0.0910841	0.927441	0.989229	4	0.926049	0.354604	2.50971	0.0122152	2.69068	0.00723085	0.112491	0	0	1	0	1	0	1	---	5	-1.72335	0.0850792	-0.486615	0.626621	-0.413527	0.679296	0.99196	0	0	1	0	1	0
1287	COL4A5	collagen type IV alpha 5 chain	0	59	2.32095	0.020454	-0.473895	0.635662	-0.529062	0.596862	0.909134	18	1.95075	0.0513157	0.708811	0.478581	0.673755	0.500598	0.845514	5	0.651834	0.514632	-0.567367	0.570572	-0.633087	0.526799	0.952174	0	0	1	0	1	0	1	---	5	0.550606	0.582005	-0.153562	0.877981	-0.211642	0.832423	1.0059	0	0	1	0	1	0
1288	COL4A6	collagen type IV alpha 6 chain	0	59	2.96877	0.0030485	1.56745	0.117275	1.48791	0.137039	0.527036	18	1.11906	0.263336	-1.19266	0.23324	-1.19695	0.231567	0.640507	7	2.19627	0.0282606	1.80757	0.0709262	1.83403	0.0669004	0.42796	1	3.26379	0.0011299	2.41735	0.0157838	2.23728	0.0254535	---	1	-0.553308	0.580154	-0.115903	0.907749	-0.0673432	0.94632	---	0	0	1	0	1	0
1289	COL5A1	collagen type V alpha 1 chain	0	66	3.74436	0.000189311	1.3057	0.191909	1.02681	0.304719	0.744876	12	3.04185	0.00240167	1.76734	0.0774285	1.20599	0.228061	0.636166	4	1.52774	0.126837	0.803744	0.421706	0.645673	0.518616	0.948083	0	0	1	0	1	0	1	---	3	2.14759	0.0319435	0.93455	0.35021	1.11998	0.262948	0.795592	0	0	1	0	1	0
1290	COL5A2	collagen type V alpha 2 chain	0	81	1.54702	0.122119	-1.79955	0.0721853	-2.0247	0.0431219	0.287012	9	0.876619	0.380867	-0.701687	0.483012	-0.699612	0.484307	0.838972	5	-0.351724	0.725106	-1.49287	0.135736	-1.56447	0.117974	0.560875	0	0	1	0	1	0	1	---	8	1.29737	0.194751	-0.18578	0.852649	-0.609586	0.542253	0.969668	0	0	1	0	1	0
1291	COL6A1	collagen type VI alpha 1 chain	0	61	2.34871	0.0189978	-0.448364	0.653972	-0.657814	0.510785	0.874196	2	0.440726	0.65949	-0.194426	0.845876	-0.111286	0.911408	---	6	1.18396	0.236662	0.176574	0.859873	-0.228242	0.819498	1.00902	0	0	1	0	1	0	1	---	3	1.12571	0.260511	-0.646459	0.518107	-0.546154	0.585063	0.977932	0	0	1	0	1	0
1292	COL6A2	collagen type VI alpha 2 chain	0	58	2.391	0.0169539	-0.557015	0.577622	-0.718732	0.472447	0.855594	5	1.39795	0.162384	1.01734	0.309197	0.936014	0.349457	0.755372	2	-0.137912	0.890333	-2.69926	0.00704793	-2.76914	0.00570814	---	0	0	1	0	1	0	1	---	12	0.437489	0.661834	-2.44189	0.0147555	-2.82794	0.00476366	0.0901506	0	0	1	0	1	0
1293	COL6A3	collagen type VI alpha 3 chain	0	76	1.32279	0.186154	-2.32627	0.0201717	-2.14296	0.0323194	0.243493	2	-0.371268	0.710503	-2.12545	0.0337552	-2.39949	0.0165718	---	4	2.20945	0.0273288	0.066115	0.947297	0.42963	0.667543	0.989219	0	0	1	0	1	0	1	---	5	-1.1879	0.235105	-1.86843	0.0619481	-1.65357	0.0984798	0.541011	0	0	1	0	1	0
1294	COL7A1	collagen type VII alpha 1 chain	0	111	2.35011	0.0189268	0.434635	0.663906	0.371732	0.710159	0.949415	5	2.42925	0.0152743	1.15765	0.247238	1.17111	0.241791	0.654719	12	1.00733	0.313974	0.154581	0.877178	0.0594369	0.952614	1.00989	0	0	1	0	1	0	1	---	11	3.0357	0.00245078	1.6945	0.0904328	1.6601	0.0971595	0.537254	0	0	1	0	1	0
1295	COL8A1	collagen type VIII alpha 1 chain	0	70	0.89203	0.372554	0.833122	0.404944	1.23145	0.2184	0.649429	8	0.63221	0.527369	0.757553	0.448869	1.03859	0.299209	0.712923	3	-0.112018	0.910828	0.199135	0.842191	0.219965	0.825936	1.00907	0	0	1	0	1	0	1	---	6	1.63184	0.102971	0.662501	0.507778	0.432595	0.665388	0.99169	1	-0.863442	0.388065	-0.491691	0.623029	-0.286887
1296	COL8A2	collagen type VIII alpha 2 chain	0	108	1.47941	0.13929	-0.624251	0.532583	-1.87009	0.061717	0.347334	2	0.299503	0.764607	-0.0171153	0.986347	0.121766	0.903105	---	9	-0.285913	0.774993	0.0374384	0.970142	-1.13047	0.258509	0.783794	0	0	1	0	1	0	1	---	17	1.05655	0.290927	-1.07326	0.283373	-1.45532	0.145846	0.639146	0	0	1	0	1	0
1297	COL9A1	collagen type IX alpha 1 chain	0	84	3.37476	0.00076211	2.25818	0.0241153	1.80407	0.0714748	0.378408	8	2.52488	0.0117001	2.47965	0.0132889	2.29186	0.0220884	0.171627	5	-0.0408787	0.967399	-1.46286	0.143771	-1.54467	0.122693	0.572493	0	0	1	0	1	0	1	---	4	5.65575	1.93262e-08	5.70541	1.46423e-08	5.57423	3.0763e-08	3.21351e-06	0	0	1	0	1	0
1298	COL9A2	collagen type IX alpha 2 chain	0	100	3.82727	0.000136161	4.06979	5.01648e-05	3.29969	0.000996704	0.0211073	2	1.76409	0.0779671	1.24491	0.213409	1.23187	0.218243	---	8	2.17389	0.0299059	0.961718	0.336387	0.963528	0.335479	0.85075	1	1.3625	0.173293	2.99676	0.00278533	3.1966	0.00142731	---	8	1.65882	0.0974104	2.64243	0.0083396	2.30462	0.0213599	0.2386	0	0	1	0	1	0
1299	COL9A3	collagen type IX alpha 3 chain	0	108	2.19486	0.0283621	3.05815	0.00227689	2.48957	0.012926	0.135617	2	0.236832	0.812827	0.0693823	0.944697	-0.413848	0.679061	---	12	1.96709	0.0493999	2.43226	0.0151519	2.19125	0.0286276	0.271776	0	0	1	0	1	0	1	---	10	2.12762	0.033569	2.6649	0.00780536	2.22109	0.0265332	0.271521	0	0	1	0	1	0
1300	COL10A1	collagen type X alpha 1 chain	0	74	0.921222	0.357117	-0.14026	0.888478	-0.396674	0.69168	0.944344	1	-0.172261	0.863261	0.510171	0.610027	-0.0404345	0.967754	---	4	0.244765	0.80668	-0.913415	0.361209	-0.627418	0.530506	0.954874	0	0	1	0	1	0	1	---	4	-1.32968	0.183872	-1.25278	0.210531	-1.14966	0.250516	0.782206	0	0	1	0	1	0
1301	COL11A1	collagen type XI alpha 1 chain	0	65	2.3508	0.0188922	1.39429	0.163491	1.14322	0.253176	0.689842	14	0.595943	0.551324	-0.811902	0.41701	-0.960566	0.336966	0.747019	7	2.87633	0.0040935	2.36004	0.0184337	2.09683	0.0362201	0.311034	0	0	1	0	1	0	1	---	6	1.4663	0.142826	0.0764379	0.939084	0.0492922	0.960695	1.00989	0	0	1	0	1	0
1302	COL11A2	collagen type XI alpha 2 chain	0	104	2.14848	0.0318726	1.97678	0.0482971	1.32496	0.18544	0.607965	3	0.682842	0.494837	0.610125	0.541896	0.934112	0.350436	0.756117	7	2.04852	0.0407229	2.14355	0.0322717	1.61932	0.105643	0.534206	0	0	1	0	1	0	1	---	12	0.733324	0.463502	0.950985	0.341805	0.43743	0.661879	0.991433	0	0	1	0	1	0
1303	COL12A1	collagen type XII alpha 1 chain	0	86	3.05315	0.00231372	1.03477	0.300988	1.07307	0.283459	0.723412	10	1.52295	0.12803	0.368259	0.712746	0.362694	0.716898	0.940139	7	0.909626	0.3632	0.71118	0.477112	1.02381	0.306136	0.825025	0	0	1	0	1	0	1	---	4	1.05946	0.289602	-0.000873743	0.999303	-0.382068	0.702479	0.994366	0	0	1	0	1	0
1305	COL13A1	collagen type XIII alpha 1 chain	0	67	3.82071	0.000139794	1.68033	0.0931557	1.33225	0.183034	0.603958	7	0.226374	0.820948	-1.1965	0.231742	-1.19432	0.232591	0.641106	6	2.89468	0.00386318	3.92407	9.20575e-05	3.44668	0.000587416	0.0169661	0	0	1	0	1	0	1	---	4	0.27246	0.785315	-0.627528	0.530434	-0.517614	0.604824	0.981647	0	0	1	0	1	0
1306	COL15A1	collagen type XV alpha 1 chain	0	68	0.313468	0.753979	-0.453395	0.650347	-0.648376	0.516867	0.878383	9	0.536391	0.591786	0.156792	0.875435	0.168669	0.866086	0.976487	6	0.947801	0.343419	0.557596	0.577225	0.182589	0.855152	1.0093	0	0	1	0	1	0	1	---	11	0.0155162	0.987623	-0.0121581	0.990301	-0.525318	0.59946	0.980939	0	0	1	0	1	0
1307	COL16A1	collagen type XVI alpha 1 chain	0	131	3.21917	0.00131959	2.27823	0.0228901	1.86523	0.0623955	0.349524	5	0.322602	0.747052	-0.626289	0.531246	-0.808342	0.419056	0.80369	10	1.83427	0.0668588	1.28479	0.199115	0.898006	0.369365	0.874089	0	0	1	0	1	0	1	---	12	0.408098	0.683274	0.38583	0.699692	0.394663	0.693163	0.993508	0	0	1	0	1	0
1308	COL17A1	collagen type XVII alpha 1 chain	0	64	0.415033	0.678191	0.444132	0.657028	0.282112	0.777907	0.963246	2	2.0809	0.0376523	2.41634	0.0158273	2.28109	0.02272	---	2	0.848103	0.396548	1.65712	0.0977593	1.63234	0.102873	---	0	0	1	0	1	0	1	---	4	-0.217288	0.82802	0.699896	0.484129	0.44042	0.659713	0.991214	0	0	1	0	1	0
1310	COL19A1	collagen type XIX alpha 1 chain	0	80	-2.00054	0.0456643	-0.275299	0.783135	-0.0390136	0.968886	1.00075	16	-0.489513	0.624567	1.18658	0.23563	1.27961	0.200932	0.605529	13	-1.32537	0.185296	-0.314168	0.753448	-0.17003	0.865016	1.00967	0	0	1	0	1	0	1	---	8	-0.976949	0.328789	-0.297064	0.766469	-0.266473	0.789922	1.00465	0	0	1	0	1	0
1311	COMP	cartilage oligomeric matrix protein	0	147	2.25255	0.0244652	-0.475701	0.634375	-0.165916	0.868251	0.982238	4	0.937357	0.348761	-0.229865	0.818236	-0.165927	0.868243	0.976607	17	0.992727	0.32104	-0.802005	0.42271	-0.934816	0.350073	0.859611	1	-0.815308	0.415055	-1.2751	0.202522	-1.23225	0.218099	---	11	0.509611	0.610417	0.0804997	0.935853	0.248574	0.803733	1.00644	0	0	1	0	1	0
1312	COMT	catechol-O-methyltransferase	0	94	3.0481	0.00235268	2.04678	0.0408992	-0.89018	0.37355	0.794295	3	0.760596	0.447046	0.0941781	0.924984	-0.690595	0.489955	0.841564	8	0.489624	0.624488	0.707832	0.479188	-0.0875348	0.930261	1.00994	0	0	1	0	1	0	1	---	7	-0.320585	0.74858	0.343702	0.731131	-0.207755	0.835456	1.00553	0	0	1	0	1	0
1314	COPA	COPI coat complex subunit alpha	0	100	6.71549	2.87012e-11	3.88959	0.00010598	1.18035	0.238098	0.673124	7	3.34181	0.000857642	4.14201	3.68643e-05	1.12136	0.262363	0.680444	13	2.43315	0.0151115	1.2751	0.202522	-0.316371	0.751777	1.00386	1	1.01286	0.311329	1.20158	0.229767	-0.579872	0.562111	---	14	3.62065	0.000305948	2.19337	0.0284738	2.09199	0.0366521	0.326052	0	0	1	0	1	0
1315	COPB1	COPI coat complex subunit beta 1	0	69	4.67914	3.2035e-06	5.0061	6.39298e-07	1.68335	0.0925705	0.433153	6	-0.342511	0.732025	-0.71066	0.477434	-0.621828	0.534175	0.861298	7	3.51888	0.000449377	3.73895	0.000193589	1.97595	0.048392	0.363964	0	0	1	0	1	0	1	---	8	3.31291	0.00095048	4.13886	3.73669e-05	3.2472	0.0011981	0.0337082	0	0	1	0	1	0
1316	KLF6	KLF transcription factor 6	1	78	-0.437649	0.661718	0.835743	0.403467	-1.24199	0.214486	0.645738	0	0	1	0	1	0	1	---	7	-0.227109	0.820377	0.955598	0.33947	-0.187993	0.850914	1.00937	0	0	1	0	1	0	1	---	4	0.892308	0.372404	1.31519	0.188698	0.931063	0.35201	0.880381	0	0	1	0	1	0
1317	SLC31A1	solute carrier family 31 member 1	0	87	2.28234	0.0226413	-0.66305	0.507427	-1.0842	0.278498	0.717693	3	0.619205	0.535897	-1.59671	0.110597	-1.5913	0.111808	0.453035	5	-0.0257147	0.979489	-1.38406	0.1666	-1.07223	0.283836	0.807654	0	0	1	0	1	0	1	---	7	1.0377	0.299616	0.18536	0.852979	-0.328615	0.742505	1.00144	0	0	1	0	1	0
1318	SLC31A2	solute carrier family 31 member 2	0	89	2.61787	0.00895806	2.06718	0.0389335	1.34041	0.180367	0.600249	1	-0.858394	0.390844	-0.819794	0.412498	-1.24421	0.213667	---	2	3.78964	0.000158252	3.42174	0.00064337	3.66938	0.000253946	---	0	0	1	0	1	0	1	---	5	2.30621	0.0212664	3.56693	0.00037556	2.58492	0.00985874	0.147853	0	0	1	0	1	0
1325	CORT	cortistatin	0	104	0.951426	0.341577	0.156308	0.875817	-0.151443	0.879652	0.984702	0	0	1	0	1	0	1	---	11	-0.429929	0.667323	-1.03305	0.301789	-1.31199	0.189778	0.691772	0	0	1	0	1	0	1	---	12	-0.12652	0.899341	-0.503708	0.61456	-0.407692	0.683574	0.992165	0	0	1	0	1	0
1326	MAP3K8	mitogen-activated protein kinase kinase kinase 8	0	68	1.76583	0.077676	1.38991	0.164815	-0.0268247	0.978604	1.00285	6	0.499332	0.617636	-0.35059	0.725958	-0.706034	0.480306	0.837984	6	2.50123	0.012507	2.74349	0.00617037	1.49171	0.136042	0.601087	1	-0.763809	0.445129	-0.543508	0.586882	-1.43828	0.150619	---	5	0.909837	0.363089	1.42639	0.15402	0.817282	0.413931	0.918633	0	0	1	0	1	0
1327	COX4I1	cytochrome c oxidase subunit 4I1	0	75	-0.474827	0.634996	0.788252	0.430706	-0.408777	0.682777	0.940919	1	-0.0314201	0.97494	0.782057	0.434337	-1.54944	0.121544	---	5	-0.45562	0.648744	-1.35844	0.174581	-0.839212	0.401519	0.891787	0	0	1	0	1	0	1	---	4	-0.715056	0.474712	0.34143	0.732841	0.505681	0.613175	0.982728	0	0	1	0	1	0
1329	COX5B	cytochrome c oxidase subunit 5B	0	46	6.92049	7.26402e-12	8.4219	1.05556e-16	3.83731	0.000130949	0.004035	0	0	1	0	1	0	1	---	5	4.59838	4.70271e-06	5.12207	3.52335e-07	0.654881	0.512671	0.945555	0	0	1	0	1	0	1	---	4	4.52147	6.74083e-06	6.96263	5.51371e-12	3.84629	0.000126303	0.00540594	0	0	1	0	1	0
1337	COX6A1	cytochrome c oxidase subunit 6A1	0	85	4.20778	2.7685e-05	3.41101	0.000668972	2.49814	0.0126193	0.133743	0	0	1	0	1	0	1	---	7	3.26494	0.00112538	2.91373	0.00363824	2.42783	0.0153378	0.183412	0	0	1	0	1	0	1	---	10	2.71098	0.00680286	2.43685	0.014962	2.21635	0.026857	0.273773	0	0	1	0	1	0
1339	COX6A2	cytochrome c oxidase subunit 6A2	0	85	-0.598634	0.549528	0.0500021	0.960129	-0.638697	0.523143	0.880898	0	0	1	0	1	0	1	---	7	-1.08656	0.277448	-0.804505	0.421267	-1.22018	0.22264	0.738827	0	0	1	0	1	0	1	---	4	-0.593152	0.55319	-0.322192	0.747364	-0.665618	0.505785	0.96262	0	0	1	0	1	0
1340	COX6B1	cytochrome c oxidase subunit 6B1	0	125	4.87021	1.26155e-06	4.87951	1.20808e-06	2.01466	0.0441656	0.29034	4	0.760802	0.446923	0.0847457	0.932478	0.456915	0.647816	0.911132	10	1.79494	0.0729113	3.20837	0.00137056	0.783033	0.433764	0.911232	0	0	1	0	1	0	1	---	5	1.89394	0.0584706	1.36446	0.172681	0.283108	0.777144	1.00266	0	0	1	0	1	0
1345	COX6C	cytochrome c oxidase subunit 6C	1	109	3.53145	0.000428753	1.78439	0.0746161	-0.526718	0.598488	0.910102	9	0.547716	0.583987	0.817892	0.413583	0.578772	0.562853	0.874244	17	1.8125	0.0701559	0.54135	0.588368	-1.52717	0.126985	0.582369	0	0	1	0	1	0	1	---	10	0.587027	0.557294	0.313787	0.753738	-1.48768	0.137102	0.621879	1	1.2246	0.220963	0.295543	0.76763	1.21524
1346	COX7A1	cytochrome c oxidase subunit 7A1	0	133	-2.69714	0.00709053	-1.18925	0.234578	-1.23861	0.215734	0.646442	0	0	1	0	1	0	1	---	15	-1.26236	0.207063	-1.5397	0.1239	-1.65636	0.0979146	0.514569	0	0	1	0	1	0	1	---	14	-1.57807	0.114811	-1.03196	0.302299	-1.34553	0.178712	0.692055	0	0	1	0	1	0
1347	COX7A2	cytochrome c oxidase subunit 7A2	0	83	0.579029	0.562677	-0.328688	0.742449	-1.40699	0.159692	0.566423	0	0	1	0	1	0	1	---	6	0.910392	0.362796	0.170461	0.864677	-0.408844	0.682728	0.992112	0	0	1	0	1	0	1	---	10	-1.784	0.0746722	-1.78314	0.0748182	-1.86282	0.0627346	0.431756	0	0	1	0	1	0
1349	COX7B	cytochrome c oxidase subunit 7B	0	68	1.11894	0.263387	0.737415	0.461016	0.423173	0.672246	0.936924	2	1.32171	0.186513	1.28911	0.197609	1.09565	0.273452	---	5	-1.36158	0.173582	-1.88667	0.0594485	-1.68833	0.0916118	0.49663	0	0	1	0	1	0	1	---	2	1.03871	0.299147	0.938813	0.348017	0.670884	0.502425	---	0	0	1	0	1	0
1350	COX7C	cytochrome c oxidase subunit 7C	0	61	-0.287302	0.77393	-0.0517624	0.958727	-0.604524	0.545611	0.889121	0	0	1	0	1	0	1	---	6	-0.0302855	0.975844	0.987022	0.323833	-0.650409	0.515554	0.947483	0	0	1	0	1	0	1	---	2	-1.17401	0.24062	-0.210607	0.83323	-1.16915	0.24258	---	0	0	1	0	1	0
1351	COX8A	cytochrome c oxidase subunit 8A	0	115	2.1152	0.0346161	0.547094	0.584417	-0.542612	0.587499	0.905143	1	-0.324672	0.745485	-1.73103	0.0837059	-2.03033	0.0425462	---	14	0.932151	0.351443	0.00461121	0.996322	-0.311846	0.755213	1.0047	1	0.584064	0.559286	0.448325	0.654	-0.116605	0.907193	---	12	2.00346	0.04535	1.24547	0.213205	-0.854491	0.393006	0.906418	0	0	1	0	1	0
1352	COX10	cytochrome c oxidase assembly factor heme A:farnesyltransferase COX10	0	53	-0.828278	0.407676	-0.810091	0.41805	-1.82254	0.0686252	0.369282	3	-0.810259	0.41795	-1.08628	0.277575	0.917272	0.359187	0.762392	3	-0.999152	0.31792	-1.18215	0.237383	-1.61167	0.107301	0.537063	0	0	1	0	1	0	1	---	2	-0.0202383	0.983857	-0.144521	0.885113	0.321854	0.74762	---	0	0	1	0	1	0
1353	COX11	cytochrome c oxidase copper chaperone COX11	0	77	0.572286	0.567234	2.26512	0.0236849	-1.64195	0.100866	0.453569	1	-0.480203	0.631169	-0.732332	0.464111	-0.495183	0.620563	---	9	0.672919	0.501127	1.56677	0.117434	-2.40707	0.0162331	0.189091	0	0	1	0	1	0	1	---	7	1.38773	0.165473	2.4775	0.013369	-1.23978	0.215303	0.740887	0	0	1	0	1	0
1355	COX15	cytochrome c oxidase assembly homolog COX15	0	56	-0.562327	0.573997	-0.716297	0.473949	-0.269736	0.787411	0.96533	1	-0.562073	0.57417	-1.14414	0.252795	-0.057297	0.954318	---	4	-1.42417	0.154655	-1.58406	0.113447	-0.65652	0.511617	0.945094	0	0	1	0	1	0	1	---	2	0.600658	0.54818	1.24934	0.211788	1.05324	0.292447	---	0	0	1	0	1	0
1356	CP	ceruloplasmin	0	90	4.52944	6.49558e-06	2.78173	0.00549259	2.48012	0.013272	0.13811	8	2.58114	0.00996366	2.18043	0.0294212	2.28848	0.0222851	0.172172	10	3.11336	0.00189288	1.62576	0.104266	1.61611	0.106337	0.535663	0	0	1	0	1	0	1	---	8	1.03632	0.300257	0.347544	0.728244	0.0814775	0.935076	1.00936	0	0	1	0	1	0
1357	CPA1	carboxypeptidase A1	0	79	-0.353301	0.723924	-0.541833	0.588035	-0.628812	0.529593	0.882566	0	0	1	0	1	0	1	---	7	-0.322073	0.747453	-0.156294	0.875828	-0.202841	0.839294	1.00964	0	0	1	0	1	0	1	---	10	-0.493774	0.621555	-1.14725	0.251508	-1.24967	0.211668	0.737762	0	0	1	0	1	0
1358	CPA2	carboxypeptidase A2	0	83	0.353903	0.723473	0.561678	0.574442	-0.241763	0.809006	0.971162	3	-0.356904	0.721226	0.0420353	0.966478	0.0561153	0.955259	0.994405	10	0.691318	0.489498	1.1888	0.234756	0.168126	0.866513	1.00997	0	0	1	0	1	0	1	---	6	0.3652	0.715026	0.554061	0.579641	-0.53615	0.591955	0.979367	0	0	1	0	1	0
1359	CPA3	carboxypeptidase A3	0	91	-0.241191	0.809448	0.835326	0.403702	0.996589	0.319167	0.756433	3	2.3217	0.0204138	2.86387	0.00425859	3.49763	0.0004868	0.0105153	4	-0.630494	0.52849	0.150062	0.880741	-0.17755	0.859107	1.00896	0	0	1	0	1	0	1	---	7	2.05289	0.0402969	2.9944	0.00280673	3.0511	0.00233071	0.0538666	0	0	1	0	1	0
1360	CPB1	carboxypeptidase B1	0	92	-0.711943	0.476637	-1.10379	0.269906	-1.06858	0.285478	0.724937	2	-0.19286	0.847101	0.00287794	0.997704	0.00853816	0.993189	---	4	-0.333529	0.738793	-0.539384	0.589723	-0.524652	0.599923	0.971326	0	0	1	0	1	0	1	---	8	-0.719874	0.471741	-0.430963	0.666574	-0.423484	0.672019	0.99135	0	0	1	0	1	0
1361	CPB2	carboxypeptidase B2	0	63	2.94396	0.00330198	1.19034	0.234152	0.657663	0.510882	0.874231	6	2.31292	0.0208932	1.24062	0.214992	1.30832	0.191019	0.590795	8	3.96618	7.72967e-05	2.97357	0.00300293	2.42631	0.0154017	0.183656	0	0	1	0	1	0	1	---	6	-0.60521	0.545153	-3.1482	0.00168369	-3.13893	0.00173755	0.0441203	0	0	1	0	1	0
1362	CPD	carboxypeptidase D	0	145	0.876089	0.381155	-0.0634294	0.949435	-0.544865	0.585949	0.904637	9	0.526599	0.598568	0.571356	0.567867	0.921474	0.356991	0.760441	20	-0.163334	0.870283	-0.509069	0.610798	-1.01674	0.309485	0.829084	0	0	1	0	1	0	1	---	10	1.68378	0.0924802	1.12525	0.260711	-0.322472	0.747152	1.00093	0	0	1	0	1	0
1363	CPE	carboxypeptidase E	0	57	2.07883	0.0378419	1.61542	0.106485	1.57456	0.115625	0.485155	10	1.81965	0.0690587	1.81834	0.0692634	2.02864	0.0427183	0.259359	2	0.0385979	0.969217	-0.531996	0.594828	-0.468686	0.63938	---	0	0	1	0	1	0	1	---	3	2.056	0.0399958	2.63244	0.0085874	2.33502	0.0197089	0.227131	0	0	1	0	1	0
1364	CLDN4	claudin 4	0	95	2.46781	0.0137313	0.404076	0.686229	-0.751914	0.452252	0.843646	4	1.29109	0.196919	1.1627	0.245185	0.558866	0.576359	0.879871	8	-1.76553	0.0777262	-2.30142	0.0215401	-3.38873	0.00072524	0.0200957	0	0	1	0	1	0	1	---	7	1.58153	0.114017	0.750772	0.452938	-0.888666	0.374363	0.896033	0	0	1	0	1	0
1365	CLDN3	claudin 3	0	96	3.43594	0.000610416	1.51812	0.12925	0.735275	0.462317	0.850397	1	-0.258699	0.795911	-0.875787	0.381323	-1.05149	0.293249	---	8	2.59029	0.00970415	1.89946	0.0577456	1.6994	0.0895068	0.492416	0	0	1	0	1	0	1	---	10	0.296918	0.76658	0.282243	0.777806	-0.489922	0.62428	0.985407	0	0	1	0	1	0
1366	CLDN7	claudin 7	0	105	1.32097	0.186761	1.22895	0.219332	0.650519	0.515483	0.87733	3	-0.266801	0.789667	-0.249212	0.80324	0.183474	0.854457	0.975499	10	0.0714719	0.943034	2.14611	0.0320664	1.62686	0.104032	0.53037	0	0	1	0	1	0	1	---	10	2.49522	0.0127197	2.09917	0.0360126	1.04736	0.295145	0.83016	1	-1.74845	0.0806384	-1.02226	0.306864	-0.633699
1368	CPM	carboxypeptidase M	0	102	7.59408	6.15486e-14	8.69433	1.14038e-17	6.32788	3.51746e-10	3.49553e-08	34	5.62744	2.26854e-08	5.94821	3.56118e-09	3.76236	0.000176546	0.00471087	32	6.63156	4.98429e-11	8.07036	1.70309e-15	5.8607	5.96755e-09	5.19201e-07	4	3.40437	0.000684768	3.504	0.000475366	2.60455	0.00931454	0.0350098	34	5.8301	7.09002e-09	6.39502	2.30279e-10	3.81996	0.000140395	0.00588963	1	0.00102348	0.999184	-0.542199	0.587783	-0.265355
1369	CPN1	carboxypeptidase N subunit 1	0	53	3.23793	0.00123651	0.296949	0.766558	0.403246	0.68684	0.94205	2	4.44468	9.605e-06	1.59276	0.111479	1.41025	0.15873	---	6	-0.814935	0.415269	-2.13535	0.0329364	-1.92451	0.0545298	0.385318	0	0	1	0	1	0	1	---	3	1.76144	0.0784159	-1.29838	0.194408	-1.02918	0.303603	0.838196	0	0	1	0	1	0
1370	CPN2	carboxypeptidase N subunit 2	0	87	0.0784273	0.937501	-1.30963	0.190574	-1.34512	0.178844	0.597518	0	0	1	0	1	0	1	---	11	-0.0835158	0.933455	-1.78535	0.0744589	-1.82696	0.0679575	0.431459	1	-0.3445	0.73053	-0.0256259	0.97956	-0.00286774	0.997712	---	5	-0.713599	0.475612	-0.0225985	0.981974	-0.0998363	0.920491	1.00995	0	0	1	0	1	0
1371	CPOX	coproporphyrinogen oxidase	0	72	1.12227	0.261971	0.0638085	0.949133	-0.499576	0.617466	0.918398	3	0.301925	0.762761	0.268894	0.788058	0.801148	0.423206	0.80597	6	0.497381	0.61901	-0.409329	0.682372	-0.621238	0.534563	0.956072	0	0	1	0	1	0	1	---	5	0.798132	0.42495	0.769708	0.441626	0.063001	0.949776	1.00928	0	0	1	0	1	0
1373	CPS1	carbamoyl-phosphate synthase 1	0	66	3.64548	0.000278161	1.58068	0.114218	1.6388	0.10152	0.454997	16	4.67119	3.32769e-06	2.02932	0.0426482	2.02183	0.0434185	0.262273	8	-0.339323	0.734425	-1.33865	0.18094	-1.33699	0.181481	0.681143	0	0	1	0	1	0	1	---	7	2.41252	0.0159897	1.3758	0.169144	1.4374	0.150869	0.647971	0	0	1	0	1	0
1374	CPT1A	carnitine palmitoyltransferase 1A	0	158	4.69799	2.92639e-06	5.64395	2.0768e-08	0.695074	0.487145	0.862745	20	2.60577	0.00927871	3.15139	0.00166558	-0.705413	0.480692	0.83789	16	1.78948	0.0737856	1.66325	0.0965259	0.0233661	0.981362	1.00973	0	0	1	0	1	0	1	---	15	2.56308	0.0104943	3.63941	0.000285007	-0.187845	0.851031	1.00597	0	0	1	0	1	0
1375	CPT1B	carnitine palmitoyltransferase 1B	0	68	-1.84586	0.0651555	0.275446	0.783021	0.612853	0.540091	0.886799	0	0	1	0	1	0	1	---	10	-0.844132	0.398762	-0.270112	0.787121	-0.349718	0.726612	0.998508	0	0	1	0	1	0	1	---	11	-0.0311873	0.975125	1.48127	0.1388	1.5021	0.133337	0.616195	0	0	1	0	1	0
1376	CPT2	carnitine palmitoyltransferase 2	0	66	4.57578	5.23027e-06	4.35497	1.44557e-05	0.919164	0.358197	0.784091	0	0	1	0	1	0	1	---	5	2.79701	0.00523912	2.12758	0.0335777	-0.52932	0.596683	0.969867	0	0	1	0	1	0	1	---	9	2.52932	0.0115538	3.15775	0.00162999	1.81041	0.0704851	0.457492	0	0	1	0	1	0
1378	CR1	complement C3b/C4b receptor 1 (Knops blood group)	0	90	1.08254	0.279226	1.39049	0.164639	1.44354	0.149133	0.549607	6	1.16648	0.24365	0.0298768	0.97617	0.583948	0.559367	0.872671	7	1.29919	0.194127	2.12758	0.0335775	1.87784	0.0606488	0.4059	0	0	1	0	1	0	1	---	8	2.28597	0.0224276	1.15897	0.2467	1.25558	0.209515	0.73499	0	0	1	0	1	0
1379	CR1L	complement C3b/C4b receptor 1 like	0	85	-0.445934	0.655724	1.23997	0.21523	1.28208	0.200065	0.628019	7	-0.311992	0.7551	0.572194	0.567299	0.624845	0.532193	0.859996	5	0.677362	0.498305	1.29925	0.194109	1.42455	0.15455	0.635577	0	0	1	0	1	0	1	---	5	0.66656	0.50518	1.41801	0.156449	1.3879	0.165428	0.673748	0	0	1	0	1	0
1380	CR2	complement C3d receptor 2	0	91	-0.958474	0.338014	0.178074	0.858695	0.170809	0.864403	0.981269	1	0.922523	0.356439	1.6989	0.0895992	1.75775	0.0790478	---	7	0.170282	0.864817	0.344907	0.730225	0.0702525	0.944005	1.00916	0	0	1	0	1	0	1	---	4	0.79032	0.429495	0.451495	0.651716	0.420266	0.674368	0.992387	0	0	1	0	1	0
1381	CRABP1	cellular retinoic acid binding protein 1	0	78	3.31334	0.000949032	0.512877	0.608133	0.431366	0.666281	0.935082	2	1.78971	0.0737493	0.487547	0.625961	0.535392	0.592479	---	4	-0.888382	0.374511	-0.958906	0.337801	-0.960398	0.337051	0.851264	0	0	1	0	1	0	1	---	8	0.986894	0.323891	-0.573111	0.566678	-0.668535	0.503922	0.962286	0	0	1	0	1	0
1382	CRABP2	cellular retinoic acid binding protein 2	0	129	5.45925	5.79148e-08	1.13598	0.256192	0.299332	0.764739	0.961832	2	0.910977	0.362488	0.960092	0.337204	0.942594	0.346081	---	12	2.78231	0.00548089	0.00476413	0.9962	-0.845623	0.397934	0.889336	1	1.55101	0.12116	1.52743	0.126921	-0.0122598	0.99022	---	14	2.00013	0.0457088	0.385836	0.699687	-0.0772788	0.938415	1.0092	0	0	1	0	1	0
1384	CRAT	carnitine O-acetyltransferase	0	101	1.16197	0.245477	1.38034	0.16774	1.39705	0.162662	0.572006	2	0.633864	0.526289	0.935574	0.349683	1.49939	0.134039	---	3	-0.160266	0.872698	-0.239971	0.810394	0.136461	0.89148	1.0113	0	0	1	0	1	0	1	---	6	1.04454	0.296441	1.42005	0.155856	1.54232	0.123264	0.593698	0	0	1	0	1	0
1385	CREB1	cAMP responsive element binding protein 1	1	66	-2.12468	0.0338147	-0.762471	0.44593	-0.87785	0.380203	0.800362	4	-1.0943	0.274039	-0.100257	0.920157	0.321275	0.748059	0.948743	6	-1.79927	0.0722232	-1.75548	0.0794353	-2.60864	0.00920475	0.13158	0	0	1	0	1	0	1	---	7	0.0503907	0.959819	1.35955	0.174229	1.42983	0.153031	0.65129	0	0	1	0	1	0
1386	ATF2	activating transcription factor 2	0	56	-0.170261	0.864833	0.926909	0.354162	-0.374758	0.707907	0.948781	4	0.0952975	0.924094	0.846436	0.39748	0.738884	0.460123	0.825139	4	-1.03858	0.299208	-0.409325	0.682375	-0.206824	0.836183	1.01009	1	-0.149719	0.881011	-0.143117	0.886222	0.119507	0.904894	---	3	0.978793	0.327877	1.34755	0.178061	-1.31176	0.189856	0.706927	0	0	1	0	1	0
1387	CREBBP	CREB binding protein	1	115	-1.45482	0.145978	-0.760552	0.447076	0.924133	0.355605	0.782072	25	-1.74195	0.0817701	-1.9238	0.0546182	-0.515174	0.606528	0.895642	13	-0.861594	0.389081	-0.464634	0.642279	0.782336	0.434173	0.911639	0	0	1	0	1	0	1	---	10	0.221398	0.824819	0.28785	0.773512	0.56238	0.573963	0.975608	0	0	1	0	1	0
1388	ATF6B	activating transcription factor 6 beta	0	126	3.49336	0.000494118	2.13881	0.0326544	-0.376935	0.70629	0.948662	4	0.22653	0.820828	-0.209543	0.834061	-0.469904	0.63851	0.907963	8	2.02572	0.0430112	1.42336	0.154893	-0.711981	0.476616	0.929664	0	0	1	0	1	0	1	---	5	2.72508	0.00652074	2.93861	0.00336056	3.38191	0.000743322	0.0231682	0	0	1	0	1	0
1389	CREBL2	cAMP responsive element binding protein like 2	0	102	-2.68069	0.00744636	-0.410627	0.68142	-0.574805	0.565532	0.896448	4	-1.60382	0.109014	-0.27539	0.783064	0.225658	0.821506	0.969003	7	-0.252309	0.800845	0.0130439	0.989595	1.43792	0.15072	0.629001	0	0	1	0	1	0	1	---	8	-0.216143	0.828912	0.486565	0.626657	-1.18749	0.235272	0.763881	0	0	1	0	1	0
1390	CREM	cAMP responsive element modulator	0	78	1.35501	0.175665	1.74124	0.0819008	0.388906	0.697416	0.94649	6	1.18536	0.236107	1.69341	0.0906389	1.69499	0.0903395	0.405358	7	0.670785	0.502485	0.667947	0.504297	-0.178671	0.858226	1.00916	1	0.0546375	0.956436	0.230064	0.818081	-1.475	0.140477	---	7	0.956167	0.339178	0.0968095	0.922894	-0.754438	0.450736	0.93695	0	0	1	0	1	0
1392	CRH	corticotropin releasing hormone	0	98	0.825022	0.409521	1.55153	0.121041	1.4857	0.137625	0.527697	0	0	1	0	1	0	1	---	11	-0.509143	0.610744	-0.0259114	0.979332	-0.0729538	0.941855	1.00941	0	0	1	0	1	0	1	---	13	-0.590029	0.555281	-0.0475549	0.962079	-0.110182	0.912283	1.00881	0	0	1	0	1	0
1393	CRHBP	corticotropin releasing hormone binding protein	0	48	-1.42039	0.155751	-1.22665	0.220199	-1.13745	0.25558	0.69269	1	-0.528796	0.597044	0.0592935	0.952728	0.323838	0.746118	---	1	-0.334871	0.73778	-0.627401	0.530517	-0.627461	0.530478	---	0	0	1	0	1	0	1	---	2	-0.501915	0.615818	-1.39321	0.163816	-1.52544	0.127417	---	0	0	1	0	1	0
1394	CRHR1	corticotropin releasing hormone receptor 1	0	77	0.457534	0.647369	0.0123451	0.990152	-0.0296215	0.976374	1.00231	14	-0.0255809	0.979596	-0.170094	0.864965	-0.189105	0.850043	0.973726	5	-0.431438	0.666227	-0.406614	0.684365	-0.417437	0.676435	0.990249	0	0	1	0	1	0	1	---	7	2.03847	0.0417192	1.6427	0.100709	1.62989	0.10339	0.550916	0	0	1	0	1	0
1395	CRHR2	corticotropin releasing hormone receptor 2	0	61	1.12933	0.25898	1.00869	0.313331	0.614446	0.539039	0.886085	0	0	1	0	1	0	1	---	2	1.21493	0.224629	1.42174	0.155364	1.45911	0.144799	---	0	0	1	0	1	0	1	---	2	-0.68464	0.493701	-1.13301	0.257441	-1.17174	0.241536	---	0	0	1	0	1	0
1396	CRIP1	cysteine rich protein 1	0	243	11.4462	6.96982e-29	0.695395	0.486944	0.300365	0.763951	0.961684	0	0	1	0	1	0	1	---	11	1.71556	0.0864972	1.63372	0.102582	1.3358	0.18187	0.681393	0	0	1	0	1	0	1	---	13	0.575252	0.565227	-0.457978	0.647052	-0.732488	0.464016	0.944185	0	0	1	0	1	0
1397	CRIP2	cysteine rich protein 2	0	243	-5.53811	3.74378e-08	4.13607	3.78164e-05	3.56464	0.000378861	0.00980512	2	1.28561	0.198824	4.07117	4.98723e-05	4.1101	4.22718e-05	---	9	1.7761	0.0759672	2.2739	0.0231495	2.03861	0.0417102	0.336836	0	0	1	0	1	0	1	---	11	0.460449	0.645276	1.24843	0.212118	0.876962	0.380685	0.900744	0	0	1	0	1	0
1398	CRK	CRK proto-oncogene, adaptor protein	0	86	3.31078	0.000957676	3.81989	0.000140414	1.63232	0.102878	0.457776	8	1.26732	0.205284	1.37869	0.168249	0.815137	0.415158	0.800889	11	4.59253	4.83407e-06	6.47297	1.40257e-10	3.75001	0.000185368	0.00653175	1	1.08507	0.278107	1.23946	0.21542	-0.310218	0.75645	---	14	1.16022	0.246188	0.383066	0.701739	0.229682	0.818378	1.00592	1	1.34403	0.179189	1.90499	0.0570226	2.14732
1399	CRKL	CRK like proto-oncogene, adaptor protein	0	85	8.0704	1.66934e-15	7.33547	4.08039e-13	0.351799	0.725051	0.953171	7	4.71723	2.66741e-06	4.11898	4.06902e-05	0.885541	0.376045	0.77604	11	4.36453	1.38207e-05	3.56337	0.000380644	-0.144289	0.885297	1.01227	1	5.82293	7.39271e-09	5.62607	2.29756e-08	-5.45564	5.93653e-08	---	10	7.01876	3.71119e-12	7.10342	2.09211e-12	1.1816	0.237603	0.766264	1	-1.31649	0.188258	-1.44508	0.1487	-1.0964
1400	CRMP1	collapsin response mediator protein 1	0	56	0.578031	0.56335	-0.178007	0.858748	-0.168647	0.866103	0.981598	7	0.485163	0.627648	0.485877	0.627144	0.544859	0.585953	0.884454	5	0.834457	0.404187	-0.261414	0.793819	-0.396499	0.691808	0.993021	0	0	1	0	1	0	1	---	4	-1.28961	0.197431	-1.39423	0.16351	-1.3689	0.171291	0.68377	0	0	1	0	1	0
1401	CRP	C-reactive protein	0	94	0.3887	0.697566	0.0559423	0.955397	-0.371234	0.71053	0.949192	2	1.04728	0.295176	-0.941493	0.346644	-1.51536	0.129948	---	12	-0.784051	0.433163	0.855856	0.39225	0.430157	0.667159	0.989136	0	0	1	0	1	0	1	---	9	1.66016	0.0971391	1.59575	0.11081	1.43496	0.151561	0.649358	0	0	1	0	1	0
1404	HAPLN1	hyaluronan and proteoglycan link protein 1	0	60	-0.0752359	0.940039	-0.0476587	0.961996	-0.255845	0.798115	0.967908	3	-0.138069	0.890208	0.445807	0.655818	0.441571	0.65888	0.914141	2	-0.815728	0.414816	-0.16504	0.868941	-0.257762	0.796635	---	0	0	1	0	1	0	1	---	3	1.41706	0.156721	1.09175	0.275166	1.12348	0.261461	0.794169	0	0	1	0	1	0
1406	CRX	cone-rod homeobox	0	119	7.44982	1.76689e-13	7.81848	1.1725e-14	7.90422	6.1287e-15	1.07397e-12	1	33.6569	4.831e-176	34.9358	1.56229e-184	34.8635	7.33538e-184	---	7	-0.472852	0.636404	-0.353473	0.723797	-0.214005	0.83058	1.00932	0	0	1	0	1	0	1	---	5	-0.563337	0.573309	-0.378745	0.704945	-0.408904	0.682684	0.992444	0	0	1	0	1	0
1407	CRY1	cryptochrome circadian regulator 1	0	55	1.61926	0.10565	1.07923	0.280705	0.053731	0.957159	0.998933	5	0.688166	0.491479	0.266383	0.78999	-0.314406	0.753268	0.94966	4	0.599	0.549284	-0.101205	0.919405	-1.0341	0.3013	0.82301	1	1.02042	0.307731	1.64986	0.0992353	0.387861	0.698189	---	6	1.05601	0.291175	0.19027	0.84913	-0.318484	0.750174	1.00041	0	0	1	0	1	0
1408	CRY2	cryptochrome circadian regulator 2	0	91	-2.20247	0.0278195	1.57685	0.115096	0.138369	0.889972	0.987586	3	-0.297605	0.766056	0.824754	0.409677	0.66739	0.504653	0.847404	8	-0.43025	0.66709	1.623	0.104856	1.70584	0.0883	0.489598	0	0	1	0	1	0	1	---	6	-1.22426	0.221091	0.054559	0.956499	-0.395576	0.692489	0.993352	0	0	1	0	1	0
1409	CRYAA	crystallin alpha A	0	81	-0.205141	0.837497	0.199464	0.841934	0.0288559	0.976984	1.00253	0	0	1	0	1	0	1	---	7	-0.603652	0.546187	-0.191201	0.848401	-0.196065	0.844593	1.00986	0	0	1	0	1	0	1	---	8	0.119059	0.905248	-0.390007	0.696601	-0.575776	0.564876	0.974049	0	0	1	0	1	0
1410	CRYAB	crystallin alpha B	0	62	-0.669499	0.503304	0.401843	0.687872	0.30618	0.759521	0.960902	0	0	1	0	1	0	1	---	4	-0.0831833	0.933719	-0.16182	0.871475	-0.614985	0.538683	0.955278	1	-1.1501	0.250328	-1.21897	0.223099	-1.22687	0.220116	---	8	-0.0452634	0.963905	1.56992	0.116701	1.61407	0.106778	0.55798	0	0	1	0	1	0
1411	CRYBA1	crystallin beta A1	0	132	3.07667	0.00214007	4.14978	3.56525e-05	3.3548	0.000819371	0.0181384	4	4.46186	8.87777e-06	5.88402	5.20155e-09	6.25897	5.40592e-10	3.96129e-08	15	4.10432	4.32548e-05	4.81617	1.6521e-06	4.19644	2.91389e-05	0.00134217	1	0.997148	0.318891	0.608517	0.542961	0.729826	0.465641	---	13	2.82876	0.00474962	3.40213	0.000690892	3.00582	0.00270436	0.0597537	0	0	1	0	1	0
1412	CRYBA2	crystallin beta A2	0	88	0.599749	0.548785	1.0091	0.313133	0.984962	0.324844	0.760231	1	-0.279447	0.779949	-0.356286	0.721689	-0.403692	0.686512	---	11	-1.04117	0.298005	-0.985187	0.324733	-1.01657	0.309565	0.828983	0	0	1	0	1	0	1	---	4	1.51185	0.130832	1.93343	0.0534201	1.96435	0.0497229	0.38334	0	0	1	0	1	0
1413	CRYBA4	crystallin beta A4	0	68	0.437565	0.661779	0.783821	0.433301	0.773349	0.43947	0.837913	2	-0.229755	0.818321	0.0989455	0.921198	0.0544702	0.95657	---	5	1.61798	0.105926	1.87916	0.0604679	1.8704	0.0616742	0.410165	0	0	1	0	1	0	1	---	4	-0.417271	0.676554	-0.0633547	0.949495	-0.0754857	0.939841	1.00924	0	0	1	0	1	0
1414	CRYBB1	crystallin beta B1	0	68	0.546995	0.584482	0.486545	0.626671	0.338882	0.734759	0.955103	0	0	1	0	1	0	1	---	5	-0.897906	0.369413	-0.2542	0.799385	-0.421602	0.673392	0.989701	0	0	1	0	1	0	1	---	6	0.851358	0.394738	-0.18207	0.855559	-0.176833	0.85967	1.00677	0	0	1	0	1	0
1415	CRYBB2	crystallin beta B2	0	81	4.12044	4.03751e-05	3.74472	0.000189249	3.48815	0.000504213	0.0123661	0	0	1	0	1	0	1	---	6	0.31332	0.754091	-0.242248	0.80863	-0.282264	0.77779	1.006	0	0	1	0	1	0	1	---	6	3.67571	0.000247524	3.43781	0.000606739	3.2161	0.00133457	0.0367153	0	0	1	0	1	0
1416	CRYBB2P1	crystallin beta B2 pseudogene 1	0	72	1.04359	0.296884	2.25186	0.0245133	0.289202	0.772477	0.962285	3	1.38586	0.166045	1.96018	0.0502081	1.60214	0.109391	0.449356	10	0.847985	0.396613	1.22259	0.221725	0.615012	0.538665	0.955407	0	0	1	0	1	0	1	---	12	0.195655	0.844913	0.808442	0.418998	-0.859815	0.390065	0.905973	0	0	1	0	1	0
1417	CRYBB3	crystallin beta B3	0	81	-0.0294083	0.976544	0.490598	0.623801	-0.0104476	0.991666	1.00649	0	0	1	0	1	0	1	---	8	-0.31811	0.750456	0.129232	0.897196	-0.45985	0.645708	0.985032	0	0	1	0	1	0	1	---	5	-0.560915	0.574959	0.359899	0.718986	-0.164695	0.869212	1.0092	0	0	1	0	1	0
1418	CRYGA	crystallin gamma A	0	62	-0.845959	0.397742	-0.681651	0.495593	-0.709824	0.477953	0.858118	0	0	1	0	1	0	1	---	9	-0.690643	0.489922	-0.586972	0.557334	-0.675967	0.499194	0.94257	0	0	1	0	1	0	1	---	4	-0.459429	0.646008	-0.0412326	0.967117	0.0196011	0.984365	1.00978	0	0	1	0	1	0
1419	CRYGB	crystallin gamma B	0	62	1.22471	0.220923	-0.130496	0.896196	-0.534855	0.59285	0.907117	0	0	1	0	1	0	1	---	5	-0.159434	0.873353	-0.745076	0.456373	-0.831396	0.405917	0.894787	0	0	1	0	1	0	1	---	4	-0.331098	0.740627	-0.0174715	0.986063	0.0592488	0.952764	1.00955	0	0	1	0	1	0
1420	CRYGC	crystallin gamma C	0	63	0.329904	0.741529	-0.940249	0.347281	-1.11988	0.262993	0.700542	1	-0.161735	0.871541	-0.0495648	0.960478	0.0213966	0.982933	---	4	-0.147134	0.883051	-0.255833	0.798124	-0.32279	0.746911	1.00319	1	-0.161735	0.871541	-0.0495648	0.960478	0.0213966	0.982933	---	3	-0.28037	0.779241	-0.0492478	0.96073	-0.0121758	0.990287	1.00889	0	0	1	0	1	0
1421	CRYGD	crystallin gamma D	0	63	-0.584668	0.558879	-0.989127	0.322802	-1.07314	0.283426	0.723408	0	0	1	0	1	0	1	---	3	-0.328779	0.74238	-0.0288482	0.97699	-0.0872203	0.930511	1.01011	0	0	1	0	1	0	1	---	3	-0.234614	0.814548	-0.240099	0.810295	-0.275462	0.783009	1.00348	0	0	1	0	1	0
1427	CRYGS	crystallin gamma S	0	97	-1.30172	0.193259	-0.885818	0.375895	-0.921155	0.357157	0.783683	1	-1.10628	0.268825	-1.30562	0.191933	-1.0653	0.286959	---	10	-0.0565328	0.954927	-1.65788	0.097606	-1.63298	0.102739	0.527082	1	2.02253	0.0433399	0.825946	0.409001	0.925287	0.355005	---	8	-0.393296	0.69417	-0.299771	0.764404	-0.146739	0.883363	1.00909	0	0	1	0	1	0
1428	CRYM	crystallin mu	0	55	-0.740504	0.459137	0.348686	0.727387	-0.182365	0.855327	0.979248	4	1.30894	0.1908	0.234134	0.814921	-0.537317	0.591149	0.886398	3	-0.440343	0.659767	0.645706	0.518594	0.662295	0.507911	0.943442	0	0	1	0	1	0	1	---	8	0.158334	0.87422	1.54522	0.12256	1.34769	0.178015	0.690751	0	0	1	0	1	0
1429	CRYZ	crystallin zeta	0	59	-1.21251	0.225552	0.940234	0.347288	1.02766	0.30432	0.744456	1	-1.63301	0.102726	-2.02375	0.0432191	-1.50843	0.131712	---	3	0.468711	0.639361	2.19446	0.0283952	1.78485	0.0745421	0.449891	0	0	1	0	1	0	1	---	2	0.168709	0.866054	1.14532	0.252309	1.10165	0.270836	---	0	0	1	0	1	0
1431	CS	citrate synthase	0	138	0.601485	0.547629	2.97775	0.00296263	-1.12698	0.259979	0.698021	12	2.04923	0.0406535	3.75309	0.00018311	1.53313	0.12551	0.479972	17	0.729943	0.465565	3.0326	0.00247713	-1.59194	0.111664	0.54813	0	0	1	0	1	0	1	---	26	1.60316	0.109158	3.21759	0.00132763	-0.923928	0.355712	0.882629	0	0	1	0	1	0
1432	MAPK14	mitogen-activated protein kinase 14	0	98	1.62432	0.104567	0.575652	0.564959	0.408423	0.683037	0.940938	5	-0.141007	0.887888	-0.875146	0.381671	0.208164	0.835137	0.970184	6	0.222919	0.823636	-0.575015	0.56539	0.190443	0.848995	1.00981	0	0	1	0	1	0	1	---	9	0.986571	0.324049	0.895095	0.370918	0.15	0.88079	1.00882	0	0	1	0	1	0
1434	CSE1L	chromosome segregation 1 like	0	90	5.65331	1.95961e-08	2.80824	0.00506294	0.70004	0.48404	0.861299	6	3.32772	0.0009018	1.81512	0.0697576	1.57899	0.114605	0.457941	15	3.66712	0.000255887	2.5296	0.0115477	-0.131435	0.895453	1.01131	1	-1.01944	0.308199	-2.3065	0.0212539	-2.42824	0.0153205	---	11	3.09281	0.00202785	3.02975	0.00250047	2.04916	0.0406666	0.345871	0	0	1	0	1	0
1435	CSF1	colony stimulating factor 1	0	74	2.99322	0.0028162	1.7087	0.0877685	0.578428	0.563085	0.895661	5	0.951725	0.341426	0.399084	0.689903	0.552377	0.580794	0.8824	5	1.93773	0.052887	1.25543	0.20957	1.15498	0.248333	0.772437	0	0	1	0	1	0	1	---	6	1.23037	0.218795	1.07816	0.281183	-0.572628	0.567005	0.973346	2	0.204105	0.838305	-0.172819	0.862823	-0.386826
1436	CSF1R	colony stimulating factor 1 receptor	1	74	1.57918	0.114555	2.04474	0.041101	3.0981	0.00199348	0.0353104	1	1.89398	0.0584653	2.68455	0.00736385	2.45226	0.0143398	---	5	0.0598445	0.952289	0.107401	0.914489	1.13746	0.255577	0.780728	0	0	1	0	1	0	1	---	6	0.890461	0.373394	1.18351	0.236843	1.36769	0.171668	0.684241	0	0	1	0	1	0
1437	CSF2	colony stimulating factor 2	0	72	-0.99184	0.321473	-0.130236	0.896402	0.0219516	0.98249	1.00455	0	0	1	0	1	0	1	---	9	-0.498467	0.618245	0.100847	0.919689	0.162418	0.871005	1.01064	0	0	1	0	1	0	1	---	4	-1.01585	0.309905	-0.362507	0.717038	-0.328452	0.742628	1.00148	0	0	1	0	1	0
1438	CSF2RA	colony stimulating factor 2 receptor subunit alpha	0	62	1.83112	0.0673266	0.905882	0.365182	1.08546	0.277938	0.717055	3	1.29494	0.195587	0.471798	0.637158	1.06078	0.289008	0.700353	2	-1.14431	0.252722	-1.05197	0.293028	-0.760065	0.447367	---	0	0	1	0	1	0	1	---	8	1.3017	0.193267	1.59524	0.110924	1.17633	0.239698	0.768088	0	0	1	0	1	0
1439	CSF2RB	colony stimulating factor 2 receptor subunit beta	0	110	-1.86513	0.0624041	-0.0265862	0.978794	0.545869	0.585259	0.90491	1	-0.76059	0.44705	-1.1193	0.263237	-0.664003	0.506817	---	10	0.0849037	0.932352	1.78029	0.0752842	1.3185	0.187592	0.689153	0	0	1	0	1	0	1	---	6	-1.65375	0.098437	-0.856043	0.392147	-0.220634	0.825415	1.00595	0	0	1	0	1	0
1440	CSF3	colony stimulating factor 3	0	141	2.74854	0.00607471	2.0954	0.0363466	0.625423	0.531814	0.882998	1	-0.277164	0.781701	0.0921078	0.926628	-0.69934	0.484477	---	34	1.92708	0.054202	1.53514	0.125015	0.57434	0.565847	0.960123	2	-0.268638	0.788254	0.272833	0.785029	-1.18356	0.236826	---	29	1.39398	0.163578	1.55817	0.11946	-0.313522	0.75394	1.00119	0	0	1	0	1	0
1441	CSF3R	colony stimulating factor 3 receptor	1	104	0.780079	0.435496	-0.429365	0.667736	-1.32433	0.185649	0.608301	1	-0.713564	0.475634	-0.940632	0.347084	-0.668149	0.504168	---	15	1.17193	0.241456	0.832454	0.40532	-0.529688	0.596427	0.9699	0	0	1	0	1	0	1	---	13	0.904165	0.366087	0.0818579	0.934773	-0.871083	0.383885	0.901744	0	0	1	0	1	0
1443	CSH2	chorionic somatomammotropin hormone 2	0	92	15.2176	5.31514e-48	14.8912	4.12143e-46	14.0585	1.23885e-41	1.89593e-38	1	48.8197	8.00136e-289	49.2739	2.04042e-289	48.7255	2.86107e-285	---	9	0.311689	0.75533	-0.107987	0.914024	-1.10863	0.267815	0.795022	1	0.19888	0.842389	0.202881	0.839263	0.438832	0.660863	---	9	0.441695	0.658788	-0.09674	0.922949	-1.97797	0.048163	0.377241	0	0	1	0	1	0
1444	CSHL1	chorionic somatomammotropin hormone like 1	0	93	-1.39186	0.164219	0.234642	0.814527	-0.273355	0.784628	0.9647	2	-0.374592	0.708029	-0.0416074	0.966819	0.039023	0.968879	---	8	-0.75117	0.452695	-0.106613	0.915114	-0.423788	0.671797	0.98949	0	0	1	0	1	0	1	---	10	-0.336683	0.736414	0.772446	0.440004	0.40703	0.68406	0.992051	0	0	1	0	1	0
1445	CSK	C-terminal Src kinase	0	85	0.460887	0.644962	2.37424	0.0177433	0.762251	0.446062	0.840499	2	-1.99155	0.0466439	-1.67687	0.0938304	-1.39354	0.163719	---	14	1.01304	0.311244	2.29915	0.0216694	0.40012	0.68914	0.992967	0	0	1	0	1	0	1	---	11	1.19828	0.23104	1.91187	0.0561334	0.814006	0.415805	0.919407	0	0	1	0	1	0
1446	CSN1S1	casein alpha s1	0	64	5.16172	2.85582e-07	4.59767	4.72932e-06	4.82728	1.56476e-06	8.5322e-05	1	-0.122962	0.902158	-0.575175	0.565282	-0.519639	0.603412	---	5	8.57139	3.05961e-17	8.16639	8.04893e-16	8.3212	2.37156e-16	4.43713e-14	0	0	1	0	1	0	1	---	2	-0.151671	0.879472	-0.294647	0.768315	-0.315853	0.75217	---	0	0	1	0	1	0
1447	CSN2	casein beta	0	63	8.6902	1.14964e-17	8.53564	4.19975e-17	8.56234	3.38645e-17	7.26536e-15	1	14.1871	2.17281e-42	14.3068	5.90128e-43	14.1612	3.55884e-42	---	3	-0.159028	0.873673	-0.117346	0.906605	-0.138321	0.890011	1.01105	0	0	1	0	1	0	1	---	6	2.64612	0.00824712	2.56748	0.0103655	2.54143	0.0111667	0.159748	0	0	1	0	1	0
1448	CSN3	casein kappa	0	57	1.88172	0.060113	1.04456	0.296438	0.534546	0.593064	0.907081	2	2.33664	0.0196196	1.71827	0.086008	1.37906	0.168138	---	5	1.60877	0.107926	0.717051	0.473484	0.401277	0.688288	0.993296	0	0	1	0	1	0	1	---	3	1.84013	0.0659934	1.49516	0.135138	1.16108	0.245844	0.775652	0	0	1	0	1	0
1452	CSNK1A1	casein kinase 1 alpha 1	0	72	2.36134	0.0183662	1.34156	0.179997	0.932172	0.351438	0.779403	0	0	1	0	1	0	1	---	12	1.07904	0.280782	-0.295751	0.767472	-0.354649	0.722915	0.998098	0	0	1	0	1	0	1	---	10	2.49176	0.0128435	3.33251	0.000887158	3.0224	0.00256166	0.0579352	0	0	1	0	1	0
1453	CSNK1D	casein kinase 1 delta	0	120	2.28832	0.0222899	2.94728	0.00326846	-0.104606	0.916707	0.991562	5	0.348626	0.72743	0.694657	0.487406	-0.57786	0.563468	0.874202	10	2.57173	0.0102371	3.45653	0.000566511	-0.030811	0.975425	1.0112	0	0	1	0	1	0	1	---	13	0.185337	0.852996	0.352518	0.724513	-1.18499	0.23626	0.765205	0	0	1	0	1	0
1454	CSNK1E	casein kinase 1 epsilon	0	123	2.60274	0.00936061	3.07909	0.00212394	1.47432	0.14066	0.534072	14	1.4715	0.141414	1.94148	0.0524369	1.89724	0.0580393	0.312716	9	1.36279	0.1732	1.12986	0.258763	0.507903	0.611616	0.976793	0	0	1	0	1	0	1	---	16	0.463217	0.643292	0.408005	0.683344	-0.208048	0.835227	1.00548	0	0	1	0	1	0
1455	CSNK1G2	casein kinase 1 gamma 2	0	133	-1.04148	0.297858	-1.60959	0.107753	-0.64038	0.522049	0.880606	4	-0.052828	0.957878	0.25993	0.794963	0.963817	0.335334	0.746354	12	0.0289424	0.976915	0.039081	0.968832	-0.0789537	0.937083	1.00962	2	-0.410652	0.6814	-0.735546	0.462152	-0.462087	0.644104	---	13	-1.21358	0.225142	-2.15398	0.031442	-1.10881	0.267737	0.800555	0	0	1	0	1	0
1456	CSNK1G3	casein kinase 1 gamma 3	0	49	-2.30048	0.0215895	-1.73258	0.0834296	-1.24299	0.214118	0.645391	10	-1.3729	0.170035	-1.66046	0.0970868	-0.974256	0.330128	0.743979	4	-1.53735	0.124469	-2.29062	0.02216	-1.9034	0.0572302	0.3958	0	0	1	0	1	0	1	---	3	-1.67168	0.0948441	-0.976308	0.329111	-1.14035	0.254371	0.786329	0	0	1	0	1	0
1457	CSNK2A1	casein kinase 2 alpha 1	0	55	2.66915	0.00770547	0.951333	0.341629	0.224309	0.822556	0.973681	6	0.549812	0.582549	-0.842405	0.399731	0.668518	0.503933	0.846792	0	0	1	0	1	0	1	---	0	0	1	0	1	0	1	---	8	0.245742	0.805923	1.11624	0.264545	0.767545	0.44291	0.934118	0	0	1	0	1	0
1459	CSNK2A2	casein kinase 2 alpha 2	0	74	0.129722	0.896808	1.57722	0.115012	-0.228761	0.819094	0.973045	0	0	1	0	1	0	1	---	0	0	1	0	1	0	1	---	0	0	1	0	1	0	1	---	7	-0.470152	0.638331	0.40903	0.682591	-0.603877	0.546041	0.970602	0	0	1	0	1	0
1460	CSNK2B	casein kinase 2 beta	0	117	3.51337	0.0004587	3.05707	0.00228501	0.0986442	0.921437	0.992424	0	0	1	0	1	0	1	---	21	0.445727	0.655874	0.695883	0.486638	-0.726639	0.467591	0.925984	0	0	1	0	1	0	1	---	16	3.37373	0.00076492	3.0139	0.00263381	1.75017	0.0803482	0.488596	0	0	1	0	1	0
1462	VCAN	versican	0	55	1.20841	0.227123	0.697186	0.485823	1.10572	0.269073	0.708353	1	0.457654	0.647283	0.410676	0.681384	0.290751	0.771293	---	2	-0.12489	0.900631	0.636234	0.524747	0.845508	0.397998	---	0	0	1	0	1	0	1	---	3	0.908618	0.363732	0.187154	0.851572	0.563665	0.573089	0.975222	0	0	1	0	1	0
1463	NCAN	neurocan	0	148	-0.895004	0.370962	0.197065	0.84381	0.0298907	0.976159	1.00245	7	-0.41578	0.677644	0.0628727	0.949878	0.136222	0.891669	0.982084	16	-0.798597	0.42468	-0.294965	0.768072	-0.370374	0.71117	0.995996	0	0	1	0	1	0	1	---	17	-0.75842	0.448347	-0.51432	0.607124	-0.589382	0.555717	0.973775	0	0	1	0	1	0
1464	CSPG4	chondroitin sulfate proteoglycan 4	0	70	2.47489	0.0134634	2.08421	0.037354	-0.186267	0.852267	0.978771	0	0	1	0	1	0	1	---	6	0.698064	0.485271	-0.587992	0.55665	-0.748335	0.454407	0.918019	0	0	1	0	1	0	1	---	3	3.29803	0.00100184	3.77057	0.000170886	-0.622489	0.53374	0.96848	0	0	1	0	1	0
1465	CSRP1	cysteine and glycine rich protein 1	0	97	2.15947	0.0310088	-0.520154	0.603053	-0.402976	0.687039	0.94221	2	1.29089	0.196986	1.19444	0.232543	1.32359	0.185896	---	6	1.73574	0.0828636	0.989951	0.3224	1.02347	0.306294	0.824926	0	0	1	0	1	0	1	---	7	0.694259	0.487653	-0.389456	0.697009	-0.147468	0.882788	1.00892	0	0	1	0	1	0
1466	CSRP2	cysteine and glycine rich protein 2	0	67	-0.511094	0.609378	-3.76382	0.000175514	-3.74725	0.000187392	0.00547298	4	-0.736023	0.461859	-2.51134	0.0121591	-2.57242	0.0102199	0.104683	8	1.23187	0.218236	0.48283	0.629306	0.791468	0.428829	0.908721	0	0	1	0	1	0	1	---	9	-1.12915	0.259058	-4.32937	1.62128e-05	-4.67911	3.21275e-06	0.00023539	0	0	1	0	1	0
1468	SLC25A10	solute carrier family 25 member 10	0	124	5.54394	3.62411e-08	2.92626	0.00349588	2.49545	0.012715	0.134324	4	0.994156	0.320345	0.817601	0.413749	0.379282	0.704546	0.935532	15	3.64992	0.000273454	0.898557	0.369071	0.787837	0.43095	0.909931	1	0.285955	0.774961	-0.0334453	0.973325	-0.201648	0.840227	---	9	2.27897	0.0228417	2.37917	0.0175087	2.27041	0.0233619	0.251381	0	0	1	0	1	0
1469	CST1	cystatin SN	0	90	2.24337	0.0250527	-0.453044	0.6506	-0.504571	0.613954	0.917215	0	0	1	0	1	0	1	---	7	-0.389413	0.697039	-1.29662	0.195013	-1.36283	0.173194	0.668066	0	0	1	0	1	0	1	---	8	0.0894957	0.928703	0.021703	0.982688	-0.0458746	0.963418	1.00999	0	0	1	0	1	0
1470	CST2	cystatin SA	0	90	2.40951	0.0161219	0.275513	0.78297	0.222001	0.824352	0.973547	0	0	1	0	1	0	1	---	5	0.582602	0.56027	0.344095	0.730836	0.454278	0.649712	0.986442	0	0	1	0	1	0	1	---	7	0.560972	0.57492	-0.506879	0.612334	-0.492916	0.622163	0.985309	0	0	1	0	1	0
1471	CST3	cystatin C	0	89	1.42853	0.153397	-0.615868	0.5381	-1.26788	0.20509	0.634593	2	1.33789	0.181182	0.950519	0.342042	0.786929	0.431481	---	8	0.121123	0.903614	-0.757942	0.448636	-1.62501	0.104427	0.531485	0	0	1	0	1	0	1	---	6	0.66662	0.505141	0.10939	0.912912	-1.47469	0.140563	0.62786	0	0	1	0	1	0
1472	CST4	cystatin S	0	89	3.65546	0.000267677	2.77257	0.00564849	2.65709	0.00798777	0.0979526	0	0	1	0	1	0	1	---	9	0.361737	0.717611	0.389366	0.697076	0.172965	0.862708	1.0096	0	0	1	0	1	0	1	---	9	4.77049	2.06024e-06	4.61331	4.39259e-06	4.51712	6.89501e-06	0.000456087	0	0	1	0	1	0
1473	CST5	cystatin D	0	89	1.22865	0.219439	-0.4893	0.62472	-0.531882	0.594907	0.908387	0	0	1	0	1	0	1	---	9	3.39417	0.000710554	2.94523	0.00329003	2.88509	0.0039839	0.0742093	0	0	1	0	1	0	1	---	6	-0.879932	0.37907	-2.08047	0.0376967	-2.18134	0.0293542	0.287559	0	0	1	0	1	0
1474	CST6	cystatin E/M	0	159	3.51184	0.000461328	1.28671	0.198446	-0.250118	0.80254	0.969841	1	2.10211	0.0357491	1.56999	0.116683	1.18128	0.23773	---	11	-0.599919	0.548672	-1.72429	0.0849162	-3.49746	0.000487097	0.0146489	1	0.846889	0.397224	0.777469	0.437037	-1.28264	0.199869	---	11	1.63816	0.101647	0.129166	0.897248	-0.444965	0.656426	0.990082	0	0	1	0	1	0
1475	CSTA	cystatin A	0	54	1.53239	0.125687	0.266439	0.789948	0.59716	0.550515	0.890161	1	-1.01298	0.311273	-0.927273	0.353973	-0.476932	0.633498	---	3	0.530028	0.596189	-0.345092	0.730087	0.204442	0.838044	1.00957	0	0	1	0	1	0	1	---	6	2.80894	0.00505005	2.05686	0.0399177	1.7173	0.086185	0.505585	0	0	1	0	1	0
1476	CSTB	cystatin B	0	78	2.65611	0.00800811	1.77386	0.0763419	0.455827	0.648598	0.930227	1	-0.397688	0.69093	-0.837912	0.402249	-0.671868	0.501798	---	10	2.08208	0.0375434	1.98199	0.0477104	1.37231	0.170228	0.664138	0	0	1	0	1	0	1	---	13	2.30673	0.0212375	2.71418	0.00674019	1.27401	0.20291	0.726557	0	0	1	0	1	0
1477	CSTF1	cleavage stimulation factor subunit 1	0	75	6.69598	3.26479e-11	4.80954	1.70674e-06	3.32388	0.000914871	0.0197943	1	5.14865	3.05752e-07	6.35141	3.03178e-10	7.58446	6.72216e-14	---	8	2.87693	0.00408578	2.22152	0.0265038	0.987635	0.323533	0.839487	0	0	1	0	1	0	1	---	7	4.92202	9.74304e-07	4.76865	2.08435e-06	3.08982	0.00204946	0.0493671	0	0	1	0	1	0
1478	CSTF2	cleavage stimulation factor subunit 2	0	46	2.16631	0.0304812	1.66516	0.0961438	0.920064	0.357727	0.784034	1	-0.069816	0.944352	-0.0413422	0.96703	0.0194452	0.984489	---	5	1.30582	0.19186	1.27749	0.201677	0.473797	0.635732	0.982576	0	0	1	0	1	0	1	---	3	0.512099	0.608675	0.988113	0.323298	0.703113	0.482123	0.951219	0	0	1	0	1	0
1479	CSTF3	cleavage stimulation factor subunit 3	0	82	2.77566	0.00559345	2.09435	0.0364404	-0.52356	0.600682	0.911084	6	1.36504	0.172494	1.13623	0.256089	-0.0167518	0.986637	0.998376	9	0.119673	0.904762	-0.271976	0.785688	-1.69027	0.0912387	0.496517	0	0	1	0	1	0	1	---	8	-1.02766	0.304313	-0.519294	0.603652	-1.26641	0.205615	0.72968	0	0	1	0	1	0
1482	NKX2-5	NK2 homeobox 5	0	64	3.26849	0.00111148	3.10834	0.00192611	3.07113	0.00218108	0.0375047	0	0	1	0	1	0	1	---	4	4.36345	1.38883e-05	5.30996	1.30787e-07	5.38083	8.9292e-08	6.5549e-06	0	0	1	0	1	0	1	---	3	1.64933	0.0993387	2.08101	0.037647	2.05155	0.0404327	0.344855	0	0	1	0	1	0
1486	CTBS	chitobiase	0	72	-1.1323	0.257732	-0.51841	0.604268	-0.523567	0.600678	0.911138	3	0.0268492	0.978584	0.0402864	0.967872	0.498808	0.618008	0.901139	3	-0.503434	0.614751	-0.595089	0.551897	-0.777046	0.437287	0.912197	0	0	1	0	1	0	1	---	4	-0.371859	0.710062	-0.33737	0.735897	-0.506556	0.61256	0.982938	0	0	1	0	1	0
1487	CTBP1	C-terminal binding protein 1	0	98	2.62936	0.00866247	2.46617	0.0137969	1.01962	0.308117	0.746032	4	2.67316	0.00761468	1.88453	0.0597368	1.70449	0.0885513	0.400541	7	0.374521	0.708082	0.355819	0.722039	0.510297	0.609938	0.976548	0	0	1	0	1	0	1	---	9	-0.136483	0.891462	0.0214466	0.982893	0.264823	0.791192	1.00457	0	0	1	0	1	0
1488	CTBP2	C-terminal binding protein 2	0	60	2.51839	0.0119169	0.0697748	0.944385	-1.05652	0.290945	0.731538	16	2.46543	0.0138221	-0.841748	0.400099	-0.220799	0.825287	0.968904	4	1.80671	0.0710546	2.42302	0.015541	-0.896359	0.370243	0.874699	0	0	1	0	1	0	1	---	11	-0.860257	0.389817	-2.08885	0.0369338	-1.88199	0.0600828	0.421759	0	0	1	0	1	0
1489	CTF1	cardiotrophin 1	0	99	2.91291	0.00364625	1.89563	0.0582514	0.633331	0.52664	0.88174	1	-0.0425634	0.966057	-1.33023	0.183698	-1.18932	0.23455	---	12	1.95569	0.0507307	1.79677	0.0726266	0.747272	0.455048	0.918349	2	1.24425	0.213647	0.260533	0.794497	0.0949439	0.924375	---	13	2.38236	0.0173552	2.03479	0.0420937	1.19141	0.233733	0.762405	0	0	1	0	1	0
1490	CCN2	cellular communication network factor 2	0	68	1.27828	0.201395	-1.44394	0.14902	-1.59785	0.110344	0.474178	0	0	1	0	1	0	1	---	8	0.246399	0.805415	-1.06278	0.2881	-1.00036	0.317339	0.834787	0	0	1	0	1	0	1	---	5	-0.0733942	0.941505	-1.13529	0.256483	-1.12586	0.260451	0.793613	0	0	1	0	1	0
1491	CTH	cystathionine gamma-lyase	0	57	-0.447878	0.654321	1.29786	0.194587	0.573424	0.566466	0.896938	0	0	1	0	1	0	1	---	3	-0.0317812	0.974652	0.779444	0.435873	0.610765	0.541472	0.954939	0	0	1	0	1	0	1	---	4	-0.321209	0.748107	0.300196	0.76408	-0.0975205	0.92233	1.00965	0	0	1	0	1	0
1493	CTLA4	cytotoxic T-lymphocyte associated protein 4	0	86	-0.792532	0.428205	0.659234	0.509873	0.736401	0.461632	0.850091	1	0.0631681	0.949643	0.974827	0.329845	1.56769	0.11722	---	10	0.223315	0.823328	0.901865	0.367311	1.1141	0.265461	0.792484	0	0	1	0	1	0	1	---	5	-0.78394	0.433228	-0.114986	0.908476	-0.0723375	0.942346	1.009	0	0	1	0	1	0
1495	CTNNA1	catenin alpha 1	0	76	0.747416	0.454957	-2.37905	0.0175146	-1.89409	0.058457	0.337764	22	0.520022	0.603143	-2.47875	0.0133225	-2.33233	0.0198499	0.160518	7	-0.38536	0.700038	-1.93844	0.0528063	-0.494773	0.620852	0.979338	0	0	1	0	1	0	1	---	5	-0.286899	0.774238	-2.08873	0.0369442	-1.80959	0.0706131	0.45776	0	0	1	0	1	0
1496	CTNNA2	catenin alpha 2	1	87	-0.539957	0.589326	-0.0941205	0.925029	0.050912	0.959404	0.998961	56	-0.996468	0.319221	-0.520114	0.603081	0.223294	0.823345	0.968773	6	-0.402397	0.687462	-0.489745	0.624405	-0.551299	0.581533	0.965052	0	0	1	0	1	0	1	---	9	-0.857027	0.391599	-0.541382	0.588346	-0.543692	0.586756	0.978591	0	0	1	0	1	0
1497	CTNS	cystinosin, lysosomal cystine transporter	0	64	-0.364644	0.715441	0.483763	0.628644	-0.0338088	0.973035	1.00161	2	-0.863867	0.387831	-0.543592	0.586824	-0.630674	0.528375	---	3	-0.159523	0.873283	-0.276415	0.782277	0.205613	0.837129	1.00985	0	0	1	0	1	0	1	---	3	-0.51607	0.605899	-0.30426	0.760983	0.23033	0.817875	1.00577	0	0	1	0	1	0
1499	CTNNB1	catenin beta 1	1	76	1.44534	0.148621	0.975821	0.329352	-0.0552254	0.955968	0.998871	14	0.0749529	0.940264	-0.841054	0.400487	-1.98769	0.0470759	0.274951	9	1.15643	0.247732	0.807513	0.419533	-1.01727	0.309232	0.828826	0	0	1	0	1	0	1	---	9	0.0496101	0.960441	0.99452	0.320172	-0.776438	0.437645	0.929985	0	0	1	0	1	0
1500	CTNND1	catenin delta 1	1	99	2.33515	0.0196976	-0.242335	0.808562	-0.834068	0.404411	0.817583	6	0.553041	0.580337	-1.48751	0.137145	-1.58426	0.113401	0.455999	7	1.12715	0.259901	0.187995	0.850913	0.193895	0.846291	1.01006	0	0	1	0	1	0	1	---	9	2.2578	0.0241351	3.51434	0.000457427	1.60488	0.108786	0.562757	0	0	1	0	1	0
1501	CTNND2	catenin delta 2	1	95	-0.836451	0.403065	-0.981468	0.326562	-1.14735	0.251468	0.687716	48	-0.718069	0.472853	-0.0199759	0.984066	0.0320592	0.97443	0.997574	9	-0.833434	0.404763	-1.04518	0.296154	-0.937874	0.3485	0.85844	0	0	1	0	1	0	1	---	8	-0.511176	0.609321	-0.42369	0.671868	-0.365815	0.714568	0.99657	0	0	1	0	1	0
1503	CTPS1	CTP synthase 1	0	93	6.21251	7.14775e-10	5.22082	2.10127e-07	4.05966	5.23686e-05	0.00192348	6	2.5849	0.00985628	2.33167	0.0198846	2.45878	0.0140833	0.128997	11	2.31307	0.0208848	1.09554	0.273501	0.819247	0.41281	0.899477	1	0.535134	0.592655	1.42324	0.154928	1.23542	0.21692	---	5	2.58775	0.00977565	2.8591	0.00432276	2.59808	0.00949105	0.143873	0	0	1	0	1	0
1504	CTRB1	chymotrypsinogen B1	0	68	-0.5176	0.604831	0.470114	0.63836	0.220381	0.825612	0.973534	0	0	1	0	1	0	1	---	3	-0.224252	0.822599	0.102255	0.918571	-0.111666	0.911107	1.01185	0	0	1	0	1	0	1	---	8	-0.296471	0.766921	0.217074	0.828188	-0.0165644	0.986787	1.00951	0	0	1	0	1	0
1506	CTRL	chymotrypsin like	0	100	-0.846905	0.397215	0.742469	0.45795	0.762807	0.44573	0.840426	0	0	1	0	1	0	1	---	12	-0.0263394	0.978991	0.948781	0.342925	0.941644	0.346567	0.857074	0	0	1	0	1	0	1	---	4	-0.495108	0.620613	0.0116224	0.990729	0.0834613	0.933499	1.00952	0	0	1	0	1	0
1508	CTSB	cathepsin B	0	47	1.02789	0.304206	1.1848	0.236334	-0.0947833	0.924503	0.99293	6	0.190877	0.848654	0.630926	0.528211	-1.02507	0.305539	0.718659	5	0.6449	0.519113	0.990272	0.322243	-1.80014	0.0720925	0.442561	0	0	1	0	1	0	1	---	8	0.42563	0.670453	0.386565	0.699147	-1.19346	0.232928	0.762254	0	0	1	0	1	0
1509	CTSD	cathepsin D	0	90	1.46748	0.142504	1.47688	0.139974	1.22112	0.222284	0.655713	1	-0.312934	0.754384	-0.494536	0.621019	-0.574322	0.565859	---	6	0.907717	0.364207	1.07473	0.282715	1.34373	0.179294	0.677746	0	0	1	0	1	0	1	---	3	0.73104	0.464896	1.3789	0.168184	-0.842548	0.399651	0.90991	0	0	1	0	1	0
1510	CTSE	cathepsin E	0	101	0.363204	0.716516	0.688413	0.491327	0.955252	0.339645	0.772199	4	1.99574	0.0461847	0.997829	0.318566	1.09052	0.275705	0.689516	13	0.688998	0.490956	1.56069	0.118863	1.75021	0.0803408	0.467667	1	-0.395064	0.692865	-0.103166	0.917849	-0.104488	0.9168	---	0	0	1	0	1	0	1	---	1	2.2385	0.0253687	1.01922	0.308307	0.79481
1511	CTSG	cathepsin G	0	79	-1.69713	0.0899276	-1.2203	0.222595	-1.04052	0.298311	0.737298	0	0	1	0	1	0	1	---	7	-0.989706	0.322515	-0.575056	0.565362	-0.549278	0.582918	0.965078	0	0	1	0	1	0	1	---	11	-0.799264	0.424294	-1.0175	0.30912	-1.05387	0.292159	0.827053	0	0	1	0	1	0
1512	CTSH	cathepsin H	0	67	-0.752577	0.45185	0.700367	0.483835	0.627319	0.530571	0.882657	3	0.702385	0.482574	1.16399	0.24466	1.08499	0.278145	0.691984	9	-0.777925	0.436764	0.572704	0.566953	0.761831	0.446313	0.914779	0	0	1	0	1	0	1	---	6	-1.3452	0.178812	-1.01749	0.309129	-0.745141	0.456334	0.9397	0	0	1	0	1	0
1513	CTSK	cathepsin K	0	142	1.72704	0.0844145	-0.0775877	0.938169	0.0104637	0.991653	1.00652	2	-0.223692	0.823035	0.567116	0.570742	0.65939	0.509773	---	12	1.09241	0.274867	0.114426	0.90892	-0.725675	0.468182	0.926373	0	0	1	0	1	0	1	---	15	0.741591	0.458478	1.24235	0.214352	1.82571	0.0681457	0.449919	0	0	1	0	1	0
1514	CTSL	cathepsin L	0	57	1.60557	0.108628	0.587055	0.557278	-0.0481186	0.96163	0.999284	0	0	1	0	1	0	1	---	6	0.763742	0.445169	-0.0764574	0.939068	-0.445289	0.656192	0.988262	0	0	1	0	1	0	1	---	3	-0.544767	0.586014	-1.01656	0.30957	-1.7841	0.0746624	0.469304	0	0	1	0	1	0
1515	CTSV	cathepsin V	0	61	2.27648	0.0229908	0.831475	0.405873	0.511307	0.609232	0.914445	1	-0.958928	0.337785	-1.01804	0.308868	-1.12596	0.260408	---	6	1.49686	0.13469	0.778383	0.436498	0.748504	0.454305	0.9179	0	0	1	0	1	0	1	---	6	1.16623	0.24375	-0.49599	0.619993	-0.742317	0.458042	0.940647	0	0	1	0	1	0
1519	CTSO	cathepsin O	0	44	-1.5423	0.123261	-2.26027	0.0239847	-1.73588	0.0828448	0.408723	1	-0.624826	0.532202	-0.72836	0.466537	-1.37565	0.169192	---	4	0.41503	0.678193	-0.249883	0.802721	-0.261121	0.794044	1.007	0	0	1	0	1	0	1	---	4	-0.319648	0.74929	-0.910713	0.362632	0.0614578	0.951005	1.00916	0	0	1	0	1	0
1520	CTSS	cathepsin S	0	141	-0.310244	0.756428	2.35047	0.0189125	2.54402	0.0110846	0.122808	7	0.640987	0.521652	1.67257	0.0946748	2.10833	0.035212	0.228339	15	0.24229	0.808596	1.6821	0.092812	0.867689	0.38574	0.882897	0	0	1	0	1	0	1	---	14	1.35708	0.175007	2.28201	0.0226647	2.51801	0.0119329	0.165983	0	0	1	0	1	0
1521	CTSW	cathepsin W	0	161	-0.624521	0.532403	0.507844	0.611657	0.394696	0.693138	0.944706	1	-0.660017	0.509368	-0.642312	0.520795	-0.192583	0.847319	---	18	0.562789	0.573682	1.04173	0.297749	1.02211	0.30694	0.825718	0	0	1	0	1	0	1	---	11	-0.666261	0.505371	-0.318711	0.750001	-0.94067	0.347066	0.876218	0	0	1	0	1	0
1522	CTSZ	cathepsin Z	0	62	1.79739	0.0725225	2.73103	0.0064071	0.386177	0.699435	0.946991	2	1.56134	0.118703	1.83637	0.066552	1.25775	0.208731	---	8	2.00096	0.045619	2.04436	0.0411382	0.00252375	0.997987	1.00771	2	1.48926	0.136677	1.94262	0.0522976	-0.0662952	0.947154	---	3	0.541844	0.588025	0.822766	0.410806	-1.01084	0.312301	0.846372	0	0	1	0	1	0
1523	CUX1	cut like homeobox 1	1	77	0.658627	0.51026	0.683715	0.494289	0.154166	0.877505	0.98446	33	-0.445413	0.656101	-0.0819121	0.93473	0.371969	0.709983	0.937784	5	0.890277	0.373493	0.232689	0.816043	0.173066	0.862629	1.00967	0	0	1	0	1	0	1	---	7	0.588352	0.556405	0.740452	0.459172	0.970105	0.332192	0.863037	0	0	1	0	1	0
1524	CX3CR1	C-X3-C motif chemokine receptor 1	0	54	-0.588636	0.556215	-0.244175	0.807138	-0.428597	0.668295	0.935336	1	-0.370718	0.710912	0.0145428	0.988399	-0.0568943	0.954639	---	5	0.298462	0.765402	0.0957935	0.923701	0.0796667	0.936516	1.00953	0	0	1	0	1	0	1	---	4	-1.11288	0.26598	-1.04847	0.294636	-1.14099	0.254107	0.786088	0	0	1	0	1	0
1525	CXADR	CXADR Ig-like cell adhesion molecule	0	89	3.16352	0.00159736	2.07661	0.0380519	-0.194854	0.845541	0.977403	6	1.62848	0.103683	1.55095	0.121179	-0.642595	0.520611	0.854617	7	1.65372	0.0984429	1.5576	0.119595	1.34612	0.17852	0.676394	0	0	1	0	1	0	1	---	16	0.918556	0.35851	0.840094	0.401025	-0.949268	0.342678	0.872342	0	0	1	0	1	0
1528	CYB5A	cytochrome b5 type A	0	54	0.342174	0.732279	0.219387	0.826386	-0.343152	0.731545	0.954114	0	0	1	0	1	0	1	---	7	-0.0983817	0.921645	-0.199187	0.842151	-0.233271	0.815591	1.00802	1	-0.0400112	0.968091	0.730074	0.465489	-0.21645	0.828674	---	6	1.41397	0.157625	1.03943	0.298817	0.765145	0.444338	0.935259	0	0	1	0	1	0
1534	CYB561	cytochrome b561	0	84	5.54178	3.66802e-08	3.93246	8.89434e-05	1.24063	0.214987	0.645891	3	1.81906	0.0691476	0.479144	0.631924	0.592781	0.553441	0.871273	11	3.44456	0.000591467	2.94972	0.00324292	1.33652	0.181635	0.680995	0	0	1	0	1	0	1	---	6	4.23727	2.43345e-05	4.67446	3.28415e-06	-0.810518	0.417805	0.919589	0	0	1	0	1	0
1535	CYBA	cytochrome b-245 alpha chain	0	114	-1.0123	0.311596	-1.32819	0.184369	-1.31838	0.18763	0.611476	2	-2.15147	0.0316355	-1.68966	0.0913563	-1.64631	0.099966	---	8	-0.201756	0.840142	-0.516607	0.605526	-0.654838	0.512699	0.945523	0	0	1	0	1	0	1	---	12	-0.607022	0.543949	-0.197578	0.843409	-0.188066	0.850857	1.00594	0	0	1	0	1	0
1536	CYBB	cytochrome b-245 beta chain	0	39	-1.38434	0.166508	-1.53873	0.124137	-0.660916	0.508795	0.873393	0	0	1	0	1	0	1	---	3	-1.32887	0.18414	-1.23464	0.217208	-1.07521	0.282501	0.808205	0	0	1	0	1	0	1	---	4	-1.78905	0.0738549	-2.03482	0.0420911	-2.11961	0.034246	0.31296	0	0	1	0	1	0
1537	CYC1	cytochrome c1	0	117	7.35341	3.53991e-13	6.39845	2.25328e-10	3.04827	0.00235264	0.039799	0	0	1	0	1	0	1	---	12	3.55526	0.000392095	2.84995	0.00444819	-0.83236	0.405373	0.894054	0	0	1	0	1	0	1	---	7	3.61105	0.00031738	3.74982	0.000185485	1.49685	0.134698	0.617616	0	0	1	0	1	0
1538	CYLC1	cylicin 1	0	50	-0.482034	0.629868	-0.141553	0.887457	-0.345791	0.729561	0.95391	5	-0.261434	0.793802	-0.0201004	0.983967	0.0305266	0.975652	0.997538	7	-0.247877	0.804271	-0.132852	0.894333	-0.407452	0.68375	0.992233	0	0	1	0	1	0	1	---	7	-0.309592	0.756924	-0.02622	0.979086	-0.244394	0.806968	1.00625	0	0	1	0	1	0
1539	CYLC2	cylicin 2	0	60	2.2071	0.0274933	2.15611	0.0312752	2.36011	0.0184311	0.171366	2	0.307552	0.758476	0.434295	0.664153	0.433861	0.664468	---	4	0.557525	0.577272	0.282599	0.777533	0.494036	0.621372	0.979573	0	0	1	0	1	0	1	---	5	-0.0293464	0.976593	-0.0716497	0.942893	0.00901702	0.992807	1.00824	0	0	1	0	1	0
1540	CYLD	CYLD lysine 63 deubiquitinase	1	64	-1.03711	0.29989	1.42397	0.154717	1.38965	0.164897	0.575374	3	0.607604	0.543564	1.04517	0.296158	1.21328	0.225263	0.632622	4	-0.451119	0.651984	0.970226	0.332132	1.12446	0.261047	0.787087	1	-0.230649	0.817626	0.370174	0.711319	-0.10808	0.91395	---	7	-0.647516	0.51742	0.306333	0.759405	0.353689	0.723635	0.999896	0	0	1	0	1	0
1543	CYP1A1	cytochrome P450 family 1 subfamily A member 1	0	84	1.38312	0.166883	1.1391	0.254891	1.3654	0.172386	0.587396	1	-0.290897	0.77118	-0.082171	0.934525	-0.207842	0.835388	---	11	1.70769	0.0879486	1.5408	0.123633	1.80898	0.0707071	0.438641	0	0	1	0	1	0	1	---	11	0.551458	0.581421	0.551354	0.581495	0.677083	0.498486	0.96016	0	0	1	0	1	0
1544	CYP1A2	cytochrome P450 family 1 subfamily A member 2	0	86	1.59587	0.110779	2.01039	0.0446157	2.12196	0.0340479	0.250193	1	-0.241895	0.808902	0.0570561	0.95451	0.0147786	0.988211	---	13	2.04356	0.0412124	2.35761	0.0185545	2.41948	0.0156926	0.185452	0	0	1	0	1	0	1	---	10	1.158	0.247093	1.32614	0.185049	1.37264	0.170125	0.681697	0	0	1	0	1	0
1545	CYP1B1	cytochrome P450 family 1 subfamily B member 1	0	77	2.30114	0.0215522	0.436023	0.6629	0.0892928	0.928864	0.993478	4	2.51023	0.0121943	1.51508	0.130019	1.47201	0.141285	0.510189	6	-0.217798	0.827623	-1.01448	0.310562	-1.07508	0.282556	0.808036	0	0	1	0	1	0	1	---	2	-0.27023	0.787029	-0.330974	0.740723	-0.567177	0.570701	---	0	0	1	0	1	0
1548	CYP2A6	cytochrome P450 family 2 subfamily A member 6	0	125	0.279773	0.779699	0.484428	0.628171	0.387836	0.698207	0.946501	2	-0.462598	0.643735	-0.248524	0.803772	-0.220099	0.825832	---	12	-0.91122	0.36236	-1.32115	0.186706	-1.53094	0.126052	0.580354	0	0	1	0	1	0	1	---	18	1.56865	0.116989	2.18041	0.0294225	2.13569	0.032909	0.305639	0	0	1	0	1	0
1549	CYP2A7	cytochrome P450 family 2 subfamily A member 7	0	129	0.817671	0.413705	1.2884	0.197858	0.878481	0.379861	0.799862	0	0	1	0	1	0	1	---	18	1.1092	0.267562	0.633792	0.526338	0.360789	0.718321	0.997291	1	-0.201651	0.840224	0.0373604	0.970204	0.0520455	0.958501	---	16	1.45384	0.146248	2.34765	0.0190556	1.91142	0.056192	0.408161	0	0	1	0	1	0
1553	CYP2A13	cytochrome P450 family 2 subfamily A member 13	0	133	2.13337	0.0330943	1.03049	0.30299	0.459476	0.645977	0.928963	1	-0.258204	0.796293	-0.21639	0.828721	-0.242243	0.808634	---	10	0.814169	0.415708	0.141	0.887894	0.0239513	0.980895	1.00974	0	0	1	0	1	0	1	---	10	0.149516	0.881171	-0.712911	0.476041	-1.09642	0.273119	0.806701	0	0	1	0	1	0
1555	CYP2B6	cytochrome P450 family 2 subfamily B member 6	0	132	-0.769258	0.441889	-1.80537	0.0712696	-2.12233	0.0340174	0.250209	5	1.09599	0.273302	0.254223	0.799367	0.19998	0.841531	0.971805	19	-0.563846	0.572963	-2.19802	0.0281402	-2.41894	0.0157159	0.185519	0	0	1	0	1	0	1	---	7	0.353451	0.723812	0.511979	0.608761	0.384943	0.700349	0.994352	0	0	1	0	1	0
1556	CYP2B7P	cytochrome P450 family 2 subfamily B member 7, pseudogene	0	132	1.07774	0.281363	-0.862245	0.388727	-1.52393	0.127794	0.510375	6	-0.690205	0.490197	-1.36577	0.172269	-1.37186	0.170366	0.560591	10	-0.822656	0.410865	-0.561081	0.574848	-1.08098	0.279926	0.805416	0	0	1	0	1	0	1	---	16	2.27249	0.0232308	0.241485	0.809221	0.0909299	0.927564	1.00947	0	0	1	0	1	0
1557	CYP2C19	cytochrome P450 family 2 subfamily C member 19	0	69	1.37365	0.169805	0.748026	0.454593	0.943324	0.345708	0.776067	7	1.06765	0.285892	0.567443	0.570521	1.02142	0.307264	0.72058	5	1.50862	0.131657	1.36724	0.171809	1.60796	0.10811	0.538691	0	0	1	0	1	0	1	---	10	0.629354	0.529235	-0.170652	0.864526	-0.267753	0.788936	1.00485	0	0	1	0	1	0
1558	CYP2C8	cytochrome P450 family 2 subfamily C member 8	1	67	1.93108	0.0537059	1.56049	0.118911	1.39815	0.16233	0.571716	3	3.01587	0.00261566	1.014	0.310791	0.936854	0.349025	0.754952	7	2.90478	0.00374164	1.51246	0.130682	1.4787	0.139488	0.60893	0	0	1	0	1	0	1	---	9	-0.0821273	0.934559	0.255996	0.797999	0.187216	0.851523	1.00616	0	0	1	0	1	0
1559	CYP2C9	cytochrome P450 family 2 subfamily C member 9	0	70	1.69355	0.0906078	1.48559	0.137653	1.67931	0.0933552	0.435228	6	-0.440735	0.659483	0.668305	0.504069	0.887207	0.375147	0.775364	8	2.2327	0.0257505	1.71862	0.0859438	1.74294	0.0816034	0.472027	0	0	1	0	1	0	1	---	6	2.96008	0.00313518	0.761538	0.446487	0.662261	0.507933	0.963666	0	0	1	0	1	0
1562	CYP2C18	cytochrome P450 family 2 subfamily C member 18	0	69	2.72303	0.00656125	1.42577	0.154198	1.4863	0.137467	0.52753	2	-0.745425	0.456159	-1.24163	0.21462	-1.04117	0.298011	---	5	1.67006	0.095164	1.04835	0.294689	1.1521	0.249511	0.773825	1	3.2073	0.0013748	2.19409	0.0284218	2.1284	0.03351	---	5	-0.119008	0.905289	-0.386639	0.699093	-0.30165	0.762972	1.00252	0	0	1	0	1	0
1571	CYP2E1	cytochrome P450 family 2 subfamily E member 1	0	27	1.52097	0.128528	1.08954	0.276135	1.27794	0.201519	0.629999	0	0	1	0	1	0	1	---	4	-0.560502	0.57524	-0.0916077	0.927025	-0.313583	0.753893	1.00446	0	0	1	0	1	0	1	---	2	2.723	0.00656175	2.25616	0.0242417	2.22579	0.0262155	---	0	0	1	0	1	0
1572	CYP2F1	cytochrome P450 family 2 subfamily F member 1	0	132	1.3879	0.165422	-0.197281	0.843641	-0.786871	0.431515	0.832215	2	-0.250228	0.802453	0.0415831	0.966838	-0.0819855	0.934672	---	8	0.344619	0.73044	0.322074	0.747453	0.296146	0.76717	1.00499	1	-0.286623	0.77445	-0.0555889	0.955679	-0.231169	0.817224	---	14	0.308617	0.757666	-0.320487	0.748656	-0.598651	0.54952	0.971873	0	0	1	0	1	0
1573	CYP2J2	cytochrome P450 family 2 subfamily J member 2	0	68	2.80343	0.00513661	3.65236	0.000271159	3.41858	0.000650866	0.0152151	3	-0.640764	0.521797	-0.0533171	0.957488	-0.992586	0.321114	0.735674	10	1.42026	0.155789	2.1473	0.0319712	1.78357	0.0747499	0.450246	2	1.76388	0.0780039	1.67618	0.0939667	1.64007	0.101256	---	8	2.31673	0.0206837	2.9882	0.00286393	3.06092	0.0022562	0.0530747	0	0	1	0	1	0
1576	CYP3A4	cytochrome P450 family 3 subfamily A member 4	0	82	3.91861	9.40209e-05	2.82013	0.00488029	2.82579	0.00479557	0.0675795	2	5.78755	9.0786e-09	3.65983	0.000263458	3.58736	0.000347658	---	5	2.21354	0.0270458	2.18673	0.0289564	2.12545	0.0337556	0.298104	0	0	1	0	1	0	1	---	8	2.93419	0.00340695	1.37397	0.169709	1.18452	0.236444	0.765097	0	0	1	0	1	0
1577	CYP3A5	cytochrome P450 family 3 subfamily A member 5	0	87	1.50568	0.132409	0.68432	0.493907	0.585317	0.558446	0.894043	1	1.3934	0.163752	-1.81076	0.0704298	-1.81632	0.0695746	---	9	2.0329	0.0422795	-0.858474	0.390804	-1.07729	0.281569	0.806959	0	0	1	0	1	0	1	---	7	-1.58573	0.11306	-0.151806	0.879366	-0.0570662	0.954502	1.00962	0	0	1	0	1	0
1580	CYP4B1	cytochrome P450 family 4 subfamily B member 1	0	98	2.54906	0.0109235	-0.46529	0.641809	-0.525398	0.599405	0.91041	4	1.26077	0.207635	1.08494	0.278166	1.06959	0.285022	0.697077	9	1.41763	0.156555	-0.739336	0.459849	-0.844415	0.398608	0.889714	1	-0.398238	0.690525	-1.02686	0.304694	-1.12095	0.262538	---	12	0.996421	0.319244	-0.0689191	0.945066	-0.125627	0.900049	1.00822	0	0	1	0	1	0
1581	CYP7A1	cytochrome P450 family 7 subfamily A member 1	0	86	1.14989	0.250415	1.83433	0.0668557	1.20427	0.228727	0.662126	0	0	1	0	1	0	1	---	3	-0.450618	0.652345	-0.0264364	0.978914	-0.0180548	0.985598	1.00947	0	0	1	0	1	0	1	---	11	1.0565	0.29095	1.60641	0.10845	1.21149	0.22595	0.754394	0	0	1	0	1	0
1582	CYP8B1	cytochrome P450 family 8 subfamily B member 1	0	58	-1.05665	0.290882	-0.478246	0.632563	-0.607098	0.543902	0.888291	0	0	1	0	1	0	1	---	1	0.185971	0.852498	0.633912	0.526261	0.579193	0.562569	---	0	0	1	0	1	0	1	---	5	-0.575756	0.564887	0.00351078	0.997199	0.0208166	0.983395	1.00952	0	0	1	0	1	0
1583	CYP11A1	cytochrome P450 family 11 subfamily A member 1	0	79	0.259931	0.794961	0.414953	0.678251	0.24722	0.804781	0.970302	3	-0.314249	0.753386	-0.959612	0.337446	-1.50395	0.132861	0.493424	6	-0.667922	0.50431	-0.122925	0.902187	-0.171408	0.863932	1.00946	0	0	1	0	1	0	1	---	4	-0.268405	0.788433	-0.0465339	0.962893	-0.349167	0.727026	1.00032	0	0	1	0	1	0
1584	CYP11B1	cytochrome P450 family 11 subfamily B member 1	0	92	7.68208	3.20671e-14	7.41777	2.26009e-13	7.32679	4.34781e-13	6.23802e-11	3	11.7171	4.04661e-30	11.2122	8.36031e-28	11.1249	2.04952e-27	4.64852e-25	5	-0.0516872	0.958786	0.112839	0.910177	0.07288	0.941914	1.00937	2	0.12783	0.898305	0.150656	0.880273	0.0395416	0.968465	---	9	-0.311241	0.755671	-0.190114	0.849252	-0.219849	0.826026	1.00589	0	0	1	0	1	0
1585	CYP11B2	cytochrome P450 family 11 subfamily B member 2	0	94	2.07437	0.0382552	2.0382	0.0417511	1.98755	0.0470917	0.299373	0	0	1	0	1	0	1	---	5	-0.120825	0.903849	-0.0175877	0.985971	0.00932213	0.992564	1.00888	0	0	1	0	1	0	1	---	9	-0.162373	0.871039	-0.0497058	0.960365	-0.221882	0.824444	1.00628	0	0	1	0	1	0
1586	CYP17A1	cytochrome P450 family 17 subfamily A member 1	0	86	1.79883	0.0722935	0.899791	0.368414	0.83154	0.405836	0.818447	0	0	1	0	1	0	1	---	4	0.284467	0.776101	0.473009	0.636293	0.264432	0.791493	1.00636	0	0	1	0	1	0	1	---	6	2.16871	0.0302984	1.11797	0.263808	1.05396	0.292116	0.82704	0	0	1	0	1	0
1587	ADAM3A	ADAM metallopeptidase domain 3A (pseudogene)	0	162	2.3153	0.0207625	1.92335	0.0546753	1.41267	0.158014	0.563869	6	3.97942	7.31691e-05	4.09163	4.57259e-05	3.69411	0.000230716	0.00576851	14	0.184246	0.853851	-0.0353788	0.971784	-0.411493	0.680785	0.991606	1	1.97117	0.0489314	1.54794	0.121904	1.55436	0.120366	---	11	0.717788	0.473026	0.59137	0.554385	0.216125	0.828928	1.00622	0	0	1	0	1	0
1588	CYP19A1	cytochrome P450 family 19 subfamily A member 1	0	65	1.16948	0.242439	0.707522	0.479381	0.353824	0.723534	0.952978	6	0.528715	0.5971	0.19632	0.844393	0.0574154	0.954224	0.994523	3	0.617535	0.536998	-0.420692	0.674056	-0.500522	0.6168	0.978861	0	0	1	0	1	0	1	---	5	0.984673	0.32498	0.618099	0.536629	0.46459	0.64231	0.987857	0	0	1	0	1	0
1589	CYP21A2	cytochrome P450 family 21 subfamily A member 2	0	124	1.50088	0.133646	2.00986	0.0446717	1.9092	0.0564778	0.330825	0	0	1	0	1	0	1	---	8	0.836198	0.403208	1.25859	0.208424	1.23466	0.217202	0.732507	0	0	1	0	1	0	1	---	7	1.67772	0.0936579	1.28096	0.200459	1.28351	0.199565	0.721064	0	0	1	0	1	0
1590	CYP21A1P	cytochrome P450 family 21 subfamily A member 1, pseudogene	0	124	0.711176	0.477112	1.42025	0.155798	1.49041	0.136384	0.526012	0	0	1	0	1	0	1	---	10	0.385719	0.699772	1.3291	0.184071	1.3516	0.176761	0.674199	0	0	1	0	1	0	1	---	5	-0.885943	0.375823	-0.570743	0.568282	-0.581333	0.561127	0.973392	0	0	1	0	1	0
1591	CYP24A1	cytochrome P450 family 24 subfamily A member 1	0	90	-1.201	0.229986	-1.32221	0.186353	-1.59526	0.11092	0.474786	3	-0.820759	0.411945	-0.247961	0.804208	-0.139469	0.889103	0.982096	8	-0.0778609	0.937952	-0.936444	0.349235	-0.64075	0.521809	0.949241	0	0	1	0	1	0	1	---	12	-0.634467	0.525895	-1.59018	0.11206	-2.00852	0.0448149	0.363707	0	0	1	0	1	0
1592	CYP26A1	cytochrome P450 family 26 subfamily A member 1	0	62	0.141452	0.887536	-1.19304	0.233094	-1.15573	0.248023	0.68359	0	0	1	0	1	0	1	---	3	1.15493	0.248347	0.758129	0.448524	0.738099	0.4606	0.92155	0	0	1	0	1	0	1	---	5	-0.315272	0.752609	-0.642716	0.520533	-0.561559	0.574523	0.976166	0	0	1	0	1	0
1593	CYP27A1	cytochrome P450 family 27 subfamily A member 1	0	88	0.17205	0.863427	0.247633	0.804461	0.283629	0.776744	0.963314	0	0	1	0	1	0	1	---	5	0.632445	0.527215	-0.565971	0.571521	-0.360809	0.718306	0.997336	0	0	1	0	1	0	1	---	5	0.499269	0.61768	1.11983	0.263014	1.05128	0.293345	0.828298	0	0	1	0	1	0
1594	CYP27B1	cytochrome P450 family 27 subfamily B member 1	0	102	11.7595	2.57872e-30	13.2068	2.94276e-37	7.33892	3.98707e-13	5.75643e-11	6	5.37233	9.307e-08	4.622	4.2156e-06	4.45579	9.14933e-06	0.000367749	34	12.7892	3.13508e-35	14.0977	7.56728e-42	7.95536	4.14519e-15	6.68989e-13	4	4.661	3.49376e-06	4.08169	4.76971e-05	0.56699	0.570828	0.797696	32	12.3617	3.76279e-33	13.911	7.21693e-41	7.8033	1.31731e-14	3.38983e-12	0	0	1	0	1	0
1595	CYP51A1	cytochrome P450 family 51 subfamily A member 1	0	71	1.77417	0.0762857	1.82859	0.0677124	1.65957	0.0972659	0.444877	3	1.04802	0.294839	0.349221	0.726985	0.53938	0.589726	0.885658	4	0.130843	0.895921	0.713411	0.475732	0.584057	0.559293	0.959943	0	0	1	0	1	0	1	---	7	1.32282	0.186144	0.572603	0.567022	0.676289	0.498989	0.96034	0	0	1	0	1	0
1600	DAB1	DAB adaptor protein 1	0	67	1.09795	0.272442	0.571806	0.567562	0.451989	0.65136	0.930699	51	1.53236	0.125694	0.713743	0.475526	0.598843	0.549392	0.8682	6	1.44794	0.147892	1.80759	0.0709239	1.62062	0.105364	0.533431	0	0	1	0	1	0	1	---	2	-0.0503733	0.959833	-0.774936	0.438532	-0.74771	0.454784	---	0	0	1	0	1	0
1603	DAD1	defender against cell death 1	0	99	1.56408	0.118058	1.2298	0.219016	0.685823	0.492959	0.86649	2	1.46048	0.144416	1.23561	0.216846	1.00807	0.313628	---	3	0.83744	0.40251	0.0181902	0.98549	-0.239994	0.810377	1.00717	0	0	1	0	1	0	1	---	11	-0.0443595	0.964625	0.271922	0.785729	-0.251147	0.801744	1.00664	0	0	1	0	1	0
1604	CD55	CD55 molecule (Cromer blood group)	0	89	2.63089	0.0086239	1.82355	0.0684717	1.91541	0.0556808	0.328927	5	0.384719	0.700513	-0.859655	0.390153	-0.534283	0.593246	0.887865	8	1.83797	0.066311	2.81484	0.00496077	2.92643	0.00349415	0.0675259	0	0	1	0	1	0	1	---	7	1.60223	0.109365	2.17184	0.0300649	1.89276	0.0586335	0.416715	0	0	1	0	1	0
1605	DAG1	dystroglycan 1	0	117	2.96231	0.00311274	0.138654	0.889747	-0.770891	0.440925	0.838598	12	2.48169	0.0132104	0.267421	0.789192	-0.285863	0.775033	0.955352	17	2.18828	0.028839	1.49616	0.134878	0.459446	0.645998	0.984906	1	-0.115735	0.907881	-0.630527	0.528471	0.744594	0.456665	---	8	0.613848	0.539431	-1.2242	0.221119	-2.02238	0.0433614	0.357969	0	0	1	0	1	0
1606	DGKA	diacylglycerol kinase alpha	0	130	-1.2747	0.202659	3.19074	0.00145623	1.27415	0.20286	0.631096	6	-0.00259329	0.997931	0.602911	0.546683	0.664532	0.506479	0.848228	22	-0.1534	0.878108	3.24381	0.00121224	1.7184	0.0859847	0.484125	1	1.228	0.219685	3.5029	0.000477321	2.85783	0.00434006	---	22	-0.906445	0.36488	0.984923	0.324862	-0.21999	0.825917	1.00587	0	0	1	0	1	0
1607	DGKB	diacylglycerol kinase beta	0	66	-0.560763	0.575062	-1.4961	0.134892	-1.58561	0.113094	0.479441	32	-1.19257	0.23327	-0.746854	0.455299	-0.690882	0.489775	0.841558	5	0.657146	0.511212	-0.95284	0.340865	-1.06012	0.289306	0.813256	0	0	1	0	1	0	1	---	3	0.56436	0.572613	0.923953	0.355698	0.889701	0.373807	0.895516	1	-0.325901	0.744555	-0.275344	0.7831	-0.189963
1608	DGKG	diacylglycerol kinase gamma	0	99	-0.763033	0.445592	0.529644	0.596458	0.430493	0.666915	0.935229	21	-0.449032	0.653488	0.25869	0.79592	0.447997	0.654237	0.91342	7	-0.105774	0.915779	-0.0609872	0.95138	-0.00446929	0.996435	1.00889	0	0	1	0	1	0	1	---	6	1.36043	0.173947	1.98264	0.0476382	2.49051	0.012892	0.17305	0	0	1	0	1	0
1609	DGKQ	diacylglycerol kinase theta	0	112	0.716352	0.473912	2.5478	0.0109655	-0.195411	0.845105	0.97744	5	1.2026	0.229366	1.91304	0.0559828	0.741515	0.458528	0.823828	5	0.0994145	0.920826	1.00593	0.314654	0.805984	0.420414	0.903751	0	0	1	0	1	0	1	---	7	1.71118	0.0873035	2.30571	0.0212986	1.47711	0.139913	0.626814	0	0	1	0	1	0
1610	DAO	D-amino acid oxidase	0	63	-0.659501	0.509699	0.488108	0.625563	0.43791	0.661531	0.933898	1	-0.359185	0.719519	-0.20549	0.837225	-0.26542	0.790732	---	8	-1.07897	0.280813	-0.156672	0.87553	-0.212423	0.831814	1.00954	0	0	1	0	1	0	1	---	3	-0.665825	0.505649	-0.0128702	0.989734	0.0413249	0.967044	1.00983	0	0	1	0	1	0
1611	DAP	death associated protein	0	91	3.72689	0.000202761	2.48733	0.0130072	1.25443	0.209932	0.639322	13	2.12039	0.0341755	1.52863	0.126622	0.0838708	0.933173	0.991789	11	2.43469	0.0150475	2.82612	0.00479047	0.639072	0.5229	0.949837	2	-0.244291	0.807047	-0.369734	0.711647	-0.72174	0.470597	---	8	2.0644	0.0391911	1.78415	0.0746545	2.1118	0.0349129	0.316586	0	0	1	0	1	0
1612	DAPK1	death associated protein kinase 1	0	53	2.2008	0.0279374	1.71634	0.0863603	1.21526	0.22451	0.657546	10	1.82059	0.0689146	1.61637	0.10628	1.25587	0.20941	0.61913	5	1.63111	0.103126	0.712007	0.4766	0.274383	0.783838	1.00661	0	0	1	0	1	0	1	---	6	-0.674124	0.500361	-1.04842	0.294659	-1.38754	0.165537	0.673804	0	0	1	0	1	0
1615	DARS1	aspartyl-tRNA synthetase 1	0	74	0.103187	0.917831	1.50497	0.132597	0.0423336	0.96624	1.00068	2	1.17502	0.240216	0.833628	0.404658	1.69965	0.0894598	---	4	0.704587	0.481202	1.32336	0.185969	1.46189	0.144038	0.617696	0	0	1	0	1	0	1	---	9	-0.455624	0.648742	0.0741861	0.940875	-1.18498	0.236261	0.765094	0	0	1	0	1	0
1616	DAXX	death domain associated protein	1	108	2.25004	0.0246246	1.70586	0.0882953	-0.365431	0.714855	0.95049	1	-3.45126	0.00057712	-5.56419	3.25239e-08	-6.05423	1.89082e-09	---	8	0.672429	0.501438	1.82018	0.0689829	0.801833	0.42281	0.90513	0	0	1	0	1	0	1	---	9	0.82111	0.411745	0.719233	0.472139	-0.879321	0.379405	0.900038	0	0	1	0	1	0
1618	DAZL	deleted in azoospermia like	0	63	1.76578	0.0776842	2.33719	0.0195946	2.2781	0.022898	0.19621	6	4.10595	4.29549e-05	5.13489	3.29637e-07	5.28173	1.52159e-07	8.52628e-06	6	-0.632008	0.5275	-0.936566	0.349172	-0.946079	0.344301	0.856177	0	0	1	0	1	0	1	---	3	-0.47515	0.634765	-0.694398	0.487568	-0.702145	0.482727	0.951608	0	0	1	0	1	0
1620	BRINP1	BMP/retinoic acid inducible neural specific 1	0	56	0.769877	0.441522	0.975409	0.329556	0.897201	0.369794	0.792548	7	0.531762	0.594988	0.70414	0.481483	0.574722	0.565588	0.875068	4	0.268926	0.788033	-0.0728403	0.941945	-0.14769	0.882612	1.01233	0	0	1	0	1	0	1	---	2	0.400862	0.688592	0.610434	0.541691	0.500401	0.616885	---	0	0	1	0	1	0
1621	DBH	dopamine beta-hydroxylase	0	66	0.818566	0.413194	-0.505001	0.613652	-0.499458	0.617549	0.918403	2	-0.00987562	0.992122	-0.52418	0.600251	-0.516818	0.605379	---	4	0.346591	0.728959	0.293299	0.769345	0.282722	0.777439	1.00591	0	0	1	0	1	0	1	---	9	1.13784	0.255411	0.379081	0.704695	0.381718	0.702739	0.994534	0	0	1	0	1	0
1622	DBI	diazepam binding inhibitor, acyl-CoA binding protein	0	50	0.403159	0.686902	0.159391	0.873388	0.129874	0.896688	0.98892	2	0.10461	0.916703	0.107343	0.914535	0.221047	0.825094	---	1	-0.289817	0.772005	0.387611	0.698373	0.687483	0.491913	---	1	-0.289817	0.772005	0.387611	0.698373	0.687483	0.491913	---	1	0.585009	0.55865	-0.0327991	0.97384	0.411619	0.680693	---	0	0	1	0	1	0
1627	DBN1	drebrin 1	0	73	4.08972	4.60288e-05	2.63479	0.00852838	0.904358	0.36599	0.790372	1	-0.7517	0.452377	-0.933308	0.350851	-0.664769	0.506327	---	8	3.81631	0.000142276	2.8141	0.00497214	1.55905	0.119251	0.564404	2	1.94649	0.0518256	1.33214	0.183071	0.251816	0.801227	---	10	1.7593	0.0787785	1.04869	0.294536	0.722492	0.470135	0.946956	0	0	1	0	1	0
1628	DBP	D-box binding PAR bZIP transcription factor	0	120	0.0735911	0.941348	-0.667558	0.504545	-1.13213	0.257808	0.695608	2	0.322671	0.747	-0.500332	0.616934	-0.834481	0.404178	---	11	-1.75413	0.0796606	-1.9745	0.0485558	-2.4836	0.0131435	0.167498	0	0	1	0	1	0	1	---	18	0.190159	0.849216	-0.407078	0.684024	-0.207212	0.83588	1.00541	0	0	1	0	1	0
1629	DBT	dihydrolipoamide branched chain transacylase E2	0	61	0.783273	0.43362	0.420179	0.674431	-0.469535	0.638774	0.926849	1	-1.60864	0.107955	-2.1846	0.0291131	-2.33756	0.0195758	---	3	-0.429086	0.667936	-0.402763	0.687195	-0.122791	0.902294	1.01163	0	0	1	0	1	0	1	---	7	1.08182	0.279548	0.876057	0.381176	-0.18679	0.851857	1.00638	0	0	1	0	1	0
1630	DCC	DCC netrin 1 receptor	1	59	-0.390608	0.696155	-0.669491	0.503313	-0.674679	0.500011	0.87029	36	-0.780948	0.434985	-1.33887	0.18087	-1.28396	0.199407	0.603225	5	0.245929	0.805779	0.64033	0.522082	0.754679	0.450592	0.915473	0	0	1	0	1	0	1	---	6	-0.384019	0.701032	-0.0576813	0.954012	-0.53445	0.59313	0.979698	1	-0.272983	0.784913	-0.474019	0.635573	-0.197691
1632	ECI1	enoyl-CoA delta isomerase 1	0	103	-0.140589	0.888218	-0.760243	0.44726	-1.63209	0.102927	0.457906	4	-0.656895	0.511373	-1.23608	0.216672	-0.652481	0.514218	0.85205	13	-0.134787	0.892802	-0.0207642	0.983437	-1.13541	0.256434	0.781424	0	0	1	0	1	0	1	---	13	-0.424983	0.670924	-1.10465	0.269534	-1.34038	0.180378	0.694175	0	0	1	0	1	0
1633	DCK	deoxycytidine kinase	0	54	-0.399699	0.689449	1.89506	0.0583265	-0.554802	0.579135	0.903474	0	0	1	0	1	0	1	---	3	0.339846	0.734031	0.612795	0.540129	-0.236113	0.813386	1.0073	0	0	1	0	1	0	1	---	1	0.636223	0.524751	1.25803	0.208627	1.07676	0.281804	---	0	0	1	0	1	0
1634	DCN	decorin	0	67	5.94499	3.60768e-09	2.21752	0.0267763	1.77604	0.0759832	0.391443	4	1.10643	0.268758	-0.088089	0.929821	-0.247369	0.804666	0.963939	10	3.62627	0.000299443	1.48411	0.138044	0.64443	0.519421	0.948243	0	0	1	0	1	0	1	---	13	4.62175	4.21082e-06	1.60914	0.107852	1.35472	0.175765	0.689115	0	0	1	0	1	0
1635	DCTD	dCMP deaminase	0	70	0.864591	0.387434	1.24606	0.212987	0.418407	0.675726	0.938129	2	-0.634787	0.525687	-0.297691	0.765991	-1.26284	0.206894	---	6	1.49823	0.134332	1.77073	0.0768615	1.35928	0.174316	0.669339	0	0	1	0	1	0	1	---	3	-0.725206	0.468465	-0.58855	0.556275	-0.569102	0.569395	0.973726	0	0	1	0	1	0
1636	ACE	angiotensin I converting enzyme	0	84	0.73036	0.465311	0.450781	0.65223	0.102123	0.918677	0.991684	4	0.664884	0.506251	-0.224558	0.822362	-0.322668	0.747004	0.948668	8	-0.268251	0.788552	-0.465628	0.641567	-0.558162	0.576839	0.963465	0	0	1	0	1	0	1	---	7	1.98552	0.0473112	2.69412	0.0071569	2.32176	0.020415	0.2316	0	0	1	0	1	0
1638	DCT	dopachrome tautomerase	0	71	0.24204	0.80879	0.734027	0.463077	0.628496	0.5298	0.882463	4	-0.458144	0.646931	-0.0711573	0.943285	-0.14312	0.88622	0.981415	3	-0.179476	0.857593	0.0614042	0.951048	0.0378766	0.969792	1.01086	0	0	1	0	1	0	1	---	7	2.01708	0.0439066	1.11218	0.266284	1.20827	0.227186	0.756007	0	0	1	0	1	0
1639	DCTN1	dynactin subunit 1	1	58	1.17407	0.240596	0.99347	0.320683	0.119478	0.904917	0.98958	1	0.234841	0.814372	0.809953	0.418129	0.803088	0.422085	---	5	-0.213942	0.830628	-0.431967	0.665843	-0.31263	0.754617	1.0046	0	0	1	0	1	0	1	---	8	1.37324	0.169932	0.31272	0.754548	0.250262	0.802428	1.00672	0	0	1	0	1	0
1641	DCX	doublecortin	0	33	1.39226	0.164098	1.83025	0.0674626	1.64014	0.101241	0.454366	5	2.38763	0.0171095	3.0512	0.00232982	2.9705	0.00303309	0.0439775	3	1.04301	0.297149	1.51678	0.129588	1.20511	0.228401	0.748194	0	0	1	0	1	0	1	---	2	1.38937	0.164974	2.23032	0.0259122	2.00714	0.044962	---	0	0	1	0	1	0
1642	DDB1	damage specific DNA binding protein 1	0	86	4.5383	6.23288e-06	3.35266	0.000825613	1.65942	0.0972958	0.444836	4	2.49854	0.0126016	1.77951	0.0754121	1.16739	0.243287	0.656158	7	3.15704	0.00163295	2.74015	0.00623307	1.97981	0.0479555	0.363266	0	0	1	0	1	0	1	---	3	2.38229	0.0173586	2.34772	0.0190523	1.41813	0.156415	0.658786	0	0	1	0	1	0
1643	DDB2	damage specific DNA binding protein 2	1	115	-4.17355	3.21234e-05	-2.10721	0.0353083	-2.71725	0.00667865	0.0858428	4	-1.68595	0.0920614	-1.08068	0.280059	-1.39728	0.16259	0.548647	9	-2.51713	0.0119591	-2.24913	0.024687	-2.0577	0.0398377	0.328362	0	0	1	0	1	0	1	---	12	-2.16839	0.0303226	-1.6302	0.103324	-2.55276	0.0108119	0.156477	0	0	1	0	1	0
1644	DDC	dopa decarboxylase	0	77	-2.54437	0.0110702	0.384834	0.700429	0.290127	0.77177	0.962396	6	-1.23517	0.217005	0.359826	0.719041	0.358881	0.719748	0.940897	4	-1.00687	0.314197	0.299442	0.764655	0.240728	0.809807	1.00753	1	-0.64026	0.522124	-0.114312	0.90901	-0.0112889	0.990995	---	9	-1.85769	0.0634547	0.110416	0.912098	0.0548682	0.956253	1.0096	0	0	1	0	1	0
1645	AKR1C1	aldo-keto reductase family 1 member C1	0	91	5.93956	3.72576e-09	5.36676	9.63232e-08	4.71768	2.66921e-06	0.000138944	13	4.63869	3.8855e-06	2.16916	0.0302684	2.2854	0.0224655	0.17203	7	2.14417	0.0322169	1.88922	0.0591058	1.88624	0.0595072	0.402206	0	0	1	0	1	0	1	---	13	6.64747	4.49138e-11	5.26358	1.67523e-07	4.84826	1.4109e-06	0.000109454	3	2.12153	0.0340792	0.851075	0.394899	0.965122
1647	GADD45A	growth arrest and DNA damage inducible alpha	0	69	1.85023	0.0645229	0.72377	0.469349	-0.193294	0.846762	0.977977	0	0	1	0	1	0	1	---	4	0.383728	0.701247	-1.15789	0.247141	-1.19623	0.231848	0.752722	0	0	1	0	1	0	1	---	9	2.86908	0.00418782	3.22151	0.00130978	2.2284	0.026041	0.2687	0	0	1	0	1	0
1649	DDIT3	DNA damage inducible transcript 3	1	116	6.24022	6.02247e-10	6.5404	9.09465e-11	1.92035	0.0550534	0.327072	5	4.90881	1.04087e-06	4.80865	1.7142e-06	2.31719	0.0206632	0.164994	26	5.65016	1.99489e-08	5.646	2.05284e-08	1.00272	0.316199	0.833655	3	2.78729	0.00539779	2.4346	0.0150546	-0.578093	0.563311	0.797415	19	7.64933	4.09043e-14	7.9017	6.23522e-15	2.12729	0.0336018	0.308677	0	0	1	0	1	0
1650	DDOST	dolichyl-diphosphooligosaccharide--protein glycosyltransferase non-catalytic subunit	0	81	3.57182	0.000368366	1.91753	0.0554106	1.33939	0.180701	0.601009	1	0.147862	0.882476	-0.0626725	0.950038	-0.45562	0.648747	---	4	2.14541	0.0321175	1.54761	0.121983	0.716296	0.47395	0.929177	1	0.668835	0.503728	-0.00689691	0.994498	1.83338	0.0669968	---	3	2.15174	0.0316146	2.25861	0.0240883	0.881566	0.378191	0.899177	0	0	1	0	1	0
1653	DDX1	DEAD-box helicase 1	0	68	4.532	6.41873e-06	3.37086	0.000773437	0.746385	0.455583	0.846009	3	1.1462	0.251939	0.267844	0.788866	0.710175	0.477735	0.836563	9	2.44208	0.0147446	2.14844	0.0318807	0.428505	0.668361	0.989115	0	0	1	0	1	0	1	---	5	2.16562	0.0305342	2.34677	0.0191004	1.09943	0.271805	0.804848	0	0	1	0	1	0
1654	DDX3X	DEAD-box helicase 3 X-linked	1	62	0.33176	0.740128	1.492	0.135965	1.30364	0.192608	0.618566	1	-0.562866	0.57363	0.266039	0.790256	0.620714	0.534907	---	4	0.855435	0.392479	1.54702	0.122125	0.927264	0.353978	0.862687	0	0	1	0	1	0	1	---	7	0.581555	0.560974	1.1921	0.233462	1.12241	0.261917	0.794411	0	0	1	0	1	0
1656	DDX6	DEAD-box helicase 6	1	95	-0.087326	0.930427	3.33322	0.000884933	2.59821	0.00948727	0.109995	5	-0.260341	0.794645	0.425056	0.670873	0.375991	0.706991	0.936168	12	0.368282	0.712727	2.03862	0.0417086	1.69023	0.0912462	0.496303	1	0.143699	0.885762	1.34039	0.180375	1.30683	0.191523	---	9	-1.23706	0.216305	0.0440773	0.96485	-0.510223	0.609991	0.982625	0	0	1	0	1	0
1657	DMXL1	Dmx like 1	0	59	-2.31209	0.020939	-0.203029	0.839147	-0.476939	0.633494	0.924859	13	-1.79451	0.0729797	0.0589717	0.952985	-0.144282	0.885302	0.98154	5	-1.34835	0.177797	-1.02104	0.307441	-0.522882	0.601154	0.971682	0	0	1	0	1	0	1	---	7	-1.00088	0.317084	-0.150415	0.880463	-0.202494	0.839565	1.00543	0	0	1	0	1	0
1659	DHX8	DEAH-box helicase 8	0	119	2.59561	0.00955614	3.55186	0.000397491	0.617417	0.537078	0.885207	9	0.983257	0.325676	2.60208	0.00938138	1.49611	0.134891	0.496703	7	2.19724	0.0281911	2.69671	0.0071019	0.845838	0.397814	0.889632	0	0	1	0	1	0	1	---	7	1.30883	0.190838	3.11763	0.00186688	0.18137	0.856108	1.00718	2	1.60794	0.108109	2.91101	0.00366982	1.86721
1660	DHX9	DExH-box helicase 9	0	71	2.63934	0.00841307	1.26548	0.205947	0.768857	0.442132	0.839085	4	0.897562	0.369597	0.674536	0.500102	1.26329	0.206733	0.615611	7	0.713111	0.475914	-0.525392	0.599409	-0.876564	0.380901	0.881266	0	0	1	0	1	0	1	---	13	2.05226	0.0403582	0.941412	0.346685	1.03794	0.299511	0.834321	1	0.0217663	0.982638	-0.524357	0.600128	0.378047
1662	DDX10	DEAD-box helicase 10	1	70	2.34631	0.0191203	1.53876	0.12413	-0.656607	0.511561	0.874741	13	-0.23484	0.814372	-0.960848	0.336824	-0.496188	0.619854	0.901073	6	1.1255	0.260599	0.79624	0.426052	-0.388107	0.698007	0.99322	0	0	1	0	1	0	1	---	4	2.59817	0.0094856	2.30816	0.0211614	0.754223	0.450865	0.937127	0	0	1	0	1	0
1663	DDX11	DEAD/H-box helicase 11	0	85	1.07723	0.281591	1.33133	0.183336	0.61955	0.535673	0.884288	4	-0.961488	0.336498	-1.61311	0.106986	-1.14781	0.25128	0.666024	6	1.17895	0.238649	1.56572	0.117679	0.799862	0.423951	0.905828	0	0	1	0	1	0	1	---	4	0.0988814	0.921249	0.680181	0.496522	0.482055	0.629856	0.985584	0	0	1	0	1	0
1665	DHX15	DEAH-box helicase 15	0	60	-1.70678	0.0881192	-1.24893	0.211936	-1.25794	0.20866	0.637562	15	-0.687247	0.492058	-0.582878	0.560086	-0.493972	0.621417	0.901282	3	-1.22707	0.220033	-1.38734	0.165599	-0.737157	0.461173	0.921997	0	0	1	0	1	0	1	---	5	-0.876345	0.381016	-0.638507	0.523267	-0.484889	0.627844	0.985505	0	0	1	0	1	0
1666	DECR1	2,4-dienoyl-CoA reductase 1	0	125	-0.404861	0.685651	-0.0111377	0.991115	-0.761294	0.446633	0.840954	11	-0.359596	0.719212	-0.96624	0.334121	-0.817223	0.413965	0.80021	14	0.276871	0.781926	0.405815	0.684952	-0.609678	0.542192	0.954933	1	-1.37026	0.17086	-1.79941	0.0722082	-2.75481	0.00596252	---	9	1.2885	0.197816	1.91925	0.0551922	1.54229	0.123269	0.593587	0	0	1	0	1	0
1669	DEFA4	defensin alpha 4	0	36	-0.713435	0.475713	-0.123548	0.901694	-0.0673832	0.946288	0.996376	0	0	1	0	1	0	1	---	2	-0.27373	0.784338	-0.0500795	0.960067	0.0038929	0.996895	---	0	0	1	0	1	0	1	---	7	-0.382441	0.702201	-0.202797	0.839329	-0.182294	0.855383	1.00672	0	0	1	0	1	0
1670	DEFA5	defensin alpha 5	0	33	-0.607213	0.543823	-0.257416	0.796903	-0.166461	0.867822	0.981946	0	0	1	0	1	0	1	---	5	-0.594154	0.55252	0.00340236	0.997286	-0.0358066	0.971443	1.01089	1	-0.273018	0.784886	-0.0026456	0.99789	0.093922	0.925187	---	1	-0.273018	0.784886	3.77799e-15	1	0.225791	0.821403	---	0	0	1	0	1	0
1671	DEFA6	defensin alpha 6	0	36	-0.860639	0.389606	-1.02982	0.303306	-1.22188	0.221995	0.655365	0	0	1	0	1	0	1	---	2	-0.429516	0.667624	-0.0214187	0.982915	0.0915171	0.927097	---	0	0	1	0	1	0	1	---	8	-0.268939	0.788022	-1.22976	0.219031	-1.54303	0.12309	0.593269	0	0	1	0	1	0
1672	DEFB1	defensin beta 1	0	40	0.0913751	0.92721	3.0065	0.00269829	2.81761	0.00491862	0.068723	1	-0.161758	0.871523	0.573173	0.566636	0.684534	0.493772	---	5	0.95601	0.339257	2.09019	0.0368126	1.69633	0.0900866	0.493934	0	0	1	0	1	0	1	---	6	-0.363154	0.716553	1.66288	0.0966006	1.24426	0.213651	0.738935	0	0	1	0	1	0
1674	DES	desmin	0	83	2.33218	0.019854	1.25733	0.208881	1.10406	0.269792	0.709107	0	0	1	0	1	0	1	---	8	2.41019	0.0160919	2.78078	0.00550857	2.67192	0.00764535	0.11637	1	2.04674	0.0408982	2.22063	0.0265638	2.1442	0.0322196	---	5	-0.502412	0.615469	-1.44907	0.147583	-1.62236	0.104993	0.553588	0	0	1	0	1	0
1675	CFD	complement factor D	0	116	1.63681	0.101928	-0.0549344	0.9562	-0.323618	0.746284	0.957292	3	1.02309	0.306471	0.0398797	0.968196	-0.304685	0.76066	0.952174	10	1.43263	0.152222	0.783155	0.433692	0.757967	0.448621	0.915075	0	0	1	0	1	0	1	---	15	0.143175	0.886176	0.316468	0.751703	0.164631	0.869262	1.00915	0	0	1	0	1	0
1676	DFFA	DNA fragmentation factor subunit alpha	0	105	2.02661	0.0429198	-0.304272	0.760974	-2.59397	0.0096044	0.111016	1	-3.61331	0.000314652	-6.1034	1.40347e-09	-5.94549	3.62163e-09	---	12	-0.0146818	0.988288	-0.557631	0.577201	-1.70662	0.0881543	0.489432	0	0	1	0	1	0	1	---	10	2.45234	0.0143329	1.52512	0.127496	-0.443584	0.657425	0.990385	0	0	1	0	1	0
1677	DFFB	DNA fragmentation factor subunit beta	0	56	0.525664	0.599217	1.00725	0.314018	-1.08046	0.280158	0.719868	1	1.0064	0.314422	0.358067	0.720356	-0.73353	0.46338	---	5	0.780057	0.435509	0.902093	0.36719	-0.193814	0.846355	1.00991	1	-0.199619	0.841812	0.318155	0.750423	0.0993552	0.920873	---	1	-0.895808	0.370533	-0.208868	0.834587	-0.99376	0.320543	---	0	0	1	0	1	0
1678	TIMM8A	translocase of inner mitochondrial membrane 8A	0	44	2.68635	0.00732209	2.83814	0.004615	1.8653	0.0623861	0.349557	0	0	1	0	1	0	1	---	5	1.05075	0.293581	0.890867	0.373181	0.621768	0.534214	0.9565	0	0	1	0	1	0	1	---	6	1.622	0.105063	1.97822	0.0481348	1.44458	0.148839	0.644104	0	0	1	0	1	0
1687	GSDME	gasdermin E	0	60	0.811905	0.417005	0.134656	0.892907	-0.741468	0.458557	0.848238	0	0	1	0	1	0	1	---	4	1.25539	0.209578	0.165528	0.868557	0.00865086	0.993099	1.00904	0	0	1	0	1	0	1	---	5	-0.500121	0.61708	0.427301	0.669238	0.300769	0.763644	1.00272	0	0	1	0	1	0
1690	COCH	cochlin	0	70	0.754369	0.450774	2.14105	0.0324729	1.67323	0.0945462	0.438908	1	-0.667566	0.504537	-0.510138	0.610049	-0.374257	0.70828	---	8	-1.24125	0.214751	-0.463134	0.643353	-0.649604	0.516074	0.947697	1	-0.763067	0.445571	-0.970222	0.332133	-1.02038	0.307755	---	9	2.35022	0.0189215	3.589	0.000345478	2.91806	0.00358864	0.0738049	0	0	1	0	1	0
1716	DGUOK	deoxyguanosine kinase	0	63	1.20908	0.226867	-1.46843	0.142253	-1.96599	0.0495334	0.307904	2	1.06514	0.287026	-0.184106	0.853962	-0.504828	0.613773	---	3	1.40557	0.160106	0.0630298	0.949753	-0.0231685	0.98152	1.00975	0	0	1	0	1	0	1	---	9	-0.451642	0.651608	-1.47869	0.139488	-1.53318	0.125499	0.598859	0	0	1	0	1	0
1717	DHCR7	7-dehydrocholesterol reductase	0	131	5.09309	4.07977e-07	2.42861	0.0153045	-1.8562	0.0636733	0.353748	1	3.11276	0.00189673	3.92852	9.0394e-05	-3.39953	0.000697472	---	6	-0.941652	0.346558	-2.41433	0.0159146	-2.79177	0.00532629	0.0912548	0	0	1	0	1	0	1	---	15	2.35721	0.0185708	1.60617	0.108502	-0.419685	0.674791	0.992042	0	0	1	0	1	0
1718	DHCR24	24-dehydrocholesterol reductase	0	68	2.84266	0.00454861	-0.615027	0.538655	-1.80717	0.0709897	0.377057	1	-0.811399	0.417295	0.2371	0.81262	0.334738	0.737882	---	3	0.30975	0.756804	-1.96731	0.0493804	-2.24781	0.0247719	0.247508	0	0	1	0	1	0	1	---	8	1.51791	0.129297	0.0576736	0.954018	-0.236997	0.8127	1.00585	0	0	1	0	1	0
1719	DHFR	dihydrofolate reductase	0	65	-1.26217	0.207128	-1.4097	0.158891	-0.836898	0.402819	0.816954	0	0	1	0	1	0	1	---	5	0.0880263	0.92987	0.522595	0.601354	0.454703	0.649406	0.986403	0	0	1	0	1	0	1	---	4	-0.537896	0.590748	-0.102231	0.91859	0.554257	0.579507	0.977473	0	0	1	0	1	0
1720	DHFRP3	dihydrofolate reductase pseudogene 3	0	81	0.200936	0.840782	0.274052	0.784092	0.301996	0.762708	0.961489	0	0	1	0	1	0	1	---	11	-0.426454	0.669853	-0.268984	0.787989	-0.235713	0.813696	1.00745	3	-0.221962	0.824381	-0.0679682	0.945822	-0.0697094	0.944437	0.980415	9	-0.053641	0.95723	0.00794623	0.993661	0.0236883	0.981105	1.01041	0	0	1	0	1	0
1723	DHODH	dihydroorotate dehydrogenase (quinone)	0	85	1.091	0.27549	2.48326	0.0131559	0.798137	0.424951	0.829734	2	-0.267715	0.788964	0.407158	0.683965	0.217335	0.827984	---	5	-0.0960999	0.923457	0.599818	0.548742	-0.544111	0.586467	0.965661	0	0	1	0	1	0	1	---	8	1.61757	0.106015	2.46641	0.0137879	0.439917	0.660077	0.991337	0	0	1	0	1	0
1725	DHPS	deoxyhypusine synthase	0	143	2.43961	0.0148452	3.08597	0.00207584	0.391751	0.695313	0.945705	4	0.0328104	0.973831	0.00623794	0.995024	-0.705151	0.480855	0.837715	25	2.34652	0.0191095	2.70873	0.00685114	1.80638	0.0711127	0.439867	1	-0.130096	0.896512	-0.469985	0.638452	0.234288	0.814802	---	22	2.73545	0.00632015	2.88131	0.0040314	-0.546196	0.585034	0.978038	0	0	1	0	1	0
1727	CYB5R3	cytochrome b5 reductase 3	0	105	-0.316912	0.751365	-0.0435453	0.965274	-0.867217	0.385999	0.804301	2	-0.93376	0.350613	-1.03603	0.300401	-0.910254	0.362874	---	8	-0.199175	0.842159	-1.09437	0.274013	-1.81656	0.0695372	0.436766	0	0	1	0	1	0	1	---	13	-0.138779	0.889648	-0.0706788	0.943665	-0.520176	0.603038	0.980937	0	0	1	0	1	0
1728	NQO1	NAD(P)H quinone dehydrogenase 1	0	110	0.611936	0.540695	-1.61533	0.106504	-2.08533	0.0372528	0.264106	4	0.00943753	0.992472	-1.26807	0.205023	-1.15618	0.247841	0.662066	9	0.703826	0.481676	-0.872008	0.38338	-1.27448	0.202744	0.710022	1	-1.08846	0.276608	-2.44882	0.0144763	-2.31858	0.0205873	---	4	0.418442	0.675698	0.309233	0.757198	0.39841	0.6904	0.993192	0	0	1	0	1	0
1729	DIAPH1	diaphanous related formin 1	0	54	-1.36137	0.173649	-1.32771	0.184529	-1.75193	0.0800453	0.401293	5	-1.12106	0.262482	-1.31749	0.187928	-0.537321	0.591147	0.886534	5	-0.881789	0.378065	-1.20377	0.228919	-1.70693	0.0880962	0.489624	1	-1.46932	0.142004	-1.37034	0.170839	-1.54524	0.122556	---	3	-1.45462	0.146032	-1.96203	0.0499919	-1.48325	0.138275	0.623715	0	0	1	0	1	0
1730	DIAPH2	diaphanous related formin 2	0	86	-1.7239	0.0849806	-3.09083	0.00204239	-3.01179	0.0026522	0.0436444	56	-1.31485	0.188807	-2.20237	0.0278311	-1.85362	0.0640426	0.329589	5	-0.512963	0.608071	-2.04979	0.0406038	-2.28343	0.0225812	0.23437	0	0	1	0	1	0	1	---	4	-0.596808	0.550746	-0.683748	0.494267	-0.401963	0.687784	0.992337	0	0	1	0	1	0
1731	SEPTIN1	septin 1	0	96	-1.90535	0.0569707	-0.341094	0.733093	-0.0697629	0.944394	0.996072	2	-0.385876	0.699656	0.115766	0.907858	-0.16541	0.86865	---	10	-0.884221	0.376752	-0.998023	0.318472	-0.205697	0.837063	1.00994	1	-0.602946	0.546657	-0.235429	0.813916	-0.303401	0.761638	---	5	-0.778945	0.436163	-0.156136	0.875953	-0.429571	0.667586	0.991465	0	0	1	0	1	0
1733	DIO1	iodothyronine deiodinase 1	0	73	-0.11649	0.907284	-0.926122	0.354571	-1.33567	0.181915	0.601909	2	-0.578054	0.563335	-1.49982	0.133926	-1.57374	0.115815	---	9	-0.564022	0.572843	-1.20514	0.228391	-1.46493	0.143205	0.616377	0	0	1	0	1	0	1	---	3	1.64463	0.100305	0.933797	0.350598	0.871676	0.383562	0.901486	0	0	1	0	1	0
1734	DIO2	iodothyronine deiodinase 2	0	62	0.447406	0.654662	-0.398818	0.690099	-0.622037	0.534037	0.884131	7	0.380967	0.703294	0.0988372	0.921284	-0.3088	0.757528	0.950753	2	-1.23061	0.218709	-0.604316	0.545749	-0.547251	0.584309	---	0	0	1	0	1	0	1	---	5	0.718296	0.472713	-0.255548	0.798344	-0.228127	0.819587	1.00594	1	-0.371284	0.71049	0.388961	0.697375	-0.067264
1735	DIO3	iodothyronine deiodinase 3	0	76	2.37959	0.0174853	3.09039	0.00204545	2.45202	0.0143491	0.145816	0	0	1	0	1	0	1	---	3	2.71251	0.00677171	3.55422	0.000393991	3.19809	0.00142005	0.0346283	0	0	1	0	1	0	1	---	8	3.30031	0.000993802	3.7619	0.000176848	3.01833	0.00259606	0.0584003	0	0	1	0	1	0
1737	DLAT	dihydrolipoamide S-acetyltransferase	0	67	1.16132	0.245741	0.887872	0.374789	0.873039	0.382818	0.802043	2	-0.286904	0.774235	-0.302372	0.762421	0.286495	0.774549	---	4	1.52504	0.127508	2.36168	0.0183528	1.78493	0.0745286	0.449938	1	-0.761203	0.446683	-0.413546	0.679282	0.616498	0.537684	---	6	-0.167615	0.866914	-0.68884	0.491059	-0.648335	0.516894	0.964025	0	0	1	0	1	0
1738	DLD	dihydrolipoamide dehydrogenase	0	80	1.33658	0.181611	1.24043	0.215061	0.170433	0.864699	0.981266	4	1.44196	0.149571	0.384171	0.70092	0.61717	0.537241	0.862301	6	-0.110085	0.91236	-0.185891	0.852562	0.207337	0.835782	1.01024	0	0	1	0	1	0	1	---	7	1.65411	0.0983638	2.35313	0.0187786	1.55418	0.120408	0.587454	0	0	1	0	1	0
1739	DLG1	discs large MAGUK scaffold protein 1	0	81	4.06821	5.04268e-05	3.01853	0.00259415	2.69391	0.00716174	0.0902827	21	1.69242	0.090823	1.72714	0.0844019	1.95949	0.0502897	0.286691	9	1.37992	0.167864	0.857102	0.391561	0.275495	0.782984	1.0065	2	2.84596	0.00450209	2.21014	0.0272856	2.00235	0.0454746	---	11	1.52241	0.128167	1.67323	0.0945451	1.72582	0.0846401	0.500979	0	0	1	0	1	0
1740	DLG2	discs large MAGUK scaffold protein 2	0	103	-1.3841	0.166583	1.52929	0.126458	1.51972	0.128849	0.512894	100	-2.51612	0.0119934	1.29911	0.194159	1.53482	0.125095	0.479927	12	-1.40149	0.161323	0.139404	0.889154	-0.0261258	0.979161	1.01022	0	0	1	0	1	0	1	---	5	-0.546244	0.584998	0.311626	0.755379	0.220514	0.825509	1.00595	0	0	1	0	1	0
1741	DLG3	discs large MAGUK scaffold protein 3	0	55	1.88747	0.059335	1.47314	0.140979	1.65179	0.0988419	0.448865	2	0.458594	0.646608	0.0897742	0.928482	0.602079	0.547237	---	2	-1.85152	0.0643372	-1.76659	0.0775544	-1.65285	0.0986254	---	0	0	1	0	1	0	1	---	3	1.93762	0.0529012	2.94772	0.00326383	2.99448	0.00280615	0.0614238	0	0	1	0	1	0
1742	DLG4	discs large MAGUK scaffold protein 4	0	104	0.312226	0.754922	0.79574	0.426342	0.598269	0.549774	0.889904	4	1.86048	0.0630596	2.17609	0.0297448	2.18335	0.0292058	0.204119	12	0.0304334	0.975726	1.41323	0.15785	1.31111	0.190073	0.692252	1	2.19397	0.0284264	2.75468	0.00596465	2.39358	0.0168395	---	6	1.46162	0.144105	1.43626	0.151192	1.25984	0.207976	0.733617	0	0	1	0	1	0
1743	DLST	dihydrolipoamide S-succinyltransferase	0	66	-2.36382	0.0182444	-1.55967	0.119104	-2.91492	0.0036247	0.0546705	3	-0.863936	0.387793	-0.821313	0.411633	-0.0274582	0.978099	0.997791	5	-2.16894	0.0302809	-1.70466	0.0885195	-3.64306	0.000281066	0.00932856	0	0	1	0	1	0	1	---	3	-0.774741	0.438644	-0.77181	0.440381	-1.61694	0.106157	0.556248	0	0	1	0	1	0
1745	DLX1	distal-less homeobox 1	0	62	-0.0946691	0.924593	0.420093	0.674493	0.131232	0.895614	0.98859	1	1.1545	0.248522	0.703567	0.481841	0.542768	0.587392	---	4	-0.0813605	0.935169	-0.025983	0.979275	-0.252976	0.800331	1.00772	0	0	1	0	1	0	1	---	6	0.370912	0.710768	0.943759	0.345485	0.662327	0.50789	0.963759	0	0	1	0	1	0
1746	DLX2	distal-less homeobox 2	0	60	1.14447	0.252654	1.00032	0.317361	0.662542	0.507753	0.872714	0	0	1	0	1	0	1	---	6	0.829742	0.406848	0.779861	0.435628	0.470378	0.638171	0.983684	0	0	1	0	1	0	1	---	3	0.991921	0.321433	0.58313	0.559916	0.434794	0.663791	0.991412	0	0	1	0	1	0
1747	DLX3	distal-less homeobox 3	0	110	5.56534	3.21605e-08	3.93198	8.91173e-05	3.32008	0.000927312	0.0199882	2	-0.145921	0.884008	-0.550864	0.58183	-0.270138	0.787102	---	14	2.47251	0.0135528	1.30279	0.192898	0.396295	0.691959	0.992832	3	0.4681	0.639797	0.0696385	0.944493	0.253495	0.79993	0.917814	10	5.71846	1.35165e-08	4.47483	8.38121e-06	4.20963	2.75131e-05	0.00152376	0	0	1	0	1	0
1748	DLX4	distal-less homeobox 4	0	110	5.89143	4.9504e-09	5.04965	5.11859e-07	4.31124	1.75819e-05	0.000760094	2	1.38471	0.166396	1.09624	0.273195	1.10388	0.26987	---	8	3.81417	0.000143503	3.33485	0.000879809	2.85308	0.00440504	0.0797358	1	1.38706	0.165678	1.30269	0.192933	1.16786	0.243098	---	13	3.80599	0.000148272	3.37537	0.00076098	2.6676	0.00774357	0.125208	0	0	1	0	1	0
1749	DLX5	distal-less homeobox 5	0	69	1.45306	0.146464	-0.0910271	0.927486	-0.0575847	0.954089	0.998453	0	0	1	0	1	0	1	---	5	-0.0147032	0.988271	-0.346212	0.729245	-0.397099	0.691366	0.993195	0	0	1	0	1	0	1	---	6	0.924509	0.355405	-0.951499	0.341545	-0.831193	0.406032	0.914082	0	0	1	0	1	0
1750	DLX6	distal-less homeobox 6	0	69	2.95084	0.00322979	1.56308	0.1183	0.98812	0.323295	0.759007	0	0	1	0	1	0	1	---	5	2.37184	0.0178549	0.752988	0.451606	0.454406	0.64962	0.986444	0	0	1	0	1	0	1	---	6	0.336195	0.736782	0.340319	0.733676	0.286597	0.774471	1.00314	0	0	1	0	1	0
[truncated: 21,780 more rows]
[truncated: 2 more columns]
