# Supplementary material for: Germline structural variation globally impacts the cancer transcriptome including disease-relevant genes
Source: Cell Rep Med. 2024 Mar 4;5(3):101446. doi: 10.1016/j.xcrm.2024.101446 (PMC10983041; doi:10.1016/j.xcrm.2024.101446)
Supplement: Table S6. Gene-level correlations with patient overall survival, related to Figure 7 — Provided as an Excel file. By stratified Cox, correcting for cancer type, associations with both nearby germline SV breakpoints and patient overall survival are provided, according to region examined (e.g., 100 kb upstream, 100 kb downstream, within the gene body, 1 Mb upstream or downstream), as well as associations with somatic SV breakpoints and survival. For SV breakpoints, positive Cox beta indicates that nearby breakpoints are associated with worse outcome; negative Cox beta, associated with better outcome. Also provided are gene expression associations with survival for the PCAWG cohort. For expression, positive Cox beta indicates that higher expression is associated with worse outcome; negative Cox beta, associated with better outcome. The 150 genes from Figure 7 are indicated, for which was found both a positive association between germline SV breakpoints near the gene and worse overall survival and a positive or negative association between nearby germline SV breakpoints and altered gene expression. [file mmc7.xlsx]

## Sheet: Table S6
				expression	expression	germline	germline	germline	germline	germline	germline	germline	germline	germline	germline	germline	germline	somatic	somatic	somatic	somatic	somatic	somatic	somatic	somatic	somatic	somatic	somatic	somatic		germline	germline	germline	germline			germline	germline	germline	germline		150-gene signature		somatic	somatic	somatic	somatic
				expression	expression	1MB	1MB	1MB	within gene	within gene	within gene	100kb upstream	100kb upstream	100kb upstream	100kb downstream	100kb downstream	100kb downstream	1MB	1MB	1MB	within gene	within gene	within gene	100kb upstream	100kb upstream	100kb upstream	100kb downstream	100kb downstream	100kb downstream		germline SV-survival association (p<0.05)	germline SV-survival association (p<0.05)	germline SV-survival association (p<0.05)	germline SV-survival association (p<0.05)	germline SV-survival association		germline SV-expression association (p<0.05)	germline SV-expression association (p<0.05)	germline SV-expression association (p<0.05)	germline SV-expression association (p<0.05)	germline SV-expression association (p<0.05)	germline SV-survival + germline SV-expression associations		somatic SV-survival association (p<0.05)	somatic SV-survival association (p<0.05)	somatic SV-survival association (p<0.05)	somatic SV-survival association (p<0.05)	somatic SV-survival association
Entrez id	Symbol	Title	COSMIC gene	beta	p-value	# samples bp	beta	p-value	# samples bp	beta	p-value	# samples bp	beta	p-value	# samples bp	beta	p-value	# samples bp	beta	p-value	# samples bp	beta	p-value	# samples bp	beta	p-value	# samples bp	beta	p-value		1MB	within gene	100kb upstream	100kb downstream	any region		1MB	within gene	100kb upstream	100kb downstream	any region			1MB	within gene	100kb upstream	100kb downstream	any region
1	A1BG	alpha-1-B glycoprotein	0	-0.0950296	0.170134	381	-0.168053	0.0380858	0	NA	NA	3	0.135142	0.894469	2	-15.9665	0.996399	82	-0.0770483	0.159076	3	-16.6625	0.992522	20	-0.332783	0.403801	12	0.192771	0.603365		0	0	0	0	0		0	0	1	0	1	0		0	0	0	0	0
2	A2M	alpha-2-macroglobulin	0	0.0621584	0.127343	1069	0.0406647	0.54454	2	-15.2646	0.995332	2	-15.7584	0.996137	0	NA	NA	78	-0.0312569	0.685797	4	-15.6554	0.993576	9	0.325362	0.48026	7	-0.563752	0.344781		0	0	0	0	0		0	0	0	0	0	0		0	0	0	0	0
3	A2MP1	alpha-2-macroglobulin pseudogene 1	0	-0.357862	0.338755	1073	0.0544998	0.217476	0	NA	NA	0	NA	NA	2	-15.7584	0.996137	75	0.00903275	0.932439	0	NA	NA	3	0.460569	0.524459	9	0.325362	0.48026		0	0	0	0	0		0	0	0	0	0	0		0	0	0	0	0
9	NAT1	N-acetyltransferase 1	0	-0.069848	0.353477	1184	-0.0873909	0.340922	2	-0.961264	0.346046	1	-16.0224	0.994271	4	-0.432955	0.552155	63	-0.0145551	0.857412	5	1.02597	0.159817	5	-0.275303	0.78511	6	0.637997	0.217216		0	0	0	0	0		0	0	0	0	0	0		0	0	0	0	0
10	NAT2	N-acetyltransferase 2	0	-0.0727647	0.304464	1184	-0.0109313	0.911124	3	1.36305	0.197867	2	0.660525	0.520698	3	-15.684	0.994191	63	-0.0520617	0.433444	1	-0.305044	0.762343	5	-0.837219	0.104563	4	-0.654598	0.523012		0	0	0	0	0		0	0	0	0	0	0		0	0	0	0	0
12	SERPINA3	serpin family A member 3	0	0.0747995	0.520081	235	0.0022397	0.964239	3	-0.211645	0.833494	6	0.740831	0.211924	27	-0.0042227	0.989261	55	0.185547	0.0464189	0	NA	NA	5	0.848356	0.104691	2	0.0284845	0.968406		0	0	0	0	0		2	3	0	0	1	0		1	0	0	0	1
13	AADAC	arylacetamide deacetylase	0	0.068097	0.0819003	1134	0.0519211	0.305892	1	2.84434	0.00599617	27	0.126577	0.675497	27	0.237988	0.415296	80	0.180163	0.0404471	0	NA	NA	4	0.565549	0.435516	5	1.45943	0.0140202		0	0	0	0	0		0	0	0	0	0	0		1	0	0	0	1
14	AAMP	angio associated migratory cell protein	0	-0.0193519	0.861485	893	0.0589633	0.607072	0	NA	NA	2	0.900604	0.215145	2	-15.1485	0.994852	83	-0.039445	0.528752	1	0.543484	0.595393	7	-0.563101	0.430234	12	-0.766996	0.132648		0	0	0	0	0		0	0	0	0	0	0		0	0	0	0	0
15	AANAT	aralkylamine N-acetyltransferase	0	-0.284837	0.28853	550	-0.0026697	0.936704	0	NA	NA	237	-0.0304163	0.803781	0	NA	NA	124	-0.0401914	0.550464	2	-0.39918	0.695541	12	0.150727	0.768528	10	-0.0267287	0.953535		0	0	0	0	0		0	0	0	0	0	0		0	0	0	0	0
16	AARS1	alanyl-tRNA synthetase 1	0	0.0781985	0.325761	1039	-0.115596	0.234698	2	-15.3155	0.99716	2	1.74124	0.0887163	1	-16.3779	0.997734	90	0.105651	0.109326	2	0.564482	0.584083	10	0.50798	0.328429	5	-0.0851577	0.905195		0	0	0	0	0		0	0	0	0	0	0		0	0	0	0	0
18	ABAT	4-aminobutyrate aminotransferase	0	-0.0430164	0.428733	616	-0.0133685	0.49803	14	-0.419294	0.473759	325	0.0162914	0.880069	3	-0.454821	0.532304	77	-0.0558451	0.580816	3	0.29165	0.62269	2	-14.5674	0.995909	11	0.275846	0.588048		0	0	0	0	0		0	0	0	-2	-1	0		0	0	0	0	0
19	ABCA1	ATP binding cassette subfamily A member 1	0	0.0126316	0.828415	960	-0.00517491	0.893235	175	-0.0148092	0.916147	0	NA	NA	7	-0.320816	0.658754	60	0.0452188	0.538658	8	0.679802	0.147302	6	0.428302	0.55401	1	1.44537	0.162957		0	0	0	0	0		0	0	0	0	0	0		0	0	0	0	0
20	ABCA2	ATP binding cassette subfamily A member 2	0	-0.00865557	0.893709	1014	0.108188	0.136505	0	NA	NA	1	-15.4953	0.998692	0	NA	NA	99	0.00757221	0.867256	6	-0.0553715	0.914396	14	0.255761	0.440154	14	-0.0183502	0.959784		0	0	0	0	0		0	0	0	0	0	0		0	0	0	0	0
21	ABCA3	ATP binding cassette subfamily A member 3	0	0.0506035	0.329505	717	0.00674319	0.960571	1	1.28799	0.207168	0	NA	NA	1	-0.336655	0.738578	104	0.0512133	0.30442	10	0.84207	0.0312387	9	0.0388264	0.94737	14	0.200627	0.605818		0	0	0	0	0		0	0	0	0	0	0		0	1	0	0	1
22	ABCB7	ATP binding cassette subfamily B member 7	0	0.153921	0.159884	70	0.222275	0.0347005	1	2.84434	0.00599617	3	0.838495	0.256476	5	1.07959	0.142467	39	0.0373004	0.629213	9	-0.39694	0.497118	5	0.321076	0.531581	3	1.00549	0.170156		1	0	0	0	1		0	-1	0	0	-1	-1		0	0	0	0	0
23	ABCF1	ATP binding cassette subfamily F member 1	0	0.136799	0.169164	1213	-0.167208	0.307186	0	NA	NA	1	-17.6151	0.999847	5	-0.284711	0.691973	109	0.0361149	0.570733	5	-0.86198	0.390982	8	0.0196566	0.973758	10	0.532803	0.245213		0	0	0	0	0		2	0	0	0	1	0		0	0	0	0	0
24	ABCA4	ATP binding cassette subfamily A member 4	0	-0.025466	0.763802	677	0.163215	0.00296229	0	NA	NA	2	1.24992	0.219307	2	-14.7968	0.992755	87	-0.0816909	0.189325	10	-0.726781	0.216528	15	-0.282655	0.499373	14	-0.547353	0.193315		1	0	0	0	1		0	0	0	0	0	0		0	0	0	0	0
25	ABL1	ABL proto-oncogene 1, non-receptor tyrosine kinase	1	-0.0852359	0.325202	579	0.0309083	0.497545	84	-0.256659	0.276674	16	-0.103581	0.841534	2	-14.2517	0.997542	79	-0.0508293	0.405192	13	-0.292339	0.45442	8	-0.822072	0.159963	5	0.279988	0.581159		0	0	0	0	0		0	0	0	0	0	0		0	0	0	0	0
26	AOC1	amine oxidase copper containing 1	0	-0.0677724	0.0438873	864	0.0811784	0.0301605	6	-0.499708	0.621119	73	0.43722	0.0465451	6	-0.499708	0.621119	73	-0.0118352	0.87642	2	-0.0828772	0.935951	8	-0.94297	0.348129	10	-0.0803509	0.847428		1	0	1	0	1		0	0	0	0	0	0		0	0	0	0	0
27	ABL2	ABL proto-oncogene 2, non-receptor tyrosine kinase	1	0.237618	0.0203522	858	0.000941869	0.9847	11	-0.0304423	0.952974	2	-15.2206	0.993854	15	-0.820619	0.107604	86	-0.0132464	0.83093	6	0.423491	0.483354	7	0.152318	0.743	9	0.630283	0.16931		0	0	0	0	0		0	0	0	0	0	0		0	0	0	0	0
28	ABO	ABO, alpha 1-3-N-acetylgalactosaminyltransferase and alpha 1-3-galactosyltransferase	0	-0.0549466	0.585717	1038	-0.00559772	0.914792	5	-0.294886	0.771739	16	0.263453	0.441365	122	0.0342313	0.84506	66	-0.146385	0.124798	1	2.01841	0.048448	6	-0.298131	0.612047	4	0.0116422	0.987066		0	0	0	0	0		0	0	0	0	0	0		0	0	0	0	0
29	ABR	ABR activator of RhoGEF and GTPase	0	-0.0876317	0.197128	1138	-0.00483892	0.817144	51	-0.538112	0.109779	373	-0.0314158	0.765004	26	-0.348334	0.374255	85	0.0120798	0.833025	16	-0.303435	0.506975	9	0.171438	0.709408	3	-0.0220165	0.982614		0	0	0	0	0		0	0	0	0	0	0		0	0	0	0	0
30	ACAA1	acetyl-CoA acyltransferase 1	0	-0.130716	0.15834	256	-0.00409446	0.941543	0	NA	NA	1	2.84434	0.00599617	0	NA	NA	59	0.0777666	0.233436	1	-16.4549	0.99849	4	0.768196	0.197481	1	-0.0290089	0.978623		0	0	0	0	0		0	0	0	0	0	0		0	0	0	0	0
32	ACACB	acetyl-CoA carboxylase beta	0	-0.0653331	0.463839	55	-0.0981121	0.518943	2	-15.5974	0.992646	1	-15.2058	0.995862	1	-15.0336	0.99748	71	-0.0634664	0.416924	7	0.168414	0.741469	5	-0.130774	0.856831	3	0.270333	0.78961		0	0	0	0	0		0	0	0	0	0	0		0	0	0	0	0
33	ACADL	acyl-CoA dehydrogenase long chain	0	-0.162736	0.0439206	39	0.123719	0.316419	1	0.74788	0.484622	1	2.84434	0.00599617	1	2.84434	0.00599617	68	0.0672838	0.437658	3	0.536732	0.599647	3	-0.717522	0.476308	5	1.20022	0.0446272		0	0	0	0	0		0	0	0	0	0	0		0	0	0	0	0
34	ACADM	acyl-CoA dehydrogenase medium chain	0	0.0299449	0.630839	175	0.0808686	0.181408	2	2.38509	0.00161043	13	0.701705	0.0954376	4	0.886129	0.216725	50	0.00445918	0.966013	3	-14.7686	0.995297	4	-0.315062	0.659577	5	1.09249	0.156233		0	0	1	0	1		0	0	0	0	0	0		0	0	0	0	0
35	ACADS	acyl-CoA dehydrogenase short chain	0	-0.180923	0.00652872	96	-0.0141536	0.934187	0	NA	NA	1	-16.2585	0.998334	1	2.84434	0.00599617	92	0.0296015	0.667078	2	0.341674	0.641607	5	0.448206	0.537412	13	-0.0136921	0.978545		0	0	0	0	0		0	0	0	0	0	0		0	0	0	0	0
36	ACADSB	acyl-CoA dehydrogenase short/branched chain	0	-0.0955442	0.114259	134	0.101039	0.540055	1	-15.2704	0.99767	1	-17.6151	0.999847	1	-15.036	0.997965	61	0.0341179	0.745578	1	-17.2347	0.998162	2	-16.0989	0.998426	5	-0.892315	0.374815		0	0	0	0	0		0	0	0	0	0	0		0	0	0	0	0
37	ACADVL	acyl-CoA dehydrogenase very long chain	0	-0.23704	0.00226301	688	0.0259293	0.496417	0	NA	NA	0	NA	NA	3	0.589161	0.561387	104	0.0883679	0.0919551	1	1.98057	0.0552485	9	0.741468	0.109426	13	0.327846	0.39595		0	0	0	0	0		0	0	0	0	0	0		1	0	0	0	1
38	ACAT1	acetyl-CoA acetyltransferase 1	0	-0.0803555	0.232098	286	-0.0309057	0.712878	0	NA	NA	2	-15.1828	0.996146	4	-0.118205	0.908217	70	0.00441047	0.959039	1	-14.5445	0.997385	6	-0.274775	0.785034	10	0.244542	0.593376		0	0	0	0	0		0	0	0	0	0	0		0	0	0	0	0
39	ACAT2	acetyl-CoA acetyltransferase 2	0	0.036944	0.586512	904	0.0385602	0.281762	0	NA	NA	282	0.0391279	0.730393	0	NA	NA	62	0.157922	0.119876	1	-0.0944934	0.999985	5	0.519654	0.478979	3	0.892271	0.135167		0	0	0	0	0		0	0	0	0	0	0		0	0	0	0	0
40	ASIC2	acid sensing ion channel subunit 2	0	0.011815	0.939565	422	0.040909	0.557627	9	-0.491165	0.490896	0	NA	NA	0	NA	NA	77	-0.082254	0.308387	54	-0.279363	0.231007	12	-0.792196	0.278028	7	-15.1482	0.990995		0	0	0	0	0		0	3	0	0	1	0		0	0	0	0	0
41	ASIC1	acid sensing ion channel subunit 1	0	0.135413	0.0938464	634	0.0482488	0.253727	1	-16.0056	0.998105	0	NA	NA	1	0.195075	0.846677	94	-0.0495662	0.461357	1	-15.954	0.995927	13	0.651922	0.0984562	13	-0.563305	0.21948		0	0	0	0	0		0	0	0	0	0	0		0	0	1	0	1
43	ACHE	acetylcholinesterase (Cartwright blood group)	0	0.0190492	0.726663	1042	-0.0391546	0.291902	0	NA	NA	364	-0.132969	0.298483	0	NA	NA	86	0.140768	0.019077	1	0.0362255	0.971661	8	0.743242	0.148772	3	-15.296	0.995397		0	0	0	0	0		-1	0	0	0	-1	0		1	0	0	0	1
47	ACLY	ATP citrate lyase	0	0.195909	0.0271718	1135	-0.0382974	0.736294	0	NA	NA	8	0.347463	0.398043	0	NA	NA	125	0.045469	0.512369	8	0.000222012	0.999826	12	0.321373	0.586955	10	-0.137532	0.785924		0	0	0	0	0		0	0	0	0	0	0		0	0	0	0	0
48	ACO1	aconitase 1	0	-0.019664	0.80438	806	0.06054	0.6021	0	NA	NA	15	0.475967	0.303522	1	2.84434	0.00599617	124	-0.110003	0.127697	6	-0.356587	0.625503	11	0.363911	0.330428	9	-0.182291	0.694165		0	0	0	0	0		0	0	0	0	0	0		0	0	0	0	0
49	ACR	acrosin	0	-0.14462	0.535106	61	-0.0363904	0.8331	1	-15.6801	0.99834	1	-15.6801	0.99834	0	NA	NA	65	0.0702525	0.228539	1	1.28799	0.207168	12	0.477856	0.25524	4	0.0262329	0.979287		0	0	0	0	0		0	0	0	0	0	0		0	0	0	0	0
50	ACO2	aconitase 2	0	-0.0100864	0.892149	504	-0.0415407	0.727872	0	NA	NA	2	-15.9803	0.996223	1	0.216488	0.83967	130	0.00933308	0.867757	8	0.0771126	0.866502	13	0.822999	0.0391109	16	-0.0839294	0.841132		0	0	0	0	0		0	0	0	0	0	0		0	0	1	0	1
51	ACOX1	acyl-CoA oxidase 1	0	-0.0866637	0.325085	448	-0.0081858	0.903298	1	2.84434	0.00599617	2	0.833373	0.419179	10	-0.375632	0.603303	143	0.0225542	0.671702	4	0.319579	0.589864	16	0.228806	0.508269	26	0.21717	0.512559		0	0	0	0	0		0	0	0	0	0	0		0	0	0	0	0
52	ACP1	acid phosphatase 1	0	0.0300835	0.778201	305	-0.00337622	0.959335	0	NA	NA	4	0.0665449	0.947933	15	0.000758527	0.998717	38	-0.06654	0.509321	0	NA	NA	4	-0.299309	0.675661	3	0.140925	0.889571		0	0	0	0	0		0	0	0	0	0	0		0	0	0	0	0
53	ACP2	acid phosphatase 2, lysosomal	0	-0.0489781	0.586043	903	-0.0382984	0.403107	0	NA	NA	2	-13.988	0.995112	2	-16.0097	0.996592	116	0.0751979	0.138895	0	NA	NA	12	0.0461252	0.905548	11	0.406623	0.297168		0	0	0	0	0		1	0	0	0	1	0		0	0	0	0	0
54	ACP5	acid phosphatase 5, tartrate resistant	0	0.00598843	0.872627	781	-0.00613473	0.897284	0	NA	NA	88	-0.163693	0.421167	1	-14.3762	0.996564	160	-0.0706972	0.222067	0	NA	NA	10	-1.29013	0.199175	20	-0.271928	0.431695		0	0	0	0	0		0	0	0	0	0	0		0	0	0	0	0
55	ACP3	acid phosphatase 3	0	-0.113119	0.0624683	792	-0.0535446	0.0756734	1	-15.2482	0.996254	273	-0.184404	0.129962	1	2.84434	0.00599617	54	-0.236136	0.0413975	4	-16.537	0.993775	5	-16.8976	0.994905	4	-15.6525	0.991921		0	0	0	0	0		0	0	0	0	0	0		0	0	0	0	0
56	ACRV1	acrosomal vesicle protein 1	0	0.113844	0.581306	295	0.0863606	0.533248	0	NA	NA	1	2.84434	0.00599617	7	0.705025	0.344219	74	-0.0653336	0.475829	0	NA	NA	2	0.839155	0.245078	7	-0.127272	0.803408		0	0	0	0	0		0	0	0	0	0	0		0	0	0	0	0
58	ACTA1	actin alpha 1, skeletal muscle	0	0.125606	0.0097742	832	0.0650537	0.195743	0	NA	NA	2	1.59452	0.11832	4	0.273963	0.705407	85	0.000421962	0.995264	0	NA	NA	11	-0.190369	0.707984	6	0.523391	0.220757		0	0	0	0	0		0	0	0	0	0	0		0	0	0	0	0
59	ACTA2	actin alpha 2, smooth muscle	0	0.0510865	0.120564	155	0.0838615	0.255569	0	NA	NA	1	-15.6127	0.999865	1	-16.1366	0.993886	85	-0.0521928	0.532305	4	0.560425	0.439535	5	-1.27752	0.207038	5	0.761548	0.298191		0	0	0	0	0		0	0	0	0	0	0		0	0	0	0	0
60	ACTB	actin beta	0	0.140474	0.0954837	408	0.000682754	0.993805	1	-15.1827	0.995444	0	NA	NA	0	NA	NA	80	0.0243097	0.631671	10	-0.0442219	0.930675	13	0.920512	0.0185681	17	0.360506	0.320733		0	0	0	0	0		0	0	0	0	0	0		0	0	1	0	1
70	ACTC1	actin alpha cardiac muscle 1	0	0.137899	0.0196844	288	0.0459668	0.301403	0	NA	NA	1	1.98057	0.0552485	149	0.25311	0.134095	52	0.00555641	0.954846	1	-17.124	0.997537	6	-0.272873	0.786177	1	-15.1104	0.998801		0	0	0	0	0		0	0	0	0	0	0		0	0	0	0	0
72	ACTG2	actin gamma 2, smooth muscle	0	0.0307177	0.293327	283	-0.0692642	0.147418	0	NA	NA	8	-0.388086	0.509143	0	NA	NA	64	-0.0118472	0.887835	1	-17.2171	0.997711	2	-0.0147837	0.988372	6	0.261532	0.6106		0	0	0	0	0		0	0	0	0	0	0		0	0	0	0	0
81	ACTN4	actinin alpha 4	0	0.00718624	0.920621	188	0.115194	0.22322	3	-0.145465	0.885429	3	-16.1429	0.995936	9	0.303222	0.607784	141	0.0235474	0.609368	16	0.30403	0.41546	16	0.508068	0.0923856	26	-0.358314	0.293672		0	0	0	0	0		1	0	0	2	1	0		0	0	1	0	1
86	ACTL6A	actin like 6A	0	0.133016	0.120474	997	0.0384526	0.483604	1	-15.0336	0.99748	21	0.185881	0.637482	10	0.132174	0.751337	86	-0.0494863	0.570918	3	-15.3454	0.99375	5	-0.000867616	0.999036	9	0.0596549	0.907847		0	0	0	0	0		0	0	0	0	0	0		0	0	0	0	0
87	ACTN1	actinin alpha 1	0	0.170035	0.00628817	723	0.0134369	0.869105	2	-17.0308	0.998107	7	-0.109277	0.830305	2	-15.2911	0.998683	110	0.10829	0.122677	6	0.619302	0.296374	9	0.660349	0.150606	12	-0.0435119	0.932092		0	0	0	0	0		0	0	0	0	0	0		0	0	0	0	0
88	ACTN2	actinin alpha 2	0	0.209587	0.000700586	1182	0.235325	0.090673	1	2.84434	0.00599617	6	0.995157	0.110979	1	-14.2858	0.998225	73	0.0373377	0.666354	5	-0.576195	0.57379	5	0.344503	0.631925	7	-1.32838	0.189562		1	0	0	0	1		0	0	0	0	0	0		0	0	0	0	0
89	ACTN3	actinin alpha 3	0	-0.0615416	0.85791	1042	-0.0213361	0.654683	0	NA	NA	22	-0.257282	0.48057	0	NA	NA	149	-0.0612466	0.266851	5	-0.303248	0.672672	13	-0.772681	0.186322	10	-0.156341	0.763889		0	0	0	0	0		0	0	0	0	0	0		0	0	0	0	0
90	ACVR1	activin A receptor type 1	1	0.0642071	0.461504	565	0.0253588	0.477136	80	0.286939	0.190023	1	2.84434	0.00599617	2	1.59452	0.11832	75	0.146778	0.136145	4	0.663474	0.259362	1	3.08774	0.0028079	6	0.162432	0.82217		0	0	0	0	0		0	0	0	0	0	0		0	0	0	0	0
91	ACVR1B	activin A receptor type 1B	0	-0.00763191	0.922625	531	-0.00688614	0.769968	4	-0.895328	0.375544	1	-0.917076	0.374001	429	-0.00322324	0.974686	116	-0.0136334	0.825482	9	-0.299232	0.678682	13	-0.122551	0.795919	15	-0.0833453	0.830314		0	0	0	0	0		0	0	2	0	1	0		0	0	0	0	0
92	ACVR2A	activin A receptor type 2A	1	-0.189365	0.070481	144	0.029229	0.619648	2	2.38509	0.00161043	21	-0.0366235	0.919802	3	0.142723	0.842066	69	-0.0591441	0.397302	14	-0.294914	0.523184	3	-0.245737	0.811821	8	0.0849667	0.867867		0	0	0	0	0		0	0	0	0	0	0		0	0	0	0	0
93	ACVR2B	activin A receptor type 2B	0	0.215746	0.058117	249	-0.105847	0.325142	0	NA	NA	1	-14.8051	0.992787	0	NA	NA	46	0.235734	0.0296752	1	2.51311	0.0175437	4	0.691106	0.335459	1	-15.2885	0.996529		0	0	0	0	0		0	0	0	0	0	0		1	0	0	0	1
94	ACVRL1	activin A receptor like type 1	0	-0.0539693	0.42418	531	-0.00958117	0.748757	0	NA	NA	1	-0.917076	0.374001	431	-0.0132792	0.895988	110	-0.0213374	0.685463	3	-15.501	0.993165	12	-0.0548924	0.908204	15	-0.289571	0.533441		0	0	0	0	0		0	0	0	0	0	0		0	0	0	0	0
95	ACY1	aminoacylase 1	0	0.0206621	0.839984	91	0.0718866	0.681371	0	NA	NA	3	-0.142214	0.888742	0	NA	NA	99	-0.0230558	0.700855	2	-0.125766	0.90329	9	0.436491	0.3518	9	-0.23489	0.581186		0	0	0	0	0		0	0	0	0	0	0		0	0	0	0	0
97	ACYP1	acylphosphatase 1	0	0.0506963	0.512204	95	0.163318	1.49181e-05	28	1.06242	4.47743e-05	2	1.05219	0.161298	0	NA	NA	61	-0.0100516	0.892708	1	-16.1376	0.998062	12	0.123775	0.786524	7	-0.136942	0.814541		1	1	0	0	1		0	0	0	0	0	0		0	0	0	0	0
100	ADA	adenosine deaminase	0	0.134894	0.0383671	957	-0.00293823	0.877094	3	-0.143274	0.886962	511	-0.0312071	0.749541	2	1.94139	0.0597362	80	0.0693578	0.279097	0	NA	NA	8	0.236802	0.643718	13	0.795317	0.0357347		0	0	0	0	0		0	0	0	0	0	0		0	0	0	1	1
101	ADAM8	ADAM metallopeptidase domain 8	0	0.0643205	0.219017	768	0.00470477	0.822827	1	1.7877	0.0844874	295	0.0482174	0.671619	10	0.138589	0.761451	31	-0.0199494	0.842682	1	-16.5167	0.997721	3	2.15138	0.0390844	4	-1.13731	0.265409		0	0	0	0	0		0	0	0	0	0	0		0	0	0	0	0
102	ADAM10	ADAM metallopeptidase domain 10	0	0.123265	0.172623	351	-0.0919109	0.154405	47	-0.233011	0.420619	1	-15.6275	0.999864	2	-13.9215	0.995794	69	5.17619e-05	0.999324	6	-0.117023	0.870548	8	0.12371	0.808499	7	-0.447175	0.399326		0	0	0	0	0		1	0	0	0	1	0		0	0	0	0	0
103	ADAR	adenosine deaminase RNA specific	0	0.0676953	0.497366	147	-0.231019	0.0473305	0	NA	NA	6	-1.38741	0.16908	0	NA	NA	135	-0.0398794	0.548747	6	-0.789113	0.434287	8	-1.17699	0.24515	10	-0.51095	0.383116		0	0	0	0	0		0	0	0	0	0	0		0	0	0	0	0
104	ADARB1	adenosine deaminase RNA specific B1	0	-0.0238997	0.777474	1041	-0.0144883	0.580665	3	0.705738	0.48877	348	-0.0962737	0.373644	4	0.924614	0.366595	59	0.0639646	0.452695	10	-0.0243161	0.966943	6	0.570669	0.337442	8	1.3377	0.00976337		0	0	0	0	0		0	0	0	0	0	0		0	0	0	0	0
105	ADARB2	adenosine deaminase RNA specific B2 (inactive)	0	0.200063	0.166402	486	0.00108343	0.980032	251	0.0461556	0.698699	7	0.105447	0.917118	1	-16.8378	0.999854	60	-0.0432387	0.75079	21	0.308103	0.369307	1	-16.8764	0.998379	3	-1.07224	0.29226		0	0	0	0	0		0	0	0	0	0	0		0	0	0	0	0
107	ADCY1	adenylate cyclase 1	0	-0.0959588	0.183552	288	0.114086	0.0201531	34	0.493144	0.0501788	3	0.409561	0.68747	31	0.612277	0.0228757	64	0.00695938	0.921582	12	0.150995	0.699524	5	0.196584	0.739833	1	-17.6151	0.999847		1	1	0	1	1		0	0	0	1	1	1		0	0	0	0	0
108	ADCY2	adenylate cyclase 2	0	0.206942	0.0659387	409	-0.0170748	0.553418	7	1.32863	0.0123885	119	-0.212598	0.196602	113	-0.0984719	0.576745	87	0.026058	0.632219	26	0.225767	0.36621	7	-0.250421	0.726844	13	0.704583	0.0731947		0	0	0	0	0		0	0	0	0	0	0		0	0	0	1	1
109	ADCY3	adenylate cyclase 3	0	-0.0785661	0.23843	275	0.0543939	0.196874	18	0.658451	0.0582169	143	0.0750406	0.66145	2	-0.172167	0.869691	80	0.0667661	0.388536	9	0.0618776	0.931024	8	0.779162	0.148756	8	0.596273	0.323754		0	1	0	0	1		1	0	0	0	1	0		0	0	0	0	0
111	ADCY5	adenylate cyclase 5	0	0.0169512	0.779583	160	0.035139	0.415997	3	0.779327	0.446534	148	0.133562	0.427878	0	NA	NA	96	-0.205576	0.0770385	5	-0.142879	0.808988	5	-15.6047	0.991451	3	-15.0606	0.994914		0	0	0	0	0		0	0	0	0	0	0		0	0	0	0	0
112	ADCY6	adenylate cyclase 6	0	0.055276	0.500441	688	0.0344141	0.611836	0	NA	NA	2	-0.394305	0.699425	2	-15.0105	0.995632	102	-0.0274323	0.652019	2	0.423824	0.674033	8	-0.122132	0.811612	13	-0.378745	0.405869		0	0	0	0	0		0	0	0	0	0	0		0	0	0	0	0
113	ADCY7	adenylate cyclase 7	0	0.120526	0.130984	141	0.0654551	0.51855	0	NA	NA	7	0.246694	0.687376	0	NA	NA	67	-0.0661236	0.458811	2	0.771619	0.451542	10	-0.38119	0.51673	6	-0.656178	0.359331		0	0	0	0	0		0	0	0	0	0	0		0	0	0	0	0
114	ADCY8	adenylate cyclase 8	0	0.0685495	0.236384	897	0.0528424	0.200384	862	0.231005	0.0363683	4	-14.9031	0.991407	1	1.98057	0.0552485	91	-0.031568	0.641038	19	-0.165271	0.631652	7	0.207954	0.685	13	-0.221644	0.631358		0	1	0	0	1		0	0	0	0	0	0		0	0	0	0	0
115	ADCY9	adenylate cyclase 9	0	0.0147814	0.858408	169	-0.0945505	0.285197	12	-0.246951	0.629871	3	0.0117644	0.990839	7	-1.27151	0.206439	112	0.0265146	0.567688	12	0.196667	0.638193	11	-0.285288	0.49494	15	0.461588	0.13406		0	0	0	0	0		0	0	0	1	1	0		0	0	0	0	0
116	ADCYAP1	adenylate cyclase activating polypeptide 1	0	-0.135625	0.088778	581	0.0181473	0.660983	0	NA	NA	119	0.170905	0.30117	1	2.84434	0.00599617	73	-0.016421	0.845003	0	NA	NA	7	-0.38934	0.586393	4	0.932052	0.113938		0	0	0	0	0		0	0	0	0	0	0		0	0	0	0	0
117	ADCYAP1R1	ADCYAP receptor type I	0	0.0546315	0.425064	794	-0.0123999	0.758875	1	-0.379442	0.707324	48	0.12211	0.671534	0	NA	NA	57	-0.010823	0.84645	4	0.142145	0.808702	4	-0.237713	0.684919	7	0.271224	0.552828		0	0	0	0	0		0	0	0	0	0	0		0	0	0	0	0
118	ADD1	adducin 1	0	-0.198904	0.0923414	831	-0.0530547	0.538131	0	NA	NA	0	NA	NA	2	-14.1407	0.995293	84	-0.0525752	0.43097	7	0.118076	0.870996	8	-0.595858	0.241379	3	0.301407	0.673489		0	0	0	0	0		0	0	0	0	0	0		0	0	0	0	0
119	ADD2	adducin 2	0	0.11966	0.108452	753	-0.10392	0.0653382	6	-15.5467	0.993245	2	1.78637	0.0839423	1	-15.2482	0.996254	73	-0.0860144	0.342964	6	-0.0622191	0.915924	2	-1.06172	0.14562	2	-16.1296	0.996806		0	0	0	0	0		0	0	0	0	0	0		0	0	0	0	0
120	ADD3	adducin 3	0	-0.129964	0.0277035	1173	0.04995	0.465523	37	-0.0540954	0.832934	1	2.84434	0.00599617	3	-15.5292	0.994645	66	-0.0064751	0.930743	12	0.297596	0.48033	6	-0.160044	0.786703	9	-0.333487	0.579595		0	0	0	0	0		0	0	0	0	0	0		0	0	0	0	0
123	PLIN2	perilipin 2	0	0.0455422	0.28466	299	0.0571385	0.520852	0	NA	NA	5	1.34176	0.0268514	1	-17.6151	0.999847	86	0.0464281	0.49195	1	-16.4549	0.99849	7	-0.121455	0.837359	5	-0.229305	0.658568		0	0	0	0	0		0	0	0	0	0	0		0	0	0	0	0
124	ADH1A	alcohol dehydrogenase 1A (class I), alpha polypeptide	0	-0.016519	0.723998	543	0.0684784	0.208895	2	1.81299	0.0940167	3	-14.6368	0.99306	2	1.51707	0.138403	55	-0.0657693	0.38779	1	-16.873	0.999714	9	-0.849922	0.1497	7	0.434983	0.401728		0	0	0	0	0		0	0	0	0	0	0		0	0	0	0	0
125	ADH1B	alcohol dehydrogenase 1B (class I), beta polypeptide	0	-0.0300568	0.386932	543	0.061895	0.298181	1	-13.9029	0.995663	2	-15.1129	0.994973	2	1.81299	0.0940167	54	-0.0777338	0.269599	1	0.375955	0.712366	11	-0.468785	0.309617	7	0.19849	0.738468		0	0	0	0	0		0	0	0	0	0	0		0	0	0	0	0
126	ADH1C	alcohol dehydrogenase 1C (class I), gamma polypeptide	0	-0.0155531	0.621264	561	0.0599344	0.347504	0	NA	NA	2	-15.1129	0.994973	2	1.81299	0.0940167	56	-0.0830071	0.225045	2	-1.4545	0.151856	9	0.0548094	0.915716	7	0.0755168	0.898132		0	0	0	0	0		0	0	0	0	0	0		0	0	0	0	0
127	ADH4	alcohol dehydrogenase 4 (class II), pi polypeptide	0	-0.0462315	0.268353	526	0.0269139	0.309368	124	0.148589	0.430954	2	1.51707	0.138403	92	-0.0109249	0.957276	53	-0.0143227	0.846207	2	-0.130137	0.899985	7	0.434983	0.401728	3	0.610463	0.549805		0	0	0	0	0		0	0	0	0	0	0		0	0	0	0	0
128	ADH5	alcohol dehydrogenase 5 (class III), chi polypeptide	0	0.103954	0.192283	525	0.0192284	0.495332	0	NA	NA	184	0.13849	0.402102	0	NA	NA	54	0.0173041	0.854381	1	-16.873	0.999714	7	0.175156	0.733809	1	2.66554	0.0172735		0	0	0	0	0		0	0	0	0	0	0		0	0	0	0	0
130	ADH6	alcohol dehydrogenase 6 (class V)	0	-0.0132289	0.809154	543	0.0473557	0.265136	1	2.84434	0.00599617	2	1.81299	0.0940167	125	0.181259	0.331961	54	-0.0192269	0.795181	2	1.02543	0.322188	7	0.24894	0.633464	7	-0.0493366	0.933551		0	0	0	0	0		1	0	0	0	1	0		0	0	0	0	0
131	ADH7	alcohol dehydrogenase 7 (class IV), mu or sigma polypeptide	0	-0.176721	0.00211915	560	0.0830393	0.294261	0	NA	NA	3	0.530743	0.602767	2	-15.1129	0.994973	53	-0.0577633	0.427088	3	0.475087	0.431458	5	-16.1064	0.992958	11	-0.547782	0.234376		0	0	0	0	0		0	0	0	0	0	0		0	0	0	0	0
132	ADK	adenosine kinase	0	0.14532	0.0638139	83	0.119379	0.432813	20	0.175066	0.575912	1	2.84434	0.00599617	34	0.123167	0.708052	82	-0.0417887	0.625965	31	-0.172769	0.564458	7	0.323662	0.586867	8	0.0532153	0.927952		0	0	0	0	0		1	0	1	0	1	0		0	0	0	0	0
133	ADM	adrenomedullin	0	0.00891869	0.807403	954	0.010537	0.639917	0	NA	NA	841	0.0460949	0.671643	2	0.0404771	0.968359	64	-0.0372745	0.643311	1	-16.8251	0.997515	6	-0.709886	0.320638	3	-0.355551	0.620244		0	0	0	0	0		0	0	0	0	0	0		0	0	0	0	0
134	ADORA1	adenosine A1 receptor	0	0.141215	0.0131576	406	0.0476185	0.202299	29	0.433065	0.128211	0	NA	NA	7	0.363871	0.488896	102	0.024136	0.699849	4	0.762267	0.303947	8	0.417167	0.361919	9	-0.495528	0.333061		0	0	0	0	0		0	0	0	0	0	0		0	0	0	0	0
135	ADORA2A	adenosine A2a receptor	0	0.299739	0.241195	1193	0.0861168	0.18596	0	NA	NA	2	0.833373	0.419179	60	0.145655	0.512326	83	0.0729336	0.270428	2	1.20928	0.236165	9	0.0582949	0.89819	10	0.549829	0.190731		0	0	0	0	0		0	0	0	0	0	0		0	0	0	0	0
136	ADORA2B	adenosine A2b receptor	0	0.152852	0.0165094	686	0.0364279	0.124946	6	-0.0562596	0.938755	498	0.175496	0.070382	2	0.833373	0.419179	60	0.0984543	0.171898	5	1.82152	0.0020205	4	0.590319	0.409836	6	-0.210163	0.834964		0	0	1	0	1		-2	0	-2	0	-1	0		0	0	0	0	0
140	ADORA3	adenosine A3 receptor	0	0.0418795	0.522468	678	0.00497629	0.959566	0	NA	NA	0	NA	NA	27	0.293958	0.326571	73	0.0961248	0.136175	3	-0.159682	0.829956	7	0.945261	0.040995	7	0.222553	0.70527		0	0	0	0	0		0	0	0	0	0	0		0	0	0	0	0
141	ADPRH	ADP-ribosylarginine hydrolase	0	0.0361515	0.679571	332	0.0465942	0.286085	0	NA	NA	1	-16.2574	0.999705	61	0.284983	0.135178	76	0.00139456	0.984908	0	NA	NA	6	0.239448	0.644136	5	-0.500024	0.392733		0	0	0	0	0		0	0	0	0	0	0		0	0	0	0	0
142	PARP1	poly(ADP-ribose) polymerase 1	0	0.30528	0.000873461	316	0.115746	0.381381	0	NA	NA	0	NA	NA	1	-16.6051	0.997944	114	0.0966768	0.150422	0	NA	NA	4	0.887607	0.225303	16	0.337966	0.307557		0	0	0	0	0		0	0	0	0	0	0		0	0	0	0	0
143	PARP4	poly(ADP-ribose) polymerase family member 4	0	0.0880711	0.25591	295	-0.0250774	0.724233	1	-16.0273	0.998268	8	-0.807995	0.423239	3	0.657395	0.282123	69	0.0468813	0.571024	9	1.11194	0.0305531	6	0.135631	0.893502	8	-0.30186	0.554373		0	0	0	0	0		-1	-2	0	0	-1	0		0	0	0	0	0
146	ADRA1D	adrenoceptor alpha 1D	0	0.0765101	0.419181	444	0.087766	0.266778	2	-15.6152	0.997028	0	NA	NA	1	-16.8229	0.997635	81	-0.0413458	0.619018	4	0.107152	0.881289	5	-0.34437	0.73341	2	-15.6542	0.996316		0	0	0	0	0		0	0	0	3	1	0		0	0	0	0	0
147	ADRA1B	adrenoceptor alpha 1B	0	-0.135153	0.0299857	330	0.0460042	0.550037	1	NA	NA	1	1.98057	0.0552485	1	2.84434	0.00599617	59	0.0663102	0.306272	1	-14.6199	0.999388	9	0.586314	0.201776	4	-0.16776	0.814507		0	0	0	0	0		0	0	0	0	0	0		0	0	0	0	0
148	ADRA1A	adrenoceptor alpha 1A	0	-0.46686	0.00135275	204	0.0144382	0.714847	2	0.833373	0.419179	22	0.1016	0.730224	0	NA	NA	81	0.112543	0.149437	5	0.239542	0.744984	7	0.894333	0.0589248	7	0.313504	0.595238		0	0	0	0	0		0	0	0	0	0	0		0	0	0	0	0
150	ADRA2A	adrenoceptor alpha 2A	0	-0.0549344	0.231512	102	0.114141	0.350056	0	NA	NA	2	2.38509	0.00161043	5	-0.330047	0.747646	60	0.115449	0.217355	0	NA	NA	7	0.857634	0.0938082	5	0.674646	0.27454		0	0	0	0	0		0	0	0	0	0	0		0	0	0	0	0
152	ADRA2C	adrenoceptor alpha 2C	0	-0.00163365	0.970192	278	0.0105452	0.818798	0	NA	NA	7	0.626465	0.386187	49	-0.146908	0.576201	58	0.0338357	0.703599	0	NA	NA	4	0.0655343	0.91204	2	1.26715	0.0872375		0	0	0	0	0		0	0	0	0	0	0		0	0	0	0	0
153	ADRB1	adrenoceptor beta 1	0	-0.0796988	0.366376	89	0.0225043	0.740508	0	NA	NA	0	NA	NA	41	0.0889671	0.756791	61	-0.0119082	0.894237	0	NA	NA	5	-0.428745	0.549299	3	-0.150848	0.884121		0	0	0	0	0		0	0	0	0	0	0		0	0	0	0	0
154	ADRB2	adrenoceptor beta 2	0	-0.0645434	0.277387	807	0.133964	0.104045	0	NA	NA	9	0.267702	0.650548	6	1.20745	0.243824	75	0.0504426	0.570445	1	-14.9734	0.996981	2	-0.272919	0.786463	5	0.869559	0.229062		0	0	0	0	0		0	0	0	0	0	0		0	0	0	0	0
155	ADRB3	adrenoceptor beta 3	0	0.18249	0.542105	1135	0.0768802	0.326569	0	NA	NA	1	-14.7031	0.995202	3	-0.0108388	0.988007	145	0.056821	0.251801	0	NA	NA	23	-0.0665126	0.865122	17	0.495317	0.1514		0	0	0	0	0		-1	0	0	0	-1	0		0	0	0	0	0
156	GRK2	G protein-coupled receptor kinase 2	0	-0.312333	0.000881232	180	0.148014	0.0444363	0	NA	NA	0	NA	NA	20	0.239041	0.572645	137	0.0435439	0.251277	4	0.331842	0.744521	22	0.0698585	0.830169	18	0.402181	0.199951		1	0	0	0	1		0	0	0	0	0	0		0	0	0	0	0
157	GRK3	G protein-coupled receptor kinase 3	0	0.0344297	0.631668	918	-0.0170085	0.453487	768	-0.183837	0.0902688	465	0.0086501	0.934899	1	-0.0944934	0.999985	73	-0.0542565	0.433102	9	-0.533067	0.365672	8	0.460414	0.319484	8	-0.317333	0.65966		0	0	0	0	0		0	0	0	0	0	0		0	0	0	0	0
158	ADSL	adenylosuccinate lyase	0	0.0871877	0.382997	595	-0.0301593	0.291232	0	NA	NA	1	0.812921	0.421506	317	-0.134698	0.251542	125	-0.0580533	0.270723	8	-0.493196	0.399505	10	-0.414958	0.413712	8	0.10297	0.839651		0	0	0	0	0		0	0	0	0	0	0		0	0	0	0	0
159	ADSS2	adenylosuccinate synthase 2	0	0.222126	0.0109737	1000	0.101955	0.147617	0	NA	NA	7	0.738286	0.149167	0	NA	NA	87	0.0131606	0.833936	4	-0.794743	0.266508	7	0.586633	0.254825	2	0.0880844	0.931105		0	0	0	0	0		0	0	0	0	0	0		0	0	0	0	0
160	AP2A1	adaptor related protein complex 2 subunit alpha 1	0	0.0880081	0.392584	606	0.115408	0.0354973	1	1.1217	0.279152	2	0.34636	0.62964	2	0.0960284	0.925978	116	0.0388239	0.460605	8	-0.100827	0.887919	14	0.178092	0.698145	12	0.397645	0.341854		1	0	0	0	1		0	1	0	0	1	0		0	0	0	0	0
162	AP1B1	adaptor related protein complex 1 subunit beta 1	0	-0.0444495	0.637387	433	0.0518514	0.212421	5	-0.100121	0.921338	1	-1.16095	0.250774	246	0.194272	0.109411	323	-0.0578539	0.353521	17	-0.366711	0.420956	13	0.0346477	0.945796	18	-0.114557	0.752764		0	0	0	0	0		0	0	0	0	0	0		0	0	0	0	0
163	AP2B1	adaptor related protein complex 2 subunit beta 1	0	0.199286	0.0356561	181	0.14824	0.0647099	3	0.381405	0.597729	6	1.14391	0.0628514	0	NA	NA	79	-0.010235	0.860107	17	-0.663477	0.192353	9	-0.134061	0.818675	12	-0.26776	0.59783		1	0	0	0	1		0	0	0	0	0	0		0	0	0	0	0
164	AP1G1	adaptor related protein complex 1 subunit gamma 1	0	-0.0687303	0.519737	531	0.00619801	0.884568	1	-14.7142	0.992831	12	-0.691844	0.235614	2	0.956242	0.348527	73	-0.0741947	0.329355	7	-0.640978	0.274942	10	-0.133847	0.752805	4	0.31275	0.759819		0	0	0	0	0		0	0	0	0	0	0		0	0	0	0	0
165	AEBP1	AE binding protein 1	0	0.0534683	0.0647425	229	-0.0589261	0.644151	0	NA	NA	1	-15.2883	0.998281	0	NA	NA	69	-0.0128349	0.842071	3	0.437334	0.540728	7	-0.106971	0.858994	6	0.297723	0.611381		0	0	0	0	0		0	0	-1	0	-1	0		0	0	0	0	0
166	TLE5	TLE family member 5, transcriptional modulator	0	-0.208326	0.00659235	932	0.0816319	0.0294055	0	NA	NA	8	-15.3973	0.991617	7	1.22147	0.0539989	97	-0.171465	0.051452	1	-17.6151	0.999847	7	0.774784	0.187127	7	-0.645821	0.270183		1	0	0	0	1		1	0	0	0	1	1		0	0	0	0	0
167	CRISP1	cysteine rich secretory protein 1	0	0.236257	0.530167	366	0.059489	0.578442	0	NA	NA	3	-0.302979	0.675191	0	NA	NA	79	0.010045	0.89164	6	0.846319	0.240378	7	-0.453453	0.525662	10	0.248381	0.730073		0	0	0	0	0		0	0	0	0	0	0		0	0	0	0	0
172	AFG3L1P	AFG3 like matrix AAA peptidase subunit 1, pseudogene	0	-0.12937	0.23551	625	-0.0127198	0.642244	3	-15.9021	0.995527	407	-0.0433778	0.687565	50	0.229729	0.331605	94	0.175473	0.000875126	4	0.442773	0.53864	12	0.889281	0.0177332	7	1.09458	0.0699055		0	0	0	0	0		0	0	0	0	0	0		1	0	1	0	1
173	AFM	afamin	0	-0.0245037	0.652941	866	-0.140098	0.119445	0	NA	NA	5	1.73629	0.0178968	1	-15.9914	0.997787	87	0.0454373	0.463462	4	0.533553	0.37202	14	0.128641	0.763995	7	-0.319727	0.586062		0	0	0	0	0		0	0	0	0	0	0		0	0	0	0	0
174	AFP	alpha fetoprotein	0	0.0391417	0.412162	866	-0.0935161	0.288833	0	NA	NA	4	2.92234	7.15889e-05	2	-15.215	0.99562	87	0.0278251	0.624944	3	0.126539	0.90043	18	-0.00486473	0.989428	10	0.00166568	0.997129		0	0	0	0	0		0	0	0	0	0	0		0	0	0	0	0
175	AGA	aspartylglucosaminidase	0	-0.113009	0.142232	815	-0.0287194	0.611692	1	-15.2687	0.997867	9	0.164764	0.747587	4	-0.329044	0.744291	53	0.0018219	0.981882	1	-2.31438	0.873619	4	0.169863	0.774376	4	0.0657406	0.929651		0	0	0	0	0		0	0	0	0	0	0		0	0	0	0	0
176	ACAN	aggrecan	0	0.0188768	0.799484	84	0.104008	0.0973543	3	1.54045	0.0336842	0	NA	NA	57	0.0194295	0.936488	71	-0.0422814	0.676669	1	0.551431	0.59456	4	0.560091	0.346748	4	-15.6057	0.992111		1	0	0	0	1		0	0	0	0	0	0		0	0	0	0	0
177	AGER	advanced glycosylation end-product specific receptor	0	-0.111845	0.056765	1217	0.0255623	0.804333	0	NA	NA	47	0.0941494	0.740059	1	-15.2482	0.996254	125	0.026547	0.680362	0	NA	NA	8	-0.217103	0.67081	10	0.167266	0.690218		0	0	0	0	0		0	0	0	0	0	0		0	0	0	0	0
178	AGL	amylo-alpha-1, 6-glucosidase, 4-alpha-glucanotransferase	0	0.0950462	0.254455	102	0.078738	0.710841	0	NA	NA	1	2.84434	0.00599617	0	NA	NA	49	-0.0367763	0.735582	4	-0.0364056	0.959484	3	-0.225532	0.822762	5	1.13605	0.125761		0	0	0	0	0		0	0	0	0	0	0		0	0	0	0	0
181	AGRP	agouti related neuropeptide	0	-0.0401902	0.768625	121	0.0324686	0.595865	0	NA	NA	4	-0.202533	0.84089	8	0.564398	0.285173	90	-0.111373	0.10647	0	NA	NA	10	-0.502069	0.321895	10	-0.113567	0.822738		0	0	0	0	0		0	0	0	0	0	0		0	0	0	0	0
182	JAG1	jagged canonical Notch ligand 1	0	0.0666702	0.203224	244	0.233232	0.0152577	0	NA	NA	0	NA	NA	2	1.3929	0.170248	67	0.00250443	0.96633	8	0.0619194	0.916035	7	-0.32995	0.517798	5	-0.35135	0.624709		1	0	0	0	1		0	0	0	0	0	0		0	0	0	0	0
183	AGT	angiotensinogen	0	0.0958312	0.0112648	400	0.233758	0.0481248	0	NA	NA	0	NA	NA	1	0.626892	0.535202	76	0.044711	0.502813	1	1.40937	0.163566	12	0.904954	0.00951891	8	0.05356	0.927828		1	0	0	0	1		0	0	0	0	0	0		0	0	1	0	1
185	AGTR1	angiotensin II receptor type 1	0	-0.105057	0.0876412	1180	0.0504367	0.328585	0	NA	NA	4	0.262963	0.728648	392	0.124373	0.226139	89	-0.074418	0.415544	1	0.634136	0.529865	4	-0.264153	0.794276	5	-0.424105	0.55375		0	0	0	0	0		0	0	0	0	0	0		0	0	0	0	0
186	AGTR2	angiotensin II receptor type 2	0	-0.028421	0.753072	839	0.0260148	0.511214	0	NA	NA	2	0.88362	0.237247	5	0.515764	0.612848	52	0.133624	0.0676341	1	2.06907	0.0473895	4	0.935174	0.122564	4	1.09591	0.0742851		0	0	0	0	0		0	0	3	3	1	0		1	0	0	0	1
187	APLNR	apelin receptor	0	-0.00121831	0.978253	232	0.0274393	0.827235	0	NA	NA	2	0.176071	0.861953	2	0.882756	0.394481	94	0.113673	0.118	0	NA	NA	7	0.366552	0.532806	5	0.151971	0.832217		0	0	0	0	0		0	0	0	0	0	0		0	0	0	0	0
189	AGXT	alanine--glyoxylate aminotransferase	0	-0.00415443	0.932158	804	-0.00624457	0.859964	0	NA	NA	128	-0.0807733	0.663989	1	-15.1918	0.995661	71	-0.0191152	0.793782	0	NA	NA	6	0.802323	0.115338	7	-0.405747	0.488985		0	0	0	0	0		0	0	0	0	0	0		0	0	0	0	0
190	NR0B1	nuclear receptor subfamily 0 group B member 1	0	0.0186246	0.748885	336	-0.00517715	0.930033	0	NA	NA	31	-0.152361	0.700509	0	NA	NA	72	-0.0669033	0.519533	1	-14.6159	0.998938	3	-15.625	0.994538	6	0.00882437	0.988075		0	0	0	0	0		0	0	0	0	0	0		0	0	0	0	0
191	AHCY	adenosylhomocysteinase	0	0.0362193	0.62512	1163	0.0750986	0.191655	0	NA	NA	19	0.00536279	0.991587	1146	0.271455	0.161279	127	0.00245078	0.968694	2	1.49326	0.148346	10	0.434365	0.301256	10	-0.310539	0.462581		0	0	0	0	0		0	0	0	0	0	0		0	0	0	0	0
196	AHR	aryl hydrocarbon receptor	0	-0.0335071	0.554078	183	-0.0262615	0.746797	0	NA	NA	4	1.11585	0.0336883	10	0.264501	0.526776	90	0.0114775	0.823512	8	-0.557656	0.340278	10	0.226564	0.618576	6	0.17222	0.706272		0	0	0	0	0		0	0	0	0	0	0		0	0	0	0	0
197	AHSG	alpha 2-HS glycoprotein	0	0.0174144	0.686843	1203	0.173993	0.241622	0	NA	NA	0	NA	NA	2	-14.4366	0.993444	99	-0.0885307	0.140683	1	-17.6151	0.999847	11	-1.28268	0.0747749	27	-0.442693	0.178396		0	0	0	0	0		0	0	0	0	0	0		0	0	0	0	0
199	AIF1	allograft inflammatory factor 1	0	0.00589683	0.873591	1211	0.0229578	0.764799	0	NA	NA	0	NA	NA	4	-0.287283	0.776707	115	-0.0623207	0.150112	2	0.0733287	0.942077	18	-0.129045	0.739593	19	-0.418494	0.203507		0	0	0	0	0		0	0	0	0	0	0		0	0	0	0	0
202	CRYBG1	crystallin beta-gamma domain containing 1	0	0.0842198	0.148748	514	0.023808	0.280399	119	0.162138	0.361701	239	0.10249	0.386373	4	-0.0607053	0.952316	65	0.0044749	0.958525	4	1.37461	0.0584312	6	-0.207487	0.7731	12	-0.483753	0.343996		0	0	0	0	0		0	0	0	0	0	0		0	0	0	0	0
203	AK1	adenylate kinase 1	0	-0.100947	0.152526	1128	0.0818918	0.0905432	12	0.0634697	0.901501	1	-14.5459	0.998151	9	-0.684961	0.501271	98	0.014461	0.802148	3	0.335168	0.741833	7	0.556416	0.284433	15	0.213499	0.611287		1	0	0	0	1		0	0	0	0	0	0		0	0	0	0	0
204	AK2	adenylate kinase 2	0	0.0648713	0.512817	1177	0.0589531	0.495315	0	NA	NA	0	NA	NA	26	0.134284	0.682976	66	0.0667899	0.390067	0	NA	NA	9	0.396754	0.505725	7	-1.11552	0.26838		0	0	0	0	0		0	0	0	0	0	0		0	0	0	0	0
207	AKT1	AKT serine/threonine kinase 1	1	-0.04997	0.627211	1199	-0.00661173	0.743059	0	NA	NA	707	-0.0672958	0.497494	0	NA	NA	152	-0.00507013	0.944185	2	0.277205	0.785184	7	0.131945	0.821904	10	-0.305642	0.601601		0	0	0	0	0		0	0	0	0	0	0		0	0	0	0	0
208	AKT2	AKT serine/threonine kinase 2	1	-0.0643813	0.497764	712	0.057967	0.153272	0	NA	NA	4	-0.447474	0.658469	12	0.531265	0.212454	127	-0.014171	0.788861	5	-0.336409	0.568781	13	-0.269776	0.515744	7	0.0530917	0.91699		0	0	0	0	0		0	0	0	0	0	0		0	0	0	0	0
210	ALAD	aminolevulinate dehydratase	0	-0.12873	0.157963	451	0.0740312	0.333426	0	NA	NA	0	NA	NA	1	-16.5229	0.997247	89	0.0914911	0.208996	1	1.01771	0.323942	3	-16.4797	0.994257	8	1.11764	0.0158192		0	0	0	0	0		0	0	0	0	0	0		0	0	0	0	0
211	ALAS1	5'-aminolevulinate synthase 1	0	0.0453332	0.548748	246	0.1481	0.394867	0	NA	NA	0	NA	NA	1	3.51059	0.00113601	104	0.00773706	0.901675	5	0.706014	0.328168	8	0.18593	0.715284	13	0.104601	0.804378		0	0	0	0	0		0	0	0	0	0	0		0	0	0	0	0
212	ALAS2	5'-aminolevulinate synthase 2	0	-0.010101	0.933839	80	0.0433903	0.489613	1	-15.2482	0.996254	29	0.0329731	0.922114	10	1.31911	0.00191049	59	0.0453634	0.527554	3	0.0275592	0.978343	7	0.214887	0.643887	2	0.860048	0.399235		0	0	0	1	1		0	0	0	0	0	0		0	0	0	0	0
213	ALB	albumin	0	0.0504462	0.192376	866	-0.0826952	0.325407	3	2.68095	0.00936744	2	3.02132	4.16777e-05	2	1.17141	0.252636	87	0.0205837	0.723442	9	0.147186	0.77523	12	-0.0539298	0.905892	10	0.280492	0.543585		0	0	0	0	0		0	0	0	0	0	0		0	0	0	0	0
214	ALCAM	activated leukocyte cell adhesion molecule	0	0.0411962	0.370101	890	0.00842331	0.748798	5	0.339529	0.561989	99	0.12033	0.495235	455	-0.0423732	0.669102	77	-0.0154334	0.834538	17	0.379041	0.279279	7	-0.414724	0.563929	5	-0.665034	0.360522		0	0	0	0	0		0	0	0	0	0	0		0	0	0	0	0
215	ABCD1	ATP binding cassette subfamily D member 1	0	0.0182987	0.790014	101	-0.00793266	0.930246	0	NA	NA	2	-15.4763	0.998487	2	-1.13747	0.269119	47	0.0719348	0.476255	1	-16.1263	0.997574	5	1.84268	0.0151681	4	-0.0204339	0.983893		0	0	0	0	0		0	0	0	0	0	0		0	0	0	0	0
216	ALDH1A1	aldehyde dehydrogenase 1 family member A1	0	-0.0493459	0.108537	119	0.0976319	0.0337596	45	0.659636	0.00934061	4	0.274018	0.705731	2	1.01855	0.317902	69	-0.0536539	0.351962	12	0.0455201	0.920259	6	-0.509749	0.475087	4	-0.162034	0.782642		1	1	0	0	1		0	0	0	-2	-1	0		0	0	0	0	0
217	ALDH2	aldehyde dehydrogenase 2 family member	1	-0.0262879	0.578039	561	-0.0233238	0.506755	0	NA	NA	7	0.421669	0.476869	230	-0.122758	0.349366	83	-0.022461	0.729628	8	-0.601707	0.40721	6	0.500512	0.331711	16	-0.228156	0.531116		0	0	0	0	0		0	0	0	0	0	0		0	0	0	0	0
218	ALDH3A1	aldehyde dehydrogenase 3 family member A1	0	-0.0300158	0.384939	908	-0.0319227	0.496347	0	NA	NA	0	NA	NA	180	-0.131066	0.415339	86	-0.034697	0.568075	2	-0.00365517	0.997113	10	-1.00872	0.15748	8	-0.556833	0.341607		0	0	0	0	0		0	0	0	0	0	0		0	0	0	0	0
219	ALDH1B1	aldehyde dehydrogenase 1 family member B1	0	0.00661444	0.90104	35	0.0977872	0.411257	0	NA	NA	0	NA	NA	8	0.319313	0.590974	68	-0.229785	0.0344167	0	NA	NA	6	-1.61895	0.10884	3	-16.3221	0.993616		0	0	0	0	0		0	0	0	0	0	0		0	0	0	0	0
220	ALDH1A3	aldehyde dehydrogenase 1 family member A3	0	0.0343119	0.390918	902	0.0337536	0.295474	72	0.418128	0.057461	251	0.0600119	0.643774	0	NA	NA	63	0.047871	0.47437	4	-16.7996	0.995354	7	0.785283	0.181159	7	0.654631	0.1571		0	1	0	0	1		0	0	0	0	0	0		0	0	0	0	0
221	ALDH3B1	aldehyde dehydrogenase 3 family member B1	0	0.0748401	0.161132	764	0.154085	0.0821786	0	NA	NA	0	NA	NA	3	1.17087	0.250698	156	0.0212595	0.700553	3	0.474469	0.63993	9	-0.444828	0.381395	14	-0.0709199	0.865671		1	0	0	0	1		0	0	0	1	1	0		0	0	0	0	0
222	ALDH3B2	aldehyde dehydrogenase 3 family member B2	0	0.0327937	0.440895	776	0.288893	0.000407082	2	3.4219	0.00186263	0	NA	NA	24	0.596695	0.0571006	149	0.0447647	0.40958	6	0.292829	0.619628	9	0.302722	0.676286	21	0.0164704	0.961774		1	0	0	1	1		-2	0	0	0	-1	-1		0	0	0	0	0
223	ALDH9A1	aldehyde dehydrogenase 9 family member A1	0	0.00596703	0.941877	86	0.0280597	0.687852	0	NA	NA	7	-0.460686	0.522601	51	0.25138	0.314714	94	0.0141175	0.79642	4	1.44752	0.0170109	12	-0.0224894	0.954007	7	1.03522	0.0529358		0	0	0	0	0		0	0	0	0	0	0		0	0	0	0	0
224	ALDH3A2	aldehyde dehydrogenase 3 family member A2	0	-0.0435602	0.488092	883	-0.0177601	0.492983	109	-0.0372844	0.846149	97	-0.0864171	0.672998	1	-16.8277	0.99784	85	-0.0203334	0.754758	2	0.160199	0.875237	5	0.444041	0.454156	8	-1.5039	0.134952		0	0	0	0	0		0	0	0	0	0	0		0	0	0	0	0
225	ABCD2	ATP binding cassette subfamily D member 2	0	-0.118292	0.459116	316	0.0554366	0.167428	26	0.325779	0.32887	1	2.84434	0.00599617	43	0.399075	0.10946	74	-0.0898616	0.390946	3	-16.0509	0.99558	6	-0.561253	0.433502	6	-0.774473	0.287629		0	0	0	0	0		0	0	0	0	0	0		0	0	0	0	0
226	ALDOA	aldolase, fructose-bisphosphate A	0	0.128211	0.0435693	61	-0.102737	0.557876	0	NA	NA	1	-16.1323	0.994217	3	0.914891	0.365388	90	-0.0660791	0.336789	3	-0.0514027	0.959797	4	-0.184755	0.79768	11	-0.0873898	0.836591		0	0	0	0	0		0	0	0	0	0	0		0	0	0	0	0
229	ALDOB	aldolase, fructose-bisphosphate B	0	-0.0455548	0.155654	1180	0.0389563	0.211572	0	NA	NA	984	0.134278	0.27601	17	0.27117	0.489858	64	-0.0769673	0.268858	1	-16.8526	0.999817	10	-0.0790523	0.87662	6	-0.408158	0.429113		0	0	0	0	0		0	0	0	0	0	0		0	0	0	0	0
230	ALDOC	aldolase, fructose-bisphosphate C	0	0.0619147	0.13307	886	-0.00568741	0.870896	0	NA	NA	0	NA	NA	5	-1.00933	0.316843	129	-0.0110382	0.832781	3	-0.0724856	0.942594	13	-0.0468799	0.926531	14	0.185937	0.612635		0	0	0	0	0		0	0	0	0	0	0		0	0	0	0	0
231	AKR1B1	aldo-keto reductase family 1 member B	0	-0.0493724	0.336595	943	0.031307	0.594979	0	NA	NA	27	-0.294113	0.417103	2	2.38509	0.00161043	86	0.0105753	0.878668	0	NA	NA	9	0.862585	0.0274751	8	-0.0466168	0.93644		0	0	0	0	0		0	0	0	0	0	0		0	0	0	0	0
238	ALK	ALK receptor tyrosine kinase	1	0.039613	0.7025	49	-0.0387995	0.62541	30	0.296624	0.333526	1	-1.13262	0.268301	1	1.20214	0.23957	51	0.0614519	0.546615	22	-0.29963	0.478751	3	1.05998	0.300063	4	0.585638	0.567358		0	0	0	0	0		0	0	0	0	0	0		0	0	0	0	0
239	ALOX12	arachidonate 12-lipoxygenase, 12S type	0	-0.0303027	0.734453	722	-0.0126531	0.690376	0	NA	NA	100	-0.269587	0.163275	206	0.113704	0.419476	99	0.0299694	0.636228	0	NA	NA	8	-0.185149	0.758371	7	-0.553874	0.349717		0	0	0	0	0		0	0	0	0	0	0		0	0	0	0	0
240	ALOX5	arachidonate 5-lipoxygenase	0	0.00956483	0.836135	457	-0.00422678	0.954501	0	NA	NA	0	NA	NA	1	1.33319	0.196553	42	-0.0111314	0.88541	5	-0.158746	0.787063	4	-0.996355	0.321848	4	-0.22939	0.696221		0	0	0	0	0		0	0	0	0	0	0		0	0	0	0	0
241	ALOX5AP	arachidonate 5-lipoxygenase activating protein	0	0.0341148	0.358211	116	0.0215627	0.712253	1	0.985825	0.339987	3	1.48074	0.0495413	3	-0.639869	0.527042	58	0.0101435	0.932885	2	0.804027	0.435376	3	0.693645	0.513728	5	-14.8228	0.993739		0	0	0	0	0		0	0	0	0	0	0		0	0	0	0	0
242	ALOX12B	arachidonate 12-lipoxygenase, 12R type	0	-0.08058	0.409506	643	0.0859493	0.137399	0	NA	NA	2	0.987048	0.176952	2	0.733354	0.467442	103	-0.0408472	0.548771	1	-15.0373	0.997824	10	-0.974814	0.0959647	7	-0.501085	0.619203		0	0	0	0	0		0	0	0	0	0	0		0	0	0	0	0
246	ALOX15	arachidonate 15-lipoxygenase	0	0.0530493	0.471429	767	0.0301643	0.593718	0	NA	NA	42	0.111909	0.658719	3	0.396271	0.697717	84	0.025825	0.685674	0	NA	NA	9	-0.0140014	0.980978	9	0.221929	0.549627		0	0	0	0	0		0	0	0	0	0	0		0	0	0	0	0
247	ALOX15B	arachidonate 15-lipoxygenase type B	0	0.0680304	0.137344	728	0.103217	0.101889	0	NA	NA	3	0.496903	0.62381	2	0.987048	0.176952	103	-0.00292645	0.966553	1	-14.8082	0.995903	8	-0.678877	0.340881	6	-1.12761	0.1151		0	0	0	0	0		0	0	0	2	1	0		0	0	0	0	0
248	ALPI	alkaline phosphatase, intestinal	0	0.0255421	0.694676	887	0.0165145	0.402389	0	NA	NA	526	0.0425245	0.674929	448	0.0586336	0.55228	81	-0.0380359	0.600256	1	1.64781	0.111741	4	-16.4293	0.993876	7	-0.25833	0.613319		0	0	0	0	0		0	0	0	0	0	0		0	0	0	0	0
249	ALPL	alkaline phosphatase, biomineralization associated	0	0.0186895	0.5768	997	-0.0181438	0.427102	0	NA	NA	546	-0.0793756	0.443971	0	NA	NA	87	0.0618282	0.395402	2	2.45389	0.0165552	4	0.165404	0.817207	12	0.57351	0.100375		0	0	0	0	0		0	0	0	0	0	0		0	0	0	0	0
250	ALPP	alkaline phosphatase, placental	0	0.0189625	0.711576	886	0.00116774	0.904487	9	-0.515332	0.377152	527	0.0336543	0.739937	836	0.0618108	0.598465	81	-0.0862876	0.321973	0	NA	NA	5	0.0598167	0.933979	6	-1.41859	0.15745		0	0	0	0	0		0	0	0	0	0	0		0	0	0	0	0
251	ALPG	alkaline phosphatase, germ cell	0	-0.032863	0.505376	886	0.00125023	0.909132	1	-16.3841	0.997883	527	0.0348685	0.730919	540	0.0661548	0.496048	80	-0.0942135	0.242852	0	NA	NA	6	-1.24778	0.213919	3	-0.338458	0.638143		0	0	0	0	0		0	0	0	0	0	0		0	0	0	0	0
257	ALX3	ALX homeobox 3	0	-0.0437582	0.73376	427	0.153008	0.0543685	0	NA	NA	0	NA	NA	0	NA	NA	76	0.0221491	0.702626	2	-0.426317	0.553385	8	1.19999	0.0099233	5	0.423032	0.47598		1	0	0	0	1		0	0	0	0	0	0		0	0	0	0	0
258	AMBN	ameloblastin	0	0.0660252	0.718968	147	0.0124196	0.871253	0	NA	NA	17	-0.259991	0.658998	2	2.84434	0.00599617	49	-0.0777871	0.391121	2	-0.181973	0.857591	4	-0.815537	0.418863	5	-0.30052	0.677232		0	0	0	0	0		0	0	0	0	0	0		0	0	0	0	0
259	AMBP	alpha-1-microglobulin/bikunin precursor	0	0.0537341	0.182226	401	0.0423278	0.438019	0	NA	NA	2	-15.554	0.995718	0	NA	NA	70	0.0554451	0.505524	2	0.459403	0.64894	5	-1.02144	0.310572	4	0.914755	0.202839		0	0	0	0	0		0	0	0	0	0	0		0	0	0	0	0
262	AMD1	adenosylmethionine decarboxylase 1	0	-0.0567551	0.452955	426	0.0242181	0.50586	0	NA	NA	14	0.205242	0.528193	4	1.19343	0.0211279	72	0.0316754	0.624091	1	-14.7668	0.995182	8	0.568929	0.274935	14	-0.337117	0.425354		0	0	0	0	0		0	0	0	0	0	0		0	0	0	0	0
265	AMELX	amelogenin X-linked	0	0.0925761	0.340715	1097	0.110578	0.363789	0	NA	NA	2	0.660259	0.518167	1	-15.0336	0.99748	142	-0.0997929	0.263462	2	-14.4319	0.993922	3	-0.607536	0.547721	5	-0.126921	0.871584		0	0	0	0	0		0	0	0	0	0	0		0	0	0	0	0
266	AMELY	amelogenin Y-linked	0	1.36035	0.0650143	2	-0.359194	0.874911	0	NA	NA	0	NA	NA	0	NA	NA	6	-0.127613	0.86609	0	NA	NA	0	NA	NA	0	NA	NA		0	0	0	0	0		0	0	0	0	0	0		0	0	0	0	0
267	AMFR	autocrine motility factor receptor	0	-0.17049	0.051608	1049	0.0288582	0.670873	0	NA	NA	1	2.84434	0.00599617	0	NA	NA	84	0.0378451	0.655017	4	0.374352	0.712674	8	0.156048	0.82994	5	0.580581	0.205241		0	0	0	0	0		0	0	0	0	0	0		0	0	0	0	0
269	AMHR2	anti-Mullerian hormone receptor type 2	0	0.0207439	0.894433	330	0.0201677	0.843203	0	NA	NA	3	-15.7426	0.996229	0	NA	NA	130	0.00158258	0.977197	2	0.0526597	0.958344	9	-0.183534	0.721002	13	0.0757246	0.845537		0	0	0	0	0		0	0	0	0	0	0		0	0	0	0	0
270	AMPD1	adenosine monophosphate deaminase 1	0	-0.00324317	0.986415	923	-0.136878	0.123396	0	NA	NA	11	-0.281905	0.700886	1	-17.6151	0.999847	70	0.0163563	0.862279	2	0.845622	0.252853	7	0.574527	0.431208	7	0.804784	0.170098		0	0	0	0	0		0	0	0	0	0	0		0	0	0	0	0
271	AMPD2	adenosine monophosphate deaminase 2	0	0.0136764	0.886029	785	0.0608094	0.0191148	0	NA	NA	1	2.84434	0.00599617	395	0.27593	0.0284484	75	0.0180216	0.784697	1	-17.2177	0.997674	11	0.358518	0.391353	8	-0.0087207	0.986389		1	0	0	1	1		0	0	0	0	0	0		0	0	0	0	0
273	AMPH	amphiphysin	0	0.0858927	0.360997	870	0.0329852	0.559811	103	-0.0518828	0.784685	4	0.0453378	0.949937	22	-0.105928	0.786939	66	0.0942668	0.148371	8	0.110857	0.877302	7	0.968181	0.0221278	8	0.874241	0.0565805		0	0	0	0	0		0	0	0	0	0	0		0	0	0	0	0
274	BIN1	bridging integrator 1	0	-0.0337997	0.574547	1148	-0.0406534	0.644216	0	NA	NA	2	1.20236	0.234946	160	-0.263669	0.0844418	65	0.100878	0.225728	1	2.05585	0.042851	9	0.61085	0.244957	2	-16.4484	0.998648		0	0	0	0	0		0	0	0	0	0	0		0	0	0	0	0
275	AMT	aminomethyltransferase	0	0.0576902	0.329519	999	0.0867118	0.0179927	0	NA	NA	130	0.0797938	0.642461	4	1.61067	0.00229353	118	-0.00951857	0.828802	2	0.840692	0.256064	16	0.0848487	0.785705	15	-0.318068	0.442782		1	0	0	0	1		0	0	0	0	0	0		0	0	0	0	0
279	AMY2A	amylase alpha 2A	0	-0.0407937	0.369795	542	0.0221156	0.612676	0	NA	NA	9	-0.00629284	0.991497	0	NA	NA	64	-0.0476692	0.629875	0	NA	NA	5	-0.310477	0.597235	2	-15.8565	0.99543		0	0	0	0	0		0	0	0	0	0	0		0	0	0	0	0
283	ANG	angiogenin	0	-0.00436598	0.929391	1003	0.126998	0.0700228	0	NA	NA	1	2.84434	0.00599617	31	0.00201725	0.996016	97	0.0207002	0.675769	2	-0.459964	0.647846	10	0.269642	0.52194	4	2.21062	0.000231772		1	0	0	0	1		0	0	0	0	0	0		0	0	0	0	0
284	ANGPT1	angiopoietin 1	0	0.0436819	0.53071	451	-0.0188397	0.362296	122	-0.155929	0.334738	12	0.691088	0.101983	3	0.530743	0.602767	92	-0.0144089	0.865972	19	0.0142532	0.968585	7	-1.25694	0.211128	6	0.377727	0.52043		0	0	0	0	0		0	0	0	0	0	0		0	0	0	0	0
285	ANGPT2	angiopoietin 2	0	0.15321	0.010208	771	0.0557848	0.411979	1	-16.2145	0.997877	1	-16.2145	0.997877	2	-15.1058	0.993171	46	-0.00182149	0.989972	0	NA	NA	3	-15.4522	0.99319	5	0.733346	0.306304		0	0	0	0	0		0	0	0	0	0	0		0	0	0	0	0
286	ANK1	ankyrin 1	1	0.0412415	0.629353	1049	0.184098	0.0874483	0	NA	NA	1	-15.2482	0.996254	0	NA	NA	144	0.0502402	0.353255	30	-0.0436243	0.895541	6	0.582093	0.264082	21	0.551285	0.0399565		1	0	0	0	1		0	0	0	0	0	0		0	0	0	1	1
287	ANK2	ankyrin 2	0	0.0744073	0.332668	527	-0.0953323	0.0579893	62	-0.225377	0.394376	1	-0.719182	0.476049	2	1.87313	0.0731707	56	-0.106384	0.324118	21	-0.38218	0.266359	5	-1.23815	0.218755	7	-0.344093	0.634373		0	0	0	0	0		0	0	0	0	0	0		0	0	0	0	0
288	ANK3	ankyrin 3	0	-0.0577576	0.52953	33	-0.0100818	0.945718	12	0.0142074	0.980885	2	1.81513	0.0793919	2	0.833373	0.419179	76	0.0371303	0.68229	40	0.0530214	0.828386	4	0.776366	0.279459	3	-16.2683	0.995782		0	0	0	0	0		0	0	0	0	0	0		0	0	0	0	0
290	ANPEP	alanyl aminopeptidase, membrane	0	-0.0201049	0.522794	192	-0.0227515	0.865315	1	-17.2521	0.998312	3	-15.4626	0.993568	2	-15.3243	0.997046	102	-0.00976222	0.892571	1	1.03698	0.317144	9	-0.779648	0.43991	12	0.190439	0.623787		0	0	0	0	0		0	0	0	0	0	0		0	0	0	0	0
291	SLC25A4	solute carrier family 25 member 4	0	-0.0471289	0.519783	1133	-0.0974932	0.155314	0	NA	NA	6	-1.29494	0.199783	90	-0.0267898	0.894905	66	0.0138692	0.831739	2	-0.0259994	0.979507	2	1.55011	0.0348649	3	-0.329741	0.746409		0	0	0	0	0		0	0	0	0	0	0		0	0	0	0	0
292	SLC25A5	solute carrier family 25 member 5	0	-0.0133994	0.844619	242	0.102586	0.124408	0	NA	NA	0	NA	NA	13	0.593465	0.12764	48	-0.182973	0.0675553	0	NA	NA	8	-0.49175	0.493	5	-0.748933	0.295285		0	0	0	0	0		0	0	0	0	0	0		0	0	0	0	0
293	SLC25A6	solute carrier family 25 member 6	0	-0.0485612	0.443728	1190	0.0274909	0.391938	1	0.849398	0.405068	224	-0.0361672	0.769264	911	0.0807632	0.508516	61	-0.117589	0.191161	1	-15.0336	0.99748	13	-0.572585	0.331655	9	-0.0359083	0.943638		0	0	0	0	0		0	0	0	0	0	0		0	0	0	0	0
301	ANXA1	annexin A1	0	-0.0662001	0.0876329	119	0.0894632	0.111052	4	0.274018	0.705731	44	0.601542	0.0200178	5	0.272342	0.707424	69	-0.0681847	0.387556	1	-14.5954	0.998516	11	-0.318145	0.483484	9	-0.135458	0.750023		0	0	1	0	1		0	0	0	0	0	0		0	0	0	0	0
302	ANXA2	annexin A2	0	0.102181	0.0771978	192	0.0305384	0.901594	0	NA	NA	1	2.84434	0.00599617	2	0.0786355	0.93901	72	0.0312636	0.603117	7	0.873287	0.0389688	9	-0.243588	0.59686	5	0.0616189	0.907071		0	0	0	0	0		1	0	0	0	1	0		0	0	0	0	0
306	ANXA3	annexin A3	0	-0.0166619	0.730822	1140	0.0843939	0.220232	3	0.580232	0.420632	0	NA	NA	3	-15.1779	0.993995	54	0.0553221	0.579481	1	-16.6788	0.995963	6	1.4738	0.013931	3	0.825861	0.265131		0	0	0	0	0		0	0	0	0	0	0		0	0	0	0	0
307	ANXA4	annexin A4	0	-0.0362579	0.545649	668	0.142412	0.0244761	4	0.773863	0.217463	3	1.52416	0.0116229	212	0.223557	0.116487	86	-0.00271369	0.962663	18	-0.224535	0.536475	10	0.312405	0.458042	5	-0.837681	0.404215		1	0	0	0	1		0	1	0	0	1	0		0	0	0	0	0
308	ANXA5	annexin A5	0	0.20758	0.00405875	302	-0.0547016	0.524922	0	NA	NA	1	1.66158	0.109194	2	-0.571613	0.574776	47	-0.00204502	0.985274	1	-17.6151	0.999847	6	0.886644	0.218055	2	-16.15	0.995406		0	0	0	0	0		0	0	0	0	0	0		0	0	0	0	0
309	ANXA6	annexin A6	0	0.0968016	0.0861152	1173	-0.079267	0.162473	0	NA	NA	1	2.84434	0.00599617	0	NA	NA	66	-0.0614368	0.631099	1	-15.4273	0.997966	5	-0.381857	0.705024	2	0.190648	0.85098		0	0	0	0	0		0	0	0	0	0	0		0	0	0	0	0
310	ANXA7	annexin A7	0	0.011276	0.910492	72	0.00325753	0.960759	1	-15.0336	0.99748	3	0.0851974	0.90759	16	-0.057342	0.911145	84	-0.0525573	0.468715	2	-0.262979	0.794304	4	-16.5122	0.995253	8	-0.344268	0.558665		0	0	0	0	0		0	0	0	0	0	0		0	0	0	0	0
311	ANXA11	annexin A11	0	-0.0755108	0.387115	1181	0.0293423	0.530523	0	NA	NA	1	-16.0056	0.998105	1	-15.2482	0.996254	66	0.0526552	0.510962	3	0.747472	0.300573	5	-0.318076	0.589118	4	1.00978	0.0514155		0	0	0	0	0		0	0	1	-1	1	0		0	0	0	0	0
312	ANXA13	annexin A13	0	-0.00430048	0.930434	33	0.183703	0.304922	2	-15.2115	0.996178	1	2.84434	0.00599617	1	-15.2482	0.996254	112	-0.071877	0.23503	9	-0.674079	0.25905	14	-0.229549	0.652036	6	0.0227411	0.969312		0	0	0	0	0		0	0	0	0	0	0		0	0	0	0	0
313	AOAH	acyloxyacyl hydrolase	0	0.00431546	0.939483	746	-0.0683992	0.251355	8	0.401649	0.337843	3	0.183184	0.857336	10	0.261991	0.610116	56	0.0132921	0.855995	10	0.212181	0.642184	3	-0.707304	0.482623	10	-0.366425	0.378615		0	0	0	0	0		0	0	0	0	0	0		0	0	0	0	0
314	AOC2	amine oxidase copper containing 2	0	-0.0641757	0.601718	1152	-0.0288728	0.837122	0	NA	NA	0	NA	NA	1	3.96633	0.000250512	117	-0.0309046	0.585247	2	0.800294	0.430596	12	-0.236318	0.578126	15	0.34876	0.421476		0	0	0	0	0		0	0	0	0	0	0		0	0	0	0	0
316	AOX1	aldehyde oxidase 1	0	-0.0361282	0.373591	851	-0.00567152	0.9677	1	-17.2305	0.998133	2	1.59452	0.11832	3	0.519785	0.489432	86	-0.0916303	0.225788	6	-0.797524	0.264181	5	0.145534	0.838783	10	-0.286326	0.577239		0	0	0	0	0		0	0	0	0	0	0		0	0	0	0	0
317	APAF1	apoptotic peptidase activating factor 1	0	0.0988866	0.31036	703	0.0190045	0.600181	0	NA	NA	168	-0.02882	0.836748	0	NA	NA	111	-0.0293453	0.629503	10	-1.0075	0.163412	18	-0.0903057	0.804707	15	-0.768564	0.132927		0	0	0	0	0		-1	0	-2	0	-1	0		0	0	0	0	0
318	NUDT2	nudix hydrolase 2	0	-0.0116228	0.873603	1193	0.057612	0.596169	0	NA	NA	5	-15.571	0.991175	1	-0.100967	0.999983	117	-0.0744032	0.273564	0	NA	NA	9	-0.125297	0.806983	8	-0.42709	0.405253		0	0	0	0	0		0	0	0	0	0	0		0	0	0	0	0
319	APOF	apolipoprotein F	0	-0.0241204	0.717926	200	-0.0215145	0.638685	0	NA	NA	18	-0.0375774	0.937364	73	-0.0836918	0.673007	134	-0.00031075	0.994461	0	NA	NA	18	-0.561463	0.190525	24	-0.0137269	0.964039		0	0	0	0	0		0	0	0	0	0	0		0	0	0	0	0
320	APBA1	amyloid beta precursor protein binding family A member 1	0	-0.0578696	0.493921	1170	0.00974925	0.890669	31	-0.167465	0.553071	22	-0.0871248	0.865707	6	-1.43497	0.155288	69	0.00169432	0.983288	14	-0.184621	0.66072	5	0.985332	0.106271	7	-0.121828	0.837337		0	0	0	0	0		0	0	0	0	0	0		0	0	0	0	0
321	APBA2	amyloid beta precursor protein binding family A member 2	0	0.00363883	0.957361	277	0.1204	0.0478086	15	0.251782	0.516007	9	0.317722	0.539429	114	0.331061	0.0585672	47	-0.00544374	0.941556	9	-0.00641538	0.990119	4	-0.76719	0.448698	3	1.31537	0.0716856		1	0	0	1	1		0	0	0	0	0	0		0	0	0	0	0
322	APBB1	amyloid beta precursor protein binding family B member 1	0	-0.0462566	0.547803	1066	0.0770466	0.554957	0	NA	NA	1	-15.2482	0.996254	0	NA	NA	49	0.0912955	0.209702	1	2.1312	0.0404907	2	-0.772346	0.443806	3	0.434346	0.676224		0	0	0	0	0		0	0	0	0	0	0		0	0	0	0	0
323	APBB2	amyloid beta precursor protein binding family B member 2	0	0.132336	0.0845152	361	0.0321754	0.666096	102	0.00713272	0.96627	3	0.601117	0.408835	1	4.04335	0.000104641	86	-0.0864442	0.345528	16	0.00639443	0.986947	8	-0.260916	0.71555	7	1.0119	0.0277108		0	0	0	0	0		0	0	0	0	0	0		0	0	0	0	0
324	APC	APC regulator of WNT signaling pathway	1	0.0209983	0.839907	213	-0.0182272	0.733282	2	0.120557	0.905862	58	0.0223476	0.920295	80	-0.068344	0.764931	64	0.0120929	0.889972	12	0.667118	0.150582	4	0.214303	0.764966	10	0.460253	0.319911		0	0	0	0	0		0	0	0	0	0	0		0	0	0	0	0
325	APCS	amyloid P component, serum	0	0.174403	3.30361e-05	1203	-0.0260222	0.639528	0	NA	NA	157	-0.00674133	0.966415	1088	-0.0289125	0.851888	93	-0.0100468	0.885972	0	NA	NA	5	-0.493514	0.623665	12	0.0635115	0.901243		0	0	0	0	0		0	0	0	0	0	0		0	0	0	0	0
326	AIRE	autoimmune regulator	0	-0.121519	0.487805	1105	0.0325224	0.29738	0	NA	NA	474	0.0781771	0.423056	2	-15.0379	0.997401	77	-0.0257936	0.67033	2	-0.590777	0.433265	9	0.242782	0.59665	12	0.411022	0.283487		0	0	0	0	0		0	0	0	0	0	0		0	0	0	0	0
327	APEH	acylaminoacyl-peptide hydrolase	0	0.0277412	0.763005	999	0.13153	0.026757	0	NA	NA	0	NA	NA	1	1.98057	0.0552485	112	0.00221212	0.968622	2	-15.7258	0.996302	7	0.330595	0.517466	12	-0.0154188	0.975982		1	0	0	0	1		0	0	0	1	1	0		0	0	0	0	0
328	APEX1	apurinic/apyrimidinic endodeoxyribonuclease 1	0	0.109376	0.23858	340	0.241416	0.0230678	0	NA	NA	0	NA	NA	1	-0.0945395	0.999986	89	0.0530815	0.441789	0	NA	NA	9	0.347823	0.452994	6	-0.182222	0.758347		1	0	0	0	1		-1	0	0	0	-1	-1		0	0	0	0	0
329	BIRC2	baculoviral IAP repeat containing 2	0	0.00622421	0.93804	354	-0.0436049	0.451357	0	NA	NA	2	0.756267	0.355563	47	-0.391794	0.156252	113	-0.117599	0.0546086	9	-0.29853	0.563605	10	0.076778	0.882005	19	-0.573078	0.172994		0	0	0	0	0		0	0	0	0	0	0		0	0	0	0	0
330	BIRC3	baculoviral IAP repeat containing 3	1	-0.021117	0.618327	354	-0.0356344	0.565674	1	2.84434	0.00599617	3	1.03626	0.121359	47	-0.391794	0.156252	113	-0.105537	0.0969155	3	-0.00334142	0.99736	16	-0.0654159	0.876016	20	-0.505299	0.227594		0	0	0	0	0		0	0	0	0	0	0		0	0	0	0	0
331	XIAP	X-linked inhibitor of apoptosis	0	-0.174582	0.117833	1173	0.118125	0.168527	0	NA	NA	3	1.78575	0.0148053	1	-14.2075	0.997061	70	-0.109172	0.266647	0	NA	NA	6	-15.7071	0.994215	6	0.274619	0.641803		0	0	0	0	0		0	0	0	0	0	0		0	0	0	0	0
332	BIRC5	baculoviral IAP repeat containing 5	0	0.153662	0.00447467	712	0.00422421	0.884668	0	NA	NA	4	0.59388	0.415221	544	-0.00642727	0.953493	78	-0.0226819	0.709298	7	-0.626321	0.534377	15	-0.230004	0.612994	8	0.624103	0.29293		0	0	0	0	0		-1	0	0	-1	-1	0		0	0	0	0	0
333	APLP1	amyloid beta precursor like protein 1	0	0.0319226	0.430438	691	0.0818502	0.338066	0	NA	NA	2	0.183281	0.855764	1	-16.4538	0.999088	128	0.049672	0.368866	1	0.941296	0.352129	14	0.264164	0.503494	13	0.356163	0.392353		0	0	0	0	0		0	0	0	0	0	0		0	0	0	0	0
334	APLP2	amyloid beta precursor like protein 2	0	0.00302408	0.967062	367	-0.0510652	0.736494	0	NA	NA	0	NA	NA	1	4.17931	6.1453e-05	69	-0.112724	0.136938	6	-0.301455	0.561031	6	-0.610705	0.296988	9	-0.837606	0.154502		0	0	0	0	0		0	0	0	0	0	0		0	0	0	0	0
335	APOA1	apolipoprotein A1	0	0.00176263	0.951091	872	-0.0110847	0.785536	0	NA	NA	24	-0.371937	0.341692	39	0.197459	0.497925	71	0.0113823	0.865484	1	1.73392	0.105549	7	0.28933	0.686459	12	0.287209	0.529594		0	0	0	0	0		0	0	0	0	0	0		0	0	0	0	0
336	APOA2	apolipoprotein A2	0	0.0487984	0.232092	281	0.00908669	0.902648	0	NA	NA	7	0.544553	0.455338	1	0.985825	0.339987	99	0.00356643	0.940329	0	NA	NA	11	-0.0400646	0.938244	15	-0.228933	0.588403		0	0	0	0	0		0	0	0	0	0	0		0	0	0	0	0
337	APOA4	apolipoprotein A4	0	-0.0373032	0.397012	872	0.00197166	0.960843	0	NA	NA	24	-0.371937	0.341692	39	0.197459	0.497925	71	0.00395953	0.951895	0	NA	NA	8	0.39528	0.500926	10	0.341181	0.502777		0	0	0	0	0		0	0	0	0	0	0		0	0	0	0	0
338	APOB	apolipoprotein B	0	0.00639045	0.884102	105	0.221638	0.203705	0	NA	NA	0	NA	NA	1	-16.4549	0.99849	73	-0.0539776	0.577566	2	0.318872	0.751644	6	-0.294155	0.61695	3	-0.105076	0.883802		0	0	0	0	0		2	0	0	3	1	0		0	0	0	0	0
339	APOBEC1	apolipoprotein B mRNA editing enzyme catalytic subunit 1	0	-0.0561181	0.469732	430	0.0163842	0.362195	0	NA	NA	120	0.0906546	0.560358	105	0.215206	0.198914	84	-0.260369	0.0520967	1	-14.8051	0.992787	4	-1.06842	0.29048	6	-15.9793	0.993159		0	0	0	0	0		0	0	0	0	0	0		0	0	0	0	0
341	APOC1	apolipoprotein C1	0	0.0126881	0.649831	709	-0.0124203	0.763303	1	-17.6151	0.999847	2	-11.4961	0.997745	112	-0.107848	0.530214	116	0.02162	0.672137	0	NA	NA	11	0.16025	0.700666	14	-0.12742	0.741182		0	0	0	0	0		0	-3	0	0	-1	0		0	0	0	0	0
342	APOC1P1	apolipoprotein C1 pseudogene 1	0	0.0532585	0.470397	709	-0.0121849	0.749934	0	NA	NA	3	-12.0818	0.997569	111	-0.107848	0.530214	116	0.013567	0.785071	1	-14.838	0.996212	11	-0.0629962	0.889841	14	-0.0591576	0.870026		0	0	0	0	0		0	0	-2	0	-1	0		0	0	0	0	0
343	AQP8	aquaporin 8	0	-0.0851557	0.269724	1171	0.00741868	0.85628	44	0.11929	0.626995	879	0.0132725	0.908381	1048	-0.0275231	0.837841	63	0.131157	0.0422647	1	1.38168	0.176112	6	0.468388	0.358595	6	1.35001	0.0236297		0	0	0	0	0		0	0	0	0	0	0		1	0	0	0	1
344	APOC2	apolipoprotein C2	0	NA	NA	709	-0.0129019	0.69212	0	NA	NA	4	3.68322	0.000627683	111	-0.143406	0.409192	116	0.0119425	0.7976	0	NA	NA	12	-0.228888	0.614249	15	0.0981217	0.774736		0	0	0	0	0		0	0	0	0	0	0		0	0	0	0	0
345	APOC3	apolipoprotein C3	0	0.000766293	0.984807	873	-0.00417114	0.920021	0	NA	NA	39	0.197459	0.497925	24	-0.371937	0.341692	71	0.0079629	0.900534	1	0.730256	0.479641	11	0.201317	0.692896	8	0.581537	0.323006		0	0	0	0	0		0	0	0	0	0	0		0	0	0	0	0
346	APOC4	apolipoprotein C4	0	-0.144457	0.784672	709	-0.0111835	0.740332	0	NA	NA	4	3.68322	0.000627683	111	-0.143406	0.409192	117	0.00942536	0.839995	1	-16.2417	0.996217	12	-0.228888	0.614249	15	0.0981217	0.774736		0	0	0	0	0		0	0	0	0	0	0		0	0	0	0	0
347	APOD	apolipoprotein D	0	-0.0393405	0.191228	1205	-0.012477	0.705591	0	NA	NA	247	0.15258	0.197598	7	-0.38578	0.592946	82	-0.0536227	0.536649	1	-16.1296	0.997666	4	-1.44247	0.156365	4	0.384936	0.608255		0	0	0	0	0		0	0	0	0	0	0		0	0	0	0	0
348	APOE	apolipoprotein E	0	0.0183296	0.531817	709	-0.0120255	0.779964	0	NA	NA	1	-16.2574	0.999705	113	-0.107988	0.529674	116	0.0141623	0.777016	0	NA	NA	10	0.0102455	0.982059	14	0.145029	0.689494		0	0	0	0	0		0	0	0	0	0	0		0	0	0	0	0
350	APOH	apolipoprotein H	0	0.0646245	0.118336	567	0.031326	0.0425203	1	5.46128	5.91968e-07	510	0.193945	0.045867	1	-16.2585	0.998334	88	-0.0402188	0.512545	7	-0.889442	0.376634	10	-0.190484	0.749144	9	-0.445263	0.445829		1	0	1	0	1		0	0	0	0	0	0		0	0	0	0	0
351	APP	amyloid beta precursor protein	0	0.0764157	0.174855	905	0.0363467	0.414635	665	0.0562146	0.576173	0	NA	NA	15	-0.295023	0.613768	77	0.00136062	0.983068	23	0.152853	0.694679	11	-0.273914	0.513514	7	-0.418198	0.558725		0	0	0	0	0		0	0	0	0	0	0		0	0	0	0	0
353	APRT	adenine phosphoribosyltransferase	0	0.0176213	0.800452	951	-0.00677821	0.706085	0	NA	NA	8	0.232452	0.693577	474	-0.0381307	0.70843	117	0.0526887	0.425152	0	NA	NA	5	-0.00296471	0.995373	8	0.487944	0.290487		0	0	0	0	0		0	0	0	0	0	0		0	0	0	0	0
354	KLK3	kallikrein related peptidase 3	0	-0.0148378	0.926487	1162	0.00282325	0.920977	0	NA	NA	85	-0.0937051	0.623014	673	0.000274552	0.997867	79	-0.111765	0.161161	0	NA	NA	7	-0.0303879	0.952621	6	-1.22385	0.224451		0	0	0	0	0		0	0	0	0	0	0		0	0	0	0	0
355	FAS	Fas cell surface death receptor	1	-0.0726102	0.224664	155	0.0838773	0.256317	1	-15.6127	0.999865	0	NA	NA	0	NA	NA	85	-0.0511543	0.540521	3	-15.8696	0.992906	6	0.984438	0.0570005	3	-0.160345	0.823073		0	0	0	0	0		0	0	0	0	0	0		0	0	0	0	0
356	FASLG	Fas ligand	0	-0.045294	0.644553	19	0.205229	0.3666	0	NA	NA	0	NA	NA	0	NA	NA	84	0.0682647	0.299213	1	0.0362255	0.971661	5	0.773751	0.132611	7	0.160983	0.726205		0	0	0	0	0		0	0	0	0	0	0		0	0	0	0	0
357	SHROOM2	shroom family member 2	0	-0.0574464	0.457885	875	0.0258345	0.797154	2	-1.01111	0.314322	3	0.30569	0.631707	1	0.830022	0.423205	62	-0.0929886	0.205372	11	0.218991	0.637201	7	-0.753243	0.30654	5	-0.666082	0.355618		0	0	0	0	0		0	0	0	0	0	0		0	0	0	0	0
358	AQP1	aquaporin 1 (Colton blood group)	0	-0.0316671	0.378279	795	-0.0221981	0.642078	16	0.0366989	0.937606	0	NA	NA	31	-0.237907	0.464567	57	0.023664	0.747758	4	0.256844	0.662874	6	0.210413	0.680861	3	-0.183758	0.797284		0	0	0	0	0		0	0	0	0	0	0		0	0	0	0	0
359	AQP2	aquaporin 2	0	-0.091534	0.552895	632	0.032488	0.255173	0	NA	NA	468	0.114149	0.283542	1	-16.0056	0.998105	101	-0.00190485	0.974298	1	-15.4273	0.997966	16	0.219565	0.521202	13	0.651922	0.0984562		0	0	0	0	0		0	0	0	0	0	0		0	0	0	1	1
360	AQP3	aquaporin 3 (Gill blood group)	0	0.0452888	0.16466	1097	0.0121521	0.662471	0	NA	NA	4	0.131863	0.897987	405	0.0646316	0.521608	132	-0.0628678	0.37077	0	NA	NA	9	0.766842	0.137583	11	-0.824809	0.159691		0	0	0	0	0		0	0	0	0	0	0		0	0	0	0	0
361	AQP4	aquaporin 4	0	0.0141243	0.832488	938	-0.0464453	0.193422	0	NA	NA	1	-15.2482	0.996254	22	-1.06719	0.0697961	92	-0.0471704	0.473269	1	0.389449	0.706906	14	0.579699	0.168552	6	-15.5778	0.989786		0	0	0	0	0		0	0	0	0	0	0		0	0	0	0	0
362	AQP5	aquaporin 5	0	-0.00915869	0.761536	632	0.0346659	0.251578	0	NA	NA	468	0.114149	0.283542	1	-16.0056	0.998105	100	0.0114228	0.844684	1	1.98057	0.0552485	14	0.0697519	0.857005	13	0.651922	0.0984562		0	0	0	0	0		0	0	0	1	1	0		0	0	0	1	1
363	AQP6	aquaporin 6	0	0.0332548	0.721158	632	0.0357008	0.249828	0	NA	NA	468	0.114149	0.283542	1	-16.0056	0.998105	101	0.00734653	0.900238	1	-15.4273	0.997966	14	0.149912	0.699219	12	0.691161	0.0801336		0	0	0	0	0		0	0	0	0	0	0		0	0	0	1	1
366	AQP9	aquaporin 9	0	0.026103	0.46657	299	-0.0772538	0.273518	0	NA	NA	2	1.72241	0.112773	0	NA	NA	66	-0.101446	0.380929	1	-0.312856	0.756447	2	-15.4923	0.993987	3	-0.196674	0.783808		0	0	0	0	0		-1	0	0	0	-1	0		0	0	0	0	0
367	AR	androgen receptor	1	0.000693596	0.989068	323	-0.0504809	0.458575	4	2.21196	0.00298768	6	0.804011	0.12029	2	0.986546	0.331659	65	0.0414282	0.700396	9	-0.18023	0.802335	3	0.635604	0.531227	4	1.20538	0.0961369		0	0	0	0	0		0	0	0	0	0	0		0	0	0	0	0
369	ARAF	A-Raf proto-oncogene, serine/threonine kinase	1	-0.0931535	0.388051	810	-0.00833711	0.902818	0	NA	NA	12	0.250833	0.473959	0	NA	NA	63	0.126542	0.151518	0	NA	NA	7	0.765457	0.134867	0	NA	NA		0	0	0	0	0		0	0	0	0	0	0		0	0	0	0	0
372	ARCN1	archain 1	0	0.0965935	0.336189	63	0.0720369	0.330804	1	0.59381	0.560401	4	0.363228	0.546184	6	0.489626	0.494708	98	-0.0779962	0.200337	6	-0.593414	0.40798	9	-0.490503	0.404755	8	0.754802	0.199266		0	0	0	0	0		0	0	0	0	0	0		0	0	0	0	0
373	TRIM23	tripartite motif containing 23	0	0.132413	0.193366	559	0.0444202	0.154441	1	2.84434	0.00599617	0	NA	NA	0	NA	NA	67	-0.0654619	0.465336	1	-16.8935	0.99797	5	-0.609036	0.395112	6	0.286557	0.63639		0	0	0	0	0		0	0	0	0	0	0		0	0	0	0	0
377	ARF3	ADP ribosylation factor 3	0	0.161369	0.140197	873	0.0240702	0.717452	0	NA	NA	0	NA	NA	2	-0.394305	0.699425	103	-0.0140765	0.810543	3	-0.0524665	0.958879	17	-0.133537	0.750043	10	-0.176298	0.7317		0	0	0	0	0		0	0	0	-1	-1	0		0	0	0	0	0
378	ARF4	ADP ribosylation factor 4	0	0.070267	0.383733	794	-0.0558446	0.019983	0	NA	NA	1	2.84434	0.00599617	645	-0.222076	0.0216512	71	-0.0159816	0.806504	3	0.583833	0.415277	7	-0.40318	0.578879	4	-0.784863	0.437384		0	0	0	0	0		0	0	0	0	0	0		0	0	0	0	0
379	ARL4D	ADP ribosylation factor like GTPase 4D	0	0.134503	0.00265621	1150	-0.0179782	0.690658	0	NA	NA	1135	0.0108596	0.955599	291	-0.133304	0.258923	119	-0.0248006	0.757046	1	-14.3359	0.99974	9	1.20987	0.0581881	8	-0.468696	0.511254		0	0	0	0	0		-2	0	-2	0	-1	0		0	0	0	0	0
381	ARF5	ADP ribosylation factor 5	0	-0.0427095	0.621181	683	0.00667248	0.658939	0	NA	NA	598	0.0380912	0.696259	1	2.84434	0.00599617	97	0.081693	0.205306	0	NA	NA	6	1.33512	0.00991449	8	0.616167	0.244972		0	0	0	0	0		-2	0	-2	0	-1	0		0	0	0	0	0
382	ARF6	ADP ribosylation factor 6	0	-0.0669098	0.464966	272	-0.0197394	0.721486	0	NA	NA	3	0.417195	0.68494	2	-15.2269	0.995785	87	-0.0496045	0.403132	0	NA	NA	16	-0.672469	0.107405	11	0.452072	0.377395		0	0	0	0	0		0	0	0	0	0	0		0	0	0	0	0
383	ARG1	arginase 1	0	0.0212558	0.688502	617	-0.128589	0.0784093	0	NA	NA	2	1.69741	0.107701	1	1.98057	0.0552485	69	0.0277001	0.733683	1	-17.1204	0.997643	3	1.08991	0.0697628	6	-0.450381	0.530243		0	0	0	0	0		0	0	0	0	0	0		0	0	0	0	0
384	ARG2	arginase 2	0	0.0887111	0.135468	795	0.0114753	0.880181	0	NA	NA	8	-1.84352	0.0677748	10	0.598575	0.152569	130	0.00459407	0.93504	6	-0.00393036	0.994109	10	0.400622	0.383391	11	1.08326	0.00897734		0	0	0	0	0		0	0	0	0	0	0		0	0	0	1	1
387	RHOA	ras homolog family member A	1	0.0463341	0.684918	999	0.099222	0.0092555	4	1.61067	0.00229353	130	0.0797938	0.642461	1	-15.5681	0.994518	118	-0.0366572	0.411018	10	0.226981	0.655894	14	0.0157505	0.961518	7	-0.423946	0.469091		1	0	0	0	1		0	0	0	0	0	0		0	0	0	0	0
388	RHOB	ras homolog family member B	0	-0.0783086	0.118886	355	0.0818939	0.0575195	0	NA	NA	0	NA	NA	70	0.513464	0.0315029	69	-0.0207669	0.80462	1	-17.6151	0.999847	8	0.312758	0.664866	10	0.600891	0.241877		1	0	0	1	1		0	0	0	0	0	0		0	0	0	0	0
389	RHOC	ras homolog family member C	0	0.116162	0.101813	1073	-0.0337629	0.654525	0	NA	NA	1	-16.0967	0.995794	6	-0.563602	0.43057	85	-0.0139567	0.812173	1	-17.1203	0.997636	11	0.0633664	0.880298	10	0.136696	0.744862		0	0	0	0	0		0	0	0	0	0	0		0	0	0	0	0
390	RND3	Rho family GTPase 3	0	-0.0587358	0.247912	377	-0.0203	0.666051	26	-0.124252	0.807938	2	-15.253	0.996246	1	-15.4229	0.996153	68	-0.199691	0.0704442	5	-0.53291	0.45992	3	-0.393598	0.698885	3	-0.472649	0.639696		0	0	0	0	0		2	2	0	0	1	0		0	0	0	0	0
391	RHOG	ras homolog family member G	0	-0.082453	0.295596	200	0.01005	0.927153	0	NA	NA	1	-14.1538	0.998035	8	0.344822	0.56696	60	-0.0665537	0.307993	3	-16.4305	0.993309	11	-0.134562	0.790522	11	0.47902	0.293027		0	0	0	0	0		0	0	0	0	0	0		0	0	0	0	0
392	ARHGAP1	Rho GTPase activating protein 1	0	0.0218422	0.805027	894	0.0208206	0.600516	0	NA	NA	73	0.153643	0.481474	5	1.85475	0.00214747	102	0.0531317	0.34685	0	NA	NA	19	0.052536	0.892137	8	0.508754	0.225881		0	0	0	0	0		0	0	0	0	0	0		0	0	0	0	0
393	ARHGAP4	Rho GTPase activating protein 4	0	-0.036063	0.496341	97	0.0721186	0.654401	0	NA	NA	0	NA	NA	0	NA	NA	45	0.0289185	0.624908	7	-0.127237	0.858514	9	0.0526966	0.929747	7	0.339954	0.565563		0	0	0	0	0		0	0	0	0	0	0		0	0	0	0	0
394	ARHGAP5	Rho GTPase activating protein 5	1	-0.0184511	0.815419	227	0.0686928	0.525167	3	0.876107	0.390283	0	NA	NA	3	2.2859	0.0249275	78	0.0345108	0.64308	11	0.319091	0.447022	2	0.59638	0.429609	4	0.15959	0.823151		0	0	0	0	0		0	0	0	0	0	0		0	0	0	0	0
395	ARHGAP6	Rho GTPase activating protein 6	0	-0.0443724	0.609286	1092	0.00220743	0.934898	4	1.03405	0.155096	402	0.0770028	0.454175	2	0.816673	0.429732	130	-0.0626725	0.244968	20	-0.373404	0.343421	51	-0.138738	0.565739	7	0.293037	0.524536		0	0	0	0	0		0	0	0	0	0	0		0	0	0	0	0
396	ARHGDIA	Rho GDP dissociation inhibitor alpha	0	-0.112989	0.159684	833	-0.0480712	0.376051	0	NA	NA	7	-0.69811	0.492686	1	-15.268	0.997887	125	0.044107	0.335472	2	2.83242	0.000107335	17	0.224753	0.56595	14	0.0608045	0.883751		0	0	0	0	0		0	0	0	0	0	0		0	0	0	0	0
397	ARHGDIB	Rho GDP dissociation inhibitor beta	0	-0.0280765	0.583182	336	-0.145083	0.18	0	NA	NA	1	-15.2482	0.996254	1	-15.6511	0.999716	82	-0.143441	0.0780474	4	-15.5055	0.992503	10	0.0805999	0.892357	8	-0.654099	0.362002		0	0	0	0	0		0	0	0	0	0	0		0	0	0	0	0
398	ARHGDIG	Rho GDP dissociation inhibitor gamma	0	-0.171608	0.107615	189	-0.0257768	0.627511	0	NA	NA	52	0.0679797	0.783461	3	-15.9054	0.996732	84	-0.00137774	0.977649	5	0.0571695	0.936987	13	0.418894	0.318517	17	-0.43144	0.237301		0	0	0	0	0		0	0	0	0	0	0		0	0	0	0	0
399	RHOH	ras homolog family member H	1	-0.0738781	0.43986	658	0.0486592	0.120741	219	0.181767	0.1635	3	1.81035	0.00321982	3	1.49599	0.022526	91	-0.0423265	0.556496	7	-1.08545	0.284253	3	-1.0733	0.289059	13	-0.546481	0.190315		0	0	0	0	0		0	0	0	0	0	0		0	0	0	0	0
400	ARL1	ADP ribosylation factor like GTPase 1	0	-0.0770876	0.449369	468	-0.000422227	0.989066	0	NA	NA	8	0.969451	0.0140731	229	-0.0355874	0.803207	61	-0.00312301	0.973499	2	-15.5962	0.997714	5	0.183241	0.799487	7	-0.713713	0.479793		0	0	0	0	0		0	0	0	0	0	0		0	0	0	0	0
401	PHOX2A	paired like homeobox 2A	0	-0.0272579	0.739304	401	-0.0357333	0.376526	0	NA	NA	1	-16.4539	0.998401	181	-0.0621567	0.664201	112	0.0215736	0.738429	0	NA	NA	8	-0.395566	0.581362	7	0.574696	0.215462		0	0	0	0	0		0	0	0	0	0	0		0	0	0	0	0
402	ARL2	ADP ribosylation factor like GTPase 2	0	-0.0108673	0.859891	1001	0.122823	0.0449993	0	NA	NA	10	0.0642323	0.900004	6	1.01075	0.0487205	151	-0.0134079	0.823295	1	-16.4096	0.997685	7	0.554976	0.230157	12	-0.985919	0.167098		1	0	0	0	1		0	0	0	0	0	0		0	0	0	0	0
403	ARL3	ADP ribosylation factor like GTPase 3	0	-0.0114502	0.8957	378	0.0204361	0.803791	0	NA	NA	9	0.812114	0.122583	2	0.657173	0.524086	83	-0.00875143	0.907235	5	-1.12045	0.264918	5	0.59364	0.557825	9	-0.276518	0.699485		0	0	0	0	0		0	0	0	0	0	0		0	0	0	0	0
405	ARNT	aryl hydrocarbon receptor nuclear translocator	1	0.156065	0.167844	198	-0.0379768	0.354881	2	-14.8373	0.996739	28	-0.101349	0.744572	128	-0.0983456	0.603196	141	0.0834599	0.0583803	10	0.8666	0.0397897	11	0.925714	0.0116986	16	0.81288	0.0148014		0	0	0	0	0		0	0	0	0	0	0		1	1	1	1	1
406	BMAL1	basic helix-loop-helix ARNT like 1	0	-0.0899962	0.353793	249	0.0234173	0.78256	1	-17.6151	0.999847	0	NA	NA	2	1.85575	0.0760634	67	0.0479016	0.383923	14	0.184279	0.691735	12	-0.419672	0.355563	8	-0.499376	0.39225		0	0	0	0	0		0	0	0	0	0	0		0	0	0	0	0
407	ARR3	arrestin 3	0	-0.568099	0.0549577	550	0.034921	0.571304	0	NA	NA	19	-0.0248604	0.952476	2	1.59452	0.11832	54	-0.00686925	0.948578	1	2.5281	0.0152009	2	-16.3335	0.995708	2	-16.1826	0.997805		0	0	0	0	0		0	0	0	0	0	0		0	0	0	0	0
408	ARRB1	arrestin beta 1	0	-0.0793696	0.256136	157	0.0146476	0.858038	13	0.940143	0.0408327	3	-15.5508	0.99239	3	-0.60752	0.548876	101	-0.0966067	0.222656	7	-15.5889	0.992476	16	0.173229	0.705032	9	-2.9564e-05	0.999954		0	1	0	0	1		0	0	0	0	0	0		0	0	0	0	0
409	ARRB2	arrestin beta 2	0	-0.041213	0.596934	837	0.0263344	0.604234	0	NA	NA	13	0.0654297	0.877466	31	0.0616555	0.843779	85	-0.0156017	0.823394	2	-15.7031	0.994921	9	0.780511	0.087871	5	-0.451586	0.530722		0	0	0	0	0		0	0	0	0	0	0		0	0	0	0	0
410	ARSA	arylsulfatase A	0	-0.0508078	0.437116	63	-0.0151121	0.909346	0	NA	NA	0	NA	NA	11	0.199336	0.697881	68	0.0317479	0.597333	0	NA	NA	10	0.210791	0.680204	11	0.406203	0.339835		0	0	0	0	0		0	0	0	0	0	0		0	0	0	0	0
411	ARSB	arylsulfatase B	0	0.110197	0.260005	442	-0.00410366	0.861967	186	-0.0344738	0.808913	3	-0.316535	0.754753	3	0.655483	0.262827	57	0.0860414	0.338369	6	-0.306851	0.669912	2	0.48653	0.634856	2	0.748707	0.466197		0	0	0	0	0		0	0	0	0	0	0		0	0	0	0	0
412	STS	steroid sulfatase	0	-0.0725656	0.244397	663	0.150894	0.263578	0	NA	NA	2	1.86378	0.0665182	6	1.15432	0.0516447	107	0.00148683	0.975556	25	-0.103758	0.745259	20	0.206479	0.614287	18	0.138059	0.709736		0	0	0	0	0		0	0	0	0	0	0		0	0	0	0	0
414	ARSD	arylsulfatase D	0	0.0521941	0.390319	863	0.0398966	0.169449	0	NA	NA	1	-0.0133074	0.999998	224	0.0924343	0.454083	51	-0.0128681	0.868705	3	-0.243245	0.734427	5	-0.180488	0.8014	4	-0.394377	0.697095		0	0	0	0	0		0	0	0	0	0	0		0	0	0	0	0
415	ARSL	arylsulfatase L	0	0.00790997	0.857759	849	0.0559719	0.128921	0	NA	NA	1	-0.0133074	0.999998	223	0.0840817	0.497668	52	0.0123902	0.895732	3	-0.761334	0.450523	3	0.972557	0.182751	6	-0.589155	0.409698		0	0	0	0	0		-1	0	0	-1	-1	0		0	0	0	0	0
416	ARSF	arylsulfatase F	0	0.0705091	0.434751	770	0.0832588	0.087004	2	1.59452	0.11832	1	-0.0133074	0.999998	5	0.658378	0.278184	51	0.0563228	0.574603	2	0.711079	0.489659	3	1.23626	0.228766	4	0.089611	0.902803		1	0	0	0	1		0	1	0	0	1	0		0	0	0	0	0
417	ART1	ADP-ribosyltransferase 1	0	0.254818	0.628645	165	-0.0465186	0.479961	0	NA	NA	22	-0.592531	0.317838	9	-0.357712	0.619868	62	-0.0880767	0.40118	1	-15.0895	0.998441	2	-0.230921	0.818763	7	0.90361	0.131731		0	0	0	0	0		0	0	0	0	0	0		0	0	0	0	0
419	ART3	ADP-ribosyltransferase 3 (inactive)	0	0.0087553	0.905149	54	-0.0644901	0.487294	8	-0.799473	0.263472	0	NA	NA	1	-15.695	0.997462	72	-0.0477049	0.665713	4	-15.2386	0.991793	4	0.00331332	0.997376	7	-0.319391	0.654723		0	0	0	0	0		0	0	0	1	1	0		0	0	0	0	0
420	ART4	ADP-ribosyltransferase 4 (inactive) (Dombrock blood group)	0	-0.18696	0.0654111	277	-0.123758	0.246672	0	NA	NA	1	-15.6511	0.999716	4	-0.615949	0.542966	82	-0.14529	0.0534293	2	-14.8939	0.996524	8	-0.654099	0.362002	10	-0.815562	0.112953		0	0	0	0	0		0	0	0	0	0	0		0	0	0	0	0
421	ARVCF	ARVCF delta catenin family member	0	-0.25048	0.000902222	871	0.0714676	0.362819	0	NA	NA	1	4.52332	4.14153e-05	8	0.587981	0.249796	95	-0.0182749	0.760215	4	-0.524464	0.46588	10	-0.106848	0.798379	11	-0.39671	0.383574		0	0	0	0	0		0	0	0	0	0	0		0	0	0	0	0
427	ASAH1	N-acylsphingosine amidohydrolase 1	0	-0.0173282	0.775927	1184	-0.0632797	0.264366	0	NA	NA	1	-16.0224	0.994271	113	-0.0936803	0.590479	63	-0.0427732	0.606389	1	-16.4549	0.99849	6	-0.358309	0.722577	6	0.491526	0.279598		0	0	0	0	0		0	0	0	0	0	0		0	0	0	0	0
429	ASCL1	achaete-scute family bHLH transcription factor 1	0	-0.0790376	0.326009	129	0.0367045	0.799405	0	NA	NA	2	2.84434	0.00599617	4	-0.0514913	0.959347	57	0.0242747	0.811968	0	NA	NA	7	0.397335	0.590564	2	0.636888	0.538773		0	0	0	0	0		0	0	0	0	0	0		0	0	0	0	0
430	ASCL2	achaete-scute family bHLH transcription factor 2	0	-0.0659004	0.23321	1104	-0.107725	0.278886	0	NA	NA	0	NA	NA	0	NA	NA	78	0.014372	0.815413	1	-15.6823	0.997608	9	0.353678	0.442561	16	0.622863	0.193046		0	0	0	0	0		0	0	0	0	0	0		0	0	0	0	0
432	ASGR1	asialoglycoprotein receptor 1	0	0.0266433	0.655878	687	0.0230436	0.538002	0	NA	NA	2	-14.558	0.995517	205	0.113786	0.419129	104	0.10498	0.0755479	0	NA	NA	11	0.427767	0.305451	6	0.857029	0.148463		0	0	0	0	0		0	0	0	0	0	0		1	0	0	0	1
433	ASGR2	asialoglycoprotein receptor 2	0	0.0200306	0.737621	686	0.0150896	0.594924	0	NA	NA	0	NA	NA	206	0.113704	0.419476	100	0.096603	0.171223	1	-17.6151	0.999847	8	0.833497	0.0729208	7	-0.553874	0.349717		0	0	0	0	0		0	0	0	0	0	0		0	0	0	0	0
434	ASIP	agouti signaling protein	0	0.0194882	0.865998	1163	0.060019	0.152848	1146	0.271455	0.161279	0	NA	NA	18	-0.2748	0.638468	127	0.0160148	0.787175	7	-0.507201	0.324904	7	0.588663	0.198089	13	0.452377	0.220272		0	0	0	0	0		0	0	0	0	0	0		0	0	0	0	0
435	ASL	argininosuccinate lyase	0	-0.0831884	0.207661	561	-0.0247677	0.386383	0	NA	NA	20	0.226561	0.565854	254	-0.166361	0.18803	90	-0.0438715	0.43325	3	-15.5088	0.994014	11	-0.0179474	0.963148	11	-0.293661	0.520617		0	0	0	0	0		0	0	0	0	0	0		0	0	0	0	0
438	ASMT	acetylserotonin O-methyltransferase	0	0.137496	0.549283	1190	0.011717	0.606678	98	0.0120618	0.943861	62	-0.086163	0.704002	514	0.0593825	0.544054	61	-0.198603	0.0420911	2	-16.032	0.993157	8	-0.19563	0.745402	7	-0.951169	0.18374		0	0	0	0	0		0	0	0	0	0	0		0	0	0	0	0
439	GET3	guided entry of tail-anchored proteins factor 3, ATPase	0	-0.0630282	0.483768	1076	0.0584733	0.239459	0	NA	NA	138	0.0523678	0.730597	3	-14.8914	0.99674	144	-0.00186668	0.96549	3	-0.39728	0.693444	29	0.181791	0.533846	23	0.575979	0.0354949		0	0	0	0	0		0	0	0	0	0	0		0	0	0	1	1
440	ASNS	asparagine synthetase (glutamine-hydrolyzing)	0	-0.0607598	0.26895	766	-0.0268247	0.38162	26	-0.785763	0.0606195	0	NA	NA	72	0.333029	0.0698119	77	0.0881135	0.240584	2	0.498939	0.628348	4	0.531974	0.464145	4	0.549612	0.363891		0	0	0	1	1		0	0	0	0	0	0		0	0	0	0	0
443	ASPA	aspartoacylase	0	-0.144993	0.0893587	1026	0.0109709	0.801369	1	-15.2482	0.996254	122	0.139771	0.347944	10	-0.272879	0.610021	61	-0.320726	0.0748018	2	-15.7925	0.995205	2	-0.181543	0.858549	5	-15.1552	0.99381		0	0	0	0	0		0	0	0	0	0	0		0	0	0	0	0
444	ASPH	aspartate beta-hydroxylase	0	0.117766	0.0502269	309	-0.131954	0.126582	11	0.223528	0.639443	1	2.84434	0.00599617	20	-0.939359	0.0701633	84	0.0112333	0.892513	13	-0.131639	0.719712	6	0.610216	0.322713	5	0.972225	0.0585691		0	0	0	0	0		0	0	0	0	0	0		0	0	0	0	0
445	ASS1	argininosuccinate synthase 1	0	-0.0334339	0.409496	583	0.0323405	0.279853	0	NA	NA	0	NA	NA	262	0.121591	0.289235	89	-0.00251666	0.980341	1	1.98057	0.0552485	2	0.684663	0.39533	6	0.164168	0.818793		0	0	0	0	0		0	0	0	0	0	0		0	0	0	0	0
460	ASTN1	astrotactin 1	0	0.0513602	0.618012	832	-0.0798921	0.556345	1	-15.2482	0.996254	1	-14.3463	0.999539	4	1.43744	0.050661	90	0.0310564	0.703957	16	-0.00548439	0.988778	7	0.25977	0.608942	9	0.114171	0.803627		0	0	0	0	0		0	0	0	0	0	0		0	0	0	0	0
462	SERPINC1	serpin family C member 1	0	0.0193665	0.645346	325	-0.0571191	0.382721	0	NA	NA	63	-0.259469	0.346879	1	-15.2482	0.996254	120	0.0628186	0.242637	0	NA	NA	8	0.0336878	0.947495	26	0.301754	0.283297		0	0	0	0	0		0	0	0	0	0	0		0	0	0	0	0
463	ZFHX3	zinc finger homeobox 3	1	0.217837	0.0293164	533	0.0583893	0.458547	3	0.187985	0.750151	0	NA	NA	106	0.145969	0.426749	83	0.0127431	0.8807	27	-0.0888837	0.799109	5	0.778073	0.291285	12	-0.527443	0.306679		0	0	0	0	0		0	0	0	0	0	0		0	0	0	0	0
466	ATF1	activating transcription factor 1	1	0.166303	0.0875411	564	0.0468008	0.367854	3	0.004098	0.996831	7	0.095274	0.873892	11	0.326275	0.537413	106	-0.0633492	0.300829	9	-0.69578	0.331818	12	-0.0121185	0.975708	6	-0.546979	0.461361		0	0	0	0	0		0	0	0	0	0	0		0	0	0	0	0
467	ATF3	activating transcription factor 3	0	-0.049876	0.219854	1013	0.0587958	0.37242	0	NA	NA	2	2.7359	0.000204851	1	2.84434	0.00599617	80	-0.000600335	0.993422	5	-0.600641	0.558211	11	-0.116058	0.821428	9	-0.452506	0.441518		0	0	0	0	0		0	0	0	0	0	0		0	0	0	0	0
468	ATF4	activating transcription factor 4	0	-0.243966	0.00424284	827	0.206616	0.0199219	0	NA	NA	5	1.0859	0.081099	0	NA	NA	105	-0.0927478	0.135445	0	NA	NA	8	-1.17045	0.103793	11	-0.473206	0.353096		1	0	0	0	1		0	0	0	0	0	0		0	0	0	0	0
471	ATIC	5-aminoimidazole-4-carboxamide ribonucleotide formyltransferase/IMP cyclohydrolase	1	0.118731	0.178496	1142	0.055836	0.538293	0	NA	NA	3	1.17901	0.251219	1	2.84434	0.00599617	51	-0.0512633	0.602798	0	NA	NA	2	-0.481489	0.63255	7	0.702256	0.233686		0	0	0	0	0		0	0	0	0	0	0		0	0	0	0	0
472	ATM	ATM serine/threonine kinase	1	0.0544471	0.601419	285	-0.0169193	0.842638	7	0.586748	0.417165	1	-15.2482	0.996254	18	-0.125971	0.729773	71	0.00408539	0.953722	9	0.0711447	0.889471	9	0.245954	0.591268	8	-0.211907	0.67888		0	0	0	0	0		0	0	0	0	0	0		0	0	0	0	0
473	RERE	arginine-glutamic acid dipeptide repeats	0	-0.0488017	0.567853	320	0.143669	0.0645187	21	0.366334	0.29263	3	1.46182	0.0454686	22	0.406957	0.213472	96	0.0598066	0.340513	36	0.320375	0.1788	8	-0.483786	0.498478	7	0.476361	0.418385		1	0	0	0	1		0	0	0	0	0	0		0	0	0	0	0
474	ATOH1	atonal bHLH transcription factor 1	0	-0.204705	0.0387642	795	0.0672445	0.107786	0	NA	NA	1	2.84434	0.00599617	2	1.96268	0.0546178	58	-0.174897	0.19776	0	NA	NA	2	-16.6632	0.996942	4	-0.934199	0.355109		0	0	0	0	0		0	0	0	1	1	0		0	0	0	0	0
475	ATOX1	antioxidant 1 copper chaperone	0	0.0518993	0.443224	1171	-0.126816	0.214973	1	-16.2585	0.998334	27	-0.6636	0.148888	0	NA	NA	51	-0.0351003	0.657189	1	-15.4229	0.997866	3	-0.615552	0.5442	3	0.361942	0.719852		0	0	0	0	0		0	0	0	0	0	0		0	0	0	0	0
476	ATP1A1	ATPase Na+/K+ transporting subunit alpha 1	1	0.05308	0.447113	682	0.0360425	0.729584	1	2.84434	0.00599617	5	-0.289061	0.77699	1	2.84434	0.00599617	99	-0.00714879	0.909179	2	-14.4286	0.996266	7	0.265095	0.605293	14	0.167107	0.691408		0	0	0	0	0		0	0	0	0	0	0		0	0	0	0	0
477	ATP1A2	ATPase Na+/K+ transporting subunit alpha 2	0	0.081318	0.151333	1115	-0.0605239	0.653507	0	NA	NA	0	NA	NA	3	-16.1207	0.996529	100	0.078532	0.150779	4	-0.418098	0.559432	11	0.256331	0.57746	14	0.135711	0.711624		0	0	0	0	0		0	0	0	0	0	0		0	0	0	0	0
479	ATP12A	ATPase H+/K+ transporting non-gastric alpha2 subunit	0	-0.15299	0.112916	297	-0.00466091	0.897575	56	0.0037515	0.986286	8	-0.807995	0.423239	3	1.3669	0.190071	66	0.0342702	0.750001	0	NA	NA	6	-0.174515	0.863585	3	1.6717	0.0209296		0	0	0	0	0		0	0	0	0	0	0		0	0	0	0	0
480	ATP1A4	ATPase Na+/K+ transporting subunit alpha 4	0	-0.233875	0.21352	1115	-0.0783643	0.578091	0	NA	NA	0	NA	NA	5	-0.848849	0.404149	99	0.060489	0.198258	6	0.148242	0.776674	11	0.042728	0.919352	14	0.174878	0.655198		0	0	0	0	0		0	0	0	0	0	0		0	0	0	0	0
481	ATP1B1	ATPase Na+/K+ transporting subunit beta 1	0	-0.0984758	0.0240711	550	-0.00307369	0.920007	0	NA	NA	238	-0.039656	0.741017	62	0.0521061	0.817961	81	0.0600599	0.382226	3	-0.526305	0.605606	6	0.924146	0.0443967	9	0.469469	0.309334		0	0	0	0	0		0	0	0	0	0	0		0	0	0	0	0
482	ATP1B2	ATPase Na+/K+ transporting subunit beta 2	0	0.0617162	0.266439	715	-0.00670803	0.858464	0	NA	NA	13	0.11065	0.813389	21	-0.388517	0.238005	108	0.0823233	0.0639305	1	0.316137	0.759384	13	0.457824	0.237627	26	0.377982	0.226076		0	0	0	0	0		0	0	0	0	0	0		1	0	0	0	1
483	ATP1B3	ATPase Na+/K+ transporting subunit beta 3	0	0.00985059	0.8765	567	0.0232258	0.349229	1	-14.2774	0.997999	170	0.158781	0.245371	12	-0.0592966	0.888058	73	-0.0734657	0.35648	4	-0.564967	0.428175	4	0.0622799	0.951114	7	0.0493423	0.933728		0	0	0	0	0		0	0	0	0	0	0		0	0	0	0	0
486	FXYD2	FXYD domain containing ion transport regulator 2	0	-0.050839	0.361313	865	-0.102675	0.439045	1	-15.1067	0.998549	1	-15.0336	0.99748	0	NA	NA	95	0.0104339	0.868032	3	-0.670564	0.351216	1	1.29555	0.210707	5	-0.691485	0.492344		0	0	0	0	0		0	0	0	0	0	0		0	0	0	0	0
487	ATP2A1	ATPase sarcoplasmic/endoplasmic reticulum Ca2+ transporting 1	0	-0.0638699	0.529979	190	-0.0299368	0.556326	0	NA	NA	49	-0.115305	0.632662	3	0.153814	0.879254	61	0.0307339	0.628331	1	-0.750577	0.457041	7	0.516265	0.384407	5	0.291738	0.620813		0	0	0	0	0		-2	0	-1	0	-1	0		0	0	0	0	0
488	ATP2A2	ATPase sarcoplasmic/endoplasmic reticulum Ca2+ transporting 2	0	0.0619712	0.468384	607	0.0332687	0.383615	2	2.97741	0.00820429	1	2.84434	0.00599617	0	NA	NA	78	-0.0263717	0.686326	4	-0.895556	0.374577	10	0.448472	0.3337	10	0.100591	0.843166		0	0	0	0	0		0	0	0	0	0	0		0	0	0	0	0
489	ATP2A3	ATPase sarcoplasmic/endoplasmic reticulum Ca2+ transporting 3	0	-0.152104	0.00316096	813	0.00833987	0.814902	6	0.614612	0.549585	0	NA	NA	721	0.00665109	0.947906	74	-0.0896498	0.286645	3	-14.479	0.994893	9	-0.487114	0.337795	10	-0.4869	0.495571		0	0	0	0	0		0	0	0	0	0	0		0	0	0	0	0
490	ATP2B1	ATPase plasma membrane Ca2+ transporting 1	0	0.0212662	0.767147	304	0.00105183	0.989652	1	2.84434	0.00599617	4	0.691302	0.349066	1	2.84434	0.00599617	84	-0.0528106	0.492601	11	-0.417377	0.481887	7	0.0555431	0.913657	12	-0.531039	0.371681		0	0	0	0	0		0	0	0	0	0	0		0	0	0	0	0
491	ATP2B2	ATPase plasma membrane Ca2+ transporting 2	0	0.0329263	0.613425	488	-0.088365	0.248098	101	-0.143215	0.492452	4	-15.8521	0.99427	2	-14.8865	0.995263	77	-0.036472	0.696555	15	0.158248	0.645601	6	-0.825592	0.253313	11	-0.14677	0.777682		0	0	0	0	0		0	0	0	0	0	0		0	0	0	0	0
492	ATP2B3	ATPase plasma membrane Ca2+ transporting 3	1	0.00680746	0.969301	118	0.0485627	0.482379	0	NA	NA	0	NA	NA	1	-16.281	0.999035	47	0.063486	0.435414	2	-16.2889	0.996926	5	0.406143	0.489922	7	2.04922	1.53313e-05		0	0	0	0	0		2	0	0	0	1	0		0	0	0	0	0
493	ATP2B4	ATPase plasma membrane Ca2+ transporting 4	0	0.179409	0.00327431	430	-0.033528	0.298993	303	-0.146574	0.197266	1	1.02884	0.315346	27	-0.135158	0.683479	99	0.00886062	0.893745	12	0.30262	0.467418	7	0.0805764	0.890367	10	0.0287523	0.955021		0	0	0	0	0		0	0	0	0	0	0		0	0	0	0	0
495	ATP4A	ATPase H+/K+ transporting subunit alpha	0	0.00924692	0.969766	725	0.0937227	0.286378	0	NA	NA	3	-0.236063	0.816133	1	0.793306	0.436892	121	0.0150608	0.78898	2	-0.0386419	0.969689	11	0.564176	0.181911	15	-0.326148	0.43818		0	0	0	0	0		0	0	0	0	0	0		0	0	0	0	0
496	ATP4B	ATPase H+/K+ transporting subunit beta	0	0.133425	0.482692	750	0.0221511	0.648099	0	NA	NA	0	NA	NA	8	-1.31549	0.191007	59	0.0155634	0.885676	1	4.78566	1.06632e-05	0	NA	NA	8	-0.139969	0.812505		0	0	0	0	0		0	0	0	0	0	0		0	0	0	0	0
498	ATP5F1A	ATP synthase F1 subunit alpha	0	0.00904077	0.91971	649	0.0660107	0.198516	9	-0.417762	0.678645	42	0.12949	0.640029	1	2.46336	0.0172132	53	-0.0461505	0.625769	1	-16.873	0.999714	4	-0.0843518	0.906064	5	-1.05491	0.294354		0	0	0	0	0		0	0	0	0	0	0		0	0	0	0	0
501	ALDH7A1	aldehyde dehydrogenase 7 family member A1	0	0.0709623	0.276266	1094	-0.149838	0.0644383	2	-1.18085	0.242545	1	-14.2385	0.997185	8	0.0738212	0.872408	56	0.0384757	0.513007	1	-16.1291	0.997682	6	0.184446	0.71853	5	-0.234553	0.689654		0	0	0	0	0		0	0	0	0	0	0		0	0	0	0	0
506	ATP5F1B	ATP synthase F1 subunit beta	0	0.0829472	0.334782	332	-0.00905285	0.900407	1	0.985825	0.339987	1	-15.2482	0.996254	9	-0.268497	0.59604	136	-0.014872	0.753788	3	-0.146218	0.885659	17	-0.687064	0.133041	21	0.317423	0.337403		0	0	0	0	0		0	0	0	0	0	0		0	0	0	0	0
509	ATP5F1C	ATP synthase F1 subunit gamma	0	0.137509	0.110345	913	0.0933858	0.0310549	0	NA	NA	25	-0.112745	0.809355	2	0.882756	0.394481	65	0.137558	0.0567349	2	0.591656	0.56191	2	1.81323	0.016222	7	0.578074	0.329887		1	0	0	0	1		0	0	0	0	0	0		1	0	0	0	1
513	ATP5F1D	ATP synthase F1 subunit delta	0	-0.10786	0.0495168	645	-0.119979	0.26035	0	NA	NA	6	0.306172	0.60516	1	-16.1296	0.997666	136	-0.0197033	0.653534	0	NA	NA	29	0.114305	0.700989	20	-0.534813	0.168541		0	0	0	0	0		0	0	0	0	0	0		0	0	0	0	0
514	ATP5F1E	ATP synthase F1 subunit epsilon	0	0.0398193	0.542158	43	0.133808	0.119008	0	NA	NA	4	1.75796	0.0041994	1	-15.2482	0.996254	61	0.123505	0.0770609	1	2.71404	0.0090992	8	0.430262	0.354045	5	0.393417	0.701179		0	0	0	0	0		0	0	0	0	0	0		1	0	0	0	1
515	ATP5PB	ATP synthase peripheral stalk-membrane subunit b	0	0.281658	0.00343879	674	0.0357512	0.61855	0	NA	NA	27	0.293958	0.326571	0	NA	NA	71	0.0982051	0.136765	0	NA	NA	9	0.374754	0.41383	4	-0.189102	0.798824		0	0	0	0	0		0	0	0	0	0	0		0	0	0	0	0
516	ATP5MC1	ATP synthase membrane subunit c locus 1	0	0.053963	0.427983	1161	0.0606038	0.238145	0	NA	NA	116	0.156184	0.351992	120	0.221411	0.246119	117	0.0740041	0.17994	1	-15.4208	0.997473	15	0.591853	0.139184	3	0.582489	0.328869		0	0	0	0	0		0	0	0	0	0	0		0	0	0	0	0
517	ATP5MC2	ATP synthase membrane subunit c locus 2	0	0.0877308	0.254063	340	0.100999	0.0431488	0	NA	NA	13	0.712287	0.076334	0	NA	NA	120	-0.0290877	0.683022	2	-15.2179	0.996878	10	-0.499213	0.33194	7	0.137728	0.814184		1	0	1	0	1		0	0	0	0	0	0		0	0	0	0	0
518	ATP5MC3	ATP synthase membrane subunit c locus 3	0	0.0274461	0.733857	719	0.0410037	0.450248	0	NA	NA	9	0.97323	0.0673642	4	1.59461	0.00719528	56	-0.0409897	0.644077	0	NA	NA	3	-0.401136	0.696512	5	0.264828	0.651809		0	0	0	0	0		0	0	0	0	0	0		0	0	0	0	0
521	ATP5ME	ATP synthase membrane subunit e	0	-0.0275344	0.636365	1211	0.0104766	0.902781	0	NA	NA	23	-0.693594	0.0963782	10	0.105069	0.819159	93	0.0532336	0.32616	1	0.25357	0.812657	10	0.336135	0.39102	6	0.73585	0.115171		0	0	0	0	0		0	0	0	0	0	0		0	0	0	0	0
522	ATP5PF	ATP synthase peripheral stalk subunit F6	0	0.0071156	0.930317	899	0.0307297	0.55639	0	NA	NA	13	-1.28725	0.199905	0	NA	NA	79	0.110038	0.0791897	7	1.09769	0.0320209	8	0.943446	0.0411972	6	0.449189	0.535369		0	0	0	0	0		0	0	0	0	0	0		1	0	0	0	1
523	ATP6V1A	ATPase H+ transporting V1 subunit A	0	0.237515	0.0100405	179	-0.00507937	0.944012	15	0.306323	0.511684	1	-15.2482	0.996254	5	0.537292	0.601493	88	0.0300275	0.543168	8	-0.180958	0.757372	13	0.0371962	0.918735	8	0.217635	0.668703		0	0	0	0	0		0	0	0	-2	-1	0		0	0	0	0	0
525	ATP6V1B1	ATPase H+ transporting V1 subunit B1	0	0.0398437	0.387064	642	-0.0652592	0.149984	0	NA	NA	1	-15.3152	0.998437	146	-0.053589	0.727599	69	-0.0745433	0.296929	0	NA	NA	3	-1.1301	0.120137	6	0.154825	0.763445		0	0	0	0	0		0	0	0	0	0	0		0	0	0	0	0
526	ATP6V1B2	ATPase H+ transporting V1 subunit B2	0	-0.0597763	0.497155	172	-0.0284541	0.623914	5	-0.228338	0.754773	49	-0.242401	0.389692	1	-14.6743	0.993821	48	0.0381563	0.70328	0	NA	NA	3	-0.413814	0.565182	2	1.54134	0.13454		0	0	0	0	0		0	0	0	0	0	0		0	0	0	0	0
527	ATP6V0C	ATPase H+ transporting V0 subunit c	0	-0.00438607	0.943805	87	0.0767371	0.463139	0	NA	NA	5	-14.4162	0.994842	21	0.492202	0.179862	103	0.0406324	0.55221	1	-16.3825	0.997855	8	-0.544018	0.590885	8	0.0403724	0.954824		0	0	0	0	0		1	0	0	1	1	0		0	0	0	0	0
528	ATP6V1C1	ATPase H+ transporting V1 subunit C1	0	0.309011	0.00086997	289	0.0234165	0.355092	0	NA	NA	212	0.081961	0.497859	0	NA	NA	101	-0.019225	0.759784	9	0.228577	0.588822	5	0.511265	0.383222	9	0.243303	0.63457		0	0	0	0	0		0	0	0	0	0	0		0	0	0	0	0
529	ATP6V1E1	ATPase H+ transporting V1 subunit E1	0	-0.00680329	0.942833	1063	0.0372325	0.29549	28	0.569486	0.110017	198	0.147282	0.228713	820	0.0657	0.61758	92	0.0841967	0.0786929	4	0.707283	0.166132	8	0.454557	0.259923	15	0.762597	0.0193347		0	0	0	0	0		0	0	0	0	0	0		1	0	0	1	1
533	ATP6V0B	ATPase H+ transporting V0 subunit b	0	-0.0953238	0.206877	665	0.118382	0.106495	0	NA	NA	1	-15.151	0.994867	1	-16.6664	0.999041	91	0.066683	0.306662	0	NA	NA	7	0.342647	0.501348	6	0.221033	0.630571		0	0	0	0	0		0	0	0	0	0	0		0	0	0	0	0
534	ATP6V1G2	ATPase H+ transporting V1 subunit G2	0	0.161979	0.148117	1208	0.0167421	0.735567	0	NA	NA	0	NA	NA	966	0.116527	0.351497	114	-0.0648835	0.256167	0	NA	NA	24	-0.500976	0.125207	12	-0.192687	0.705092		0	0	0	0	0		0	0	0	0	0	0		0	0	0	0	0
535	ATP6V0A1	ATPase H+ transporting V0 subunit a1	0	-0.0998601	0.265225	1153	0.0328458	0.616808	2	1.10552	0.288032	9	-0.278009	0.507492	2	-15.7102	0.99837	132	-0.0454534	0.432218	13	-0.553545	0.226746	9	-0.0947644	0.89659	16	-0.509626	0.220788		0	0	0	0	0		0	0	0	0	0	0		0	0	0	0	0
537	ATP6AP1	ATPase H+ transporting accessory protein 1	0	-0.0103032	0.906921	477	0.102967	0.194945	0	NA	NA	4	-0.472992	0.641405	14	0.554832	0.129959	51	0.00217363	0.980737	0	NA	NA	4	-0.0616839	0.951325	3	-0.0938171	0.872767		0	0	0	0	0		0	0	0	0	0	0		0	0	0	0	0
538	ATP7A	ATPase copper transporting alpha	0	0.219126	0.0305829	999	-0.0103889	0.724361	1	1.98057	0.0552485	448	-0.0480487	0.69233	20	-0.270148	0.487718	66	-0.0467561	0.586105	3	1.30456	0.0290593	6	-0.138814	0.846471	6	0.682807	0.147853		0	0	0	0	0		0	0	0	0	0	0		0	0	0	0	0
539	ATP5PO	ATP synthase peripheral stalk subunit OSCP	0	-0.0187425	0.817969	251	0.162396	0.154974	1	-15.2686	0.997947	2	2.46371	0.0162549	2	0.362517	0.727024	105	-0.0439961	0.455503	0	NA	NA	11	0.0612273	0.867682	7	-0.381342	0.453867		0	0	0	0	0		0	0	0	0	0	0		0	0	0	0	0
540	ATP7B	ATPase copper transporting beta	0	0.0531679	0.385198	39	-0.0636253	0.738651	0	NA	NA	2	-15.2838	0.997872	1	-16.822	0.997673	56	0.0114477	0.905344	1	-14.1083	0.997211	4	-0.0654024	0.926983	6	-0.101065	0.887904		0	0	0	0	0		0	0	0	0	0	0		0	0	0	0	0
545	ATR	ATR serine/threonine kinase	1	-0.122245	0.319094	316	0.0705944	0.599672	2	0.960466	0.359718	2	0.98704	0.340069	3	0.199939	0.844939	73	0.0169633	0.854175	9	0.894832	0.050125	3	0.326622	0.747283	3	0.122783	0.837168		0	0	0	0	0		0	-1	0	0	-1	0		0	0	0	0	0
546	ATRX	ATRX chromatin remodeler	1	0.0411142	0.665465	999	-0.0187345	0.600175	4	1.22108	0.0965076	448	-0.0480487	0.69233	0	NA	NA	72	-0.117542	0.0789484	28	-0.535237	0.0735021	5	-0.837794	0.407549	9	-0.853587	0.147637		0	0	0	0	0		0	-2	0	0	-1	0		0	0	0	0	0
547	KIF1A	kinesin family member 1A	0	0.0360147	0.413106	804	-0.00133261	0.968461	6	0.313967	0.596448	124	-0.126977	0.505475	56	0.228123	0.28249	70	-0.0020291	0.977419	8	-0.307568	0.551449	6	-0.21105	0.719454	9	0.296719	0.480466		0	0	0	0	0		0	0	0	0	0	0		0	0	0	0	0
549	AUH	AU RNA binding methylglutaconyl-CoA hydratase	0	-0.116347	0.230634	366	0.185599	0.0275529	1	-15.2727	0.997546	9	1.35659	0.00932808	27	0.307981	0.40968	54	0.0598152	0.538905	3	0.313919	0.759127	5	0.321327	0.586761	2	-16.0931	0.997124		1	0	0	0	1		0	-2	0	0	-1	0		0	0	0	0	0
550	AUP1	AUP1 lipid droplet regulating VLDL assembly factor	0	-0.153185	0.113389	260	0.0352083	0.711234	0	NA	NA	0	NA	NA	8	0.230733	0.655156	59	0.0575457	0.452018	1	2.35998	0.0255076	7	0.272446	0.599023	5	-0.880559	0.382946		0	0	0	0	0		0	0	0	0	0	0		0	0	0	0	0
551	AVP	arginine vasopressin	0	0.237507	0.266547	1153	0.0410106	0.317339	0	NA	NA	8	0.67813	0.257156	94	0.235031	0.227081	89	-0.0376561	0.622295	0	NA	NA	11	0.289899	0.529349	12	0.253714	0.580932		0	0	0	0	0		0	0	0	0	0	0		0	0	0	0	0
552	AVPR1A	arginine vasopressin receptor 1A	0	-0.119198	0.11921	72	0.0634435	0.640368	0	NA	NA	2	0.814722	0.4318	1	-15.2482	0.996254	75	-0.0800979	0.227417	2	0.187251	0.856346	9	-1.52265	0.0376275	10	-0.228676	0.667696		0	0	0	0	0		0	0	0	0	0	0		0	0	0	0	0
553	AVPR1B	arginine vasopressin receptor 1B	0	-0.36435	0.0269272	270	0.0405105	0.257934	0	NA	NA	16	0.0202744	0.968635	194	0.182795	0.245249	104	-0.015213	0.796816	2	-0.266617	0.79153	6	-0.58401	0.320109	14	-0.207603	0.594664		0	0	0	0	0		0	0	0	0	0	0		0	0	0	0	0
554	AVPR2	arginine vasopressin receptor 2	0	-0.0364516	0.651194	97	0.0545008	0.71706	0	NA	NA	0	NA	NA	0	NA	NA	46	0.00549108	0.936019	1	-15.2557	0.996307	6	0.545259	0.36026	10	-0.45387	0.527779		0	0	0	0	0		0	0	0	0	0	0		0	0	0	0	0
558	AXL	AXL receptor tyrosine kinase	0	0.0695914	0.145034	491	0.0624799	0.190556	0	NA	NA	6	-0.563097	0.444911	0	NA	NA	131	-0.0131913	0.779916	7	-0.54702	0.285857	13	-0.129188	0.738103	7	0.448817	0.330154		0	0	0	0	0		0	0	0	0	0	0		0	0	0	0	0
563	AZGP1	alpha-2-glycoprotein 1, zinc-binding	0	-0.0250288	0.399005	708	-0.0148522	0.764115	9	0.0841956	0.869489	19	0.297499	0.393782	2	2.78499	0.00696419	84	0.0492643	0.4438	0	NA	NA	16	0.331168	0.362529	8	0.50119	0.397467		0	0	0	0	0		0	0	0	0	0	0		0	0	0	0	0
566	AZU1	azurocidin 1	0	-0.0585607	0.629457	531	-0.0519218	0.212209	0	NA	NA	20	-0.205111	0.621685	5	-0.592436	0.556976	115	-0.00765972	0.884034	1	-15.6801	0.99834	7	0.203763	0.729125	17	-0.289636	0.398253		0	0	0	0	0		0	0	0	0	0	0		0	0	0	0	0
567	B2M	beta-2-microglobulin	1	-0.0637903	0.23195	354	-0.0628631	0.203451	3	0.95471	0.20669	7	0.0908405	0.899312	1	2.84434	0.00599617	96	0.0706196	0.0426553	13	0.320989	0.486031	13	1.03557	0.013713	11	0.356694	0.483688		0	0	0	0	0		0	0	0	0	0	0		1	0	1	0	1
570	BAAT	bile acid-CoA:amino acid N-acyltransferase	0	0.0701846	0.146844	1180	0.0801824	0.11363	1	2.84434	0.00599617	987	0.130463	0.293582	0	NA	NA	64	-0.0979624	0.155359	1	-0.3442	0.736782	9	-0.231677	0.616338	9	-0.415705	0.361355		0	0	0	0	0		0	0	0	0	0	0		0	0	0	0	0
571	BACH1	BTB domain and CNC homolog 1	0	-0.00275302	0.969763	551	0.0554503	0.316576	0	NA	NA	1	-15.2482	0.996254	0	NA	NA	68	0.0551476	0.441783	1	2.06907	0.0473895	8	-0.0861845	0.883394	4	0.208076	0.845692		0	0	0	0	0		0	0	0	0	0	0		0	0	0	0	0
572	BAD	BCL2 associated agonist of cell death	0	-0.0602558	0.410896	1189	0.0361467	0.808227	0	NA	NA	1	0.181972	0.856859	0	NA	NA	124	-0.0359029	0.565189	3	0.225438	0.825665	10	-0.74471	0.296432	13	-0.527766	0.460393		0	0	0	0	0		0	0	1	0	1	0		0	0	0	0	0
573	BAG1	BAG cochaperone 1	0	-0.27176	0.00125733	1098	-0.0206985	0.532203	0	NA	NA	1	2.84434	0.00599617	785	-0.0538027	0.604199	132	-0.0399497	0.494958	5	0.411387	0.418865	14	-0.914188	0.120229	11	-0.279352	0.632237		0	0	0	0	0		0	0	0	0	0	0		0	0	0	0	0
575	ADGRB1	adhesion G protein-coupled receptor B1	0	0.000104645	0.998658	1137	0.067194	0.0584302	13	-0.289597	0.491017	1024	0.286134	0.0489776	0	NA	NA	83	0.0513353	0.514698	8	0.103121	0.860614	5	0.433682	0.47033	6	2.0019	0.00175245		1	0	1	0	1		0	0	0	0	0	0		0	0	0	0	0
576	ADGRB2	adhesion G protein-coupled receptor B2	0	0.0304929	0.640676	162	0.00356655	0.975464	0	NA	NA	1	-15.9928	0.997737	4	-0.444766	0.660528	132	-0.10648	0.149232	3	-1.00531	0.334218	10	-0.249662	0.631995	8	0.23949	0.682608		0	0	0	0	0		0	0	0	0	0	0		0	0	0	0	0
577	ADGRB3	adhesion G protein-coupled receptor B3	0	0.0464137	0.76439	582	-0.0819402	0.0836836	98	-0.0637724	0.726627	2	1.59452	0.11832	291	-0.04282	0.709027	88	0.048137	0.327492	40	0.301299	0.193209	9	0.426827	0.349821	6	0.388544	0.588035		0	0	0	0	0		0	0	0	0	0	0		0	0	0	0	0
578	BAK1	BCL2 antagonist/killer 1	0	0.0846551	0.273117	1214	0.00937624	0.69781	0	NA	NA	575	0.0895616	0.359214	60	-0.00389465	0.985692	111	0.0139699	0.803913	3	0.065691	0.929661	8	0.511765	0.329263	9	0.0263584	0.954169		0	0	0	0	0		0	0	0	0	0	0		0	0	0	0	0
579	NKX3-2	NK3 homeobox 2	0	0.278426	0.00802916	39	-0.147415	0.455492	0	NA	NA	1	-15.4376	0.996263	0	NA	NA	65	-0.00683021	0.918594	0	NA	NA	7	0.036572	0.937138	4	-0.880016	0.386309		0	0	0	0	0		0	0	0	0	0	0		0	0	0	0	0
580	BARD1	BRCA1 associated RING domain 1	1	0.226418	0.0236352	829	0.00290715	0.90184	2	-0.0980863	0.925524	703	0.0248861	0.798577	5	0.0318561	0.974969	54	0.0654622	0.629683	3	0.343516	0.75732	3	1.19963	0.245613	2	0.0742777	0.941255		0	0	0	0	0		3	0	3	0	1	0		0	0	0	0	0
581	BAX	BCL2 associated X, apoptosis regulator	1	-0.0507508	0.561087	361	0.0700448	0.0274057	30	0.685993	0.0536676	3	1.01733	0.322542	8	1.00142	0.0169455	127	0.0334386	0.553536	2	1.21906	0.235335	8	-0.331184	0.571971	16	0.333366	0.363639		1	1	0	0	1		0	0	0	0	0	0		0	0	0	0	0
582	BBS1	Bardet-Biedl syndrome 1	0	0.137748	0.581631	1042	-0.0169284	0.754172	1	-17.6151	0.999847	3	1.01439	0.175302	19	-0.327117	0.401048	151	-0.0631961	0.285572	3	-0.642224	0.370884	14	-0.191145	0.707748	12	-0.37636	0.465286		0	0	0	0	0		0	0	0	0	0	0		0	0	0	0	0
583	BBS2	Bardet-Biedl syndrome 2	0	0.0784824	0.463111	1051	0.0177108	0.684542	1	2.84434	0.00599617	141	0.00510872	0.975292	0	NA	NA	85	-0.00561275	0.950558	4	-14.4178	0.993274	3	1.07296	0.134827	8	0.527629	0.375371		0	0	0	0	0		0	0	0	0	0	0		0	0	0	0	0
585	BBS4	Bardet-Biedl syndrome 4	0	0.000373852	0.997075	502	-0.107653	0.465922	2	-16.2483	0.996704	0	NA	NA	1	2.84434	0.00599617	70	-0.0178351	0.809052	6	0.369948	0.42732	4	-0.881489	0.218437	5	-0.287964	0.630979		0	0	0	0	0		0	0	0	0	0	0		0	0	0	0	0
586	BCAT1	branched chain amino acid transaminase 1	0	0.106045	0.0084031	402	-0.0113499	0.806348	2	2.0177	0.0473215	1	-14.3523	0.999013	219	-0.0698664	0.5768	101	0.040661	0.477531	10	0.329265	0.5236	9	-0.176998	0.726985	8	-0.127522	0.859628		0	0	0	0	0		0	0	0	0	0	0		0	0	0	0	0
587	BCAT2	branched chain amino acid transaminase 2	0	-0.061386	0.421107	515	0.0280177	0.292748	0	NA	NA	109	0.144101	0.420593	116	0.0167854	0.917469	121	-0.00445579	0.928903	2	-0.88702	0.382374	10	-0.229441	0.61464	9	-0.0228657	0.960109		0	0	0	0	0		1	0	0	1	1	0		0	0	0	0	0
590	BCHE	butyrylcholinesterase	0	0.0851674	0.0614339	146	0.0295384	0.784315	2	1.17141	0.252636	5	0.368783	0.609449	4	-0.150062	0.882202	86	-0.0932173	0.151223	12	-0.643223	0.210509	7	-0.643329	0.27391	7	0.450681	0.447213		0	0	0	0	0		0	0	0	0	0	0		0	0	0	0	0
593	BCKDHA	branched chain keto acid dehydrogenase E1 subunit alpha	0	-0.0856443	0.43716	488	0.0649128	0.348718	0	NA	NA	0	NA	NA	1	-15.151	0.994867	135	0.0341406	0.552637	4	-0.732173	0.47098	7	0.377828	0.413293	4	0.357654	0.546863		0	0	0	0	0		0	0	0	0	0	0		0	0	0	0	0
594	BCKDHB	branched chain keto acid dehydrogenase E1 subunit beta	0	0.0376383	0.627381	614	0.0246095	0.768638	42	0.190661	0.429409	2	2.36561	0.0204727	46	0.210471	0.360314	59	-0.0931909	0.363061	8	0.0877053	0.864425	1	-0.564365	0.579603	4	0.3027	0.766429		0	0	0	0	0		0	0	0	0	0	0		0	0	0	0	0
595	CCND1	cyclin D1	1	0.00633489	0.86625	806	0.0174449	0.491897	0	NA	NA	640	0.0580326	0.566025	3	-0.174316	0.807416	149	0.0949362	0.0158645	10	0.401633	0.381688	25	0.161288	0.602459	34	0.321286	0.24653		0	0	0	0	0		0	0	0	0	0	0		1	0	0	0	1
596	BCL2	BCL2 apoptosis regulator	1	-0.0432043	0.477764	241	0.0694331	0.337684	1	2.84434	0.00599617	4	-15.0749	0.995071	36	0.243478	0.402767	121	-0.0417915	0.537943	45	-0.309895	0.37438	8	-0.825824	0.248365	20	0.586486	0.0942487		0	0	0	0	0		0	0	0	0	0	0		0	0	0	1	1
597	BCL2A1	BCL2 related protein A1	0	-0.0390458	0.326163	320	-0.0647582	0.449547	0	NA	NA	0	NA	NA	22	0.0607983	0.876177	66	-0.0649313	0.451956	0	NA	NA	7	-0.908124	0.203347	5	-0.317194	0.660257		0	0	0	0	0		0	0	0	0	0	0		0	0	0	0	0
598	BCL2L1	BCL2 like 1	0	0.0246104	0.759762	739	0.146028	0.132779	0	NA	NA	3	0.574292	0.582095	2	-16.4882	0.994919	115	0.0681418	0.163638	6	0.909418	0.074759	19	0.782173	0.00609147	15	-0.342701	0.417706		0	0	0	0	0		0	0	0	0	0	0		0	0	1	0	1
599	BCL2L2	BCL2 like 2	0	-0.0690959	0.423795	1111	0.0175234	0.797742	0	NA	NA	1	-0.11707	0.907608	0	NA	NA	98	-0.0419136	0.49752	1	0.849398	0.405068	11	-0.0766866	0.842732	8	-0.269601	0.644373		0	0	0	0	0		0	0	0	0	0	0		0	0	0	0	0
604	BCL6	BCL6 transcription repressor	1	-0.0826147	0.18452	1195	0.0692968	0.285224	0	NA	NA	2	-15.2316	0.994047	1	2.84434	0.00599617	116	-0.117527	0.0973611	15	-0.629478	0.380566	10	-15.593	0.991044	7	0.383587	0.591447		0	0	0	0	0		0	0	0	0	0	0		0	0	0	0	0
605	BCL7A	BAF chromatin remodeling complex subunit BCL7A	1	0.141411	0.038468	363	-0.0263402	0.692937	2	2.42844	0.000949149	1	-16.3273	0.996709	0	NA	NA	89	-0.0607518	0.411455	7	-0.432032	0.547166	5	0.224673	0.754523	4	1.20988	0.0192229		0	0	0	0	0		0	0	0	0	0	0		0	0	0	0	0
607	BCL9	BCL9 transcription coactivator	1	0.119202	0.131428	290	0.102327	0.587755	1	-15.1109	0.998812	2	1.59452	0.11832	1	-15.0558	0.998255	49	-0.000309365	0.996043	7	0.253095	0.666524	11	-0.809451	0.256996	11	0.00408415	0.99384		0	0	0	0	0		0	0	0	0	0	0		0	0	0	0	0
608	TNFRSF17	TNF receptor superfamily member 17	1	-0.116298	0.080662	416	-0.0329142	0.565312	0	NA	NA	46	-0.419255	0.249786	8	0.121796	0.904365	112	0.00431728	0.93384	0	NA	NA	13	0.519632	0.223186	17	-0.132993	0.733588		0	0	0	0	0		0	0	0	0	0	0		0	0	0	0	0
610	HCN2	hyperpolarization activated cyclic nucleotide gated potassium and sodium channel 2	0	0.0499355	0.501418	521	-0.0207628	0.268	166	-0.148241	0.289911	321	0.00186753	0.987216	9	-0.492286	0.404172	108	-0.0104438	0.874668	4	-0.635941	0.534753	7	0.354025	0.550836	7	-0.237836	0.642742		0	0	0	0	0		0	0	0	0	0	0		0	0	0	0	0
611	OPN1SW	opsin 1, short wave sensitive	0	-0.0322666	0.703314	275	-0.00249347	0.966673	0	NA	NA	0	NA	NA	3	1.42265	0.0523116	93	-0.0711431	0.252503	2	-15.3659	0.994468	7	-0.544706	0.450633	11	-0.19376	0.672871		0	0	0	0	0		0	0	0	0	0	0		0	0	0	0	0
613	BCR	BCR activator of RhoGEF and GTPase	1	-0.183152	0.0230596	1187	-0.0322692	0.275637	378	-0.020225	0.846967	416	-0.0691321	0.511195	0	NA	NA	126	-0.0721566	0.389944	12	-0.279964	0.695794	5	0.523128	0.306221	8	-0.314037	0.659719		0	0	0	0	0		0	0	0	0	0	0		0	0	0	0	0
617	BCS1L	BCS1 homolog, ubiquinol-cytochrome c reductase complex chaperone	0	-0.0723359	0.491006	892	0.0857018	0.21091	0	NA	NA	3	0.206424	0.839489	2	2.73135	0.00957993	89	0.0677835	0.292075	0	NA	NA	12	0.587252	0.121951	3	-0.016532	0.981686		0	0	0	0	0		0	0	0	0	0	0		0	0	0	0	0
618	BCYRN1	brain cytoplasmic RNA 1	0	-0.0200257	0.830465	119	0.121116	0.358533	0	NA	NA	3	1.30272	0.084007	2	-15.0111	0.994196	88	-0.0815416	0.208497	1	-0.281805	0.779961	11	-0.280018	0.580327	10	-0.54914	0.348743		0	0	0	0	0		0	0	0	0	0	0		0	0	0	0	0
622	BDH1	3-hydroxybutyrate dehydrogenase 1	0	-0.0151436	0.820452	576	0.0539474	0.239881	0	NA	NA	13	0.0867238	0.822982	0	NA	NA	75	-0.0125921	0.885384	4	0.911966	0.215049	5	-0.193957	0.847899	7	0.110328	0.837675		0	0	0	0	0		0	0	0	0	0	0		0	0	0	0	0
623	BDKRB1	bradykinin receptor B1	0	-0.041423	0.673018	125	0.121926	0.171056	0	NA	NA	1	1.30711	0.200525	17	0.508865	0.14771	60	-0.118361	0.200851	0	NA	NA	3	-14.8538	0.994397	4	-0.349753	0.505248		0	0	0	0	0		0	0	0	0	0	0		0	0	0	0	0
624	BDKRB2	bradykinin receptor B2	0	-0.0244984	0.695534	126	0.127214	0.171778	1	1.30711	0.200525	1	-15.7773	0.996882	0	NA	NA	61	-0.162429	0.157398	1	-14.7668	0.995182	4	-15.4379	0.996822	4	-0.349753	0.505248		0	0	0	0	0		0	0	0	0	0	0		0	0	0	0	0
627	BDNF	brain derived neurotrophic factor	0	0.0388225	0.752707	176	0.0347288	0.493316	0	NA	NA	19	0.322444	0.386387	103	-0.089505	0.672208	88	0.0340793	0.598086	8	0.214473	0.716272	10	-0.0941916	0.811789	12	-0.0359892	0.943513		0	0	0	0	0		0	0	0	0	0	0		0	0	0	0	0
629	CFB	complement factor B	0	-0.0503418	0.267113	1215	-0.0414486	0.726341	0	NA	NA	11	-0.455694	0.526805	1	-15.6464	0.996098	117	-0.0417243	0.497519	4	-0.271332	0.794398	20	-0.111593	0.744975	6	-0.167104	0.815114		0	0	0	0	0		0	0	0	0	0	0		0	0	0	0	0
631	BFSP1	beaded filament structural protein 1	0	-0.0703694	0.464508	221	-0.0595434	0.61929	1	2.84434	0.00599617	1	2.84434	0.00599617	17	-0.187219	0.654112	86	0.0168034	0.788228	6	-0.247989	0.674155	12	0.581351	0.138841	4	-0.595549	0.409538		0	0	0	0	0		0	0	0	0	0	0		0	0	0	0	0
632	BGLAP	bone gamma-carboxyglutamate protein	0	-0.054692	0.59911	1206	-0.0336263	0.87859	0	NA	NA	0	NA	NA	0	NA	NA	143	-0.00594433	0.902311	0	NA	NA	16	0.2563	0.516161	15	-0.0539559	0.890008		0	0	0	0	0		0	0	0	0	0	0		0	0	0	0	0
633	BGN	biglycan	0	0.0730895	0.0284295	118	0.0470553	0.461601	0	NA	NA	0	NA	NA	0	NA	NA	46	0.0699117	0.293877	2	1.26137	0.0799418	4	0.244869	0.733777	4	0.840247	0.24482		0	0	0	0	0		0	0	0	0	0	0		0	0	0	0	0
634	CEACAM1	CEA cell adhesion molecule 1	0	-0.041654	0.352173	620	0.0893233	0.0587256	5	-14.9523	0.992147	0	NA	NA	5	0.867287	0.153296	116	-0.0572469	0.424213	6	-0.0604635	0.933066	9	0.0108147	0.981124	11	0.0928974	0.840059		1	0	0	0	1		0	0	0	0	0	0		0	0	0	0	0
635	BHMT	betaine--homocysteine S-methyltransferase	0	-0.108124	0.0218557	441	0.00874679	0.860972	1	-16.4186	0.998247	3	-0.316535	0.754753	10	0.423584	0.359822	56	0.0908661	0.303409	4	0.686978	0.34424	1	-16.1352	0.997191	3	0.611156	0.408059		0	0	0	0	0		0	0	2	-1	1	0		0	0	0	0	0
636	BICD1	BICD cargo adaptor 1	0	0.11897	0.143409	441	-0.0185373	0.744431	26	0.405144	0.241352	3	-14.7383	0.994397	2	2.34511	0.0202666	87	-0.0288543	0.684555	20	-0.152574	0.640056	6	-0.42031	0.471836	9	0.00346831	0.993921		0	0	0	0	0		0	0	0	0	0	0		0	0	0	0	0
637	BID	BH3 interacting domain death agonist	0	0.0397332	0.58917	1063	0.071678	0.128747	1	-14.2385	0.997185	54	0.394456	0.0917047	198	0.147282	0.228713	95	-0.0037992	0.949843	7	-0.611667	0.398428	12	-0.865961	0.141371	7	0.311714	0.471963		0	0	1	0	1		0	0	0	0	0	0		0	0	0	0	0
638	BIK	BCL2 interacting killer	0	-0.0667907	0.166267	841	-0.00205916	0.96679	0	NA	NA	12	0.696105	0.0978288	71	-0.189343	0.395362	90	-0.0135723	0.851997	2	0.0144974	0.988593	8	0.176147	0.735411	5	0.882377	0.222564		0	0	1	0	1		0	0	0	0	0	0		0	0	0	0	0
639	PRDM1	PR/SET domain 1	1	-0.0449577	0.53959	581	0.0426615	0.408613	0	NA	NA	33	0.127103	0.60356	3	-0.275894	0.784446	73	0.00160417	0.985281	3	-15.1592	0.994423	6	-0.0629624	0.915063	6	-0.0182309	0.975414		0	0	0	0	0		0	0	0	0	0	0		0	0	0	0	0
640	BLK	BLK proto-oncogene, Src family tyrosine kinase	0	0.0723253	0.580803	917	0.0433528	0.234859	2	0.660814	0.357653	1	-17.1421	0.999851	2	0.0118849	0.9906	47	0.0614675	0.374501	4	1.21885	0.235148	8	-0.293936	0.615723	7	1.27036	0.0032785		0	0	0	0	0		3	0	0	0	1	0		0	0	0	0	0
641	BLM	BLM RecQ like helicase	1	0.157697	0.0932869	862	-0.0250377	0.654698	2	1.40614	0.169892	95	-0.223123	0.288283	18	-0.182104	0.695489	100	0.0455299	0.548694	6	0.0742431	0.918219	10	0.416058	0.322516	13	0.120127	0.741241		0	0	0	0	0		0	0	0	0	0	0		0	0	0	0	0
642	BLMH	bleomycin hydrolase	0	0.132389	0.103172	322	0.109139	0.415135	0	NA	NA	2	0.50429	0.621178	3	0.350267	0.731945	143	0.011088	0.837487	7	0.668025	0.262788	18	0.071093	0.854755	11	0.200913	0.693756		0	0	0	0	0		0	0	0	0	0	0		0	0	0	0	0
643	CXCR5	C-X-C motif chemokine receptor 5	0	0.0352314	0.867968	65	0.0844711	0.286666	0	NA	NA	1	2.07399	0.0457558	4	-0.0548347	0.957012	94	-0.137062	0.0319348	4	-1.65863	0.0991588	9	-0.711934	0.163737	11	-1.35333	0.0593164		0	0	0	0	0		0	0	0	0	0	0		0	0	0	0	0
644	BLVRA	biliverdin reductase A	0	0.0379959	0.561569	144	0.0181387	0.770224	0	NA	NA	4	1.81738	0.00265993	7	0.748433	0.211984	66	0.0929019	0.280186	2	1.78249	0.0151526	3	0.697976	0.245434	10	0.21408	0.71811		0	0	0	0	0		0	0	0	0	0	0		0	0	0	0	0
645	BLVRB	biliverdin reductase B	0	-0.00269708	0.962551	712	0.0847663	0.0841371	0	NA	NA	1	3.51059	0.00113601	1	-14.2795	0.997898	128	0.0115085	0.82423	2	-16.7774	0.995709	8	-0.704194	0.227873	13	0.351172	0.340372		1	0	0	0	1		0	0	0	0	0	0		0	0	0	0	0
646	BNC1	basonuclin 1	0	-0.0996254	0.107791	1028	-0.010567	0.888488	1	-15.0336	0.99748	1	2.84434	0.00599617	6	0.298162	0.615902	56	-0.110934	0.105589	5	-0.960475	0.178521	5	-0.674323	0.34423	3	0.833632	0.409141		0	0	0	0	0		0	0	0	0	0	0		0	0	0	0	0
648	BMI1	BMI1 proto-oncogene, polycomb ring finger	0	0.0229839	0.76076	54	0.00428981	0.970086	0	NA	NA	2	1.07278	0.144428	2	1.59452	0.11832	77	-0.204698	0.0655554	0	NA	NA	4	-15.4176	0.992635	4	-15.7394	0.990433		0	0	0	0	0		0	0	0	0	0	0		0	0	0	0	0
649	BMP1	bone morphogenetic protein 1	0	0.00336679	0.963215	175	0.0508399	0.690866	1	-14.6743	0.993821	0	NA	NA	2	1.85674	0.0107294	62	0.0982295	0.117416	4	0.802741	0.17686	7	-0.0956571	0.851797	3	0.120735	0.905759		0	0	0	0	0		0	0	0	0	0	0		0	0	0	0	0
650	BMP2	bone morphogenetic protein 2	0	-0.0137407	0.79295	959	0.0674902	0.289561	0	NA	NA	2	2.71002	0.00844935	28	0.0260232	0.936816	78	0.041091	0.457798	0	NA	NA	12	0.222708	0.568802	6	1.27581	0.00561415		0	0	0	0	0		0	0	0	0	0	0		0	0	0	0	0
651	BMP3	bone morphogenetic protein 3	0	0.153222	0.0043005	756	-0.00901426	0.814272	0	NA	NA	4	1.26289	0.0346875	144	-0.0741638	0.682589	45	0.102082	0.250841	0	NA	NA	5	0.818452	0.163677	5	-0.440558	0.66316		0	0	0	0	0		0	0	0	0	0	0		0	0	0	0	0
652	BMP4	bone morphogenetic protein 4	0	-0.0265115	0.581715	565	0.134231	0.00383163	0	NA	NA	1	2.84434	0.00599617	0	NA	NA	65	-0.0425743	0.44061	1	-1.16095	0.250774	6	-0.474367	0.419734	6	0.170813	0.81233		1	0	0	0	1		0	0	0	0	0	0		0	0	0	0	0
653	BMP5	bone morphogenetic protein 5	1	0.0524939	0.522664	534	0.0707837	0.163413	2	1.97756	0.0555762	47	0.192511	0.378795	1	-15.0336	0.99748	92	-0.133883	0.20017	3	-16.9424	0.996771	7	0.301459	0.607795	4	-0.698621	0.341732		0	0	0	0	0		0	0	0	0	0	0		0	0	0	0	0
654	BMP6	bone morphogenetic protein 6	0	-0.0231679	0.693681	660	-0.00217941	0.933044	76	-0.0648882	0.740953	122	0.0431197	0.813826	1	-16.281	0.999035	78	-0.00841473	0.898137	9	-0.810734	0.256379	8	-0.0737437	0.849537	3	-0.831078	0.412548		0	0	0	0	0		0	0	0	0	0	0		0	0	0	0	0
655	BMP7	bone morphogenetic protein 7	0	0.000501689	0.988737	108	0.0396756	0.669809	2	2.11853	0.0409358	1	-14.8526	0.996324	0	NA	NA	75	-0.0555605	0.388658	4	-1.63389	0.107416	7	-0.267982	0.648204	5	0.0606421	0.918116		0	0	0	0	0		0	0	0	0	0	0		0	0	0	0	0
656	BMP8B	bone morphogenetic protein 8b	0	-0.041683	0.48196	199	-0.0175811	0.646663	0	NA	NA	47	-0.0352062	0.892337	2	0.402597	0.691588	112	-0.0377649	0.563608	1	-16.4363	0.999702	15	-0.584548	0.248211	7	-0.429889	0.397058		0	0	0	0	0		0	0	0	0	0	0		0	0	0	0	0
657	BMPR1A	bone morphogenetic protein receptor type 1A	1	0.161499	0.140525	886	-0.142126	0.0960766	92	-0.322023	0.159374	0	NA	NA	1	-15.2482	0.996254	68	0.0104551	0.889841	6	-0.104252	0.860633	5	0.28246	0.630272	4	0.276218	0.69906		0	0	0	0	0		0	0	0	0	0	0		0	0	0	0	0
658	BMPR1B	bone morphogenetic protein receptor type 1B	0	0.0768348	0.184539	228	-0.00960457	0.86439	58	0.194633	0.482062	18	-0.139489	0.761169	0	NA	NA	56	-0.0341747	0.610087	13	-0.224388	0.598254	5	0.0571842	0.911126	4	-0.207709	0.837411		0	0	0	0	0		0	0	0	0	0	0		0	0	0	0	0
659	BMPR2	bone morphogenetic protein receptor type 2	0	0.12943	0.155482	246	0.12054	0.189576	19	0.478895	0.276104	4	2.5434	0.000906286	1	1.98057	0.0552485	81	0.0698143	0.262063	11	0.257486	0.461786	9	0.615392	0.119347	4	-0.40365	0.573426		0	0	0	0	0		0	0	0	0	0	0		0	0	0	0	0
660	BMX	BMX non-receptor tyrosine kinase	0	-0.1317	0.241402	253	0.265086	0.116322	1	-15.0336	0.99748	1	-15.2694	0.997967	2	1.23111	0.222728	47	-0.0839103	0.497425	2	-15.6177	0.995156	5	-0.623608	0.543583	1	0.0628617	0.951018		0	0	0	0	0		0	0	0	0	0	0		0	0	0	0	0
661	POLR3D	RNA polymerase III subunit D	0	0.132349	0.205114	179	0.119432	0.300056	0	NA	NA	1	-14.6743	0.993821	5	0.983343	0.0623936	63	0.138548	0.0829259	0	NA	NA	6	0.717974	0.163816	2	0.529154	0.601554		0	0	0	0	0		0	0	0	0	0	0		1	0	0	0	1
662	BNIP1	BCL2 interacting protein 1	0	0.00128781	0.989571	557	0.0298103	0.608893	0	NA	NA	5	-16.259	0.995675	19	0.209256	0.602476	62	0.0692301	0.483295	2	1.36395	0.187653	4	1.25302	0.0422692	1	NA	NA		0	0	0	0	0		-1	0	0	0	-1	0		0	0	0	0	0
663	BNIP2	BCL2 interacting protein 2	0	-0.0358358	0.752246	162	-0.00367828	0.962757	0	NA	NA	6	0.214037	0.766375	2	0.66256	0.511065	82	-0.00963439	0.880859	3	-0.190465	0.851669	6	0.407691	0.496665	6	-0.150495	0.797334		0	0	0	0	0		0	0	0	0	0	0		0	0	0	0	0
664	BNIP3	BCL2 interacting protein 3	0	0.123792	0.00956588	995	0.00966825	0.743743	0	NA	NA	0	NA	NA	305	-0.00517493	0.963095	36	-0.0565572	0.713137	0	NA	NA	1	-17.6151	0.999847	3	1.30704	0.0750354		0	0	0	0	0		1	0	0	1	1	0		0	0	0	0	0
665	BNIP3L	BCL2 interacting protein 3 like	0	0.157205	0.0385708	259	0.0158049	0.878465	19	-0.794462	0.17649	1	2.84434	0.00599617	0	NA	NA	73	0.00107319	0.986106	4	0.674912	0.354854	18	0.0561915	0.884949	7	-0.530033	0.372275		0	0	0	0	0		0	1	0	0	1	0		0	0	0	0	0
666	BOK	BCL2 family apoptosis regulator BOK	0	0.0701788	0.198246	696	-0.00799433	0.572006	545	-0.0347048	0.719064	8	-0.716567	0.316398	0	NA	NA	65	-0.0576733	0.485828	1	2.84045	0.00619614	5	-15.8677	0.994241	2	1.11672	0.133785		0	0	0	0	0		0	0	0	0	0	0		0	0	0	0	0
667	DST	dystonin	0	0.013129	0.842996	1202	0.0353349	0.300428	365	0.110881	0.283833	20	-0.0411017	0.928562	1	2.84434	0.00599617	101	0.0181148	0.83446	41	-0.0225891	0.928874	7	-16.0542	0.995655	11	-0.480293	0.411447		0	0	0	0	0		0	1	0	0	1	0		0	0	0	0	0
668	FOXL2	forkhead box L2	1	0.0732034	0.423123	144	0.094556	0.04678	0	NA	NA	2	0.578018	0.573793	4	-0.0827781	0.907922	80	0.0142056	0.851367	0	NA	NA	8	-0.0202571	0.96846	2	-15.4871	0.995458		1	0	0	0	1		0	0	0	0	0	0		0	0	0	0	0
669	BPGM	bisphosphoglycerate mutase	0	0.0894778	0.274173	969	0.0311489	0.302121	131	0.0581245	0.749314	31	-0.321837	0.348571	1	2.84434	0.00599617	80	-0.00836292	0.865486	5	-0.416756	0.476524	7	1.03394	0.0148642	3	0.839877	0.241538		0	0	0	0	0		0	0	0	0	0	0		0	0	0	0	0
670	BPHL	biphenyl hydrolase like	0	0.131332	0.143879	504	-0.0181892	0.560094	16	0.301586	0.476867	12	-0.328938	0.577957	303	-0.0801639	0.578117	79	-0.061159	0.40446	3	-0.16874	0.814442	6	-0.012707	0.985899	8	-0.125182	0.833739		0	0	0	0	0		-1	0	0	-1	-1	0		0	0	0	0	0
672	BRCA1	BRCA1 DNA repair associated	1	0.263443	0.00358665	1150	0.00400959	0.952269	6	0.725666	0.323302	7	-0.697657	0.33291	10	-0.204567	0.726875	122	-0.0227207	0.6753	9	0.255903	0.616309	14	-0.0421304	0.914851	11	-0.497653	0.394073		0	0	0	0	0		0	0	1	0	1	0		0	0	0	0	0
673	BRAF	B-Raf proto-oncogene, serine/threonine kinase	1	-0.0349654	0.779559	854	0.0436806	0.570631	5	1.46013	0.0141025	1	-14.2895	0.998278	1	-15.9914	0.997787	76	0.163491	0.00142197	17	0.795695	0.0157988	9	0.785716	0.124348	7	0.048435	0.946269		0	0	0	0	0		0	0	0	0	0	0		1	1	0	0	1
675	BRCA2	BRCA2 DNA repair associated	1	0.285405	0.0187632	199	0.0750218	0.377256	1	2.84434	0.00599617	0	NA	NA	4	1.54493	0.0347535	92	-0.00825977	0.897632	9	-0.0869671	0.849564	7	-0.000413371	0.999438	6	0.780176	0.278338		0	0	0	0	0		0	0	0	0	0	0		0	0	0	0	0
676	BRDT	bromodomain testis associated	0	0.178128	0.121649	986	-0.0102982	0.820605	1	-14.5403	0.997469	2	1.34781	0.197978	6	0.00218199	0.997634	62	-0.140725	0.358522	3	-14.8903	0.995783	1	-17.1203	0.997636	5	-16.2019	0.994129		0	0	0	0	0		0	0	0	0	0	0		0	0	0	0	0
677	ZFP36L1	ZFP36 ring finger protein like 1	0	0.0583276	0.383218	726	0.20192	0.120516	0	NA	NA	2	-15.2911	0.998683	1	0.607325	0.55292	108	0.0409373	0.45312	2	0.42753	0.555099	8	-0.892561	0.376013	14	0.0941659	0.821298		0	0	0	0	0		0	0	0	0	0	0		0	0	0	0	0
678	ZFP36L2	ZFP36 ring finger protein like 2	0	-0.0602369	0.375365	138	0.0370622	0.622051	0	NA	NA	12	0.278103	0.545237	0	NA	NA	119	-0.0306719	0.3397	13	-0.0419351	0.903714	22	-0.53952	0.235241	29	-0.0695314	0.797784		0	0	0	0	0		0	0	0	0	0	0		0	0	0	0	0
680	BRS3	bombesin receptor subtype 3	0	-0.200174	0.453736	396	0.285108	0.00912876	0	NA	NA	1	2.84434	0.00599617	1	2.84434	0.00599617	40	-0.0852954	0.520666	0	NA	NA	4	1.88771	0.0104425	6	-0.0871039	0.905518		1	0	0	0	1		0	0	0	0	0	0		0	0	0	0	0
682	BSG	basigin (Ok blood group)	0	-0.0358283	0.598046	521	-0.0148772	0.309351	0	NA	NA	323	0.00297732	0.979561	168	-0.154289	0.270435	108	0.00231944	0.972179	1	-16.873	0.999714	7	0.268299	0.650351	10	-0.466448	0.363872		0	0	0	0	0		0	0	0	0	0	0		0	0	0	0	0
683	BST1	bone marrow stromal cell antigen 1	0	-0.0708576	0.264796	134	0.0871458	0.0931265	2	-15.4585	0.996866	12	0.0371008	0.943036	5	-0.423091	0.679498	58	-0.0121094	0.855633	2	-0.422601	0.674809	9	-0.0921788	0.840382	3	0.0721049	0.901837		1	0	0	0	1		0	0	0	0	0	0		0	0	0	0	0
684	BST2	bone marrow stromal cell antigen 2	0	-0.000906561	0.979689	443	-0.0261559	0.612939	0	NA	NA	6	0.108255	0.879473	33	0.0012541	0.99679	145	0.0265469	0.630427	0	NA	NA	16	-0.384208	0.401659	10	0.448843	0.286656		0	0	0	0	0		-1	0	0	0	-1	0		0	0	0	0	0
685	BTC	betacellulin	0	-0.0628001	0.273154	255	0.0461108	0.718298	1	-14.8051	0.992787	0	NA	NA	2	2.34765	0.00206368	79	-0.11196	0.207112	3	-15.4071	0.994429	8	-0.449267	0.442708	10	-0.548093	0.35305		0	0	0	0	0		0	0	0	0	0	0		0	0	0	0	0
686	BTD	biotinidase	0	0.0210887	0.804496	622	0.0432551	0.416472	0	NA	NA	8	-0.383891	0.703898	0	NA	NA	66	0.020308	0.763861	4	0.185711	0.7966	3	-0.00789184	0.99383	5	0.279594	0.636149		0	0	0	0	0		0	0	0	0	0	0		0	0	0	0	0
687	KLF9	KLF transcription factor 9	0	-0.118632	0.0408304	248	0.0720091	0.271959	2	-0.121739	0.904737	2	0.833373	0.419179	1	2.84434	0.00599617	64	0.0447039	0.524938	2	1.86212	0.0678106	10	0.319249	0.488355	7	0.55393	0.350321		0	0	0	0	0		0	0	0	0	0	0		0	0	0	0	0
688	KLF5	KLF transcription factor 5	0	-0.0290692	0.549367	693	0.070973	0.126028	0	NA	NA	3	1.46726	0.149323	128	0.174825	0.257938	94	-0.0857337	0.12425	9	-0.620545	0.383683	18	-0.298542	0.475979	14	0.0935655	0.854473		0	0	0	0	0		0	0	0	0	0	0		0	0	0	0	0
689	BTF3	basic transcription factor 3	0	0.0958846	0.257603	151	0.294784	0.0216925	0	NA	NA	1	2.84434	0.00599617	0	NA	NA	38	-0.0141571	0.812531	2	0.385135	0.704437	5	-0.572622	0.329383	7	0.011324	0.987465		1	0	0	0	1		0	0	0	0	0	0		0	0	0	0	0
694	BTG1	BTG anti-proliferation factor 1	1	-0.0758741	0.273629	295	0.0736609	0.600135	0	NA	NA	0	NA	NA	3	0.832138	0.165184	51	-0.100469	0.464749	1	-15.6511	0.999716	3	0.694931	0.334474	4	0.716507	0.479046		0	0	0	0	0		0	0	0	0	0	0		0	0	0	0	0
695	BTK	Bruton tyrosine kinase	1	0.00470328	0.946981	72	0.00426664	0.966631	1	-14.1631	0.998223	1	2.84434	0.00599617	8	0.477442	0.320437	44	-0.091759	0.233061	3	-0.255147	0.7225	4	-0.869093	0.224113	6	-0.425884	0.469867		0	0	0	0	0		0	0	0	0	0	0		0	0	0	0	0
696	BTN1A1	butyrophilin subfamily 1 member A1	0	-0.115622	0.676381	340	-0.00441435	0.920585	0	NA	NA	10	0.207658	0.681963	0	NA	NA	98	-0.00575063	0.930642	0	NA	NA	5	-0.125368	0.806285	6	0.553893	0.35255		0	0	0	0	0		0	0	0	0	0	0		0	0	0	0	0
699	BUB1	BUB1 mitotic checkpoint serine/threonine kinase	0	0.337604	1.4888e-06	56	-0.0465774	0.736093	0	NA	NA	1	-15.2482	0.996254	3	0.801273	0.173558	40	-0.0147251	0.850491	2	-0.762833	0.44886	3	0.266547	0.650294	1	-15.0628	0.998306		0	0	0	0	0		0	0	0	0	0	0		0	0	0	0	0
701	BUB1B	BUB1 mitotic checkpoint serine/threonine kinase B	1	0.280265	5.71996e-05	282	-0.0670942	0.397924	0	NA	NA	3	0.107587	0.915661	0	NA	NA	80	0.0247182	0.700129	6	1.02847	0.0472685	6	-0.265609	0.713084	4	-0.21977	0.759115		0	0	0	0	0		0	0	0	0	0	0		0	0	0	0	0
705	BYSL	bystin like	0	0.0636843	0.439809	324	0.0203505	0.528282	0	NA	NA	74	-0.0178621	0.930817	44	0.237513	0.35414	99	-0.00182405	0.97252	5	-0.435555	0.545767	10	0.444181	0.335173	13	-0.260413	0.568254		0	0	0	0	0		0	0	0	0	0	0		0	0	0	0	0
706	TSPO	translocator protein	0	-0.0104665	0.832673	799	-0.0167995	0.690425	0	NA	NA	3	0.52191	0.610757	71	-0.189343	0.395362	90	0.00629396	0.934188	1	-14.8641	0.996401	9	0.140083	0.784306	4	1.77521	0.018507		0	0	0	0	0		0	0	0	0	0	0		0	0	0	0	0
708	C1QBP	complement C1q binding protein	0	0.00738517	0.925949	423	0.0189696	0.692533	13	0.288748	0.538564	0	NA	NA	7	-0.250889	0.803753	81	-0.148719	0.197625	0	NA	NA	6	-15.6937	0.9931	9	-1.35702	0.17715		0	0	0	0	0		0	0	0	0	0	0		0	0	0	0	0
710	SERPING1	serpin family G member 1	0	0.00302303	0.9426	763	0.163702	0.090024	0	NA	NA	1	-0.0654598	0.948342	2	2.38509	0.00161043	99	0.0582444	0.335745	1	-0.624293	0.536089	11	0.702675	0.0935521	8	0.386599	0.519134		1	0	0	0	1		0	0	0	0	0	0		0	0	1	0	1
712	C1QA	complement C1q A chain	0	-0.00984214	0.746012	610	0.0366642	0.762112	0	NA	NA	1	-14.8641	0.996401	2	1.5691	0.0347559	82	0.0711786	0.409913	0	NA	NA	6	0.295681	0.614959	5	0.741782	0.30401		0	0	0	0	0		0	0	0	0	0	0		0	0	0	0	0
713	C1QB	complement C1q B chain	0	-0.00309428	0.918309	610	0.0591345	0.600573	1	0.985825	0.339987	1	-14.8641	0.996401	1	2.84434	0.00599617	82	0.0727458	0.425995	0	NA	NA	6	0.295681	0.614959	6	0.598706	0.408017		0	0	0	0	0		0	0	0	0	0	0		0	0	0	0	0
714	C1QC	complement C1q C chain	0	0.00302585	0.924874	610	0.0462112	0.69958	0	NA	NA	1	-14.8641	0.996401	2	1.5691	0.0347559	82	0.0728908	0.414197	0	NA	NA	6	0.295681	0.614959	6	0.598706	0.408017		0	0	0	0	0		0	0	0	0	0	0		0	0	0	0	0
715	C1R	complement C1r	0	0.0187055	0.640039	500	0.0792769	0.372058	0	NA	NA	1	-16.3273	0.996709	0	NA	NA	94	-0.0504047	0.406142	1	-0.17553	0.999985	8	0.465726	0.310955	9	-0.405238	0.688631		0	0	0	0	0		0	0	0	0	0	0		0	0	0	0	0
716	C1S	complement C1s	0	0.0444234	0.224993	477	0.119163	0.162689	0	NA	NA	13	1.03005	0.0580637	1	-16.3273	0.996709	94	-0.123193	0.160132	7	-0.0832048	0.934423	13	-0.320883	0.53003	6	-0.426826	0.550901		0	0	1	0	1		0	0	0	0	0	0		0	0	0	0	0
717	C2	complement C2	0	-0.00138381	0.96988	1215	-0.0249695	0.788598	11	-0.455694	0.526805	2	0.258752	0.797463	1	-15.6464	0.996098	116	-0.0365293	0.50854	3	-15.566	0.995118	22	-0.0508871	0.875969	7	0.0365463	0.950236		0	0	0	0	0		0	0	0	0	0	0		0	0	0	0	0
718	C3	complement C3	0	0.0156005	0.587057	512	-0.0585213	0.165579	0	NA	NA	68	-0.195665	0.309978	3	-0.371949	0.715184	113	0.0783598	0.173888	7	0.461621	0.363482	8	0.565322	0.221989	16	-0.445237	0.290909		0	0	0	0	0		0	0	0	0	0	0		0	0	0	0	0
719	C3AR1	complement C3a receptor 1	0	0.0152452	0.73511	808	0.0824157	0.175962	0	NA	NA	4	0.300095	0.767639	38	0.274933	0.367436	75	-0.185189	0.0718092	1	-15.0977	0.999764	5	-1.06749	0.290957	7	-16.0644	0.992486		0	0	0	0	0		0	0	0	0	0	0		0	0	0	0	0
721	C4B	complement C4B (Chido blood group)	0	-0.0283176	0.530517	1215	-0.0762809	0.606067	1	-15.6464	0.996098	11	-0.455694	0.526805	5	-0.396693	0.694816	123	-0.0202435	0.746545	0	NA	NA	15	-0.263903	0.605797	5	0.530133	0.463376		0	0	0	0	0		0	0	0	0	0	0		0	0	0	0	0
722	C4BPA	complement component 4 binding protein alpha	0	0.0399379	0.228556	1091	0.0109995	0.596379	851	0.0361317	0.732669	0	NA	NA	1	-15.1753	0.996619	89	0.014435	0.844479	7	0.0225642	0.974826	15	0.455366	0.323189	7	0.226432	0.702064		0	0	0	0	0		-1	-1	0	0	-1	0		0	0	0	0	0
725	C4BPB	complement component 4 binding protein beta	0	-0.00612318	0.901596	1091	0.0148502	0.562956	0	NA	NA	1	-15.0336	0.99748	851	0.0361317	0.732669	90	-0.0046733	0.946178	1	-16.1263	0.997574	14	0.245063	0.632389	9	0.277036	0.637069		0	0	0	0	0		0	0	0	0	0	0		0	0	0	0	0
726	CAPN5	calpain 5	0	-0.0674156	0.173812	65	0.040683	0.829848	0	NA	NA	1	2.84434	0.00599617	0	NA	NA	94	0.0335875	0.615675	4	0.871852	0.226235	14	0.594067	0.197702	16	0.236977	0.489403		0	0	0	0	0		0	0	0	0	0	0		0	0	0	0	0
727	C5	complement C5	0	0.0260948	0.642074	685	0.0528067	0.513224	1	2.84434	0.00599617	0	NA	NA	0	NA	NA	78	0.0969983	0.0497742	8	0.598954	0.191502	16	0.916291	0.020002	6	0.219824	0.667472		0	0	0	0	0		-1	0	0	0	-1	0		1	0	1	0	1
728	C5AR1	complement C5a receptor 1	0	0.0273367	0.580714	472	0.117738	0.0880537	3	-14.4574	0.995958	3	-0.634895	0.528964	1	-15.4273	0.997966	97	-0.0286444	0.582143	2	0.362971	0.62371	15	0.17506	0.628582	7	-0.686113	0.239884		1	0	0	0	1		0	0	0	0	0	0		0	0	0	0	0
729	C6	complement C6	0	-0.0581707	0.238565	1139	-0.0320658	0.68131	4	0.427603	0.67468	1	0.555851	0.582404	2	0.544122	0.593776	80	-0.0274997	0.62347	12	0.269289	0.495114	10	-0.922619	0.197473	9	0.265422	0.468619		0	0	0	0	0		0	0	0	0	0	0		0	0	0	0	0
730	C7	complement C7	0	0.00203857	0.943708	735	-0.0350723	0.390831	5	-1.44006	0.158052	6	2.10691	0.0041522	3	0.507776	0.494674	76	0.152995	0.0142088	7	0.772501	0.191098	6	0.943034	0.0707902	6	1.04596	0.0470151		0	0	0	0	0		0	0	0	0	0	0		1	0	0	0	1
731	C8A	complement C8 alpha chain	0	-0.0122965	0.830741	1002	0.0344114	0.566633	1	-16.4512	0.998682	99	0.106188	0.59481	1	-14.8082	0.995903	64	-0.0127927	0.877902	4	-0.577069	0.566975	4	0.154533	0.830422	2	0.871839	0.387927		0	0	0	0	0		0	0	0	0	0	0		0	0	0	0	0
732	C8B	complement C8 beta chain	0	0.00156497	0.977813	997	0.0573906	0.523504	0	NA	NA	1	2.84434	0.00599617	2	-14.9833	0.995453	65	0.0157824	0.878366	1	-17.6151	0.999847	6	0.0878279	0.902804	6	-0.319437	0.655266		0	0	0	0	0		0	0	0	0	0	0		0	0	0	0	0
733	C8G	complement C8 gamma chain	0	-0.0976224	0.0732025	1014	0.152298	0.0400889	0	NA	NA	0	NA	NA	0	NA	NA	100	0.0165618	0.710822	1	1.87362	0.0646263	16	0.085416	0.796644	16	-0.117208	0.732937		1	0	0	0	1		0	0	0	0	0	0		0	0	0	0	0
734	OSGIN2	oxidative stress induced growth inhibitor family member 2	0	0.0745949	0.389879	142	-0.0310325	0.720382	1	1.98057	0.0552485	2	-15.6425	0.993151	3	2.39349	0.0200206	126	-0.0195784	0.685004	6	0.524414	0.301934	21	-0.448819	0.246347	12	-0.0258986	0.959468		0	0	0	0	0		0	0	0	0	0	0		0	0	0	0	0
735	C9	complement C9	0	-0.0204362	0.66066	66	-0.109694	0.381468	1	2.35998	0.0255076	0	NA	NA	6	0.800382	0.119178	74	0.098043	0.195806	4	-0.240182	0.812437	5	0.642897	0.281365	6	0.40386	0.502236		0	0	0	0	0		0	0	0	0	0	0		0	0	0	0	0
738	VPS51	VPS51 subunit of GARP complex	0	-0.0993295	0.27383	1001	0.183981	0.0308638	0	NA	NA	8	1.29998	0.00210953	2	4.78566	1.06631e-05	153	-0.0312563	0.579258	2	-15.2853	0.993241	12	-0.559198	0.338269	10	-0.318731	0.487014		1	0	0	0	1		0	0	0	0	0	0		0	0	0	0	0
740	MRPL49	mitochondrial ribosomal protein L49	0	0.0289872	0.750067	1001	0.192703	0.0334074	0	NA	NA	6	1.01075	0.0487205	2	4.78566	1.06631e-05	155	-0.0219415	0.689846	1	-0.297254	0.768235	12	-0.985919	0.167098	9	-0.0950326	0.835374		1	0	0	0	1		0	0	0	0	0	0		0	0	0	0	0
741	ZNHIT2	zinc finger HIT-type containing 2	0	-0.15115	0.0274973	1001	0.192309	0.03296	0	NA	NA	2	4.78566	1.06631e-05	6	1.01075	0.0487205	155	-0.0241538	0.66679	0	NA	NA	9	-0.317242	0.489066	12	-0.985919	0.167098		1	0	0	0	1		0	0	0	0	0	0		0	0	0	0	0
744	MPPED2	metallophosphoesterase domain containing 2	0	0.0413301	0.600006	970	0.299351	0.0844731	1	2.84434	0.00599617	0	NA	NA	1	2.84434	0.00599617	86	0.018866	0.79896	11	-0.735096	0.303221	11	-0.139275	0.784181	6	-0.136074	0.817249		1	0	0	0	1		0	0	0	0	0	0		0	0	0	0	0
745	MYRF	myelin regulatory factor	0	-0.0246475	0.600595	357	-0.000584287	0.996174	0	NA	NA	0	NA	NA	1	-17.3145	0.997614	108	-0.0646943	0.416517	3	-0.0785427	0.938473	8	-0.876222	0.223099	13	0.273245	0.517089		0	0	0	0	0		0	0	0	0	0	0		0	0	0	0	0
746	TMEM258	transmembrane protein 258	0	-0.00639195	0.939362	357	-0.027038	0.820186	0	NA	NA	1	-17.3145	0.997614	0	NA	NA	109	0.00531881	0.933495	2	0.599092	0.558764	14	0.175546	0.67852	6	-1.41884	0.159165		0	0	0	0	0		0	0	0	0	0	0		0	0	0	0	0
747	DAGLA	diacylglycerol lipase alpha	0	0.0589141	0.394612	344	0.0351824	0.760324	0	NA	NA	1	-15.7529	0.996763	0	NA	NA	103	-0.0863325	0.233711	4	-1.25241	0.214844	11	-0.761129	0.292535	11	0.628269	0.225735		0	0	0	0	0		0	0	0	0	0	0		0	0	0	0	0
750	GAS8-AS1	GAS8 antisense RNA 1	0	-0.11963	0.558029	625	0.000340122	0.99138	0	NA	NA	36	0.186253	0.50395	18	0.098464	0.815678	93	0.155752	0.0108907	0	NA	NA	3	1.39472	0.193725	10	0.731663	0.0820397		0	0	0	0	0		0	0	0	0	0	0		1	0	0	1	1
752	FMNL1	formin like 1	0	-0.00405996	0.954156	904	0.147765	0.103406	0	NA	NA	8	1.3074	0.027142	0	NA	NA	87	0.0387604	0.632893	2	1.48432	0.142699	10	-0.0537249	0.927138	8	-1.2687	0.206763		0	0	0	0	0		0	0	0	0	0	0		0	0	0	0	0
753	LDLRAD4	low density lipoprotein receptor class A domain containing 4	0	-0.0219146	0.783694	571	-0.00419457	0.893462	6	1.10091	0.0435698	305	-0.024731	0.828766	2	2.75622	0.00754524	81	-0.0648609	0.397122	26	0.100105	0.738805	9	-0.223347	0.712243	6	0.402548	0.432188		0	0	0	0	0		0	0	0	0	0	0		0	0	0	0	0
754	PTTG1IP	PTTG1 interacting protein	0	-0.0175456	0.833515	756	-0.00916634	0.813439	1	-16.2161	0.997662	7	0.25594	0.666914	1	-16.2161	0.997662	65	0.101071	0.2567	0	NA	NA	6	0.665454	0.193843	4	1.40326	0.0185732		0	0	0	0	0		0	-1	0	-1	-1	0		0	0	0	0	0
755	CFAP410	cilia and flagella associated protein 410	0	-0.146434	0.080798	1102	0.0314349	0.379971	1	-15.0353	0.997419	145	0.0173808	0.917794	3	1.63146	0.0251105	76	0.00356836	0.950167	2	1.43841	0.0515014	13	0.922526	0.00786615	7	-0.173122	0.721728		0	0	0	0	0		0	0	0	0	0	0		0	0	1	0	1
757	TMEM50B	transmembrane protein 50B	0	-0.187672	0.043988	42	0.0187764	0.887561	0	NA	NA	3	0.309658	0.760951	0	NA	NA	95	0.0170449	0.796318	6	0.870068	0.0947447	12	0.579245	0.147402	6	0.476755	0.351195		0	0	0	0	0		0	0	0	0	0	0		0	0	0	0	0
758	MPPED1	metallophosphoesterase domain containing 1	0	-0.171105	0.177971	804	-0.0297657	0.579169	5	-0.161335	0.82205	1	0.716773	0.494536	1	-14.354	0.999361	87	0.0207262	0.821046	3	0.795284	0.278593	6	-0.345785	0.633553	5	-15.4567	0.994553		0	0	0	0	0		0	0	0	0	0	0		0	0	0	0	0
759	CA1	carbonic anhydrase 1	0	-0.0198304	0.872358	530	0.00592678	0.842627	35	-0.0625105	0.839813	39	0.0462713	0.866572	1	-16.4549	0.99849	71	-0.0632047	0.400897	5	-0.133321	0.89458	8	0.0726034	0.863458	9	0.128127	0.803142		0	0	0	0	0		0	0	0	0	0	0		0	0	0	0	0
760	CA2	carbonic anhydrase 2	0	-0.0285805	0.428985	530	0.0380923	0.514281	1	0.589493	0.564487	39	0.0462713	0.866572	3	0.803125	0.435525	73	-0.0449351	0.549344	2	-0.29244	0.771758	8	0.0220348	0.961712	3	-15.3201	0.99436		0	0	0	0	0		0	0	0	0	0	0		0	0	0	0	0
761	CA3	carbonic anhydrase 3	0	0.0457945	0.435219	530	0.00898594	0.796412	39	0.0462713	0.866572	0	NA	NA	4	0.690662	0.34123	71	-0.0635352	0.400118	6	-0.148552	0.771147	10	0.127011	0.804811	4	0.143535	0.841122		0	0	0	0	0		-1	-1	0	0	-1	0		0	0	0	0	0
762	CA4	carbonic anhydrase 4	0	-0.148783	0.0197106	884	-0.0207518	0.733547	2	1.03987	0.315184	4	-0.0923272	0.928649	1	2.84434	0.00599617	147	0.0463725	0.424184	5	-0.166079	0.869605	17	-0.297444	0.521219	17	0.484262	0.302234		0	0	0	0	0		0	1	0	0	1	0		0	0	0	0	0
763	CA5A	carbonic anhydrase 5A	0	-0.00387397	0.964482	963	0.0309276	0.430667	3	-14.2563	0.998564	1	-17.6151	0.999847	173	-0.020532	0.885348	66	0.00945661	0.903381	3	0.688565	0.242507	1	1.25579	0.22096	9	-0.255075	0.662866		0	0	0	0	0		0	-1	-1	0	-1	0		0	0	0	0	0
765	CA6	carbonic anhydrase 6	0	-0.140557	0.365829	298	0.125697	0.0760589	2	-15.0253	0.997407	4	1.95013	0.00794367	16	0.2605	0.474696	96	0.107926	0.133405	1	1.98057	0.0552485	5	0.334629	0.641348	7	0.0497795	0.96089		1	0	0	0	1		0	0	0	0	0	0		0	0	0	0	0
766	CA7	carbonic anhydrase 7	0	-0.00123572	0.995568	111	0.0496374	0.33893	0	NA	NA	47	0.240137	0.312162	1	1.08469	0.2964	85	-0.0467622	0.419165	0	NA	NA	7	-0.212401	0.647112	12	-0.180287	0.668183		0	0	0	0	0		-1	0	0	0	-1	0		0	0	0	0	0
767	CA8	carbonic anhydrase 8	0	-0.0892587	0.107529	242	-0.0267782	0.493382	0	NA	NA	64	-0.162032	0.522273	4	-15.0712	0.993726	77	-0.0780334	0.420036	4	1.27	0.0334515	5	-1.19588	0.234572	8	-1.08772	0.280517		0	0	0	0	0		0	0	0	0	0	0		0	0	0	0	0
768	CA9	carbonic anhydrase 9	0	0.0231102	0.396677	1179	-0.00490941	0.92803	0	NA	NA	7	-0.628307	0.380645	0	NA	NA	112	0.0474058	0.442655	3	1.02175	0.313116	9	0.305307	0.548969	13	0.38081	0.405361		0	0	0	0	0		0	0	0	0	0	0		0	0	0	0	0
770	CA11	carbonic anhydrase 11	0	-0.086015	0.139726	522	0.0275735	0.480356	0	NA	NA	23	-0.331955	0.389746	26	-0.068651	0.854441	120	-0.00877887	0.865556	1	-16.8229	0.997635	10	-0.0895029	0.830901	17	0.204308	0.573431		0	0	0	0	0		0	0	0	0	0	0		0	0	0	0	0
771	CA12	carbonic anhydrase 12	0	-0.00241991	0.943402	518	0.0902638	0.293594	1	0.744721	0.461441	1	0.744721	0.461441	0	NA	NA	85	-0.057921	0.473415	7	0.222312	0.706518	9	-0.261829	0.662239	9	-0.181025	0.800363		0	0	0	0	0		0	0	0	0	0	0		0	0	0	0	0
774	CACNA1B	calcium voltage-gated channel subunit alpha1 B	0	0.0014078	0.990473	990	0.0342986	0.0953932	217	0.211222	0.0786451	344	-0.0396256	0.720055	66	-0.124353	0.563054	72	-0.0573533	0.441113	6	-0.605226	0.30667	6	-0.63964	0.274191	3	1.11872	0.0579873		1	1	0	0	1		0	0	0	0	0	0		0	0	0	0	0
775	CACNA1C	calcium voltage-gated channel subunit alpha1 C	0	0.0359226	0.709792	372	0.0319054	0.707221	26	0.14229	0.695883	11	0.806512	0.0855803	7	-0.938523	0.352156	99	-0.111803	0.086459	38	-0.315532	0.204668	11	-1.26941	0.0754207	7	-1.4342	0.153538		0	0	1	0	1		0	0	0	0	0	0		0	0	0	0	0
776	CACNA1D	calcium voltage-gated channel subunit alpha1 D	1	-0.143971	0.114628	254	-0.0182729	0.868854	3	0.920424	0.208156	2	1.89823	0.0650501	0	NA	NA	96	-0.02676	0.734395	13	-0.153412	0.763372	7	-0.18962	0.756039	7	0.0417066	0.953619		0	0	0	0	0		0	0	0	0	0	0		0	0	0	0	0
777	CACNA1E	calcium voltage-gated channel subunit alpha1 E	0	-0.162105	0.355376	93	0.122995	0.507746	5	-0.172469	0.815524	1	-15.1087	0.998741	0	NA	NA	77	0.0850544	0.212823	14	0.372748	0.429558	6	0.423446	0.357576	3	-0.950095	0.346282		0	0	0	0	0		0	0	0	0	0	0		0	0	0	0	0
778	CACNA1F	calcium voltage-gated channel subunit alpha1 F	0	-0.00732079	0.962235	773	0.0879347	0.306456	0	NA	NA	0	NA	NA	26	0.121953	0.737125	56	0.00416161	0.964375	0	NA	NA	3	-0.609583	0.550902	4	0.158315	0.824748		0	0	0	0	0		0	0	0	0	0	0		0	0	0	0	0
779	CACNA1S	calcium voltage-gated channel subunit alpha1 S	0	0.179667	0.165889	56	-0.0914542	0.338708	0	NA	NA	18	-0.0974416	0.776373	1	-17.3188	0.997186	92	0.0586878	0.476768	2	1.3584	0.186103	6	-0.282034	0.698248	5	0.99333	0.175859		0	0	0	0	0		0	0	0	0	0	0		0	0	0	0	0
781	CACNA2D1	calcium voltage-gated channel auxiliary subunit alpha2delta 1	0	-0.0502216	0.449631	946	0.0561107	0.550906	90	-0.181286	0.404357	4	0.0086729	0.993196	3	1.78575	0.0148053	71	-0.0840236	0.393425	24	-0.724135	0.0634056	5	0.401739	0.438595	8	0.0443969	0.909976		0	0	0	0	0		0	0	0	0	0	0		0	0	0	0	0
782	CACNB1	calcium voltage-gated channel auxiliary subunit beta 1	0	-0.0310385	0.720695	614	-0.0151481	0.771839	0	NA	NA	33	-0.0949113	0.739414	1	-14.6229	0.999103	145	-0.0250485	0.653466	6	-15.1328	0.993011	19	-0.195959	0.62211	20	0.382503	0.36481		0	0	0	0	0		0	0	0	0	0	0		0	0	0	0	0
783	CACNB2	calcium voltage-gated channel auxiliary subunit beta 2	0	-0.0897508	0.360398	811	0.0800139	0.0214552	381	0.181222	0.109123	1	-15.2482	0.996254	562	0.155864	0.110106	44	-0.0876176	0.400784	19	-0.273205	0.401511	5	-0.134828	0.851781	7	-0.120864	0.836729		1	0	0	0	1		0	0	0	-1	-1	0		0	0	0	0	0
784	CACNB3	calcium voltage-gated channel auxiliary subunit beta 3	0	0.0460106	0.558027	688	0.0345656	0.62059	0	NA	NA	1	-15.2482	0.996254	2	-0.394305	0.699425	101	-0.0372401	0.571342	0	NA	NA	11	-0.189079	0.710857	9	-0.11394	0.824572		0	0	0	0	0		0	0	0	0	0	0		0	0	0	0	0
785	CACNB4	calcium voltage-gated channel auxiliary subunit beta 4	0	0.136998	0.436501	667	-0.0453626	0.596512	37	-1.16414	0.0477813	2	2.38509	0.00161043	88	0.14485	0.472697	78	0.0299793	0.746437	13	0.180927	0.693731	5	0.60419	0.305459	12	0.0903532	0.861116		0	0	0	0	0		0	0	0	0	0	0		0	0	0	0	0
786	CACNG1	calcium voltage-gated channel auxiliary subunit gamma 1	0	0.188576	0.167868	659	0.027836	0.62648	0	NA	NA	29	0.296132	0.33937	0	NA	NA	94	0.00214867	0.975448	2	-16.681	0.996924	11	0.179304	0.725213	6	-0.801584	0.431051		0	0	0	0	0		0	0	0	0	0	0		0	0	0	0	0
788	SLC25A20	solute carrier family 25 member 20	0	0.0213188	0.769482	747	0.0467251	0.0151425	3	0.718273	0.326899	634	0.231643	0.0252536	1	0.0158744	0.987576	114	-0.0582454	0.391254	1	-17.3188	0.997186	7	-0.630604	0.532381	8	0.012842	0.977464		1	0	1	0	1		0	0	0	0	0	0		0	0	0	0	0
790	CAD	carbamoyl-phosphate synthetase 2, aspartate transcarbamylase, and dihydroorotase	0	0.262041	0.00218008	49	-0.101659	0.570838	1	-15.1827	0.995444	0	NA	NA	1	-15.1827	0.995444	81	0.0477984	0.502825	4	0.833618	0.106062	6	0.515789	0.381882	10	0.240591	0.60222		0	0	0	0	0		0	0	0	0	0	0		0	0	0	0	0
793	CALB1	calbindin 1	0	-0.077543	0.205727	143	-0.0267177	0.636616	0	NA	NA	17	0.418969	0.374803	49	-0.181674	0.534608	121	-0.0658027	0.334271	1	-16.5534	0.998225	10	-0.113758	0.823015	13	-0.735518	0.208996		0	0	0	0	0		0	0	2	0	1	0		0	0	0	0	0
794	CALB2	calbindin 2	0	0.0409955	0.25094	524	0.0692132	0.350562	0	NA	NA	12	0.319873	0.412581	0	NA	NA	84	0.230903	0.0227929	1	2.14481	0.0347406	4	1.50685	0.0394994	7	0.932534	0.121016		0	0	0	0	0		0	0	0	0	0	0		1	0	0	0	1
795	S100G	S100 calcium binding protein G	0	-0.0510283	0.766895	334	0.0367877	0.511767	0	NA	NA	10	1.01736	0.0161633	2	2.38509	0.00161043	48	0.0694039	0.42149	0	NA	NA	3	0.183525	0.857029	4	0.978283	0.0734181		0	0	1	0	1		0	0	0	0	0	0		0	0	0	0	0
796	CALCA	calcitonin related polypeptide alpha	0	0.00227474	0.968429	99	-0.0595224	0.659862	0	NA	NA	1	-15.0336	0.99748	3	-15.8995	0.993982	59	-0.0347816	0.614155	2	0.0188829	0.985061	3	-0.180937	0.800211	6	-0.11616	0.800541		0	0	0	0	0		0	0	0	0	0	0		0	0	0	0	0
797	CALCB	calcitonin related polypeptide beta	0	0.0517962	0.714631	101	-0.0275477	0.822292	3	-15.8995	0.993982	0	NA	NA	2	-0.685775	0.505661	61	-0.0446747	0.549334	8	0.04103	0.921803	8	-0.222322	0.703503	2	1.07543	0.134497		0	0	0	0	0		1	0	0	3	1	0		0	0	0	0	0
799	CALCR	calcitonin receptor	0	0.155063	0.290476	1133	-0.000304887	0.996762	3	0.124054	0.903047	2	-15.2493	0.99625	31	-0.174097	0.590787	72	0.139632	0.081359	8	0.397789	0.445694	5	0.0866685	0.904067	3	0.579479	0.566828		0	0	0	0	0		0	0	0	0	0	0		1	0	0	0	1
800	CALD1	caldesmon 1	0	0.127173	0.0234883	971	0.0455729	0.121576	524	0.131242	0.180865	132	0.0887342	0.622689	58	-0.160896	0.634232	80	0.00427696	0.953168	10	-0.00582408	0.988874	7	-0.047181	0.917986	8	0.473057	0.425897		0	0	0	0	0		0	0	0	0	0	0		0	0	0	0	0
810	CALML3	calmodulin like 3	0	-0.0584106	0.15885	1209	-0.114303	0.321417	0	NA	NA	2	1.88501	0.0678432	15	-0.269738	0.600239	95	-0.032629	0.651822	0	NA	NA	8	-0.403316	0.572352	6	0.388254	0.592552		0	0	0	0	0		0	0	0	0	0	0		0	0	0	0	0
811	CALR	calreticulin	1	0.110372	0.223417	1065	0.0154231	0.819779	0	NA	NA	4	0.197459	0.783493	13	-0.507132	0.270783	154	-0.00805505	0.838445	2	-17.0786	0.997485	22	0.216819	0.548483	25	-0.0344189	0.899098		0	0	0	0	0		0	0	0	0	0	0		0	0	0	0	0
813	CALU	calumenin	0	0.194557	0.00373972	275	-0.0075952	0.882519	1	1.98057	0.0552485	110	-0.0598071	0.768262	0	NA	NA	94	-0.0791627	0.201008	6	0.010539	0.985753	6	-0.719896	0.314705	9	-0.801693	0.26548		0	0	0	0	0		0	0	0	0	0	0		0	0	0	0	0
814	CAMK4	calcium/calmodulin dependent protein kinase IV	0	-0.0402717	0.707314	170	0.030426	0.577241	148	0.0399405	0.809562	1	3.7946	0.000329649	2	2.52689	0.000619872	52	-0.00313127	0.96877	9	-0.217893	0.669342	4	-0.128148	0.826575	2	-0.0716497	0.943426		0	0	0	0	0		0	0	0	0	0	0		0	0	0	0	0
815	CAMK2A	calcium/calmodulin dependent protein kinase II alpha	0	-0.0700001	0.499351	414	-0.078619	0.143851	0	NA	NA	88	-0.25299	0.230227	4	-16.0299	0.995797	75	0.0566527	0.404711	8	0.286344	0.572908	7	1.34317	0.00930198	5	0.60119	0.309502		0	0	0	0	0		0	0	0	0	0	0		0	0	0	0	0
816	CAMK2B	calcium/calmodulin dependent protein kinase II beta	0	-0.128293	0.131925	225	-0.125124	0.302368	2	-0.713287	0.32719	4	0.0382818	0.970194	0	NA	NA	68	-0.0313318	0.670115	8	-0.117215	0.817174	6	-0.0158797	0.978323	7	0.107591	0.85406		0	0	0	0	0		0	0	0	0	0	0		0	0	0	0	0
817	CAMK2D	calcium/calmodulin dependent protein kinase II delta	0	0.00526755	0.947119	935	-0.0510425	0.615327	2	3.19801	1.67376e-05	1	-16.2132	0.997526	2	1.87313	0.0731707	49	0.00369141	0.974369	16	-0.836551	0.154032	3	1.59808	0.0106715	7	0.419987	0.562998		0	0	0	0	0		0	0	0	0	0	0		0	0	0	0	0
818	CAMK2G	calcium/calmodulin dependent protein kinase II gamma	0	0.0380136	0.697004	103	0.0764501	0.693974	0	NA	NA	0	NA	NA	0	NA	NA	85	-0.0747242	0.337452	3	0.618149	0.542049	5	0.10058	0.867962	7	-0.778621	0.186393		0	0	0	0	0		0	0	0	0	0	0		0	0	0	0	0
819	CAMLG	calcium modulating ligand	0	0.0611716	0.523227	486	0.0542659	0.737311	1	-15.2482	0.996254	1	1.98057	0.0552485	1	1.98057	0.0552485	70	-0.1129	0.191972	3	0.292094	0.776696	2	-14.7568	0.994379	9	-1.31576	0.0655216		0	0	0	0	0		0	0	0	0	0	0		0	0	0	0	0
820	CAMP	cathelicidin antimicrobial peptide	0	0.107325	0.0828718	1008	0.0990944	0.0550865	0	NA	NA	20	0.282362	0.442871	5	1.1361	0.0564764	110	0.0594653	0.223609	1	2.32069	0.0247805	11	0.751637	0.0402818	9	0.173527	0.685065		1	0	0	0	1		0	0	0	0	0	0		0	0	1	0	1
821	CANX	calnexin	0	0.120968	0.160788	931	-0.0391276	0.312674	1	-16.822	0.997673	78	-0.0611058	0.778073	4	-0.135702	0.850054	66	-0.0940459	0.246827	7	-0.191843	0.744579	6	-0.894356	0.377347	7	-0.377872	0.599957		0	0	0	0	0		0	0	0	0	0	0		0	0	0	0	0
822	CAPG	capping actin protein, gelsolin like	0	0.118117	0.00958269	605	-0.0514612	0.0773671	0	NA	NA	1	1.69837	0.0990435	447	-0.138684	0.201507	100	0.127904	0.0160546	2	1.64455	0.110876	10	0.795869	0.0433352	14	0.264826	0.446438		0	0	0	0	0		0	0	0	0	0	0		1	0	1	0	1
823	CAPN1	calpain 1	0	-0.0118206	0.886498	1003	0.184683	0.0347749	2	4.78566	1.06631e-05	0	NA	NA	1	-1.13568	0.269921	155	-0.00761709	0.880399	4	-0.573683	0.424486	9	-0.511953	0.382144	17	0.0777058	0.853868		1	0	0	0	1		0	0	0	-1	-1	0		0	0	0	0	0
824	CAPN2	calpain 2	0	-0.00403306	0.955026	312	0.107233	0.169984	0	NA	NA	5	0.535486	0.363186	4	0.869891	0.25054	80	0.0787389	0.138652	8	0.370782	0.423201	6	0.481319	0.291509	16	0.199111	0.591425		0	0	0	0	0		0	0	0	0	0	0		0	0	0	0	0
825	CAPN3	calpain 3	0	0.0903696	0.330746	553	0.0307233	0.76966	0	NA	NA	9	0.244388	0.680473	5	0.103016	0.919581	88	0.173252	0.0340734	2	1.64039	0.106901	8	1.45024	0.00476562	6	-0.827356	0.41298		0	0	0	0	0		0	0	0	0	0	0		1	0	0	0	1
826	CAPNS1	calpain small subunit 1	0	-0.0192807	0.813917	711	0.0167888	0.692153	0	NA	NA	0	NA	NA	7	-0.628367	0.384047	135	0.00724975	0.870081	3	-0.0984344	0.890913	11	0.0494852	0.907746	15	0.144891	0.691621		0	0	0	0	0		0	0	0	0	0	0		0	0	0	0	0
827	CAPN6	calpain 6	0	-0.0761683	0.0472721	23	0.0163869	0.883845	0	NA	NA	11	-0.0445526	0.93987	4	0.847108	0.252032	33	0.189576	0.062187	2	1.59491	0.0304265	4	0.47263	0.514009	1	2.06907	0.0473895		0	0	0	0	0		1	0	2	0	1	0		1	0	0	0	1
828	CAPS	calcyphosine	0	-0.0793315	0.0478113	768	0.0662484	0.214985	0	NA	NA	32	0.240881	0.345763	0	NA	NA	124	0.0155358	0.799406	1	2.04432	0.14835	12	-0.334086	0.569028	5	-0.824389	0.414442		0	0	0	0	0		0	0	0	0	0	0		0	0	0	0	0
829	CAPZA1	capping actin protein of muscle Z-line subunit alpha 1	0	0.279835	0.00499853	1073	0.00126569	0.987257	4	-0.312133	0.66269	4	-0.187447	0.85404	1	-16.0967	0.995794	83	0.0592246	0.349624	4	1.14432	0.112062	5	0.884458	0.142168	11	-0.315075	0.492389		0	0	0	0	0		0	0	0	0	0	0		0	0	0	0	0
830	CAPZA2	capping actin protein of muscle Z-line subunit alpha 2	0	0.0598362	0.462889	308	0.368008	6.31567e-06	2	2.48689	0.000846503	1	1.28799	0.207168	4	1.32465	0.0762984	75	-0.0391064	0.613283	9	0.127955	0.829178	11	-0.294391	0.614943	11	0.212531	0.557378		1	0	0	0	1		0	0	0	0	0	0		0	0	0	0	0
831	CAST	calpastatin	0	0.134262	0.132367	600	0.0290393	0.299402	556	0.0780034	0.426185	2	0.522008	0.612717	0	NA	NA	71	0.100233	0.152632	14	0.326207	0.438067	6	1.92143	0.00134133	5	0.623501	0.221496		0	0	0	0	0		0	0	0	0	0	0		0	0	0	0	0
832	CAPZB	capping actin protein of muscle Z-line subunit beta	0	0.0159808	0.87683	283	0.0635895	0.563438	2	-15.4484	0.997559	8	0.807956	0.174898	20	-0.229865	0.61564	79	0.0333081	0.63196	10	0.417765	0.320561	6	0.894129	0.132374	5	0.0633521	0.929766		0	0	0	0	0		0	-1	0	0	-1	0		0	0	0	0	0
833	CARS1	cysteinyl-tRNA synthetase 1	1	-0.179103	0.142189	144	0.0114547	0.859948	0	NA	NA	0	NA	NA	0	NA	NA	79	-0.10745	0.32412	5	-15.4974	0.991884	4	0.693243	0.340333	7	-0.348271	0.629687		0	0	0	0	0		0	0	0	0	0	0		0	0	0	0	0
834	CASP1	caspase 1	0	-0.00783437	0.890567	1146	-0.0130327	0.35934	567	-0.0908775	0.358023	562	-0.0866014	0.38256	3	1.78604	0.0160997	68	-0.0725844	0.570695	1	-15.1075	0.998655	3	0.133462	0.896081	6	-0.322186	0.653412		0	0	0	0	0		-1	0	-1	0	-1	0		0	0	0	0	0
835	CASP2	caspase 2	0	0.135418	0.22235	965	0.132752	0.230833	0	NA	NA	12	0.407925	0.375987	0	NA	NA	59	-0.100487	0.329359	2	-0.170655	0.868758	4	0.148487	0.835789	4	-0.280347	0.78487		0	0	0	0	0		0	0	0	0	0	0		0	0	0	0	0
836	CASP3	caspase 3	1	0.00765488	0.930539	1147	-0.0366144	0.50779	0	NA	NA	122	-0.0518596	0.786203	5	0.557471	0.343561	66	-0.0722723	0.330784	3	-0.074301	0.941417	6	-0.280791	0.588806	4	0.256465	0.720306		0	0	0	0	0		0	0	0	0	0	0		0	0	0	0	0
837	CASP4	caspase 4	0	0.0120552	0.866425	1151	-0.0191501	0.623353	2	2.38509	0.00161043	22	0.0935421	0.812503	11	0.96098	0.0387085	70	-0.0592796	0.514336	3	-0.201067	0.779987	3	-15.0098	0.996329	5	-0.754656	0.201892		0	0	0	1	1		0	0	0	0	0	0		0	0	0	0	0
838	CASP5	caspase 5	0	-0.0326561	0.795513	1151	-0.0211878	0.435461	1	-14.3731	0.996542	568	-0.094252	0.340103	2	2.38509	0.00161043	72	-0.0866302	0.453425	1	-15.0362	0.997383	1	-15.1075	0.998655	8	-0.04397	0.940304		0	0	0	0	0		0	0	0	0	0	0		0	0	0	0	0
839	CASP6	caspase 6	0	0.122489	0.166244	602	-0.119134	0.0883412	1	2.84434	0.00599617	3	1.78575	0.0148053	1	2.84434	0.00599617	51	0.0421891	0.734819	0	NA	NA	4	0.314189	0.660556	2	0.343816	0.734612		0	0	0	0	0		0	0	0	0	0	0		0	0	0	0	0
840	CASP7	caspase 7	0	-0.0459562	0.574531	82	0.0696008	0.485807	0	NA	NA	0	NA	NA	16	0.318671	0.489728	66	0.092122	0.462487	0	NA	NA	2	1.85928	0.0671289	4	0.807941	0.167803		0	0	0	0	0		0	0	0	0	0	0		0	0	0	0	0
841	CASP8	caspase 8	1	-0.0360869	0.71636	866	-0.0136536	0.581143	838	-0.0587291	0.584159	5	-0.486623	0.632574	0	NA	NA	85	-0.0676653	0.234672	12	-0.716054	0.161199	6	-0.0453327	0.938298	10	0.0843107	0.854051		0	0	0	0	0		2	2	0	0	1	0		0	0	0	0	0
842	CASP9	caspase 9	1	-0.0865746	0.40604	1084	-0.122919	0.022099	7	-1.73479	0.0841024	5	0.436159	0.550649	73	-0.51498	0.0231189	107	0.0246429	0.673767	2	0.470909	0.513079	10	-0.289544	0.5677	9	-0.18291	0.723654		0	0	0	0	0		0	0	0	0	0	0		0	0	0	0	0
843	CASP10	caspase 10	0	-0.0893485	0.295835	866	-0.0162256	0.615599	3	-0.187403	0.855763	3	-14.1167	0.998203	838	-0.0587291	0.584159	84	-0.071141	0.305578	2	-0.842418	0.4031	5	0.522774	0.470782	15	-0.509671	0.267639		0	0	0	0	0		0	0	0	0	0	0		0	0	0	0	0
844	CASQ1	calsequestrin 1	0	0.0200296	0.799176	1115	-0.0976168	0.493395	0	NA	NA	0	NA	NA	5	-0.848849	0.404149	100	0.0759721	0.0829325	0	NA	NA	10	0.0606774	0.8857	13	0.222881	0.570045		0	0	0	0	0		0	0	0	0	0	0		1	0	0	0	1
845	CASQ2	calsequestrin 2	0	-0.00882837	0.876999	585	-0.0166799	0.529893	0	NA	NA	2	0.249958	0.805919	537	-0.0434882	0.653275	81	0.0236395	0.766655	4	0.294657	0.681188	6	0.52601	0.332305	7	-0.157868	0.826071		0	0	0	0	0		0	0	0	0	0	0		0	0	0	0	0
846	CASR	calcium sensing receptor	0	-0.177331	0.0694861	146	-0.01255	0.879231	2	-0.45853	0.652334	2	-15.8828	0.993475	8	-0.29009	0.684636	55	-0.319266	0.0299628	3	-14.8306	0.993858	3	-15.8185	0.991227	6	-0.56645	0.427353		0	0	0	0	0		0	0	0	0	0	0		0	0	0	0	0
847	CAT	catalase	0	0.00658273	0.917681	246	0.054556	0.515375	0	NA	NA	2	2.38509	0.00161043	3	0.751349	0.485904	95	0.0408656	0.430174	8	0.89375	0.0523449	15	-0.422284	0.483166	17	-0.0841898	0.819192		0	0	0	0	0		0	0	0	0	0	0		0	0	0	0	0
857	CAV1	caveolin 1	0	0.0866163	0.0340951	314	0.218129	1.07678e-05	1	-0.0854613	0.933455	1	2.84434	0.00599617	1	2.84434	0.00599617	76	-0.127959	0.138001	3	-0.0687624	0.946017	11	-16.8016	0.993192	8	-0.489802	0.404565		1	0	0	0	1		0	0	0	0	0	0		0	0	0	0	0
858	CAV2	caveolin 2	0	0.0792349	0.128397	313	0.0540922	0.00102884	200	0.479736	9.95217e-05	2	2.84434	0.00599617	2	0.592991	0.421375	70	-0.0718132	0.476923	12	-16.7709	0.993279	6	-0.228554	0.752429	9	-0.369684	0.468557		1	1	0	0	1		0	0	0	0	0	0		0	0	0	0	0
859	CAV3	caveolin 3	0	0.656404	0.000544945	867	0.00450956	0.875693	16	-0.152202	0.71863	473	0.00449741	0.96624	0	NA	NA	86	0.00836825	0.87911	5	0.127607	0.828504	8	-0.0984887	0.829529	7	-0.269905	0.646087		0	0	0	0	0		0	0	1	0	1	0		0	0	0	0	0
860	RUNX2	RUNX family transcription factor 2	0	0.0135429	0.845806	155	0.273056	0.116282	2	1.59452	0.11832	1	2.15859	0.0367416	0	NA	NA	89	-0.0205649	0.765004	15	-0.00275964	0.993985	6	-0.694245	0.495976	7	-0.373712	0.466251		0	0	0	0	0		0	0	0	0	0	0		0	0	0	0	0
862	RUNX1T1	RUNX1 partner transcriptional co-repressor 1	1	-0.250263	0.0683371	622	-0.028708	0.356198	1	2.84434	0.00599617	284	-0.107625	0.347454	0	NA	NA	97	-0.0538561	0.45202	10	-0.551756	0.344776	7	0.166988	0.715665	7	-15.8335	0.992257		0	0	0	0	0		0	0	0	0	0	0		0	0	0	0	0
863	CBFA2T3	CBFA2/RUNX1 partner transcriptional co-repressor 3	1	-0.193962	0.0431559	1067	-0.0247411	0.557607	17	-0.140329	0.747457	0	NA	NA	475	-0.0420998	0.679609	117	0.10306	0.0950296	10	0.459306	0.273892	3	2.34759	0.00148494	5	0.188823	0.749873		0	0	0	0	0		0	0	0	0	0	0		1	0	0	0	1
864	RUNX3	RUNX family transcription factor 3	0	0.00372292	0.936899	1204	0.170938	0.362741	0	NA	NA	1	-2.31438	0.873619	1185	0.196796	0.596017	86	-0.0224814	0.738561	6	-0.28143	0.630828	3	1.27819	0.0312469	5	-0.991573	0.325087		0	0	0	0	0		0	0	0	0	0	0		0	0	0	0	0
865	CBFB	core-binding factor subunit beta	1	-0.0320608	0.71195	120	0.0366579	0.644393	2	0.66256	0.511065	0	NA	NA	1	1.24265	0.224144	91	-0.0182261	0.764427	6	0.0596872	0.907638	6	0.715001	0.225364	14	-0.62096	0.225151		0	0	0	0	0		0	0	0	0	0	0		0	0	0	0	0
866	SERPINA6	serpin family A member 6	0	-0.00592961	0.893464	237	0.00177949	0.949404	0	NA	NA	164	-0.0576742	0.666	2	2.16671	0.0351797	52	0.141457	0.0661885	2	-17.6179	0.999784	7	0.709598	0.23513	5	0.262559	0.794958		0	0	0	0	0		0	0	0	0	0	0		1	0	0	0	1
867	CBL	Cbl proto-oncogene	1	0.0690961	0.467539	349	0.0225766	0.831207	1	-17.6151	0.999847	0	NA	NA	1	2.84434	0.00599617	91	0.000815207	0.991053	10	0.238968	0.569499	6	0.432015	0.474431	5	-0.301188	0.555245		0	0	0	0	0		0	0	0	0	0	0		0	0	0	0	0
868	CBLB	Cbl proto-oncogene B	1	-0.0247229	0.794644	611	0.0142145	0.777871	1	2.84434	0.00599617	1	2.84434	0.00599617	455	-0.0423732	0.669102	68	-0.0380567	0.685235	13	0.350047	0.451996	5	-0.151077	0.832818	7	-0.482797	0.412538		0	0	0	0	0		0	0	0	0	0	0		0	0	0	0	0
869	CBLN1	cerebellin 1 precursor	0	-0.194549	0.0318133	954	0.0434825	0.251494	0	NA	NA	60	0.242564	0.304512	29	0.214748	0.56482	69	-0.194914	0.106677	1	-15.0311	0.997691	6	-1.40581	0.165743	5	-15.8222	0.993779		0	0	0	0	0		-1	0	-1	0	-1	0		0	0	0	0	0
871	SERPINH1	serpin family H member 1	0	0.155371	0.00706181	75	0.0247816	0.840045	0	NA	NA	2	1.39506	0.172175	3	-15.0884	0.994422	90	-0.0992083	0.155442	0	NA	NA	8	-1.81088	0.0710916	13	-0.322551	0.443753		0	0	0	0	0		0	0	0	0	0	0		0	0	0	0	0
873	CBR1	carbonyl reductase 1	0	-0.0554626	0.221959	74	0.0935911	0.558359	0	NA	NA	0	NA	NA	0	NA	NA	72	0.0196835	0.778872	1	-16.8526	0.999817	11	-0.0607919	0.88514	8	0.539163	0.262977		0	0	0	0	0		0	0	0	0	0	0		0	0	0	0	0
874	CBR3	carbonyl reductase 3	0	-0.0803394	0.0875067	72	0.0446286	0.752617	0	NA	NA	0	NA	NA	2	-15.8662	0.994785	74	0.0531	0.444179	3	1.65003	0.107088	6	-0.596035	0.31074	6	0.929667	0.074482		0	0	0	0	0		0	0	0	0	0	0		0	0	0	0	0
875	CBS	cystathionine beta-synthase	0	-0.0219764	0.604138	987	-0.016471	0.77219	0	NA	NA	8	-0.501275	0.397471	2	-14.3183	0.996018	80	-0.00546375	0.935062	6	0.337933	0.565948	7	-0.763761	0.293475	8	-0.0118814	0.982022		0	0	0	0	0		0	0	0	0	0	0		0	0	0	0	0
881	CCIN	calicin	0	0.39166	0.0299255	768	0.0682674	0.157671	0	NA	NA	0	NA	NA	3	1.08335	0.137412	112	0.0500885	0.270667	0	NA	NA	11	0.631309	0.11054	12	-0.356842	0.436534		0	0	0	0	0		0	0	0	0	0	0		0	0	0	0	0
883	KYAT1	kynurenine aminotransferase 1	0	0.0772956	0.406202	1158	0.014698	0.711672	0	NA	NA	601	-0.0233885	0.815207	30	0.00261262	0.992968	101	0.00150273	0.984953	2	1.35895	0.179687	8	-1.37704	0.170849	4	0.53134	0.36819		0	0	0	0	0		0	0	0	0	0	0		0	0	0	0	0
885	CCK	cholecystokinin	0	-0.130584	0.0968861	1184	0.186711	0.127419	0	NA	NA	5	0.775537	0.193473	2	0.828114	0.42125	70	-0.00510141	0.941562	1	0.195075	0.846677	5	0.868492	0.139523	6	-0.341234	0.510682		0	0	0	0	0		0	0	0	-1	-1	0		0	0	0	0	0
886	CCKAR	cholecystokinin A receptor	0	0.0864043	0.347386	362	-0.0668812	0.267604	0	NA	NA	1	-16.0062	0.998111	3	0.57035	0.576597	69	-0.0540177	0.481666	0	NA	NA	6	-0.297074	0.615617	6	0.0847589	0.867379		0	0	0	0	0		0	0	0	0	0	0		0	0	0	0	0
887	CCKBR	cholecystokinin B receptor	0	0.0221686	0.836708	1062	0.0482807	0.679187	1	-14.2848	0.998201	1	-16.2131	0.997491	1	-14.2848	0.998201	56	0.0894136	0.410851	0	NA	NA	2	0.0999419	0.924311	3	0.434346	0.676224		0	0	0	0	0		0	0	0	0	0	0		0	0	0	0	0
889	KRIT1	KRIT1 ankyrin repeat containing	0	0.072467	0.411964	93	0.0269712	0.883176	0	NA	NA	1	2.84434	0.00599617	0	NA	NA	68	0.0774009	0.316397	3	-14.6177	0.994191	4	1.41506	0.0170069	6	1.62639	0.000773389		0	0	0	0	0		0	0	0	0	0	0		0	0	0	0	0
890	CCNA2	cyclin A2	0	0.285871	3.04045e-06	302	0.0150012	0.843732	4	0.259013	0.720016	1	2.84434	0.00599617	6	0.748762	0.149039	49	0.00468528	0.916533	4	0.102691	0.864849	4	-0.682256	0.503459	8	0.803627	0.175246		0	0	0	0	0		0	-2	0	-2	-1	0		0	0	0	0	0
891	CCNB1	cyclin B1	0	0.249781	3.2237e-05	357	0.0248932	0.667525	0	NA	NA	2	2.78869	0.00691555	0	NA	NA	42	0.150519	0.0221803	0	NA	NA	4	0.789488	0.180622	0	NA	NA		0	0	0	0	0		0	0	0	0	0	0		1	0	0	0	1
892	CCNC	cyclin C	1	0.0411645	0.625263	1110	0.043531	0.129895	0	NA	NA	1092	0.222021	0.171794	4	0.424572	0.558609	80	-0.127956	0.206152	2	-14.4142	0.995451	6	-0.495166	0.489811	5	-0.854005	0.403189		0	0	0	0	0		0	0	0	0	0	0		0	0	0	0	0
894	CCND2	cyclin D2	1	-0.0554738	0.161673	585	-0.00650477	0.826583	73	-0.0535401	0.807779	1	2.84434	0.00599617	1	-14.0966	0.9964	87	-0.221401	0.0150399	4	-0.775345	0.446297	7	-1.81528	0.0707809	11	-0.849048	0.152362		0	0	0	0	0		0	0	0	0	0	0		0	0	0	0	0
896	CCND3	cyclin D3	1	-0.112093	0.111207	324	0.0446312	0.367703	44	0.237513	0.35414	3	-14.4468	0.994702	74	-0.0178621	0.930817	102	-0.029999	0.592649	15	-0.475006	0.297369	14	-0.384527	0.32188	11	0.0115373	0.979881		0	0	0	0	0		0	0	0	0	0	0		0	0	0	0	0
898	CCNE1	cyclin E1	1	0.0945196	0.0890147	1181	-0.0207462	0.702979	0	NA	NA	2	2.13184	0.0485112	1132	-0.0700548	0.683239	128	0.0415521	0.289624	4	0.824239	0.167535	24	-0.0871872	0.762311	16	0.218599	0.552287		0	0	0	0	0		0	0	0	0	0	0		0	0	0	0	0
899	CCNF	cyclin F	0	0.375528	2.48902e-05	87	0.0377972	0.768247	2	-14.2407	0.997801	0	NA	NA	6	-14.4176	0.99469	104	0.055321	0.428333	5	-15.0021	0.993255	10	0.30137	0.512691	3	-15.0873	0.993661		0	0	0	0	0		0	0	0	0	0	0		0	0	0	0	0
900	CCNG1	cyclin G1	0	0.0576782	0.372452	691	-0.0025856	0.82802	0	NA	NA	343	0.00214132	0.98443	2	-0.549729	0.586275	75	0.00616937	0.916322	1	0.526556	0.611234	16	0.105739	0.759697	8	-0.53593	0.358402		0	0	0	0	0		0	0	0	0	0	0		0	0	0	0	0
901	CCNG2	cyclin G2	0	0.0560828	0.447172	47	0.143563	0.229306	18	0.449851	0.200346	0	NA	NA	0	NA	NA	70	-0.0189304	0.776144	10	0.532089	0.297535	10	-0.752225	0.198708	1	3.67062	0.000417935		0	0	0	0	0		0	0	0	0	0	0		0	0	0	0	0
902	CCNH	cyclin H	0	0.151216	0.209168	813	0.162004	0.0229077	0	NA	NA	4	1.29696	0.0773048	1	2.84434	0.00599617	60	0.0088863	0.917129	2	1.26848	0.213836	5	0.140144	0.844637	16	-0.161631	0.756318		1	0	0	0	1		0	0	0	0	0	0		0	0	0	0	0
904	CCNT1	cyclin T1	0	-0.0429535	0.715382	687	0.0296696	0.610214	0	NA	NA	1	-15.2482	0.996254	2	2.33945	0.0244866	104	-0.0568996	0.295846	5	-0.373023	0.526331	11	-0.189079	0.710857	13	-0.237679	0.54524		0	0	0	0	0		0	0	0	0	0	0		0	0	0	0	0
905	CCNT2	cyclin T2	0	-0.0875578	0.410239	1031	0.00735262	0.930103	0	NA	NA	2	1.81084	0.0795411	2	0.0366837	0.970974	65	0.129434	0.135162	6	-0.261999	0.796053	5	0.07433	0.941967	6	0.663791	0.258002		0	0	0	0	0		0	0	0	0	0	0		0	0	0	0	0
908	CCT6A	chaperonin containing TCP1 subunit 6A	0	0.193751	0.015844	1131	-0.00363864	0.923096	0	NA	NA	0	NA	NA	329	0.100891	0.3527	94	-0.0221965	0.696408	0	NA	NA	13	0.103336	0.790653	12	-0.398545	0.431971		0	0	0	0	0		0	0	0	0	0	0		0	0	0	0	0
909	CD1A	CD1a molecule	0	0.125295	0.045617	1182	0.160733	0.121216	0	NA	NA	0	NA	NA	3	1.31218	0.0735484	87	-0.0026738	0.963486	1	-15.9245	0.995488	7	0.226071	0.708498	12	0.2475	0.589368		0	0	0	0	0		0	0	0	0	0	0		0	0	0	0	0
910	CD1B	CD1b molecule	0	-0.0865745	0.567953	1182	0.165588	0.100325	0	NA	NA	1	2.84434	0.00599617	3	1.31218	0.0735484	86	0.0181155	0.792105	0	NA	NA	4	0.455921	0.540057	12	0.0253816	0.960334		0	0	0	0	0		0	0	0	0	0	0		0	0	0	0	0
911	CD1C	CD1c molecule	0	0.0306935	0.625359	1182	0.171591	0.0427479	1	2.84434	0.00599617	0	NA	NA	3	1.31218	0.0735484	88	0.0183851	0.761102	1	-17.124	0.997537	9	-0.0148304	0.979924	7	0.342358	0.567644		1	0	0	0	1		0	0	0	0	0	0		0	0	0	0	0
912	CD1D	CD1d molecule	0	-0.141855	0.0447237	1189	0.135195	0.1204	0	NA	NA	37	0.310432	0.258119	0	NA	NA	86	-0.0240549	0.708525	2	-15.3176	0.996785	9	0.541141	0.309764	8	0.058929	0.920554		0	0	0	0	0		0	0	0	0	0	0		0	0	0	0	0
913	CD1E	CD1e molecule	0	0.0641693	0.514278	1182	0.164	0.109256	0	NA	NA	3	1.31218	0.0735484	1	2.84434	0.00599617	86	0.0338512	0.638952	1	3.29253	0.00209623	11	0.0253816	0.960334	5	0.600777	0.320965		0	0	0	0	0		0	0	0	0	0	0		0	0	0	0	0
914	CD2	CD2 molecule	0	-0.0294479	0.469427	310	0.0113828	0.899029	3	0.90942	0.371386	0	NA	NA	4	-0.0884476	0.90222	102	0.0346444	0.648553	0	NA	NA	7	0.485206	0.501845	10	0.483279	0.347951		0	0	0	0	0		0	0	0	0	0	0		0	0	0	0	0
915	CD3D	CD3 delta subunit of T-cell receptor complex	0	-0.0397837	0.317245	67	0.017736	0.806564	0	NA	NA	12	-0.324576	0.524376	2	2.38509	0.00161043	94	-0.057819	0.277102	1	-16.1366	0.993886	10	-0.335127	0.639583	6	0.425385	0.407455		0	0	0	0	0		0	0	0	0	0	0		0	0	0	0	0
916	CD3E	CD3 epsilon subunit of T-cell receptor complex	0	-0.038898	0.398539	72	0.0672219	0.438915	0	NA	NA	2	2.38509	0.00161043	11	-0.296343	0.561481	94	-0.0468042	0.511988	1	-0.379442	0.707324	6	0.173611	0.811315	8	-0.368628	0.533422		0	0	0	0	0		0	0	0	0	0	0		0	0	0	0	0
917	CD3G	CD3 gamma subunit of T-cell receptor complex	0	-0.0398636	0.638625	67	0.0162831	0.819436	0	NA	NA	2	2.38509	0.00161043	12	-0.324576	0.524376	94	-0.0664768	0.280969	3	0.251308	0.727116	7	-0.174329	0.73477	9	-0.66016	0.513391		0	0	0	0	0		0	0	0	0	0	0		0	0	0	0	0
919	CD247	CD247 molecule	0	-0.107711	0.158252	681	0.142458	0.0902042	0	NA	NA	0	NA	NA	0	NA	NA	87	-0.0713443	0.280796	6	-0.609228	0.403128	10	-1.17158	0.100332	6	0.291772	0.567773		1	0	0	0	1		0	0	0	0	0	0		0	0	0	0	0
920	CD4	CD4 molecule	0	-0.0234805	0.598308	452	0.0487801	0.282824	10	0.878215	0.100777	40	-0.0673826	0.789908	14	0.775282	0.150668	94	-0.135028	0.0511774	4	-16.0901	0.991238	11	-0.472941	0.42287	12	-0.215395	0.638822		0	0	0	0	0		0	0	0	0	0	0		0	0	0	0	0
921	CD5	CD5 molecule	0	-0.0794282	0.217142	304	0.0371773	0.0762507	0	NA	NA	220	0.232701	0.0680335	9	0.334946	0.575701	92	-0.0710715	0.509646	0	NA	NA	4	-0.40363	0.689999	3	-15.1976	0.993989		1	0	1	0	1		0	0	0	0	0	0		0	0	0	0	0
922	CD5L	CD5 molecule like	0	-0.185712	0.0332715	1185	0.184584	0.00855684	2	0.861248	0.239279	1	2.84434	0.00599617	0	NA	NA	83	-0.00287602	0.955641	9	-0.148427	0.803445	14	-0.137194	0.742148	10	-0.643121	0.210412		1	0	0	0	1		0	0	0	0	0	0		0	0	0	0	0
923	CD6	CD6 molecule	0	-0.122111	0.098195	300	0.0705859	0.0772328	0	NA	NA	1	-14.8297	0.996568	220	0.232701	0.0680335	89	-0.062172	0.441302	3	-15.0046	0.993387	12	-0.408319	0.373884	4	-0.40363	0.689999		1	0	0	1	1		0	0	0	0	0	0		0	0	0	0	0
924	CD7	CD7 molecule	0	-0.0465886	0.364383	667	0.0144039	0.758415	0	NA	NA	0	NA	NA	14	0.0908964	0.842754	119	-0.0685029	0.263444	0	NA	NA	13	-0.621557	0.226588	12	-0.232321	0.652222		0	0	0	0	0		0	0	0	0	0	0		0	0	0	0	0
925	CD8A	CD8 subunit alpha	0	-0.0583805	0.229013	31	-0.141274	0.698978	0	NA	NA	1	2.84434	0.00599617	1	-14.3321	0.996223	46	-0.13591	0.365091	0	NA	NA	2	-14.9079	0.995485	4	-1.17848	0.242872		0	0	0	0	0		0	0	0	0	0	0		0	0	0	0	0
926	CD8B	CD8 subunit beta	0	-0.0370125	0.497566	1059	-0.0123451	0.847119	0	NA	NA	2	-15.5511	0.995466	1	-17.6151	0.999847	38	0.0653383	0.712025	0	NA	NA	0	NA	NA	0	NA	NA		0	0	0	0	0		0	0	0	0	0	0		0	0	0	0	0
928	CD9	CD9 molecule	0	0.00198505	0.967596	320	0.0355933	0.237758	0	NA	NA	182	0.141406	0.277502	1	1.33319	0.196553	94	-0.0278052	0.601353	4	-0.155685	0.829752	15	0.284931	0.439749	15	-0.230836	0.614541		0	0	0	0	0		0	0	0	0	0	0		0	0	0	0	0
929	CD14	CD14 molecule	0	-0.00935419	0.790794	804	0.0426422	0.340086	0	NA	NA	102	-0.0254515	0.8819	1	2.84434	0.00599617	66	0.00949799	0.911361	1	-16.4549	0.99849	5	-0.874166	0.386927	9	0.0376678	0.957962		0	0	0	0	0		0	0	0	0	0	0		0	0	0	0	0
930	CD19	CD19 molecule	0	-0.155419	0.102654	190	-0.0312294	0.605577	0	NA	NA	0	NA	NA	5	0.390434	0.587502	63	0.0506605	0.466387	1	0.148713	0.882808	8	0.204245	0.690252	8	0.138722	0.743155		0	0	0	0	0		0	0	0	0	0	0		0	0	0	0	0
931	MS4A1	membrane spanning 4-domains A1	0	-0.0496492	0.501816	307	0.103844	0.0552315	11	1.02387	0.0307515	2	1.29344	0.206139	2	1.59452	0.11832	84	-0.0169321	0.773305	2	-0.922896	0.360239	7	-0.50482	0.386957	3	1.8008	0.0138656		1	1	0	0	1		0	0	0	0	0	0		0	0	0	0	0
932	MS4A3	membrane spanning 4-domains A3	0	0.202057	0.22501	139	0.0413972	0.750026	0	NA	NA	3	0.530743	0.602767	0	NA	NA	90	0.0326884	0.630594	0	NA	NA	3	-0.061112	0.952097	8	-0.00629946	0.988989		0	0	0	0	0		0	0	0	0	0	0		0	0	0	0	0
933	CD22	CD22 molecule	0	-0.0309342	0.582159	412	0.0447223	0.345224	0	NA	NA	2	-15.6943	0.99469	2	1.93469	0.0604861	117	-0.00515218	0.907173	5	0.258092	0.660856	16	-0.525365	0.206938	13	0.460651	0.179313		0	0	0	0	0		0	0	0	-1	-1	0		0	0	0	0	0
939	CD27	CD27 molecule	0	-0.0547464	0.264836	315	0.0363955	0.371701	0	NA	NA	69	-0.0784245	0.733591	0	NA	NA	96	-0.0677055	0.217461	1	-14.8051	0.992787	14	-0.0189214	0.964816	14	-0.444308	0.287408		0	0	0	0	0		0	0	0	0	0	0		0	0	0	0	0
940	CD28	CD28 molecule	1	-0.0171127	0.838453	171	0.115429	0.285167	1	2.84434	0.00599617	4	1.25203	0.0868617	2	0.755203	0.453953	90	-0.0583436	0.425677	2	0.162064	0.872524	8	-0.789816	0.178165	8	0.367223	0.533148		0	0	0	0	0		0	0	0	0	0	0		0	0	0	0	0
941	CD80	CD80 molecule	0	0.0228946	0.833198	352	0.0515676	0.28919	0	NA	NA	61	0.284983	0.135178	1	2.84434	0.00599617	76	0.0107755	0.869767	5	-0.0174745	0.976557	4	-0.317684	0.657929	2	-15.2835	0.995222		0	0	0	0	0		0	0	0	0	0	0		0	0	0	0	0
942	CD86	CD86 molecule	0	0.0174085	0.730727	146	-0.0356728	0.71894	2	-15.8828	0.993475	2	0.833373	0.419179	0	NA	NA	54	-0.232754	0.0991442	2	-15.3391	0.995498	6	0.0109313	0.98789	3	-15.6343	0.990546		0	0	0	0	0		0	0	0	0	0	0		0	0	0	0	0
943	TNFRSF8	TNF receptor superfamily member 8	0	-0.022947	0.821236	153	0.0226464	0.799778	2	0.562746	0.579805	3	0.224171	0.759689	1	-15.7162	0.997303	70	0.031438	0.614362	6	0.267338	0.561921	9	-0.121001	0.813435	8	-0.0980337	0.86799		0	0	0	0	0		0	0	0	0	0	0		0	0	0	0	0
944	TNFSF8	TNF superfamily member 8	0	0.0697102	0.39764	440	0.106112	0.128566	1	2.35998	0.0255076	5	0.500581	0.415753	2	1.59452	0.11832	69	-0.0413874	0.579376	3	0.0168283	0.981279	5	-0.198642	0.843942	6	-0.741151	0.204185		0	0	0	0	0		0	0	0	0	0	0		0	0	0	0	0
945	CD33	CD33 molecule	0	-0.0837651	0.411789	1159	0.00586045	0.919895	0	NA	NA	35	-0.0240983	0.933509	24	-0.230102	0.585422	80	0.0529529	0.511191	0	NA	NA	4	0.571917	0.437577	5	0.458969	0.318884		0	0	0	0	0		0	0	0	0	0	0		0	0	0	0	0
946	SIGLEC6	sialic acid binding Ig like lectin 6	0	0.00102703	0.992403	1176	0.0591795	0.342629	0	NA	NA	3	0.44662	0.660331	36	0.0494816	0.859234	79	0.0398921	0.605526	0	NA	NA	4	-15.9902	0.994503	5	0.500984	0.395474		0	0	0	0	0		0	0	0	0	0	0		0	0	0	0	0
947	CD34	CD34 molecule	0	0.0355392	0.514327	1076	0.0758919	0.45886	0	NA	NA	0	NA	NA	1	1.29555	0.210707	78	-0.00749631	0.911256	4	-0.266662	0.791309	7	-0.100159	0.86446	7	0.338387	0.506243		0	0	0	0	0		0	0	0	0	0	0		0	0	0	0	0
948	CD36	CD36 molecule	0	-0.0171133	0.703951	237	0.135372	0.0503018	10	0.166309	0.705631	3	-0.80764	0.427741	0	NA	NA	73	-0.0287796	0.763829	16	0.199272	0.562866	3	0.179918	0.85957	1	-15.146	0.996404		1	0	0	0	1		0	0	0	0	0	0		0	0	0	0	0
949	SCARB1	scavenger receptor class B member 1	0	-0.00380206	0.947516	268	-0.107284	0.197347	5	-0.621773	0.544811	9	-1.16042	0.247888	0	NA	NA	75	0.0244758	0.774361	4	1.17089	0.11848	11	0.428899	0.349084	14	0.312193	0.392316		0	0	0	0	0		0	0	0	0	0	0		0	0	0	0	0
950	SCARB2	scavenger receptor class B member 2	0	0.0175981	0.846422	54	-0.0177148	0.889233	1	-15.695	0.997462	1	0.74788	0.484622	1	-16.5189	0.997337	80	-0.0367039	0.700687	4	-0.398356	0.692119	2	1.60615	0.12117	6	-0.977389	0.332986		0	0	0	0	0		0	0	0	0	0	0		0	0	0	0	0
951	CD37	CD37 molecule	0	-0.0388614	0.491053	405	0.010193	0.841596	0	NA	NA	4	0.280127	0.784581	35	-0.427795	0.170659	126	0.024157	0.677996	4	-0.0981188	0.92296	10	-0.359987	0.484049	10	0.0352414	0.952215		0	0	0	0	0		0	0	0	0	0	0		0	0	0	0	0
952	CD38	CD38 molecule	0	-0.0766408	0.204647	134	0.0836479	0.0529846	12	0.829771	0.0790607	6	-15.6146	0.993009	97	0.34262	0.0492727	59	0.0115116	0.879932	5	0.452297	0.320167	5	-0.671906	0.348894	8	-0.276884	0.544362		1	1	0	1	1		0	0	0	0	0	0		0	0	0	0	0
953	ENTPD1	ectonucleoside triphosphate diphosphohydrolase 1	0	0.12612	0.155737	854	0.0642744	0.249472	0	NA	NA	1	2.84434	0.00599617	3	1.59452	0.11832	71	0.00228006	0.973141	12	0.286899	0.49848	8	-0.367676	0.531293	4	1.03764	0.149055		0	0	0	0	0		0	0	0	0	0	0		0	0	0	0	0
954	ENTPD2	ectonucleoside triphosphate diphosphohydrolase 2	0	-0.00839584	0.85929	1014	0.0925965	0.180369	0	NA	NA	1	-15.4953	0.998692	0	NA	NA	100	0.000760178	0.985983	1	-17.1217	0.997702	16	0.433509	0.156341	16	-0.117208	0.732937		0	0	0	0	0		0	0	0	0	0	0		0	0	0	0	0
955	ENTPD6	ectonucleoside triphosphate diphosphohydrolase 6	0	0.0402823	0.627996	371	0.022482	0.87057	0	NA	NA	1	-17.6151	0.999847	1	-17.6151	0.999847	68	0.0425361	0.32089	4	0.114251	0.874147	10	-0.106815	0.798507	10	0.33537	0.368018		0	0	0	0	0		0	0	0	0	0	0		0	0	0	0	0
956	ENTPD3	ectonucleoside triphosphate diphosphohydrolase 3	0	-0.100497	0.0907867	482	0.0916891	0.35056	1	-15.2482	0.996254	0	NA	NA	0	NA	NA	71	-0.0405121	0.685626	2	0.865918	0.398447	3	-0.6122	0.546876	1	3.16994	0.00227026		0	0	0	0	0		0	0	0	0	0	0		0	0	0	0	0
957	ENTPD5	ectonucleoside triphosphate diphosphohydrolase 5 (inactive)	0	0.0962447	0.17592	448	0.0303934	0.619596	4	-15.1747	0.993619	21	0.495301	0.194307	3	-0.63218	0.530221	72	0.0448803	0.59506	3	-15.8375	0.994871	3	0.5181	0.609193	11	0.844173	0.0989885		0	0	0	0	0		0	0	0	0	0	0		0	0	0	1	1
958	CD40	CD40 molecule	0	0.022973	0.659623	177	0.00859677	0.868435	0	NA	NA	1	-15.3276	0.998772	51	-0.119078	0.64942	92	0.0307437	0.625976	0	NA	NA	14	0.0555002	0.878937	6	-0.166557	0.776668		0	0	0	0	0		-1	0	0	0	-1	0		0	0	0	0	0
959	CD40LG	CD40 ligand	0	-0.068832	0.517592	396	0.438949	6.18661e-05	1	2.84434	0.00599617	1	2.84434	0.00599617	0	NA	NA	43	-0.0917704	0.582961	0	NA	NA	3	1.21228	0.0972046	1	2.06907	0.0473895		1	0	0	0	1		0	0	0	0	0	0		0	0	0	0	0
960	CD44	CD44 molecule (Indian blood group)	0	0.00659019	0.880086	257	-0.132235	0.274552	1	-15.2686	0.997947	1	1.65109	0.106132	1	2.84434	0.00599617	90	-0.0423367	0.560124	8	-0.94958	0.182717	4	-0.525367	0.604275	6	-0.78407	0.436194		0	0	0	0	0		0	0	0	0	0	0		0	0	0	0	0
961	CD47	CD47 molecule	0	0.00564055	0.942258	692	0.0311516	0.8005	0	NA	NA	4	0.561833	0.440622	4	1.11424	0.12732	81	-0.0746062	0.355793	3	-0.527531	0.600191	6	-0.186759	0.795346	11	-0.154662	0.690252		0	0	0	0	0		0	0	0	0	0	0		0	0	0	0	0
962	CD48	CD48 molecule	0	-0.037879	0.423394	174	-0.00997743	0.888459	4	-0.21831	0.828611	9	0.461685	0.434832	3	1.437	0.159909	97	0.145424	0.0104831	5	-0.0293973	0.961303	7	0.663874	0.202152	12	0.807619	0.0503379		0	0	0	0	0		0	0	0	0	0	0		1	0	0	1	1
963	CD53	CD53 molecule	0	-0.00392632	0.921124	72	-0.0724444	0.3494	0	NA	NA	13	-0.27872	0.547741	5	-0.739141	0.465331	74	0.110617	0.174622	0	NA	NA	5	-0.577375	0.56725	8	0.855653	0.0809689		0	0	0	0	0		0	0	0	0	0	0		0	0	0	0	0
965	CD58	CD58 molecule	0	-0.0784155	0.273888	697	0.0682197	0.36394	22	0.496414	0.159254	0	NA	NA	0	NA	NA	104	-0.0460271	0.49644	13	-0.720533	0.321251	6	-16.7284	0.993305	15	0.14906	0.723178		0	0	0	0	0		0	0	0	0	0	0		0	0	0	0	0
966	CD59	CD59 molecule (CD59 blood group)	0	-0.0123168	0.856656	246	0.0575745	0.438642	0	NA	NA	1	2.07399	0.0457558	0	NA	NA	105	-0.0559131	0.396353	6	-0.241251	0.737952	8	-0.552549	0.448041	8	-0.879065	0.0862724		0	0	0	0	0		0	0	0	0	0	0		0	0	0	0	0
967	CD63	CD63 molecule	0	-0.0870655	0.208868	618	0.0320974	0.535623	1	0.985825	0.339987	0	NA	NA	30	-0.0712376	0.858727	132	-0.0963373	0.0988524	1	-15.8922	0.994306	12	-2.10369	0.0375197	16	-0.812005	0.0766624		0	0	0	0	0		0	0	0	0	0	0		0	0	0	0	0
968	CD68	CD68 molecule	0	-0.00491172	0.954077	715	0.013246	0.744677	0	NA	NA	0	NA	NA	33	-0.237443	0.379534	105	0.0772545	0.103548	0	NA	NA	11	0.0891508	0.832465	27	0.279788	0.345485		0	0	0	0	0		0	0	0	0	0	0		0	0	0	0	0
969	CD69	CD69 molecule	0	-0.032967	0.570323	1064	0.110163	0.061483	0	NA	NA	3	-0.00121507	0.99904	2	2.84434	0.00599617	72	-0.110212	0.211882	0	NA	NA	6	-1.0168	0.31919	5	-0.194081	0.741792		1	0	0	0	1		0	0	0	0	0	0		0	0	0	0	0
970	CD70	CD70 molecule	0	-0.0146048	0.723918	516	-0.0894142	0.0804062	0	NA	NA	3	-0.371949	0.715184	2	0.869096	0.403331	116	0.0136543	0.815009	4	-14.5632	0.994443	13	-0.172534	0.638716	9	0.591411	0.254693		0	0	0	0	0		0	0	0	0	0	0		0	0	0	0	0
971	CD72	CD72 molecule	0	0.0177915	0.805596	1179	-0.00978678	0.871321	0	NA	NA	7	-0.628307	0.380645	1	-13.8892	0.995466	112	0.0117293	0.841374	8	0.0640609	0.913001	9	0.624426	0.292104	9	1.14222	0.0263097		0	0	0	0	0		1	0	0	0	1	0		0	0	0	0	0
972	CD74	CD74 molecule	1	-0.0516216	0.186388	591	-0.0574084	0.185698	1	0.985825	0.339987	0	NA	NA	88	-0.25299	0.230227	75	-0.024539	0.649586	4	-1.05765	0.293258	6	-0.50672	0.478113	5	1.10579	0.0615584		0	0	0	0	0		0	0	0	0	0	0		0	0	0	0	0
973	CD79A	CD79a molecule	1	-0.0527446	0.181512	630	0.0183807	0.877448	0	NA	NA	3	1.62139	0.0380116	1	-15.4229	0.996153	116	0.00335371	0.936537	1	-0.719182	0.476049	11	-0.0856503	0.850799	10	0.552277	0.23055		0	0	0	0	0		0	0	0	0	0	0		0	0	0	0	0
974	CD79B	CD79b molecule	1	-0.0110513	0.84362	757	0.117181	0.00126346	0	NA	NA	0	NA	NA	129	0.381948	0.0167929	94	0.00334198	0.965021	0	NA	NA	9	-1.04084	0.302255	9	0.405715	0.435585		1	0	0	1	1		0	0	0	0	0	0		0	0	0	0	0
975	CD81	CD81 molecule	0	-0.0160146	0.820249	1103	-0.138403	0.28323	0	NA	NA	0	NA	NA	1	-16.415	0.997574	77	0.00444093	0.926098	3	-15.9682	0.99626	9	0.429145	0.317259	9	-0.101839	0.864231		0	0	0	0	0		0	0	0	0	0	0		0	0	0	0	0
976	ADGRE5	adhesion G protein-coupled receptor E5	0	-0.0340826	0.549864	1189	-0.00915194	0.703772	694	-0.072653	0.48459	5	-0.737553	0.463701	3	-0.0731334	0.94264	160	-0.0665466	0.248326	6	0.00935861	0.989738	10	-0.376821	0.458738	19	-0.454142	0.241207		0	0	0	0	0		0	0	0	0	0	0		0	0	0	0	0
977	CD151	CD151 molecule (Raph blood group)	0	-0.0241932	0.71441	621	0.0455514	0.262749	0	NA	NA	51	0.100575	0.631547	12	0.170334	0.741757	81	0.0270273	0.652651	1	-15.0628	0.998306	9	0.694711	0.0754768	10	-0.21817	0.634079		0	0	0	0	0		0	0	0	0	0	0		0	0	0	0	0
978	CDA	cytidine deaminase	0	0.0483824	0.208674	922	-0.00376283	0.838803	475	-0.0641847	0.53081	94	0.108744	0.502852	4	2.5161	0.000531655	81	-0.0781597	0.369839	2	-0.00115131	0.999098	5	-0.618955	0.390336	2	-0.528939	0.599417		0	0	0	0	0		0	0	0	0	0	0		0	0	0	0	0
983	CDK1	cyclin dependent kinase 1	0	0.241832	7.45527e-05	33	0.0593144	0.694583	0	NA	NA	1	-14.5394	0.997295	1	2.84434	0.00599617	74	0.0507785	0.613143	0	NA	NA	5	-0.054416	0.957205	4	0.685376	0.339032		0	0	0	0	0		0	0	-1	0	-1	0		0	0	0	0	0
987	LRBA	LPS responsive beige-like anchor protein	0	0.0828861	0.378059	994	0.0731861	0.320061	5	1.88914	0.00158766	4	0.960965	0.114013	10	0.199397	0.735046	96	-0.0904179	0.242796	48	-0.189223	0.429166	5	-15.6353	0.994143	7	0.81434	0.112233		0	0	0	0	0		0	0	0	0	0	0		0	0	0	0	0
988	CDC5L	cell division cycle 5 like	0	0.146575	0.140877	54	0.0873282	0.519765	1	-14.6135	0.998878	2	1.01345	0.32224	4	-15.5983	0.994151	113	-0.0533292	0.391234	10	-0.443449	0.540629	16	-0.346144	0.451373	11	-0.715745	0.224237		0	0	0	0	0		0	0	0	0	0	0		0	0	0	0	0
989	SEPTIN7	septin 7	0	0.111265	0.275176	703	-0.174009	0.151908	2	1.59452	0.11832	1	-16.2131	0.997491	2	-0.464867	0.648185	54	0.0136322	0.838964	6	0.43437	0.461893	3	0.236268	0.742174	5	-0.607877	0.394757		0	0	0	0	0		0	0	0	1	1	0		0	0	0	0	0
990	CDC6	cell division cycle 6	0	0.134091	0.0294748	1050	-0.0120526	0.894896	0	NA	NA	23	0.141593	0.71748	0	NA	NA	142	-0.0517343	0.301525	10	-0.569225	0.572444	27	-0.328117	0.394718	29	-0.0340555	0.925934		0	0	0	0	0		0	0	0	0	0	0		0	0	0	0	0
991	CDC20	cell division cycle 20	0	0.164711	0.00121547	622	0.0641879	0.0433361	0	NA	NA	1	-15.4303	0.99621	92	0.4727	0.0100231	90	0.0161088	0.766165	2	3.39164	0.00174684	13	-0.0221269	0.957688	6	0.06171	0.904575		1	0	0	1	1		0	0	0	0	0	0		0	0	0	0	0
993	CDC25A	cell division cycle 25A	0	0.208078	0.0111149	1016	0.100238	0.103287	0	NA	NA	21	0.473125	0.174775	7	-0.10622	0.856643	110	0.0639205	0.197545	4	0.180884	0.801136	11	0.536262	0.122382	12	0.205092	0.573418		0	0	0	0	0		0	0	0	0	0	0		0	0	0	0	0
994	CDC25B	cell division cycle 25B	0	0.0615113	0.290199	867	0.0582935	0.0780732	0	NA	NA	24	0.624728	0.030535	122	0.258066	0.113638	83	-0.0399547	0.589302	4	0.993267	0.18695	7	-0.854673	0.395679	7	0.468231	0.363283		1	0	1	0	1		0	0	0	0	0	0		0	0	0	0	0
995	CDC25C	cell division cycle 25C	0	0.263027	0.00117286	1175	0.0244248	0.707167	0	NA	NA	26	0.0801676	0.798486	6	0.503669	0.34281	70	0.109168	0.131378	4	1.19639	0.0244316	4	0.139317	0.890398	0	NA	NA		0	0	0	0	0		1	0	0	0	1	0		0	0	0	0	0
996	CDC27	cell division cycle 27	0	0.337274	0.00278804	927	-0.0522232	0.0874124	0	NA	NA	0	NA	NA	755	-0.187173	0.06793	96	-0.0566573	0.554559	2	1.08437	0.28762	8	-0.168392	0.774201	3	-15.3037	0.99607		0	0	0	0	0		0	0	0	0	0	0		0	0	0	0	0
997	CDC34	cell division cycle 34, ubiqiutin conjugating enzyme	0	-0.0736382	0.354791	521	-0.00531078	0.792217	153	0.21168	0.20295	7	-0.292474	0.686389	348	-0.192678	0.0784778	107	0.00196739	0.978452	0	NA	NA	4	-0.150151	0.88154	10	0.221979	0.670599		0	0	0	0	0		0	0	0	0	0	0		0	0	0	0	0
998	CDC42	cell division cycle 42	0	0.00994594	0.923016	852	-0.0178843	0.470526	2	0.530881	0.60068	588	-0.0732664	0.467998	7	-0.0111797	0.987714	84	-0.0278334	0.575854	9	0.349127	0.55381	15	-0.223909	0.563802	11	0.273478	0.43616		0	0	0	0	0		0	0	0	0	0	0		0	0	0	0	0
999	CDH1	cadherin 1	1	0.0145115	0.724196	799	0.0185515	0.762442	16	0.335816	0.434775	8	-0.422609	0.554722	5	0.788301	0.188739	103	0.0151241	0.778466	16	-0.0354643	0.922295	5	0.198572	0.78576	7	0.500979	0.393767		0	0	0	0	0		0	0	0	0	0	0		0	0	0	0	0
1000	CDH2	cadherin 2	0	0.0425994	0.291915	292	0.00815399	0.860207	4	0.761896	0.29309	116	0.0243844	0.891959	1	2.84434	0.00599617	90	-0.016397	0.825585	20	0.01737	0.957606	5	0.213264	0.770217	16	0.179102	0.6216		0	0	0	0	0		0	0	0	0	0	0		0	0	0	0	0
1001	CDH3	cadherin 3	0	0.0679659	0.0463623	97	-0.0232952	0.715516	8	-0.422609	0.554722	20	-0.21479	0.591447	15	0.415322	0.337204	102	0.0135649	0.866448	4	0.300702	0.682505	6	0.495572	0.489217	15	0.164127	0.67237		0	0	0	0	0		1	0	0	0	1	0		0	0	0	0	0
1002	CDH4	cadherin 4	0	-0.0433942	0.55838	596	0.00292876	0.898148	309	-0.0263005	0.819089	4	-0.387878	0.703635	130	0.277409	0.11558	79	-0.127587	0.163959	36	-0.527006	0.0892782	7	-0.687875	0.24203	8	0.0342417	0.95371		0	0	0	0	0		0	0	0	0	0	0		0	0	0	0	0
1003	CDH5	cadherin 5	0	0.0537386	0.418295	104	0.0845649	0.46244	1	-15.7865	0.99692	0	NA	NA	0	NA	NA	79	0.0403676	0.587427	2	1.31486	0.203176	7	-0.144056	0.778155	8	-0.137698	0.792291		0	0	0	0	0		0	0	0	0	0	0		0	0	0	0	0
1004	CDH6	cadherin 6	0	0.0493841	0.326735	444	0.0116696	0.511673	0	NA	NA	135	0.0717218	0.636221	7	0.197081	0.701721	85	0.0329647	0.574731	12	0.241996	0.48184	8	0.891972	0.152914	4	-0.463135	0.519928		0	0	0	0	0		0	0	0	0	0	0		0	0	0	0	0
1005	CDH7	cadherin 7	0	0.344046	0.203246	1072	-0.0163709	0.795	100	-0.0969351	0.654174	6	0.509197	0.616013	14	-16.3808	0.99327	81	0.0480643	0.495513	5	1.1217	0.060906	5	-0.637454	0.374288	8	0.737925	0.0883953		0	0	0	0	0		0	0	0	0	0	0		0	0	0	0	0
1006	CDH8	cadherin 8	0	-0.0948692	0.704998	259	0.0265577	0.468585	105	0.0996734	0.584286	0	NA	NA	2	2.6667	0.000261922	68	0.0014575	0.988508	14	0.498639	0.184959	6	0.165164	0.817432	6	-0.7241	0.310667		0	0	0	0	0		0	0	0	0	0	0		0	0	0	0	0
1007	CDH9	cadherin 9	0	0.244198	0.211126	767	0.0349839	0.551014	3	0.559324	0.591549	4	1.14423	0.124703	637	0.00911421	0.925276	112	-0.0839992	0.210013	19	-0.506739	0.2251	5	-0.825179	0.249681	13	0.480592	0.165685		0	0	0	0	0		0	1	0	0	1	0		0	0	0	0	0
1008	CDH10	cadherin 10	1	0.0630246	0.488379	1149	-0.0912955	0.351058	3	1.82361	0.00340282	0	NA	NA	113	0.223678	0.214528	114	0.038881	0.399042	8	-0.112653	0.787536	11	0.530604	0.207105	12	0.0542788	0.89711		0	0	0	0	0		0	0	0	0	0	0		0	0	0	0	0
1009	CDH11	cadherin 11	1	0.118036	0.0112262	60	0.0416971	0.658008	3	-0.178488	0.86016	3	1.10156	0.0768524	2	1.59452	0.11832	54	-0.125241	0.176028	6	-0.129764	0.801787	4	-0.126928	0.831082	3	-15.3019	0.993944		0	0	0	0	0		0	1	0	0	1	0		0	0	0	0	0
1010	CDH12	cadherin 12	0	0.10363	0.290748	79	0.0987111	0.158063	48	0.380579	0.137422	1	2.84434	0.00599617	34	0.067446	0.847958	92	0.0830973	0.160096	61	0.169809	0.382791	9	0.986841	0.0201306	10	0.176933	0.728783		0	0	0	0	0		0	0	0	0	0	0		0	0	0	0	0
1012	CDH13	cadherin 13	0	0.0280022	0.611111	696	-0.0166422	0.742641	344	0.0722827	0.493625	43	-0.0350522	0.905215	7	0.503874	0.329375	59	-0.17814	0.184363	40	-0.466966	0.0870555	4	-14.2915	0.991551	7	-0.697166	0.493321		0	0	0	0	0		0	0	0	0	0	0		0	0	0	0	0
1013	CDH15	cadherin 15	0	0.0661308	0.500243	978	-0.0615903	0.228694	9	-0.751343	0.137752	14	-0.218045	0.710497	3	-14.8461	0.991544	114	0.0367	0.473343	4	-0.0674644	0.924805	9	0.0449171	0.938767	12	-0.234776	0.577611		0	0	0	0	0		0	0	0	0	0	0		0	0	0	0	0
1014	CDH16	cadherin 16	0	-0.0999683	0.080775	111	0.0604148	0.386354	0	NA	NA	0	NA	NA	1	1.08469	0.2964	86	-0.0421421	0.443794	0	NA	NA	8	-0.190515	0.679707	12	-0.539445	0.240356		0	0	0	0	0		0	0	0	0	0	0		0	0	0	0	0
1015	CDH17	cadherin 17	1	0.0132667	0.763965	113	-0.00627914	0.954657	0	NA	NA	0	NA	NA	1	2.84434	0.00599617	111	-0.0716871	0.345526	5	-0.418147	0.559064	7	-0.509283	0.476895	6	-0.4151	0.42453		0	0	0	0	0		0	0	0	0	0	0		0	0	0	0	0
1016	CDH18	cadherin 18	0	0.0595802	0.502532	761	0.0545156	0.604204	53	0.13565	0.646725	2	0.833373	0.419179	653	-0.0726992	0.462287	84	0.0410671	0.524518	52	0.191953	0.350577	7	-0.00446197	0.993106	9	0.180482	0.698428		0	0	0	0	0		0	0	0	0	0	0		0	0	0	0	0
1017	CDK2	cyclin dependent kinase 2	0	0.148857	0.0397047	624	-0.00783338	0.918458	0	NA	NA	2	-15.2918	0.996176	1	1.30711	0.200525	131	0.0133099	0.771495	4	-16.0191	0.992518	22	0.389239	0.212136	24	0.19505	0.55404		0	0	0	0	0		0	0	0	0	0	0		0	0	0	0	0
1018	CDK3	cyclin dependent kinase 3	0	-0.473981	0.00301615	513	0.00786536	0.902782	0	NA	NA	2	0.833373	0.419179	1	3.10872	0.00269308	143	0.0270617	0.605679	0	NA	NA	13	0.394131	0.317885	18	0.188151	0.56619		0	0	0	0	0		0	0	0	0	0	0		0	0	0	0	0
1019	CDK4	cyclin dependent kinase 4	1	0.0941282	0.0822512	269	-0.00172143	0.966677	0	NA	NA	0	NA	NA	0	NA	NA	105	-0.0105954	0.771859	13	-0.0638259	0.883268	33	0.0829159	0.779993	33	-0.118756	0.687893		0	0	0	0	0		0	0	0	0	0	0		0	0	0	0	0
1020	CDK5	cyclin dependent kinase 5	0	0.102483	0.24212	818	0.0853934	0.119415	0	NA	NA	0	NA	NA	4	0.184304	0.807963	76	0.0190536	0.781658	1	-16.1263	0.997574	11	0.207061	0.648889	7	0.457962	0.445528		0	0	0	0	0		0	0	0	0	0	0		0	0	0	0	0
1021	CDK6	cyclin dependent kinase 6	1	0.0573024	0.30188	1027	0.0767259	0.668249	4	1.30558	0.0724066	2	2.38509	0.00161043	3	-0.880456	0.382475	78	0.0833746	0.258497	17	0.457671	0.239697	6	1.1985	0.0435022	10	0.520423	0.255355		0	0	0	0	0		0	0	0	0	0	0		0	0	0	0	0
1022	CDK7	cyclin dependent kinase 7	0	0.080172	0.421168	347	0.0224685	0.66096	0	NA	NA	0	NA	NA	2	-15.7151	0.994461	41	0.282683	0.00165889	0	NA	NA	1	-0.0118038	0.990679	5	1.16364	0.0228186		0	0	0	0	0		0	0	0	0	0	0		1	0	0	0	1
1024	CDK8	cyclin dependent kinase 8	0	0.197417	0.0630588	887	0.0184517	0.70295	2	1.59452	0.11832	5	0.162255	0.824656	616	0.0487853	0.622078	55	-0.155161	0.218768	7	-0.525242	0.462753	7	0.0351729	0.96083	0	NA	NA		0	0	0	0	0		0	0	0	0	0	0		0	0	0	0	0
1025	CDK9	cyclin dependent kinase 9	0	-0.26547	0.0110024	1127	0.0888488	0.170736	0	NA	NA	0	NA	NA	21	-0.135897	0.767757	100	-0.00426547	0.939604	2	-14.3986	0.995488	13	0.387438	0.359892	13	8.3536e-05	0.999855		0	0	0	0	0		0	0	0	0	0	0		0	0	0	0	0
1026	CDKN1A	cyclin dependent kinase inhibitor 1A	1	-0.089113	0.0502562	915	-0.00451228	0.947695	0	NA	NA	27	-0.108059	0.699767	0	NA	NA	100	0.0722078	0.275495	1	-14.3731	0.996542	18	0.450819	0.219368	7	1.57983	0.00793034		0	0	0	0	0		-1	0	-2	0	-1	0		0	0	0	0	0
1027	CDKN1B	cyclin dependent kinase inhibitor 1B	1	-0.00958547	0.902402	1196	0.0811861	0.513771	0	NA	NA	8	-0.290743	0.686118	2	2.0177	0.0473215	100	0.0104619	0.877919	2	-14.7838	0.992331	10	0.0326436	0.949289	12	0.171952	0.706585		0	0	0	0	0		0	0	0	0	0	0		0	0	0	0	0
1028	CDKN1C	cyclin dependent kinase inhibitor 1C	0	0.00130529	0.976649	1084	0.0228829	0.835206	0	NA	NA	0	NA	NA	0	NA	NA	79	-0.0373828	0.587001	1	-16.5179	0.99767	8	-0.0148943	0.979967	7	0.362631	0.535926		0	0	0	0	0		0	0	0	0	0	0		0	0	0	0	0
1029	CDKN2A	cyclin dependent kinase inhibitor 2A	1	-0.00425315	0.89476	308	0.0486326	0.70781	0	NA	NA	0	NA	NA	6	-0.513341	0.610343	214	0.0388085	0.169745	44	0.0655996	0.778323	55	0.061219	0.778509	60	0.156063	0.43263		0	0	0	0	0		0	0	0	0	0	0		0	0	0	0	0
1030	CDKN2B	cyclin dependent kinase inhibitor 2B	0	-0.00924672	0.837833	386	0.0543235	0.677352	0	NA	NA	0	NA	NA	6	-0.513341	0.610343	215	0.0238686	0.380703	4	-0.897332	0.222414	48	-0.0389144	0.866215	76	0.227023	0.219751		0	0	0	0	0		0	0	0	0	0	0		0	0	0	0	0
1031	CDKN2C	cyclin dependent kinase inhibitor 2C	1	-0.0678026	0.219379	79	0.189862	0.0187857	0	NA	NA	3	1.50299	0.0109271	2	-15.1516	0.995418	94	0.0918708	0.165544	4	1.33636	0.0677595	7	0.411746	0.570989	10	0.770158	0.0692845		1	0	0	0	1		0	0	0	1	1	0		0	0	0	1	1
1032	CDKN2D	cyclin dependent kinase inhibitor 2D	0	-0.0819488	0.217067	183	0.0948301	0.347571	1	-15.0396	0.998024	1	-16.0273	0.998268	8	1.52751	0.0350241	173	-0.0111111	0.777542	1	1.03698	0.317144	24	-0.494531	0.127143	27	-0.458768	0.159417		0	0	0	0	0		0	0	0	0	0	0		0	0	0	0	0
1033	CDKN3	cyclin dependent kinase inhibitor 3	0	0.164038	0.00474152	603	0.112435	0.00200282	0	NA	NA	0	NA	NA	0	NA	NA	77	0.0270866	0.762741	2	-15.7265	0.996587	5	0.41843	0.680253	5	0.286556	0.690626		1	0	0	0	1		0	0	0	0	0	0		0	0	0	0	0
1036	CDO1	cysteine dioxygenase type 1	0	-0.0549782	0.241761	1188	0.0253072	0.436675	0	NA	NA	731	0.0658437	0.560892	159	0.0830758	0.618211	66	0.109182	0.145056	1	0.849398	0.405068	4	1.24417	0.0389222	5	0.630734	0.281998		0	0	0	0	0		0	0	0	0	0	0		0	0	0	0	0
1038	CDR1	cerebellar degeneration related 1	0	0.10191	0.231322	1055	-0.021504	0.803386	0	NA	NA	3	-0.195923	0.847077	25	0.221516	0.47827	53	-0.291945	0.0468814	0	NA	NA	3	-0.990415	0.326136	6	-16.4444	0.993826		0	0	0	0	0		0	0	0	0	0	0		0	0	0	0	0
1040	CDS1	CDP-diacylglycerol synthase 1	0	-0.0958045	0.171033	99	0.142907	0.397023	1	-15.2482	0.996254	3	0.830203	0.419846	1	2.84434	0.00599617	63	-0.00879493	0.924296	3	-0.301504	0.765871	2	0.207534	0.837838	7	-0.232116	0.64923		0	0	0	0	0		0	0	0	0	0	0		0	0	0	0	0
1041	CDSN	corneodesmosin	0	0.0863746	0.533491	1184	-0.0965105	0.21512	0	NA	NA	1	-15.4197	0.997614	177	-0.0591947	0.653566	115	0.0886859	0.161431	1	2.26448	0.027456	10	0.573979	0.265322	8	0.845223	0.0540471		0	0	0	0	0		0	0	0	0	0	0		0	0	0	0	0
1043	CD52	CD52 molecule	0	-0.024616	0.487388	736	-0.107239	0.0226016	1	0.985825	0.339987	0	NA	NA	2	1.16196	0.107724	118	-0.169302	0.0630098	0	NA	NA	12	-0.0538627	0.928003	6	-0.961913	0.343385		0	0	0	0	0		0	0	0	0	0	0		0	0	0	0	0
1044	CDX1	caudal type homeobox 1	0	0.0169429	0.800137	414	-0.0878312	0.194045	4	-16.0299	0.995797	1	-15.0336	0.99748	0	NA	NA	74	0.0515661	0.441807	1	0.0362255	0.971661	5	0.223177	0.756415	9	0.477627	0.294468		0	0	0	0	0		0	0	0	0	0	0		0	0	0	0	0
1045	CDX2	caudal type homeobox 2	1	0.063043	0.437351	760	-0.00168602	0.970594	0	NA	NA	1	3.52796	0.000703718	13	0.202943	0.606193	74	0.0532694	0.567109	0	NA	NA	5	-0.231765	0.817838	7	-14.746	0.992878		0	0	0	0	0		0	0	0	0	0	0		0	0	0	0	0
1046	CDX4	caudal type homeobox 4	0	-0.080303	0.96295	36	0.258465	0.0998705	0	NA	NA	2	1.59452	0.11832	3	1.40031	0.169149	40	-0.189931	0.125074	2	-0.23963	0.812256	1	-16.1352	0.997191	4	-15.7209	0.992968		1	0	0	0	1		0	0	0	0	0	0		0	0	0	0	0
1047	CLGN	calmegin	0	0.0221583	0.623081	731	-0.0629302	0.59771	0	NA	NA	1	0.292001	0.777986	4	-0.437227	0.664377	43	0.0418852	0.608138	0	NA	NA	6	-0.17772	0.76126	2	1.62863	0.0264014		0	0	0	0	0		0	0	0	0	0	0		0	0	0	0	0
1048	CEACAM5	CEA cell adhesion molecule 5	0	-0.0111365	0.709563	317	-0.0252106	0.722355	0	NA	NA	6	-0.762996	0.297136	4	0.228001	0.823619	132	0.042865	0.400197	4	0.412157	0.489634	12	0.496428	0.175608	8	-0.358194	0.617055		0	0	0	0	0		0	0	0	1	1	0		0	0	0	0	0
1050	CEBPA	CCAAT enhancer binding protein alpha	1	0.0138868	0.883722	69	0.0151548	0.889279	0	NA	NA	5	0.188658	0.795565	0	NA	NA	137	0.0605284	0.133225	1	-15.0628	0.998306	17	0.180848	0.619206	20	0.351379	0.223058		0	0	0	0	0		3	0	0	0	1	0		0	0	0	0	0
1051	CEBPB	CCAAT enhancer binding protein beta	0	0.0598651	0.291909	241	0.190724	0.0680525	0	NA	NA	7	2.13617	9.61345e-05	0	NA	NA	110	-0.00447698	0.939959	0	NA	NA	11	-0.421581	0.471419	15	-0.451313	0.441055		1	0	0	0	1		0	0	0	0	0	0		0	0	0	0	0
1052	CEBPD	CCAAT enhancer binding protein delta	0	-0.109795	0.0259672	250	-0.0302417	0.655134	0	NA	NA	1	1.44537	0.162957	8	-0.949468	0.349018	105	-0.0103954	0.841502	0	NA	NA	20	0.344407	0.272007	13	-0.198546	0.670256		0	0	0	0	0		0	0	0	0	0	0		0	0	0	0	0
1053	CEBPE	CCAAT enhancer binding protein epsilon	0	0.156054	0.52567	1111	0.121803	0.247519	0	NA	NA	2	1.84143	0.074681	0	NA	NA	95	-0.0655361	0.346718	0	NA	NA	6	0.501194	0.326055	6	-0.301209	0.61314		0	0	0	0	0		0	0	0	0	0	0		0	0	0	0	0
1054	CEBPG	CCAAT enhancer binding protein gamma	0	-0.101343	0.183641	72	0.0177871	0.888515	0	NA	NA	5	0.188658	0.795565	0	NA	NA	133	0.0829928	0.0322655	4	0.0424194	0.966735	19	0.106829	0.754027	13	0.713868	0.0394687		0	0	0	0	0		0	0	0	0	0	0		1	0	0	1	1
1056	CEL	carboxyl ester lipase	0	0.00978003	0.737084	1040	-0.0247371	0.495486	1	0.206748	0.837876	46	0.066165	0.798577	10	-0.914457	0.19995	66	-0.115797	0.111995	2	0.649668	0.530658	9	-0.371437	0.533852	7	-0.656733	0.266196		0	0	0	0	0		0	0	0	0	0	0		0	0	0	0	0
1057	CELP	carboxyl ester lipase pseudogene	0	-0.0491248	0.649005	1039	-0.0278961	0.458384	1	0.206748	0.837876	47	0.0750684	0.766274	110	-0.0512163	0.793375	67	-0.130787	0.0747441	0	NA	NA	9	-0.636947	0.21377	6	-0.232045	0.745934		0	0	0	0	0		0	0	0	0	0	0		0	0	0	0	0
1058	CENPA	centromere protein A	0	0.251677	0.000244169	44	0.0272248	0.862917	3	0.202592	0.842478	1	-16.2142	0.997578	2	-0.23839	0.813792	84	0.0594899	0.524379	1	3.96633	0.000250512	4	0.835772	0.162716	6	-15.2751	0.991783		0	0	0	0	0		0	0	0	0	0	0		0	0	0	0	0
1059	CENPB	centromere protein B	0	-0.0250309	0.772966	867	0.0584441	0.0777338	0	NA	NA	116	0.227175	0.182079	24	0.624728	0.030535	83	-0.0408072	0.582019	0	NA	NA	6	0.349826	0.631719	7	-0.854673	0.395679		1	0	0	1	1		0	0	0	0	0	0		0	0	0	0	0
1060	CENPC	centromere protein C	0	-0.188543	0.0962159	443	0.103282	0.35729	8	0.361698	0.553569	1	2.84434	0.00599617	1	2.84434	0.00599617	58	-0.0456897	0.661167	4	0.104919	0.884639	5	-16.49	0.993911	2	NA	NA		0	0	0	0	0		0	0	0	0	0	0		0	0	0	0	0
1062	CENPE	centromere protein E	0	0.37062	2.82062e-05	1046	0.0752887	0.426423	1	2.59798	0.0112481	16	-0.0605401	0.897212	1	2.84434	0.00599617	49	0.0349577	0.623747	4	0.741268	0.147344	2	0.214342	0.834702	3	0.791941	0.180144		0	0	0	0	0		0	0	0	0	0	0		0	0	0	0	0
1063	CENPF	centromere protein F	0	0.279906	6.48115e-06	173	0.047461	0.0527998	0	NA	NA	114	0.348084	0.0539442	2	0.200155	0.850068	83	0.0253586	0.660477	9	-0.717296	0.316573	11	0.811463	0.0595051	13	0.0418686	0.920889		1	0	1	0	1		0	0	0	0	0	0		0	0	1	0	1
1068	CETN1	centrin 1	0	0.479741	0.330051	569	0.0102506	0.849099	0	NA	NA	11	-0.475698	0.299433	5	1.4862	0.014596	56	-0.0386192	0.662818	1	-14.8641	0.996401	6	-0.569446	0.427401	4	0.213887	0.833199		0	0	0	0	0		0	0	0	0	0	0		0	0	0	0	0
1069	CETN2	centrin 2	0	-0.0211392	0.779175	110	0.0221049	0.766879	0	NA	NA	1	-14.5661	0.999874	25	-0.0485861	0.871169	43	-0.0272457	0.744906	0	NA	NA	5	-1.14851	0.254028	4	-0.167208	0.818079		0	0	0	0	0		0	0	0	0	0	0		0	0	0	0	0
1070	CETN3	centrin 3	0	0.354209	6.58852e-05	1033	-0.0089441	0.914712	0	NA	NA	9	-0.226919	0.754207	1	2.84434	0.00599617	50	0.0238457	0.84361	0	NA	NA	6	-0.509755	0.616953	3	0.673168	0.513617		0	0	0	0	0		0	0	2	0	1	0		0	0	0	0	0
1071	CETP	cholesteryl ester transfer protein	0	-0.102412	0.112964	865	0.127738	0.0713013	0	NA	NA	1	-15.1918	0.995661	0	NA	NA	86	-0.0903964	0.186775	3	-15.6631	0.991323	8	0.0252118	0.960581	11	-1.85533	0.066461		1	0	0	0	1		0	0	0	0	0	0		0	0	0	0	0
1072	CFL1	cofilin 1	0	0.0129966	0.885378	1033	0.0290056	0.177284	3	-0.21018	0.770166	995	0.168113	0.196259	3	1.01297	0.16343	161	-0.0200236	0.679593	10	-0.503163	0.273699	12	-0.126489	0.830185	14	0.262725	0.477078		0	0	0	0	0		0	0	0	0	0	0		0	0	0	0	0
1073	CFL2	cofilin 2	0	0.00809683	0.897757	876	0.0527012	0.27475	0	NA	NA	3	1.90497	0.0644012	17	0.548764	0.163592	78	-0.0816183	0.390738	1	1.78306	0.0820478	7	-15.1873	0.991219	6	-0.469599	0.510119		0	0	0	0	0		0	0	0	0	0	0		0	0	0	0	0
1075	CTSC	cathepsin C	0	0.0126894	0.823659	378	0.125187	0.0713781	0	NA	NA	0	NA	NA	4	1.53758	0.00926976	77	0.00863139	0.935713	3	1.01344	0.319505	5	-15.6628	0.991381	9	0.435171	0.468202		1	0	0	0	1		0	0	0	0	0	0		0	0	0	0	0
1080	CFTR	CF transmembrane conductance regulator	0	0.00548534	0.902125	161	0.150158	0.0621798	2	1.44786	0.160985	3	1.56816	0.12421	1	2.84434	0.00599617	72	-0.00938208	0.901152	13	0.0717514	0.844358	7	0.198826	0.736284	4	1.63331	0.0286693		1	0	0	0	1		0	0	0	2	1	1		0	0	0	0	0
1081	CGA	glycoprotein hormones, alpha polypeptide	0	0.0901688	0.219541	148	0.0637077	0.764779	0	NA	NA	0	NA	NA	0	NA	NA	79	-0.0438488	0.64033	0	NA	NA	9	-0.0989687	0.890662	10	-0.515283	0.471279		0	0	0	0	0		0	0	0	0	0	0		0	0	0	0	0
1084	CEACAM3	CEA cell adhesion molecule 3	0	-0.0639229	0.800459	486	0.00456435	0.960773	0	NA	NA	4	0.228001	0.823619	1	5.17976	6.78042e-07	120	-0.00649176	0.901602	2	-16.247	0.994846	9	0.0675763	0.894818	14	-0.0205239	0.95523		0	0	0	0	0		1	0	1	3	1	0		0	0	0	0	0
1087	CEACAM7	CEA cell adhesion molecule 7	0	0.0207891	0.594464	317	-0.0256897	0.714447	5	-0.741904	0.311359	4	0.228001	0.823619	1	-16.0613	0.998791	132	0.0403717	0.424722	3	0.20061	0.782338	9	-0.286618	0.624586	13	0.688983	0.0472377		0	0	0	0	0		0	0	0	0	0	0		0	0	0	1	1
1088	CEACAM8	CEA cell adhesion molecule 8	0	0.31759	0.0307467	620	0.0868405	0.0465408	0	NA	NA	13	0.439716	0.465058	6	-15.0132	0.991298	116	-0.0585677	0.365454	1	0.188601	0.853616	9	-0.136669	0.765387	10	0.0908523	0.877269		1	0	0	0	1		0	0	0	0	0	0		0	0	0	0	0
1089	CEACAM4	CEA cell adhesion molecule 4	0	-0.0324762	0.776173	494	-0.0100046	0.875631	0	NA	NA	6	-0.762996	0.297136	28	-0.116119	0.7082	133	0.0730585	0.121768	3	0.54113	0.449988	13	0.237652	0.514432	10	0.539623	0.17076		0	0	0	0	0		0	0	0	0	0	0		0	0	0	0	0
1101	CHAD	chondroadherin	0	0.0289476	0.581384	206	0.106789	0.446302	0	NA	NA	0	NA	NA	0	NA	NA	113	0.0204043	0.75839	0	NA	NA	15	0.478907	0.225753	15	0.215988	0.715459		0	0	0	0	0		0	0	0	0	0	0		0	0	0	0	0
1102	RCBTB2	RCC1 and BTB domain containing protein 2	0	0.0624896	0.422161	860	0.109168	0.164306	0	NA	NA	1	1.98057	0.0552485	2	1.59452	0.11832	115	-0.0142549	0.76976	7	-0.446415	0.446803	12	-0.400041	0.436878	32	0.286813	0.234122		0	0	0	0	0		0	0	0	0	0	0		0	0	0	0	0
1103	CHAT	choline O-acetyltransferase	0	0.729938	0.00558566	453	0.0786096	0.13284	2	0.841769	0.406468	2	0.833373	0.419179	2	0.882342	0.390239	47	0.161371	0.0394413	4	1.48166	0.0394638	3	0.103552	0.885898	4	0.473945	0.355569		0	0	0	0	0		0	0	0	0	0	0		1	0	0	0	1
1104	RCC1	regulator of chromosome condensation 1	0	0.105246	0.164116	183	0.0952946	0.000986477	30	0.806212	0.00377589	4	0.99278	0.177814	3	0.649335	0.524176	102	-0.016703	0.755837	9	-0.441811	0.454248	5	-0.246109	0.730146	14	-0.0116726	0.974748		1	1	0	0	1		0	0	0	0	0	0		0	0	0	0	0
1105	CHD1	chromodomain helicase DNA binding protein 1	0	-0.0343501	0.697033	1146	-0.00152035	0.96914	1	2.84434	0.00599617	1058	-0.0131973	0.921628	21	-0.0710734	0.844452	40	0.0803251	0.405257	2	2.05585	0.042851	4	-0.133066	0.852662	6	1.35042	0.0295654		0	0	0	0	0		0	0	0	0	0	0		0	0	0	0	0
1106	CHD2	chromodomain helicase DNA binding protein 2	1	-0.164055	0.111654	457	-0.0383837	0.519467	84	-0.175124	0.425352	2	0.410904	0.683766	5	-0.385448	0.706204	76	0.172593	0.000215532	14	0.700282	0.043701	10	0.393583	0.349995	10	0.213992	0.610339		0	0	0	0	0		0	0	0	0	0	0		1	1	0	0	1
1107	CHD3	chromodomain helicase DNA binding protein 3	0	0.0837278	0.233967	767	0.0546855	0.496678	0	NA	NA	2	2.15212	0.0357319	3	-15.1802	0.994601	106	0.0313971	0.588431	2	0.326692	0.745904	15	0.351777	0.362006	8	-0.648014	0.363374		0	0	0	0	0		0	0	0	0	0	0		0	0	0	0	0
1108	CHD4	chromodomain helicase DNA binding protein 4	1	0.242397	0.0310826	317	0.0685752	0.227623	0	NA	NA	1	2.66554	0.0172735	0	NA	NA	93	-0.0977513	0.144236	5	-1.27332	0.207705	11	-0.10307	0.861389	14	-0.602996	0.236522		0	0	0	0	0		0	0	0	0	0	0		0	0	0	0	0
1109	AKR1C4	aldo-keto reductase family 1 member C4	0	0.072406	0.171043	1210	0.00738415	0.871048	15	0.365919	0.351867	1073	-0.063225	0.668343	1118	-0.0829952	0.632204	94	-0.00599768	0.908346	5	0.112922	0.876233	11	0.3294	0.368603	12	-0.195606	0.643358		0	0	0	0	0		0	0	0	0	0	0		0	0	0	0	0
1111	CHEK1	checkpoint kinase 1	0	0.250557	0.00291911	295	0.082304	0.46579	0	NA	NA	8	1.09304	0.0773937	1	2.84434	0.00599617	75	-0.0560629	0.429346	3	-15.6414	0.994243	5	0.0378164	0.941025	2	0.839155	0.245078		0	0	0	0	0		0	0	0	0	0	0		0	0	0	0	0
1112	FOXN3	forkhead box N3	0	0.147144	0.0789604	140	0.0165703	0.902058	3	2.16231	0.00376919	5	-0.305782	0.761573	2	0.833373	0.419179	44	0.0809604	0.427466	15	-0.284565	0.497426	4	0.774292	0.289805	6	1.36224	0.0614277		0	0	0	0	0		0	0	0	0	0	0		0	0	0	0	0
1113	CHGA	chromogranin A	0	-0.0330192	0.404501	59	0.110012	0.242901	0	NA	NA	3	1.20479	0.0561663	2	-0.493039	0.629217	51	0.0446512	0.665372	1	-17.6151	0.999847	2	0.869626	0.393786	2	0.0279959	0.968919		0	0	0	0	0		0	0	0	0	0	0		0	0	0	0	0
1114	CHGB	chromogranin B	0	0.0696904	0.115269	672	0.00680935	0.854711	0	NA	NA	3	-0.12767	0.900384	49	0.168573	0.532901	77	-0.0908829	0.329103	0	NA	NA	2	0.790268	0.439092	7	-0.362473	0.541014		0	0	0	0	0		0	0	0	0	0	0		0	0	0	0	0
1116	CHI3L1	chitinase 3 like 1	0	0.0232864	0.366747	406	0.0442226	0.446994	0	NA	NA	7	0.363871	0.488896	29	0.433065	0.128211	96	-0.0220705	0.721749	1	1.66581	0.106759	9	-0.607429	0.304884	7	-0.341862	0.632613		0	0	0	0	0		0	0	0	0	0	0		0	0	0	0	0
1117	CHI3L2	chitinase 3 like 2	0	0.0778698	0.0774361	623	-0.0244602	0.812806	0	NA	NA	2	-16.1514	0.996621	7	0.530551	0.383186	70	0.0899779	0.0986726	7	0.327049	0.438046	10	0.380372	0.327949	7	0.545456	0.193246		0	0	0	0	0		0	0	0	0	0	0		1	0	0	0	1
1118	CHIT1	chitinase 1	0	-0.064275	0.219337	406	0.0290849	0.691556	1	1.98057	0.0552485	0	NA	NA	6	0.106846	0.859124	96	-0.0546169	0.387382	7	-0.515353	0.385015	9	0.16088	0.752054	7	-0.600496	0.31046		0	0	0	0	0		0	0	0	0	0	0		0	0	0	0	0
1119	CHKA	choline kinase alpha	0	-0.0318211	0.6311	759	0.0821231	0.225093	1	-17.6151	0.999847	10	0.179825	0.666552	2	1.18845	0.243884	162	0.0362732	0.466804	11	-0.392037	0.440762	15	-0.0100765	0.982923	13	-0.139472	0.738768		0	0	0	0	0		0	0	0	0	0	0		0	0	0	0	0
1120	CHKB	choline kinase beta	0	-0.190941	0.0306063	63	-0.0116184	0.921403	0	NA	NA	0	NA	NA	14	-0.0209725	0.967348	68	0.0381533	0.566941	2	-14.0358	0.995025	13	0.50395	0.195969	10	-0.368301	0.480843		0	0	0	0	0		0	0	0	0	0	0		0	0	0	0	0
1121	CHM	CHM Rab escort protein	0	0.192716	0.0806322	972	0.0180123	0.769433	2	2.80198	0.00667294	3	-0.740499	0.464685	1	2.84434	0.00599617	45	-0.181611	0.157418	6	-0.0614249	0.916899	4	-0.400615	0.576045	2	-15.7304	0.993215		0	0	0	0	0		0	0	0	0	0	0		0	0	0	0	0
1122	CHML	CHM like Rab escort protein	0	0.173106	0.00889515	275	0.0619456	0.418511	0	NA	NA	5	1.70945	0.019669	8	-0.0878457	0.902695	85	0.016576	0.80992	1	-15.1109	0.998812	11	0.812018	0.114743	7	-0.850679	0.233486		0	0	0	0	0		0	0	0	0	0	0		0	0	0	0	0
1123	CHN1	chimerin 1	0	-0.0346858	0.573424	719	0.0810397	0.357717	2	-15.2669	0.99624	1	2.84434	0.00599617	1	-15.268	0.997887	52	-0.0183084	0.843966	13	-0.00961453	0.980438	1	-17.6151	0.999847	3	-1.00845	0.321991		0	0	0	0	0		0	0	0	0	0	0		0	0	0	0	0
1128	CHRM1	cholinergic receptor muscarinic 1	0	0.139272	0.106797	214	-0.153403	0.0629245	0	NA	NA	3	-0.374929	0.710241	9	-0.0742386	0.884447	129	-0.0514328	0.423078	0	NA	NA	8	0.149171	0.771596	19	-0.344876	0.454387		0	0	0	0	0		0	0	0	0	0	0		0	0	0	0	0
1129	CHRM2	cholinergic receptor muscarinic 2	0	-0.151158	0.334886	186	0.137379	0.125935	1	2.84434	0.00599617	2	0.657173	0.524086	2	1.93647	0.00733048	61	-0.0450521	0.546485	11	-0.464278	0.306289	5	0.124522	0.86214	5	1.17374	0.0226633		0	0	0	0	0		0	0	3	0	1	0		0	0	0	0	0
1130	LYST	lysosomal trafficking regulator	0	0.100027	0.237245	1193	-0.0351455	0.332817	11	0.384826	0.40941	97	-0.231478	0.304107	2	2.11056	0.0591987	94	0.0351878	0.529387	11	0.294828	0.444776	6	-0.00987158	0.986634	5	0.131898	0.796564		0	0	0	0	0		0	0	0	0	0	0		0	0	0	0	0
1131	CHRM3	cholinergic receptor muscarinic 3	0	-0.0946358	0.239648	999	-0.128958	0.327106	8	0.152553	0.770991	2	0.833373	0.419179	160	0.200743	0.166823	92	0.0543994	0.363904	29	0.40828	0.117264	6	-0.143939	0.805747	7	0.442767	0.338283		0	0	0	0	0		0	0	0	0	0	0		0	0	0	0	0
1132	CHRM4	cholinergic receptor muscarinic 4	0	-0.0303838	0.835887	1085	0.0266725	0.662088	0	NA	NA	1	2.84434	0.00599617	0	NA	NA	105	0.0702022	0.284994	0	NA	NA	9	-0.0697505	0.922307	12	0.512272	0.160223		0	0	0	0	0		-1	0	0	0	-1	0		0	0	0	0	0
1133	CHRM5	cholinergic receptor muscarinic 5	0	-0.619709	0.123003	254	-0.0826992	0.238657	6	-1.04431	0.152052	30	-0.430675	0.350337	1	1.98057	0.0552485	59	0.0504591	0.47313	3	1.18894	0.0468283	3	-0.459997	0.520472	8	0.747343	0.0570441		0	0	0	0	0		0	0	0	0	0	0		0	0	0	0	0
1134	CHRNA1	cholinergic receptor nicotinic alpha 1 subunit	0	0.151168	0.0250297	717	0.0575151	0.581222	1	-15.268	0.997887	0	NA	NA	1	-15.268	0.997887	55	-0.0506984	0.533389	0	NA	NA	6	-0.542506	0.358486	2	-15.8778	0.994554		0	0	0	0	0		0	0	0	0	0	0		0	0	0	0	0
1135	CHRNA2	cholinergic receptor nicotinic alpha 2 subunit	0	0.0929624	0.821387	207	0.0204329	0.822525	0	NA	NA	1	0.52128	0.61051	3	-14.9298	0.992777	75	0.0398777	0.57087	2	0.530259	0.464913	6	0.233446	0.647088	7	0.285129	0.582307		0	0	0	0	0		0	0	0	0	0	0		0	0	0	0	0
1136	CHRNA3	cholinergic receptor nicotinic alpha 3 subunit	0	0.0204796	0.850781	454	-0.00347198	0.956663	0	NA	NA	3	-14.1926	0.997303	15	-0.0845333	0.843881	67	-0.111935	0.16992	1	0.188601	0.853616	3	0.210851	0.834271	10	-0.706735	0.125086		0	0	0	0	0		0	0	0	0	0	0		0	0	0	0	0
1137	CHRNA4	cholinergic receptor nicotinic alpha 4 subunit	0	-0.040623	0.671187	1167	0.074872	0.334398	2	0.40216	0.693169	3	-0.423329	0.554669	3	0.91449	0.204821	106	-0.0123563	0.848328	4	-0.0509657	0.943623	8	0.124551	0.80646	9	-0.0343042	0.946599		0	0	0	0	0		0	0	0	0	0	0		0	0	0	0	0
1138	CHRNA5	cholinergic receptor nicotinic alpha 5 subunit	0	0.0540576	0.53181	472	-0.0109181	0.832435	0	NA	NA	15	-0.0845333	0.843881	3	-14.1926	0.997303	68	-0.0859461	0.168191	4	-0.324884	0.579765	9	-0.431945	0.35034	4	0.199942	0.780646		0	0	0	0	0		0	0	0	0	0	0		0	0	0	0	0
1140	CHRNB1	cholinergic receptor nicotinic beta 1 subunit	0	0.021861	0.806236	793	0.0134401	0.520401	0	NA	NA	332	0.0611242	0.559186	0	NA	NA	107	0.102536	0.0823372	3	1.31105	0.0671549	7	0.409482	0.484794	10	0.118666	0.777439		0	0	0	0	0		0	0	0	0	0	0		1	0	0	0	1
1141	CHRNB2	cholinergic receptor nicotinic beta 2 subunit	0	0.0561388	0.638323	144	-0.252791	0.059774	0	NA	NA	0	NA	NA	2	-16.1915	0.992839	127	-0.0349873	0.571023	6	-0.389887	0.586676	8	-0.578723	0.419896	7	-1.07365	0.286867		0	0	0	0	0		0	0	0	0	0	0		0	0	0	0	0
1142	CHRNB3	cholinergic receptor nicotinic beta 3 subunit	0	0.388939	0.157417	1032	0.0533721	0.475011	11	-0.194618	0.785505	7	-0.0795714	0.914549	0	NA	NA	164	0.0184828	0.684707	9	-0.407824	0.422034	16	0.552095	0.156951	13	-0.0471308	0.918302		0	0	0	0	0		0	0	0	0	0	0		0	0	0	0	0
1143	CHRNB4	cholinergic receptor nicotinic beta 4 subunit	0	0.255827	0.126106	340	0.00505785	0.924568	3	-14.1926	0.997303	1	-0.624293	0.536089	15	-0.0845333	0.843881	66	-0.127799	0.163278	3	0.210851	0.834271	4	-0.20112	0.780359	8	-0.170259	0.709407		0	0	0	0	0		0	0	0	0	0	0		0	0	0	0	0
1144	CHRND	cholinergic receptor nicotinic delta subunit	0	0.251419	0.0317621	887	0.0245953	0.432052	0	NA	NA	540	0.0661548	0.496048	5	1.65587	0.0257027	84	-0.0233182	0.736713	1	1.03698	0.317144	3	-0.338458	0.638143	11	-0.143742	0.753028		0	0	0	0	0		0	0	0	0	0	0		0	0	0	0	0
1145	CHRNE	cholinergic receptor nicotinic epsilon subunit	0	-0.0436732	0.698953	306	0.0431142	0.630158	0	NA	NA	0	NA	NA	1	-15.1827	0.995444	84	-0.0109282	0.84949	0	NA	NA	15	-0.176142	0.649239	5	-0.326611	0.579443		0	0	0	0	0		0	0	0	0	0	0		0	0	0	0	0
1146	CHRNG	cholinergic receptor nicotinic gamma subunit	0	1.06602	3.42884e-08	884	0.0272462	0.420948	0	NA	NA	537	0.061795	0.52574	5	1.65587	0.0257027	85	-0.0195065	0.755725	2	0.540444	0.601657	4	-0.0473156	0.936223	9	-0.261285	0.608203		0	0	0	0	0		0	0	0	0	0	0		0	0	0	0	0
1147	CHUK	component of inhibitor of nuclear factor kappa B kinase complex	0	0.0742644	0.542286	436	-0.0115076	0.767531	0	NA	NA	2	0.833373	0.419179	2	0.139966	0.891052	54	-0.203665	0.0695589	2	-14.8635	0.996786	8	-1.26229	0.210407	6	-0.886721	0.379607		0	0	0	0	0		0	0	0	0	0	0		0	0	0	0	0
1149	CIDEA	cell death inducing DFFA like effector a	0	-0.00325455	0.975061	906	-0.0614365	0.348651	0	NA	NA	1	0.543484	0.595393	0	NA	NA	80	0.142633	0.110782	0	NA	NA	3	0.545423	0.447334	3	0.328461	0.648616		0	0	0	0	0		0	0	0	0	0	0		0	0	0	0	0
1152	CKB	creatine kinase B	0	0.0348405	0.294132	140	0.0751416	0.450489	0	NA	NA	13	-0.0357349	0.951533	2	-15.0826	0.995975	96	-0.125686	0.0609875	0	NA	NA	12	-0.0414275	0.921374	14	-1.4438	0.0438623		0	0	0	0	0		0	0	0	0	0	0		0	0	0	0	0
1153	CIRBP	cold inducible RNA binding protein	0	-0.256369	0.00126481	645	-0.139132	0.217485	0	NA	NA	6	0.306172	0.60516	2	-15.3111	0.996203	136	-0.0298723	0.516255	7	-0.249678	0.727959	28	0.0169538	0.956335	14	-0.539531	0.197401		0	0	0	0	0		0	0	0	0	0	0		0	0	0	0	0
1154	CISH	cytokine inducible SH2 containing protein	0	-0.0220762	0.754988	732	-0.0476371	0.652315	0	NA	NA	1	-0.464867	0.648185	0	NA	NA	91	0.0319164	0.652268	0	NA	NA	9	0.445368	0.329215	10	-0.364998	0.614295		0	0	0	0	0		0	0	0	0	0	0		0	0	0	0	0
1155	TBCB	tubulin folding cofactor B	0	-0.0346005	0.668316	711	0.0222734	0.632776	0	NA	NA	0	NA	NA	7	-0.628367	0.384047	134	0.0245962	0.65687	1	2.07399	0.0457558	10	-0.0511573	0.912781	15	-0.154223	0.691236		0	0	0	0	0		0	0	0	0	0	0		0	0	0	0	0
1158	CKM	creatine kinase, M-type	0	0.0688492	0.356092	859	-0.0523955	0.395474	1	-15.3093	0.999741	60	-0.0387811	0.878127	0	NA	NA	117	-0.00661526	0.917891	0	NA	NA	14	-0.326567	0.368305	6	0.562624	0.269638		0	0	0	0	0		0	0	0	0	0	0		0	0	0	0	0
1160	CKMT2	creatine kinase, mitochondrial 2	0	0.0501566	0.31519	346	0.0628762	0.309819	1	-0.33946	0.739034	1	2.84434	0.00599617	1	0.985825	0.339987	52	-0.0772624	0.570668	0	NA	NA	5	-0.584071	0.563928	3	-15.0105	0.99358		0	0	0	0	0		0	0	0	0	0	0		0	0	0	0	0
1161	ERCC8	ERCC excision repair 8, CSA ubiquitin ligase complex subunit	0	0.186822	0.205062	1004	0.068081	0.235768	4	1.65088	0.010206	0	NA	NA	6	0.44195	0.454539	118	0.0532654	0.443413	4	1.39136	0.181158	9	-0.259049	0.718283	6	0.930961	0.0701989		0	0	0	0	0		0	0	0	0	0	0		0	0	0	0	0
1163	CKS1B	CDC28 protein kinase regulatory subunit 1B	0	0.129267	0.0381207	249	-0.100815	0.241016	0	NA	NA	27	-0.426497	0.219261	4	0.795827	0.272805	142	-0.00557922	0.908191	2	1.96553	0.0579803	24	-0.24208	0.506386	24	-0.148857	0.674443		0	0	0	0	0		0	0	0	0	0	0		0	0	0	0	0
1164	CKS2	CDC28 protein kinase regulatory subunit 2	0	0.120423	0.0265494	300	-0.0383609	0.583722	0	NA	NA	1	1.29555	0.210707	5	-13.4553	0.996649	51	-0.107124	0.273465	0	NA	NA	4	0.615601	0.5445	7	-1.13051	0.115344		0	0	0	0	0		0	0	0	0	0	0		0	0	0	0	0
1173	AP2M1	adaptor related protein complex 2 subunit mu 1	0	0.0321955	0.727301	376	0.00938835	0.645047	0	NA	NA	323	0.0457351	0.708747	0	NA	NA	89	0.0515837	0.417689	3	0.142641	0.887389	7	0.0860716	0.93232	10	0.184027	0.688437		0	0	0	0	0		0	0	0	0	0	0		0	0	0	0	0
1174	AP1S1	adaptor related protein complex 1 subunit sigma 1	0	0.139842	0.0515654	1076	0.113708	0.0733982	0	NA	NA	1	2.84434	0.00599617	1	1.11362	0.281201	84	0.0663231	0.298575	0	NA	NA	7	0.35886	0.484811	8	-0.134736	0.793249		1	0	0	0	1		-1	0	0	0	-1	0		0	0	0	0	0
1175	AP2S1	adaptor related protein complex 2 subunit sigma 1	0	-0.0543889	0.479256	484	0.143549	0.0817055	0	NA	NA	1	3.44269	0.00131792	8	0.612324	0.301864	104	-0.0300548	0.498411	2	0.0953022	0.894579	14	0.0382084	0.907643	15	-0.262966	0.472129		1	0	0	0	1		0	0	0	0	0	0		0	0	0	0	0
1176	AP3S1	adaptor related protein complex 3 subunit sigma 1	0	0.158903	0.106479	1188	0.00421651	0.76263	731	0.0658437	0.560892	158	0.0956576	0.565441	565	-0.0172678	0.859785	65	0.118674	0.110702	4	1.24417	0.0389222	5	0.584775	0.318934	5	0.0262635	0.970943		0	0	0	0	0		0	0	0	0	0	0		0	0	0	0	0
1178	CLC	Charcot-Leyden crystal galectin	0	0.0618378	0.406318	623	0.0935989	0.0400999	0	NA	NA	28	0.477432	0.130762	1	2.84434	0.00599617	135	0.0485638	0.308812	0	NA	NA	20	0.331056	0.274341	18	-0.0211033	0.948767		1	0	0	0	1		0	0	0	0	0	0		0	0	0	0	0
1179	CLCA1	chloride channel accessory 1	0	-0.0575422	0.231218	1137	0.106526	0.135825	1	-16.0967	0.995794	10	0.894449	0.089711	15	0.560545	0.15059	66	-0.0641182	0.587289	1	-14.3463	0.999539	3	-14.8222	0.994596	4	1.00672	0.166226		0	0	1	0	1		0	0	0	0	0	0		0	0	0	0	0
1180	CLCN1	chloride voltage-gated channel 1	0	-0.14763	0.352006	965	0.14973	0.227025	0	NA	NA	3	-15.1193	0.994717	0	NA	NA	57	-0.0739438	0.42774	2	-0.181211	0.860632	4	-0.239929	0.73912	2	-13.9451	0.99641		0	0	0	0	0		0	0	0	0	0	0		0	0	0	0	0
1181	CLCN2	chloride voltage-gated channel 2	0	-0.0611789	0.483864	449	0.0384134	0.425184	0	NA	NA	43	0.535403	0.116217	0	NA	NA	89	0.0859327	0.276738	0	NA	NA	6	-0.208509	0.835832	7	0.724671	0.320665		0	0	0	0	0		0	0	1	0	1	0		0	0	0	0	0
1182	CLCN3	chloride voltage-gated channel 3	0	-0.0334704	0.688802	414	0.0169872	0.81616	0	NA	NA	1	1.28799	0.207168	8	-0.981262	0.0993803	62	0.0697951	0.391304	3	-0.149288	0.806795	3	-0.050324	0.960115	10	1.32101	0.00168311		0	0	0	0	0		0	0	0	0	0	0		0	0	0	1	1
1183	CLCN4	chloride voltage-gated channel 4	0	0.0942117	0.175609	851	0.102803	0.429437	1	1.98057	0.0552485	1	4.17931	6.1453e-05	0	NA	NA	68	-0.129444	0.235038	3	0.0354085	0.972021	3	-15.8302	0.992497	4	-0.240976	0.747634		0	0	0	0	0		0	0	0	0	0	0		0	0	0	0	0
1184	CLCN5	chloride voltage-gated channel 5	0	-0.0864588	0.261105	58	0.0742806	0.292599	27	0.348174	0.275998	0	NA	NA	4	0.474436	0.64157	55	-0.0382247	0.731484	8	-0.974803	0.336934	6	-0.245202	0.80799	8	-0.0209433	0.960248		0	0	0	0	0		0	0	0	0	0	0		0	0	0	0	0
1185	CLCN6	chloride voltage-gated channel 6	0	-0.149008	0.136711	228	-0.0126715	0.89794	0	NA	NA	0	NA	NA	6	0.21938	0.760226	89	-0.0135073	0.813026	4	-0.925489	0.359969	8	0.112544	0.788475	3	0.00274291	0.996968		0	0	0	0	0		0	0	0	0	0	0		0	0	0	0	0
1186	CLCN7	chloride voltage-gated channel 7	0	-0.0090193	0.911519	732	-0.000684669	0.983081	2	-14.6245	0.994041	3	0.624227	0.54493	684	-0.0188378	0.857754	99	0.0196699	0.773223	5	0.0919387	0.875369	5	-0.104028	0.859094	11	0.119756	0.813643		0	0	0	0	0		-1	0	1	-2	1	0		0	0	0	0	0
1187	CLCNKA	chloride voltage-gated channel Ka	0	0.0524015	0.62167	1086	-0.0122917	0.673818	0	NA	NA	0	NA	NA	972	-0.132397	0.328261	103	0.0766531	0.154222	2	0.198757	0.843736	11	1.00035	0.0118429	10	0.163696	0.719421		0	0	0	0	0		0	0	0	0	0	0		0	0	1	0	1
1188	CLCNKB	chloride voltage-gated channel Kb	0	-0.0991037	0.380864	1087	-0.0123163	0.535826	799	-0.232237	0.0475904	356	-0.0357285	0.749468	972	-0.132397	0.328261	101	0.0775611	0.145832	1	-16.5386	0.998133	11	0.80131	0.0416146	16	0.300077	0.408594		0	0	0	0	0		-1	0	0	0	-1	0		0	0	1	0	1
1191	CLU	clusterin	0	0.0396108	0.186941	207	-0.0188443	0.874887	0	NA	NA	0	NA	NA	1	0.52128	0.61051	79	0.00562888	0.917742	4	0.496986	0.329022	9	-0.270186	0.556255	6	0.275985	0.546715		0	0	0	0	0		0	0	0	0	0	0		0	0	0	0	0
1192	CLIC1	chloride intracellular channel 1	0	0.0630642	0.368756	1213	0.0602124	0.576486	0	NA	NA	3	0.501842	0.482405	4	-0.287283	0.776707	120	-0.0568118	0.261796	2	0.280954	0.781793	11	0.38802	0.3546	18	-0.334099	0.292331		0	0	0	0	0		0	0	0	0	0	0		0	0	0	0	0
1193	CLIC2	chloride intracellular channel 2	0	-0.100105	0.0978402	1166	0.0846453	0.0190148	6	1.12914	0.0270042	1	2.84434	0.00599617	423	0.141909	0.16002	41	0.111315	0.355634	1	-16.4512	0.998682	2	0.744971	0.466146	4	0.900002	0.214066		1	0	0	0	1		0	0	0	0	0	0		0	0	0	0	0
1195	CLK1	CDC like kinase 1	0	-0.0610403	0.379962	862	-0.0103156	0.901097	0	NA	NA	0	NA	NA	1	2.1312	0.0404907	89	-0.0233985	0.71354	2	-0.0868214	0.903946	8	-0.420613	0.4706	6	1.28987	0.0135658		0	0	0	0	0		0	0	0	1	1	0		0	0	0	0	0
1196	CLK2	CDC like kinase 2	0	0.0550823	0.542477	218	-0.138003	0.209656	0	NA	NA	3	1.22971	0.103816	1	-15.7865	0.99692	141	-0.0324392	0.497776	4	0.379519	0.602232	24	0.00233094	0.994044	16	0.270603	0.525819		0	0	0	0	0		0	0	0	0	0	0		0	0	0	0	0
1198	CLK3	CDC like kinase 3	0	-0.118537	0.309954	59	0.0799683	0.409869	3	1.89955	0.0119834	1	-14.3731	0.996542	15	-0.162086	0.754362	85	0.0960098	0.103064	3	1.80851	0.0123636	11	0.886684	0.016221	14	-0.0676494	0.882847		0	0	0	0	0		0	0	0	0	0	0		0	0	1	0	1
1200	TPP1	tripeptidyl peptidase 1	0	0.0717648	0.330966	985	0.098912	0.167558	0	NA	NA	2	1.59452	0.11832	8	-0.57248	0.571652	52	0.00261531	0.966798	2	-14.7536	0.994932	6	0.276535	0.551293	5	-0.519177	0.376762		0	0	0	0	0		0	0	0	-1	-1	0		0	0	0	0	0
1201	CLN3	CLN3 lysosomal/endosomal transmembrane protein, battenin	0	0.0111508	0.898956	188	-0.0152745	0.742228	4	0.249257	0.729643	2	2.83153	0.00618898	0	NA	NA	60	-0.0138186	0.814098	5	-0.652313	0.369492	5	0.178666	0.730901	1	0.849398	0.405068		0	0	0	0	0		0	-2	0	0	-1	0		0	0	0	0	0
1203	CLN5	CLN5 intracellular trafficking protein	0	0.0230759	0.797048	109	-0.16029	0.596951	0	NA	NA	1	-15.0336	0.99748	0	NA	NA	48	-0.0392767	0.569376	1	-0.305044	0.762343	4	-0.573249	0.423138	3	-0.504071	0.620538		0	0	0	0	0		0	0	0	0	0	0		0	0	0	0	0
1207	CLNS1A	chloride nucleotide-sensitive channel 1A	0	0.104797	0.237628	59	-0.0872928	0.334954	9	-0.266407	0.650016	19	-0.518749	0.380054	6	-0.0772751	0.939321	100	-0.0288684	0.675712	16	-0.263133	0.562114	10	-0.248246	0.672124	12	0.474175	0.421855		0	0	0	0	0		0	0	0	0	0	0		0	0	0	0	0
1208	CLPS	colipase	0	0.00757084	0.831886	1175	0.0197687	0.245529	0	NA	NA	903	0.148594	0.193175	902	0.155768	0.172481	96	-0.0571932	0.467729	0	NA	NA	3	-0.35483	0.726222	10	0.0978318	0.830257		0	0	0	0	0		3	0	3	3	1	0		0	0	0	0	0
1209	CLPTM1	CLPTM1 regulator of GABA type A receptor forward trafficking	0	-0.135698	0.157133	709	-0.0142323	0.627187	110	-0.13722	0.429696	4	3.68322	0.000627683	1	-16.1376	0.998062	116	0.0127985	0.759946	7	0.536408	0.302917	12	-0.163203	0.696661	14	0.296	0.415189		0	0	0	0	0		0	0	0	0	0	0		0	0	0	0	0
1211	CLTA	clathrin light chain A	0	-0.118757	0.157131	766	0.0701405	0.134031	5	0.833796	0.160072	0	NA	NA	489	0.0833649	0.501472	111	0.0526852	0.315626	13	0.0312418	0.936715	12	0.390001	0.322065	11	0.316213	0.446908		0	0	0	0	0		0	0	0	0	0	0		0	0	0	0	0
1212	CLTB	clathrin light chain B	0	-0.027698	0.661177	887	-0.188871	0.084711	3	-15.3373	0.996014	4	0.683786	0.504878	1	-16.2131	0.997509	85	-0.290185	0.0350132	0	NA	NA	4	0.103075	0.919377	7	-0.815539	0.263739		0	0	0	0	0		0	0	0	0	0	0		0	0	0	0	0
1213	CLTC	clathrin heavy chain	1	0.258416	0.00355492	880	-0.00844898	0.840263	1	2.84434	0.00599617	0	NA	NA	760	0.0452578	0.655615	140	-0.0576107	0.294666	14	-2.11011	0.0359777	15	0.222367	0.595889	28	0.326604	0.373365		0	0	0	0	0		0	0	0	0	0	0		0	0	0	0	0
1215	CMA1	chymase 1	0	-0.25037	0.0381318	567	0.0326667	0.37771	0	NA	NA	221	0.0227299	0.859833	4	0.456934	0.467284	82	-0.0524072	0.541473	0	NA	NA	8	-0.206138	0.844272	9	-0.465279	0.51671		0	0	0	0	0		0	0	0	0	0	0		0	0	0	0	0
1230	CCR1	C-C motif chemokine receptor 1	0	0.0131231	0.790446	290	0.00770573	0.909737	0	NA	NA	2	1.59452	0.11832	1	3.9068	0.000175889	64	0.11595	0.206823	1	-15.0628	0.998306	6	1.50175	0.00420294	2	-0.266757	0.791404		0	0	0	0	0		0	0	0	0	0	0		0	0	0	0	0
1232	CCR3	C-C motif chemokine receptor 3	0	0.0806135	0.724434	268	-0.00197846	0.973492	3	2.23445	0.00248662	1	2.84434	0.00599617	1	1.17064	0.247526	62	0.0749044	0.442491	4	1.53236	0.0416553	5	0.234176	0.690672	2	1.47207	0.0444296		0	0	0	0	0		0	0	0	0	0	0		0	0	0	0	0
1233	CCR4	C-C motif chemokine receptor 4	1	-0.0166239	0.862778	1181	0.0116534	0.837627	0	NA	NA	4	3.1144	5.46436e-09	9	-1.16703	0.246562	58	0.0949111	0.183987	0	NA	NA	6	0.919256	0.0741798	7	1.13925	0.016594		0	0	0	0	0		0	0	0	0	0	0		0	0	0	0	0
1234	CCR5	C-C motif chemokine receptor 5	0	-0.0414245	0.489513	292	-0.0108837	0.828894	1	-15.3152	0.998437	1	1.17064	0.247526	79	-0.152878	0.50934	70	0.029166	0.778728	0	NA	NA	2	1.47207	0.0444296	4	-0.468391	0.641594		0	0	0	0	0		-1	0	0	-1	-1	0		0	0	0	0	0
1235	CCR6	C-C motif chemokine receptor 6	0	-0.608776	0.112053	927	-0.0517451	0.0288498	8	0.072094	0.904603	729	-0.170488	0.0819435	329	-0.171378	0.131678	72	-0.0657891	0.348876	2	-15.9421	0.995894	4	-0.160974	0.788835	5	-0.852983	0.146861		0	0	0	0	0		0	0	0	0	0	0		0	0	0	0	0
1236	CCR7	C-C motif chemokine receptor 7	1	-0.0338537	0.565841	1130	0.0971898	0.523911	0	NA	NA	1	2.84434	0.00599617	1	-14.5826	0.998449	142	-0.0864882	0.155973	5	-1.57728	0.119386	11	0.0258416	0.964766	16	-0.728006	0.110226		0	0	0	0	0		0	0	0	1	1	0		0	0	0	0	0
1237	CCR8	C-C motif chemokine receptor 8	0	0.153243	0.159705	55	-0.287444	0.213267	0	NA	NA	1	2.84434	0.00599617	0	NA	NA	55	-0.0111822	0.898344	0	NA	NA	4	-0.0372281	0.958588	5	-1.02543	0.307445		0	0	0	0	0		0	0	0	0	0	0		0	0	0	0	0
1238	ACKR2	atypical chemokine receptor 2	0	0.00240598	0.974892	1165	0.0170432	0.556437	3	0.830181	0.420876	1161	0.149772	0.492854	1	-17.6151	0.999847	60	0.0111335	0.908677	3	0.915131	0.395686	3	0.239391	0.743658	1	-0.87419	0.38657		0	0	0	0	0		0	0	0	0	0	0		0	0	0	0	0
1240	CMKLR1	chemerin chemokine-like receptor 1	0	-0.0546325	0.358028	100	0.0950211	0.221073	0	NA	NA	7	-0.0615522	0.931797	0	NA	NA	57	-0.0825957	0.379544	2	-15.1052	0.994468	6	0.092755	0.855882	4	-0.721064	0.476334		0	0	0	0	0		0	0	0	0	0	0		0	0	0	0	0
1241	LTB4R	leukotriene B4 receptor	0	-0.119748	0.0544126	625	0.0506698	0.432424	0	NA	NA	1	-14.9734	0.996981	0	NA	NA	86	-0.0493344	0.542959	0	NA	NA	6	0.242747	0.681443	9	0.518374	0.389903		0	0	0	0	0		0	0	0	0	0	0		0	0	0	0	0
1244	ABCC2	ATP binding cassette subfamily C member 2	0	0.0807985	0.103911	434	0.0601453	0.600552	2	-14.409	0.995439	2	1.14589	0.141713	2	1.77973	0.0809517	54	-0.198506	0.180148	4	-15.4252	0.992191	2	-15.648	0.997763	6	-0.326509	0.64752		0	0	0	0	0		0	0	1	0	1	0		0	0	0	0	0
1258	CNGB1	cyclic nucleotide gated channel subunit beta 1	0	-0.0993259	0.488903	1012	0.010394	0.869051	1	3.95078	0.000656226	10	0.95941	0.0133813	3	2.10904	0.00449586	83	-0.0142279	0.86481	6	1.40478	0.0024336	4	-15.5658	0.994257	12	-0.0882297	0.849263		0	0	1	0	1		0	0	0	0	0	0		0	0	0	0	0
1259	CNGA1	cyclic nucleotide gated channel subunit alpha 1	0	-0.0107245	0.873165	27	0.256924	0.0792057	3	0.530743	0.602767	0	NA	NA	1	2.84434	0.00599617	72	0.0653975	0.30707	9	0.417463	0.364858	4	0.582862	0.335102	4	0.586875	0.413123		1	0	0	0	1		0	0	0	0	0	0		0	0	0	0	0
1260	CNGA2	cyclic nucleotide gated channel subunit alpha 2	0	0.763878	0.0122261	706	0.0115239	0.864089	0	NA	NA	8	0.00302505	0.995929	1	-14.2774	0.997999	46	-0.196204	0.250854	0	NA	NA	2	1.33892	0.193708	2	0.0622727	0.950716		0	0	0	0	0		0	0	0	0	0	0		0	0	0	0	0
1261	CNGA3	cyclic nucleotide gated channel subunit alpha 3	0	-0.0134832	0.902265	158	-0.016358	0.946893	0	NA	NA	0	NA	NA	0	NA	NA	54	-0.0430154	0.553444	4	-0.0371451	0.958815	6	-1.5236	0.131998	9	0.119891	0.84022		0	0	0	0	0		0	0	0	0	0	0		0	0	0	0	0
1262	CNGA4	cyclic nucleotide gated channel subunit alpha 4	0	-0.373278	0.0656389	1068	0.0397141	0.721611	0	NA	NA	2	-15.0312	0.99503	1	-14.2848	0.998201	58	0.0894781	0.396298	0	NA	NA	2	0.0999419	0.924311	1	-15.695	0.997462		0	0	0	0	0		0	0	0	0	0	0		0	0	0	0	0
1263	PLK3	polo like kinase 3	0	-0.15301	0.0129974	255	-0.00812521	0.875554	0	NA	NA	3	0.902235	0.225804	18	-0.355607	0.438158	85	0.062913	0.250194	0	NA	NA	11	0.60702	0.0975873	11	0.403504	0.272751		0	0	0	0	0		0	0	0	0	0	0		0	0	1	0	1
1264	CNN1	calponin 1	0	0.0158225	0.651178	782	-0.00380947	0.943151	0	NA	NA	4	-14.9468	0.993735	78	0.0211345	0.921281	163	-0.0431787	0.304763	3	-0.393696	0.69642	18	-0.0114694	0.973595	10	-0.894982	0.208817		0	0	0	0	0		0	0	0	0	0	0		0	0	0	0	0
1265	CNN2	calponin 2	0	0.0913953	0.10165	642	-0.0359228	0.585852	5	0.752401	0.207796	0	NA	NA	4	-0.673939	0.353676	127	-0.0130479	0.789263	1	-15.3282	0.998795	15	-0.366046	0.342556	16	0.403846	0.243612		0	0	0	0	0		0	0	0	0	0	0		0	0	0	0	0
1266	CNN3	calponin 3	0	0.148896	0.0086043	403	0.0302119	0.548203	0	NA	NA	17	0.509515	0.198553	0	NA	NA	87	-0.00444059	0.957458	1	-14.9231	0.996755	4	0.511911	0.476267	10	0.0646905	0.899408		0	0	0	0	0		0	0	0	0	0	0		0	0	0	0	0
1267	CNP	2',3'-cyclic nucleotide 3' phosphodiesterase	0	0.00902858	0.927795	1136	-0.00316278	0.973593	0	NA	NA	0	NA	NA	11	0.317966	0.437802	124	0.0703421	0.284227	1	4.17015	0.000107923	12	0.464658	0.431394	12	0.317563	0.594097		0	0	0	0	0		0	0	0	0	0	0		0	0	0	0	0
1268	CNR1	cannabinoid receptor 1	0	0.100448	0.131665	155	0.00504253	0.920881	1	-13.869	0.995112	2	1.59452	0.11832	79	-0.057493	0.781667	74	-0.0252115	0.700403	4	-0.301733	0.675796	8	0.115766	0.800534	7	0.0794352	0.8923		0	0	0	0	0		0	0	0	0	0	0		0	0	0	0	0
1269	CNR2	cannabinoid receptor 2	0	0.302731	0.177318	1195	-0.10053	0.0680638	4	-15.7166	0.996822	15	-0.587625	0.17089	10	-0.354515	0.544338	84	-0.0804505	0.419491	2	-0.304447	0.762764	1	-14.9231	0.996755	7	-0.253837	0.72486		0	0	0	0	0		0	0	0	0	0	0		0	0	0	0	0
1270	CNTF	ciliary neurotrophic factor	0	-0.265072	0.120627	989	0.106599	0.0435795	0	NA	NA	1	2.84434	0.00599617	25	0.0887617	0.812518	105	-0.0281483	0.72177	0	NA	NA	3	0.555941	0.448284	12	0.61014	0.235316		1	0	0	0	1		0	0	0	0	0	0		0	0	0	0	0
1271	CNTFR	ciliary neurotrophic factor receptor	0	0.0113707	0.76962	1169	0.0238381	0.667198	0	NA	NA	1103	-0.0234285	0.895941	0	NA	NA	117	-0.0456383	0.477155	3	-0.543388	0.59424	10	0.501598	0.284805	10	0.452159	0.220353		0	0	0	0	0		0	0	0	0	0	0		0	0	0	0	0
1272	CNTN1	contactin 1	0	0.0181217	0.705648	436	-0.00304469	0.934174	155	-0.247907	0.138282	21	0.719275	0.0560509	0	NA	NA	81	0.077483	0.208563	19	0.272122	0.363187	9	0.859538	0.0446444	8	0.204655	0.688532		0	0	1	0	1		0	0	0	0	0	0		0	0	0	0	0
1277	COL1A1	collagen type I alpha 1 chain	1	0.0957247	0.000371192	335	0.0313435	0.712197	0	NA	NA	4	0.177468	0.762657	0	NA	NA	114	-0.0866822	0.246311	3	-15.2711	0.994174	10	-0.530462	0.460955	12	-0.712449	0.229354		0	0	0	0	0		0	0	0	0	0	0		0	0	0	0	0
1278	COL1A2	collagen type I alpha 2 chain	0	0.0988756	0.000388671	1135	0.0692873	0.64565	1	-14.9231	0.996755	2	0.833373	0.419179	1	-17.6151	0.999847	69	-0.145977	0.162278	5	-1.08185	0.293632	3	-0.15198	0.881169	4	0.325352	0.653049		0	0	0	0	0		0	0	0	0	0	0		0	0	0	0	0
1280	COL2A1	collagen type II alpha 1 chain	1	0.0669215	0.203557	627	0.022859	0.720154	0	NA	NA	0	NA	NA	0	NA	NA	106	-0.0825444	0.153638	2	0.0364574	0.97166	12	0.0192735	0.965384	14	-0.557175	0.156469		0	0	0	0	0		0	0	0	0	0	0		0	0	0	0	0
1281	COL3A1	collagen type III alpha 1 chain	1	0.0961301	0.000397345	422	-0.0104711	0.930025	2	1.9392	0.0601816	4	0.940603	0.200303	0	NA	NA	81	-0.0698832	0.378963	5	-0.72601	0.472979	8	0.658651	0.204441	8	-0.548928	0.443882		0	0	0	0	0		0	0	0	0	0	0		0	0	0	0	0
1282	COL4A1	collagen type IV alpha 1 chain	0	0.127763	0.00329069	298	-0.0169064	0.851698	17	-0.451314	0.319829	1	1.10155	0.280548	2	-15.5043	0.992955	61	-0.0636539	0.470335	13	-0.453729	0.439863	7	-0.0153366	0.982891	6	-0.441715	0.547091		0	0	0	0	0		0	0	0	0	0	0		0	0	0	0	0
1284	COL4A2	collagen type IV alpha 2 chain	0	0.0948469	0.0332867	298	-0.0171364	0.849245	6	-0.328892	0.744336	7	-0.475675	0.507791	3	-15.0811	0.992433	61	-0.0628477	0.47653	14	-0.0443697	0.916328	11	-0.331218	0.572678	9	-1.1918	0.0954509		0	0	0	0	0		0	0	0	0	0	0		0	0	0	0	0
1285	COL4A3	collagen type IV alpha 3 chain	0	-0.171932	0.0396526	792	0.0279919	0.520182	17	0.259224	0.543319	0	NA	NA	335	0.0869723	0.420161	53	-0.105992	0.311656	4	-15.763	0.991209	2	0.853174	0.240859	4	-0.620026	0.290689		0	0	0	0	0		0	0	0	0	0	0		0	0	0	0	0
1286	COL4A4	collagen type IV alpha 4 chain	0	-0.120366	0.139086	792	0.0279751	0.521187	5	-1.19679	0.234534	17	0.259224	0.543319	5	0.848033	0.251364	53	-0.105232	0.315106	3	0.846679	0.244303	4	-15.763	0.991209	5	0.378473	0.465601		0	0	0	0	0		0	0	0	0	0	0		0	0	0	0	0
1287	COL4A5	collagen type IV alpha 5 chain	0	0.119436	0.0107538	91	0.114575	0.473103	4	1.57161	0.0319565	1	-15.2482	0.996254	1	2.84434	0.00599617	59	0.112154	0.0867927	18	0.439939	0.199724	5	1.88461	0.000299329	5	0.162106	0.786683		0	0	0	0	0		0	0	0	0	0	0		1	0	0	0	1
1288	COL4A6	collagen type IV alpha 6 chain	0	0.168693	0.0115301	91	0.114139	0.474241	2	0.833373	0.419179	2	1.24992	0.219307	0	NA	NA	59	0.110576	0.0932128	18	0.20814	0.52926	7	0.61177	0.23191	1	2.06907	0.0473895		0	0	0	0	0		0	0	0	0	0	0		1	0	0	0	1
1289	COL5A1	collagen type V alpha 1 chain	0	0.115097	0.000930871	1175	-0.236879	0.0840428	4	-15.777	0.991113	4	-15.0806	0.993775	2	-17.6179	0.999784	66	0.0122791	0.897073	12	-0.123811	0.787749	4	-0.383847	0.707543	3	1.50178	0.0395108		0	0	0	0	0		-1	-1	0	0	-1	0		0	0	0	0	0
1290	COL5A2	collagen type V alpha 2 chain	0	0.131112	0.000418148	423	0.0209427	0.830903	2	-0.0612854	0.952639	13	-0.0966337	0.868697	5	0.826315	0.257751	81	-0.172165	0.0296151	9	-0.506758	0.268258	5	-1.59966	0.112227	8	-0.00282798	0.99617		0	0	0	0	0		0	0	0	0	0	0		0	0	0	0	0
1291	COL6A1	collagen type VI alpha 1 chain	0	0.102115	0.0128762	1124	-0.00771099	0.69596	0	NA	NA	826	-0.0680547	0.509132	4	0.136569	0.89287	61	-0.0695945	0.325919	2	-0.590777	0.433265	6	-0.0438631	0.951128	3	0.719603	0.480166		0	0	0	0	0		0	0	0	0	0	0		0	0	0	0	0
1292	COL6A2	collagen type VI alpha 2 chain	0	0.0850118	0.0191914	1094	0.0334738	0.539166	0	NA	NA	4	0.136569	0.89287	27	0.205867	0.562827	58	-0.00912147	0.909113	5	0.709326	0.24591	2	0.797803	0.434999	12	0.154887	0.695665		0	0	0	0	0		0	0	0	0	0	0		0	0	0	0	0
1293	COL6A3	collagen type VI alpha 3 chain	0	0.127627	0.000259901	213	0.07424	0.159667	9	0.763466	0.210519	0	NA	NA	0	NA	NA	76	0.0911189	0.203627	2	0.923541	0.215474	4	-0.678846	0.352263	5	0.135731	0.790814		0	0	0	0	0		0	0	0	0	0	0		0	0	0	0	0
1294	COL7A1	collagen type VII alpha 1 chain	0	0.0935746	0.0467865	750	0.181615	0.00354143	0	NA	NA	2	0.719314	0.486218	0	NA	NA	111	-0.00852667	0.875178	5	0.183537	0.721041	12	-0.054452	0.905013	11	0.374442	0.377928		1	0	0	0	1		0	0	0	0	0	0		0	0	0	0	0
1295	COL8A1	collagen type VIII alpha 1 chain	0	0.0857214	0.0222659	1176	0.0589081	0.561852	0	NA	NA	4	1.04465	0.157015	0	NA	NA	70	0.0662195	0.523635	8	1.49993	0.0126543	3	-14.9552	0.994159	6	-0.856745	0.397155		0	0	0	0	0		1	0	0	0	1	0		0	0	0	0	0
1296	COL8A2	collagen type VIII alpha 2 chain	0	0.11594	0.0171814	1063	0.0103056	0.795212	3	0.586513	0.56336	1	-17.6151	0.999847	1	0.120205	0.906491	108	0.0186322	0.739692	2	-0.624539	0.535524	9	0.327705	0.473765	17	-0.740391	0.14505		0	0	0	0	0		0	0	0	0	0	0		0	0	0	0	0
1297	COL9A1	collagen type IX alpha 1 chain	0	-0.0152528	0.789161	493	-0.0248461	0.730258	0	NA	NA	2	0.402549	0.692417	2	1.24992	0.219307	84	-0.0397051	0.616138	8	0.00722528	0.990235	5	-0.535079	0.45294	4	0.669543	0.354841		0	0	0	0	0		0	0	0	0	0	0		0	0	0	0	0
1298	COL9A2	collagen type IX alpha 2 chain	0	0.0509019	0.188706	202	-0.0424539	0.549884	0	NA	NA	0	NA	NA	6	-0.312397	0.605027	100	0.0529109	0.410483	2	1.70274	0.0947007	8	0.596643	0.197123	8	0.276065	0.589016		0	0	0	0	0		0	0	0	0	0	0		0	0	0	0	0
1299	COL9A3	collagen type IX alpha 3 chain	0	0.025612	0.46171	1145	0.079197	0.177808	1	0.209321	0.837359	92	-0.0708982	0.737329	2	0.195354	0.848659	108	-0.0235653	0.767238	2	-15.0337	0.995625	12	-0.0399565	0.945987	10	-0.11377	0.845841		0	0	0	0	0		0	0	0	0	0	0		0	0	0	0	0
1300	COL10A1	collagen type X alpha 1 chain	0	0.112511	0.00167439	137	0.0420806	0.656307	1	2.84434	0.00599617	2	0.677771	0.505099	1	2.51311	0.0175437	74	-0.0338726	0.66117	1	-16.8227	0.997724	4	-0.950176	0.346214	4	0.119178	0.906751		0	0	0	0	0		0	0	0	0	0	0		0	0	0	0	0
1301	COL11A1	collagen type XI alpha 1 chain	0	0.136586	1.84958e-05	690	0.158374	0.17439	2	0.894057	0.38376	2	2.97959	4.90525e-05	2	-15.0224	0.994593	65	-0.0436982	0.531844	14	-0.0299981	0.938996	7	-0.143696	0.776539	6	0.01925	0.970608		0	0	0	0	0		0	0	0	0	0	0		0	0	0	0	0
1302	COL11A2	collagen type XI alpha 2 chain	0	0.0706277	0.219734	1215	-0.0123493	0.685037	2	3.03322	0.00327639	2	1.96965	0.0535895	475	0.0253363	0.805646	104	0.00730292	0.905431	3	0.755021	0.293244	7	0.116812	0.842967	12	-0.153764	0.766783		0	0	0	0	0		0	0	0	0	0	0		0	0	0	0	0
1303	COL12A1	collagen type XII alpha 1 chain	0	0.0499695	0.188064	262	0.0705995	0.110173	1	2.84434	0.00599617	86	0.280477	0.178218	7	0.548675	0.353434	86	-0.00138265	0.986013	10	-0.0667743	0.910626	7	-0.725934	0.475644	4	0.515672	0.386395		0	0	0	0	0		0	0	0	0	0	0		0	0	0	0	0
1305	COL13A1	collagen type XIII alpha 1 chain	0	0.177608	0.0167514	806	-0.0390646	0.621556	1	2.84434	0.00599617	0	NA	NA	2	0.0106593	0.991557	67	0.00157754	0.979936	7	-0.782818	0.123051	6	-0.891068	0.377823	4	0.574359	0.336185		0	0	0	0	0		0	0	0	0	0	0		0	0	0	0	0
1306	COL15A1	collagen type XV alpha 1 chain	0	0.0391256	0.375249	879	0.0775393	0.327966	0	NA	NA	0	NA	NA	1	-15.1918	0.995661	68	-0.00539677	0.935785	9	-0.517775	0.313747	6	0.74419	0.145277	11	-0.0897028	0.84608		0	0	0	0	0		0	0	0	0	0	0		0	0	0	0	0
1307	COL16A1	collagen type XVI alpha 1 chain	0	0.0152441	0.743836	124	0.00299716	0.97779	0	NA	NA	4	-0.444766	0.660528	0	NA	NA	131	-0.108822	0.163852	5	0.63493	0.375326	10	-0.478879	0.424627	12	-0.237421	0.639409		0	0	0	0	0		0	0	0	0	0	0		0	0	0	0	0
1308	COL17A1	collagen type XVII alpha 1 chain	0	0.0640286	0.084913	352	0.329659	0.0291891	0	NA	NA	1	2.84434	0.00599617	4	1.89191	0.0786273	64	0.059204	0.541923	2	1.00448	0.352771	2	-16.6072	0.99647	4	-0.112855	0.875159		1	0	0	0	1		0	0	0	0	0	0		0	0	0	0	0
1310	COL19A1	collagen type XIX alpha 1 chain	0	0.153397	0.116415	507	-0.00405575	0.930601	193	-0.0435245	0.751613	5	0.985583	0.172147	1	-15.4559	0.9964	80	-0.0134964	0.879305	16	-0.748146	0.200012	13	0.405445	0.374931	8	0.00722528	0.990235		0	0	0	0	0		0	0	0	0	0	0		0	0	0	0	0
1311	COMP	cartilage oligomeric matrix protein	0	0.0644355	0.0236333	641	0.123132	0.0495844	1	2.26448	0.027456	2	2.65642	0.00030856	4	0.122844	0.905209	147	0.0172155	0.682379	4	0.157031	0.790558	17	0.258026	0.428464	11	0.601787	0.150457		1	0	0	0	1		0	0	0	0	0	0		0	0	0	0	0
1312	COMT	catechol-O-methyltransferase	0	-0.0555829	0.431952	729	0.0502131	0.406526	0	NA	NA	8	0.587981	0.249796	0	NA	NA	94	-0.0437778	0.441037	3	-1.11157	0.270243	8	-0.0926265	0.856654	7	-0.378231	0.418243		0	0	0	0	0		0	0	0	0	0	0		0	0	0	0	0
1314	COPA	COPI coat complex subunit alpha	0	0.202447	0.0362296	1116	-0.0431294	0.753141	0	NA	NA	1	0.2503	0.811647	5	-0.848849	0.404149	100	0.139653	0.00595528	7	1.21712	0.0144256	13	0.077361	0.882324	14	0.174878	0.655198		0	0	0	0	0		0	0	0	0	0	0		1	0	0	0	1
1315	COPB1	COPI coat complex subunit beta 1	0	0.0729671	0.410566	233	0.104104	0.111432	0	NA	NA	4	0.267809	0.711214	0	NA	NA	69	-0.0279485	0.691376	6	-1.75563	0.080629	7	1.34837	0.00938335	8	0.102291	0.841658		0	0	0	0	0		0	0	0	0	0	0		0	0	0	0	0
1316	KLF6	KLF transcription factor 6	1	-0.101727	0.0712863	1174	0.225714	0.0885288	0	NA	NA	3	0.622	0.543842	1	1.98057	0.0552485	78	-0.0447718	0.578045	0	NA	NA	7	-0.196515	0.698697	4	0.226825	0.827712		1	0	0	0	1		-1	0	0	0	-1	0		0	0	0	0	0
1317	SLC31A1	solute carrier family 31 member 1	0	-0.0946058	0.218337	206	0.0578722	0.189751	1	1.98057	0.0552485	74	0.248785	0.283741	1	-16.5229	0.997247	87	0.133706	0.0158813	3	1.38307	0.18087	5	0.288479	0.632123	7	1.14894	0.0129682		0	0	0	0	0		0	0	0	0	0	0		1	0	0	0	1
1318	SLC31A2	solute carrier family 31 member 2	0	-0.0420162	0.649503	211	0.0304714	0.339437	0	NA	NA	23	0.0790948	0.815861	64	0.430007	0.0873457	89	0.134264	0.0587794	1	-15.9219	0.995415	2	1.50231	0.0678881	5	0.739628	0.308153		0	0	0	1	1		0	0	0	0	0	0		1	0	0	0	1
1325	CORT	cortistatin	0	-0.517763	0.0088075	502	0.0398625	0.0906635	0	NA	NA	291	0.22545	0.0639857	6	-0.895657	0.216781	104	0.00485031	0.935869	0	NA	NA	11	0.237058	0.604238	12	-0.654304	0.269694		1	0	1	0	1		0	0	0	3	1	0		0	0	0	0	0
1326	MAP3K8	mitogen-activated protein kinase kinase kinase 8	0	-0.155767	0.00829731	760	0.0850027	0.353028	0	NA	NA	3	2.54583	3.68652e-05	8	-0.301332	0.675261	68	-0.11751	0.193311	6	-0.435071	0.674862	6	-0.41375	0.56332	5	-0.393963	0.695567		0	0	0	0	0		0	0	0	0	0	0		0	0	0	0	0
1327	COX4I1	cytochrome c oxidase subunit 4I1	0	-0.0232593	0.731728	1193	-0.051535	0.397827	0	NA	NA	11	-0.183914	0.756442	1	2.84434	0.00599617	75	-0.0771949	0.450687	1	-15.0353	0.997419	5	-15.8637	0.993042	4	0.283895	0.690777		0	0	0	0	0		0	0	0	0	0	0		0	0	0	0	0
1329	COX5B	cytochrome c oxidase subunit 5B	0	-0.00957025	0.874773	487	0.0578175	0.446443	0	NA	NA	14	0.273873	0.553509	1	-15.2482	0.996254	46	-0.0646292	0.496072	0	NA	NA	5	-1.4248	0.156968	4	-0.591099	0.559852		0	0	0	0	0		0	0	-2	0	-1	0		0	0	0	0	0
1337	COX6A1	cytochrome c oxidase subunit 6A1	0	0.00307388	0.965973	72	-0.0257162	0.796606	0	NA	NA	3	0.194039	0.848173	3	-0.736518	0.305733	85	0.0448399	0.548941	0	NA	NA	7	0.493686	0.498261	10	0.0348169	0.939702		0	0	0	0	0		0	0	0	0	0	0		0	0	0	0	0
1339	COX6A2	cytochrome c oxidase subunit 6A2	0	0.0851197	0.234735	47	0.0134479	0.932907	0	NA	NA	1	2.90242	0.00404238	0	NA	NA	85	0.0643753	0.350661	0	NA	NA	7	0.197515	0.665065	4	0.935758	0.123323		0	0	0	0	0		0	0	0	0	0	0		0	0	0	0	0
1340	COX6B1	cytochrome c oxidase subunit 6B1	0	-0.0357073	0.568256	725	0.0609092	0.450288	0	NA	NA	0	NA	NA	6	-0.253918	0.725409	125	0.0530479	0.348812	4	0.858624	0.146076	10	0.341936	0.507678	5	-0.787666	0.437972		0	0	0	0	0		0	0	0	0	0	0		0	0	0	0	0
1345	COX6C	cytochrome c oxidase subunit 6C	1	0.0654558	0.291344	96	-0.099063	0.610173	1	-16.4118	0.998063	0	NA	NA	0	NA	NA	109	-0.0774477	0.183485	9	-1.03971	0.145951	17	-0.37897	0.454045	10	0.0318372	0.957046		0	0	0	0	0		0	0	0	0	0	0		0	0	0	0	0
1346	COX7A1	cytochrome c oxidase subunit 7A1	0	-0.0192909	0.624942	711	0.0113316	0.773201	0	NA	NA	8	-0.837805	0.243236	0	NA	NA	133	0.0162512	0.756445	0	NA	NA	15	0.144891	0.691621	14	0.00890593	0.980683		0	0	0	0	0		0	0	1	0	1	0		0	0	0	0	0
1347	COX7A2	cytochrome c oxidase subunit 7A2	0	0.00613322	0.929336	181	0.0336165	0.147158	86	0.280477	0.178218	0	NA	NA	1	2.84434	0.00599617	83	-0.0154777	0.867477	0	NA	NA	6	0.184543	0.799644	10	0.243315	0.682225		0	0	0	0	0		0	0	0	0	0	0		0	0	0	0	0
1349	COX7B	cytochrome c oxidase subunit 7B	0	-0.0438456	0.514877	999	-0.0100844	0.704271	0	NA	NA	448	-0.0480487	0.69233	0	NA	NA	68	-0.0515264	0.515919	2	0.955465	0.347972	5	-0.837794	0.407549	2	1.24832	0.0872667		0	0	0	0	0		0	0	0	0	0	0		0	0	0	0	0
1350	COX7C	cytochrome c oxidase subunit 7C	0	0.11982	0.094218	661	0.0467816	0.284287	0	NA	NA	5	0.955229	0.110534	2	0.654306	0.362409	61	0.0370361	0.651042	0	NA	NA	6	0.354295	0.549155	2	-0.178703	0.804065		0	0	0	0	0		0	0	0	0	0	0		0	0	0	0	0
1351	COX8A	cytochrome c oxidase subunit 8A	0	-0.0117706	0.875245	1188	-0.0467892	0.434259	0	NA	NA	1187	-0.202731	0.469078	6	-0.16833	0.867385	115	-0.002431	0.964573	1	0.494856	0.632844	14	-0.0387131	0.932577	12	0.0925888	0.840706		0	0	0	0	0		0	0	0	0	0	0		0	0	0	0	0
1352	COX10	cytochrome c oxidase assembly factor heme A:farnesyltransferase COX10	0	0.022775	0.86046	1150	0.198157	0.0268344	1	-18.0369	0.998372	1	2.84434	0.00599617	1066	0.280638	0.0849665	53	0.0228116	0.8445	3	0.831888	0.250841	3	0.241652	0.811337	2	1.48509	0.15171		1	0	0	1	1		0	0	0	0	0	0		0	0	0	0	0
1353	COX11	cytochrome c oxidase copper chaperone COX11	0	0.060472	0.56217	370	0.156659	0.00596005	3	1.9304	0.00133671	1	2.84434	0.00599617	1	-14.161	0.997425	77	-0.176336	0.0620513	1	-14.3177	0.99607	9	-0.996098	0.164258	7	-0.508523	0.481939		1	0	0	0	1		0	0	0	0	0	0		0	0	0	0	0
1355	COX15	cytochrome c oxidase assembly homolog COX15	0	0.0769949	0.481023	454	0.132364	0.268174	0	NA	NA	3	0.986274	0.336335	2	1.23716	0.118366	56	-0.151971	0.293602	1	-16.4512	0.998682	4	-14.9298	0.992824	2	0.359599	0.616766		0	0	0	0	0		0	0	0	0	0	0		0	0	0	0	0
1356	CP	ceruloplasmin	0	0.0891146	0.00187889	1161	0.0258604	0.450116	1	-17.6151	0.999847	96	0.0598832	0.734042	161	0.0568004	0.69085	90	-0.0442186	0.444611	8	-0.279558	0.584224	10	-0.487217	0.33865	8	-0.144566	0.843685		0	0	0	0	0		0	0	0	0	0	0		0	0	0	0	0
1357	CPA1	carboxypeptidase A1	0	0.00197978	0.9564	61	-0.0882445	0.755957	0	NA	NA	0	NA	NA	1	2.84434	0.00599617	79	-0.101743	0.173906	0	NA	NA	7	-0.0481955	0.935428	10	-1.95092	0.0517765		0	0	0	0	0		0	0	0	0	0	0		0	0	0	0	0
1358	CPA2	carboxypeptidase A2	0	0.0038408	0.919188	62	-0.106716	0.617942	0	NA	NA	1	4.17015	0.000107923	0	NA	NA	83	-0.0437045	0.48844	3	1.77041	0.016789	10	-0.436558	0.294799	6	-0.435955	0.546226		0	0	0	0	0		0	0	0	0	0	0		0	0	0	0	0
1359	CPA3	carboxypeptidase A3	0	-0.0453191	0.293692	1180	0.0368594	0.288625	1	2.84434	0.00599617	484	0.105578	0.287291	3	2.78301	0.000325596	91	-0.0281776	0.676966	3	0.520595	0.47022	4	-0.419942	0.557664	7	-0.407196	0.487793		0	0	0	0	0		0	0	0	-2	-1	0		0	0	0	0	0
1360	CPB1	carboxypeptidase B1	0	-0.00871796	0.814389	1180	0.0278706	0.19262	131	-0.0241122	0.897508	394	0.122302	0.2329	2	2.00338	0.0561969	92	-0.0827711	0.359373	2	-0.336497	0.639003	4	0.249245	0.804958	8	-0.00906636	0.984255		0	0	0	0	0		0	0	0	0	0	0		0	0	0	0	0
1361	CPB2	carboxypeptidase B2	0	0.0213912	0.656301	213	0.0728036	0.209834	3	1.49157	0.143212	38	0.32417	0.275052	1	-14.7801	0.996226	63	-0.121158	0.120152	6	-0.130371	0.825514	8	0.0585234	0.934986	6	-1.54134	0.125395		0	0	0	0	0		0	0	0	0	0	0		0	0	0	0	0
1362	CPD	carboxypeptidase D	0	0.117371	0.0722462	401	0.0251173	0.842981	2	0.659688	0.520131	2	0.50429	0.621178	2	2.75622	0.00754524	145	-0.0175332	0.760055	9	-0.00868909	0.988247	20	-0.0254279	0.947735	10	0.00148879	0.997969		0	0	0	0	0		0	0	0	0	0	0		0	0	0	0	0
1363	CPE	carboxypeptidase E	0	0.00691343	0.841429	1194	0.199215	0.109382	2	0.657173	0.524086	2	-14.9672	0.997361	23	0.387863	0.24217	57	-0.00464763	0.952525	10	-0.377833	0.458641	2	-0.120908	0.904653	3	0.0432087	0.952122		0	0	0	0	0		0	0	0	0	0	0		0	0	0	0	0
1364	CLDN4	claudin 4	0	-0.0357779	0.398318	1048	-0.0171843	0.745625	0	NA	NA	34	0.0549694	0.862348	9	0.185007	0.661966	95	0.0590072	0.361298	4	0.593458	0.4153	8	0.0563808	0.924328	7	0.028257	0.950949		0	0	0	0	0		0	0	0	0	0	0		0	0	0	0	0
1365	CLDN3	claudin 3	0	-0.0114717	0.741684	1048	0.000878051	0.98409	0	NA	NA	35	0.0378697	0.904784	1	-14.2336	0.999461	96	0.0578619	0.395441	1	-17.6151	0.999847	8	0.430398	0.352051	10	0.443747	0.338568		0	0	0	0	0		0	0	0	0	0	0		0	0	0	0	0
1366	CLDN7	claudin 7	0	-0.0129739	0.781804	687	0.0245557	0.476771	0	NA	NA	211	0.0742348	0.539531	0	NA	NA	105	0.0692499	0.180898	3	-0.285128	0.777049	10	0.417752	0.412865	10	0.6526	0.120259		0	0	0	0	0		0	0	0	0	0	0		0	0	0	0	0
1368	CPM	carboxypeptidase M	0	0.0105732	0.816847	526	-0.00187158	0.953163	416	-0.0614335	0.552531	0	NA	NA	3	0.657173	0.524086	102	-0.0155131	0.742578	34	-0.180015	0.599825	32	-0.0926784	0.779919	34	-0.291742	0.411324		0	0	0	0	0		0	0	0	0	0	0		0	0	0	0	0
1369	CPN1	carboxypeptidase N subunit 1	0	0.0494646	0.391516	434	-0.00700102	0.904968	1	2.84434	0.00599617	2	0.139966	0.891052	1	-15.2482	0.996254	53	-0.186241	0.126297	2	0.869626	0.393786	6	-0.886721	0.379607	3	1.8807	0.0694411		0	0	0	0	0		0	0	0	0	0	0		0	0	0	0	0
1370	CPN2	carboxypeptidase N subunit 2	0	0.0281316	0.626865	1177	0.0165322	0.607398	0	NA	NA	531	0.0200409	0.838992	2	-14.2346	0.994588	87	-0.10819	0.163248	0	NA	NA	11	0.130041	0.777849	5	-0.393606	0.580871		0	0	0	0	0		0	0	0	0	0	0		0	0	0	0	0
1371	CPOX	coproporphyrinogen oxidase	0	0.284673	0.00284677	1197	0.153033	0.0194655	1	0.688998	0.49559	235	0.346467	0.0248525	0	NA	NA	72	-0.150051	0.157093	3	-16.1209	0.993031	6	0.891702	0.135982	5	0.889746	0.217753		1	0	1	0	1		0	0	0	0	0	0		0	0	0	0	0
1373	CPS1	carbamoyl-phosphate synthase 1	0	-0.0174014	0.613265	37	0.0643264	0.60948	4	0.800431	0.270961	2	0.206203	0.8401	0	NA	NA	66	0.0797542	0.235347	16	0.264028	0.564518	8	0.0604497	0.918539	7	0.0733367	0.886093		0	0	0	0	0		-1	-1	0	0	-1	0		0	0	0	0	0
1374	CPT1A	carnitine palmitoyltransferase 1A	0	-0.024423	0.690622	964	0.0594152	0.213378	2	0.204155	0.843172	0	NA	NA	1	3.35358	0.00138061	158	-0.0425912	0.35993	20	-0.539391	0.168088	16	0.825848	0.0341045	15	-0.724404	0.0635813		0	0	0	0	0		0	0	0	0	0	0		0	0	1	0	1
1375	CPT1B	carnitine palmitoyltransferase 1B	0	-0.317681	0.00730487	63	-0.00801328	0.938533	0	NA	NA	0	NA	NA	14	-0.0209725	0.967348	68	0.0257343	0.703121	0	NA	NA	10	0.512595	0.263475	11	-0.368564	0.480522		0	0	0	0	0		0	0	0	0	0	0		0	0	0	0	0
1376	CPT2	carnitine palmitoyltransferase 2	0	1.6026e-05	0.999854	467	-0.00150571	0.960446	0	NA	NA	294	0.0015679	0.989192	1	0.818864	0.417425	66	-0.0467126	0.530119	0	NA	NA	5	-0.258925	0.658378	9	-0.44315	0.334224		0	0	0	0	0		0	0	0	0	0	0		0	0	0	0	0
1378	CR1	complement C3b/C4b receptor 1 (Knops blood group)	0	-0.0682031	0.538267	1078	0.0219462	0.593644	29	0.125291	0.713693	6	-0.344974	0.55573	48	0.194886	0.424244	90	-0.0303796	0.714797	6	-0.354439	0.618682	7	-0.165687	0.816745	8	0.0941064	0.836245		0	0	0	0	0		0	0	0	0	0	0		0	0	0	0	0
1379	CR1L	complement C3b/C4b receptor 1 like	0	0.203837	0.303217	1077	0.03414	0.472375	48	0.194886	0.424244	2	-0.978431	0.331546	2	1.70088	0.0214249	85	0.00213599	0.974002	7	0.138298	0.761546	5	0.187299	0.794118	5	0.368726	0.607956		0	0	0	0	0		0	0	0	0	0	0		0	0	0	0	0
1380	CR2	complement C3d receptor 2	0	0.0428842	0.520263	1078	0.0137574	0.705644	1	-0.0947135	0.999986	763	-0.0171177	0.865667	27	0.415878	0.254148	91	-0.0315811	0.699707	1	-16.3825	0.997855	7	-0.0959259	0.893387	4	-0.0827686	0.907645		0	0	0	0	0		0	0	-2	0	-1	0		0	0	0	0	0
1381	CRABP1	cellular retinoic acid binding protein 1	0	0.0408486	0.145229	531	-0.159224	0.194375	0	NA	NA	1	-15.0353	0.997419	0	NA	NA	78	-0.060034	0.474243	2	2.8396	0.0062974	4	0.763693	0.290803	8	-0.643615	0.271701		0	0	0	0	0		0	0	0	0	0	0		0	0	0	0	0
1382	CRABP2	cellular retinoic acid binding protein 2	0	0.0835051	0.0071981	1206	0.0297814	0.717296	11	-0.125563	0.861389	2	1.93709	0.105592	0	NA	NA	129	-0.0421916	0.448424	2	-14.8569	0.996618	12	-0.92832	0.194046	14	0.136285	0.728254		0	0	0	0	0		1	0	1	0	1	0		0	0	0	0	0
1384	CRAT	carnitine O-acetyltransferase	0	-0.0903627	0.116454	1158	0.0683836	0.365194	1	-16.1831	0.99967	1	-13.8892	0.995466	5	-0.136821	0.894043	101	-0.0273767	0.758602	2	-16.1101	0.997023	3	-0.396343	0.694435	6	-0.389975	0.586339		0	0	0	0	0		0	0	0	0	0	0		0	0	0	0	0
1385	CREB1	cAMP responsive element binding protein 1	1	0.227387	0.0831254	1146	0.00226374	0.962431	1	2.84434	0.00599617	273	-0.0751641	0.514316	1087	0.377728	0.0343675	66	-0.00153339	0.982302	4	-0.455853	0.524831	6	0.210932	0.719519	7	-0.00777488	0.986458		0	0	0	1	1		0	0	0	0	0	0		0	0	0	0	0
1386	ATF2	activating transcription factor 2	0	0.202871	0.0680161	719	0.0437254	0.433693	4	1.59461	0.00719528	9	0.97323	0.0673642	2	2.68824	0.0089377	56	-0.00183684	0.974782	4	0.382538	0.593156	4	-0.498684	0.48748	3	0.621111	0.398174		0	0	0	0	0		0	0	0	0	0	0		0	0	0	0	0
1387	CREBBP	CREB binding protein	1	0.0152696	0.879409	170	-0.12085	0.159569	5	-0.991341	0.325439	3	-15.4571	0.994055	27	-0.110721	0.722319	115	0.0628062	0.230551	25	0.262326	0.364185	13	0.387014	0.227061	10	-0.187236	0.74914		0	0	0	0	0		0	0	0	0	0	0		0	0	0	0	0
1388	ATF6B	activating transcription factor 6 beta	0	0.0950668	0.33184	1216	-0.0191914	0.885348	0	NA	NA	16	1.00438	0.0417467	5	-0.396693	0.694816	126	0.00581641	0.924866	4	0.562378	0.431815	8	0.227157	0.588538	5	0.530133	0.463376		0	0	1	0	1		0	0	0	0	0	0		0	0	0	0	0
1389	CREBL2	cAMP responsive element binding protein like 2	0	0.0837725	0.299121	1196	-0.0122497	0.896448	0	NA	NA	1	2.84434	0.00599617	8	-0.290743	0.686118	102	0.0310972	0.63509	4	0.221628	0.758944	7	0.305648	0.504329	8	0.258055	0.667852		0	0	0	0	0		0	0	0	0	0	0		0	0	0	0	0
1390	CREM	cAMP responsive element modulator	0	0.0296656	0.720083	430	0.106627	0.122938	3	1.2714	0.0371315	4	-0.72652	0.473868	55	0.145046	0.503805	78	-0.0735666	0.35194	6	0.121774	0.904346	7	-0.917116	0.198364	7	0.0349272	0.939632		0	0	0	0	0		0	0	2	0	1	0		0	0	0	0	0
1392	CRH	corticotropin releasing hormone	0	0.0819687	0.367254	167	0.103936	0.00243298	0	NA	NA	70	0.543774	0.00181575	1	2.84434	0.00599617	98	-0.025244	0.661638	0	NA	NA	11	-0.0299551	0.93811	13	-0.0853238	0.82746		1	0	1	0	1		2	0	2	0	1	1		0	0	0	0	0
1393	CRHBP	corticotropin releasing hormone binding protein	0	-0.40608	0.00130899	294	0.279826	0.000287358	0	NA	NA	2	-14.7034	0.996675	9	1.67109	0.000377657	48	-0.0732638	0.565024	1	1.70381	0.11172	1	2.62329	0.0116665	2	-15.6005	0.994877		1	0	0	0	1		0	0	0	0	0	0		0	0	0	0	0
1394	CRHR1	corticotropin releasing hormone receptor 1	0	0.068111	0.515627	900	0.00534949	0.914877	1	-14.3523	0.999415	59	0.0932599	0.650499	2	0.319335	0.759177	77	0.0296422	0.685515	14	0.20149	0.604811	5	0.432247	0.463295	7	0.129451	0.857309		0	0	0	0	0		0	0	0	0	0	0		0	0	0	0	0
1395	CRHR2	corticotropin releasing hormone receptor 2	0	0.0374548	0.839271	869	-0.0535843	0.426368	0	NA	NA	1	-17.3308	0.996934	0	NA	NA	61	0.0308223	0.782744	0	NA	NA	2	0.687003	0.500144	2	-14.7804	0.994891		0	0	0	0	0		0	0	0	0	0	0		0	0	0	0	0
1396	CRIP1	cysteine rich protein 1	0	-0.0275305	0.682176	1216	0.167756	0.0716924	0	NA	NA	5	-14.7542	0.993449	1014	0.203965	0.184525	243	-0.0947971	0.124139	0	NA	NA	11	-0.862009	0.0904654	13	0.229155	0.618935		1	0	0	0	1		0	0	0	0	0	0		0	0	0	0	0
1397	CRIP2	cysteine rich protein 2	0	0.00118075	0.980924	1216	0.166111	0.0900128	0	NA	NA	5	-14.7542	0.993449	991	0.17964	0.214776	243	-0.0838802	0.142995	2	-16.0808	0.994243	9	-0.623558	0.219786	11	0.234227	0.611294		1	0	0	0	1		0	0	0	0	0	0		0	0	0	0	0
1398	CRK	CRK proto-oncogene, adaptor protein	0	0.0252354	0.826565	1109	-0.0468703	0.456594	0	NA	NA	2	0.190044	0.851159	12	-0.518348	0.468589	86	-0.00887979	0.845249	8	-0.142001	0.734967	11	-0.145224	0.712012	14	0.11044	0.776913		0	0	0	0	0		0	0	0	0	0	0		0	0	0	0	0
1399	CRKL	CRK like proto-oncogene, adaptor protein	0	-0.0218105	0.81924	398	0.0916956	0.135073	0	NA	NA	2	2.38695	0.0203756	0	NA	NA	85	0.0225921	0.662573	7	-0.0681002	0.894298	11	-0.290632	0.567908	10	0.263553	0.566711		0	0	0	0	0		0	0	0	0	0	0		0	0	0	0	0
1400	CRMP1	collapsin response mediator protein 1	0	0.103808	0.0890014	1028	0.0443221	0.266221	38	0.252665	0.378158	9	0.486346	0.290082	2	0.833373	0.419179	56	-0.0654064	0.474585	7	-0.28483	0.69025	5	-0.347141	0.628473	4	-0.250756	0.670857		0	0	0	0	0		0	0	0	0	0	0		0	0	0	0	0
1401	CRP	C-reactive protein	0	0.0937232	0.00313589	1203	-0.0106507	0.772121	0	NA	NA	2	1.59452	0.11832	1088	-0.0289125	0.851888	94	-0.00926632	0.877826	2	0.00325819	0.997453	12	-0.965865	0.180807	9	-0.0329228	0.95544		0	0	0	0	0		0	0	0	0	0	0		0	0	0	0	0
1404	HAPLN1	hyaluronan and proteoglycan link protein 1	0	0.0424001	0.490654	468	0.0750023	0.177765	2	2.38509	0.00161043	6	0.611382	0.398469	104	0.104167	0.586893	60	0.0820787	0.442795	3	-0.224014	0.82442	2	2.39743	0.0250752	3	-0.781086	0.437447		0	0	0	0	0		0	0	0	0	0	0		0	0	0	0	0
1406	CRX	cone-rod homeobox	0	0.487674	0.629858	431	0.0126817	0.637209	0	NA	NA	5	-0.356527	0.723396	253	0.0504187	0.666248	119	-0.0287117	0.757524	1	-17.6151	0.999847	7	1.22966	0.0381658	5	0.135409	0.853095		0	0	0	0	0		0	0	0	0	0	0		0	0	0	0	0
1407	CRY1	cryptochrome circadian regulator 1	0	-0.0187424	0.806139	73	0.304782	0.114223	1	2.84434	0.00599617	2	-14.8439	0.997017	1	-15.0336	0.99748	55	-0.13811	0.327984	5	0.0362993	0.971547	4	-0.89763	0.387132	6	1.38086	0.0636652		0	0	0	0	0		0	0	0	0	0	0		0	0	0	0	0
1408	CRY2	cryptochrome circadian regulator 2	0	-0.278567	0.00236962	981	0.0434554	0.260048	0	NA	NA	59	0.145758	0.454946	0	NA	NA	91	-0.0772152	0.39859	3	0.448632	0.656318	8	-0.11249	0.847825	6	-1.31022	0.19297		0	0	0	0	0		0	0	0	0	0	0		0	0	0	0	0
1409	CRYAA	crystallin alpha A	0	-0.01324	0.839913	986	0.0102235	0.884743	0	NA	NA	8	-0.501275	0.397471	0	NA	NA	81	-0.0245309	0.72056	0	NA	NA	7	-0.763761	0.293475	8	0.935938	0.0262232		0	0	0	0	0		0	0	0	0	0	0		0	0	0	0	0
1410	CRYAB	crystallin alpha B	0	0.0136658	0.660836	91	0.112432	0.488672	0	NA	NA	2	1.24048	0.0851394	2	0.833373	0.419179	62	-0.176006	0.152902	0	NA	NA	4	-15.1547	0.994914	8	-1.2568	0.213588		0	0	0	0	0		0	0	0	0	0	0		0	0	0	0	0
1411	CRYBA1	crystallin beta A1	0	0.224875	0.522178	885	0.00474208	0.91738	0	NA	NA	0	NA	NA	17	-0.797503	0.115447	132	-0.0268199	0.596592	4	-0.649009	0.523738	15	-0.0249453	0.948761	13	0.158467	0.734023		0	0	0	0	0		0	0	0	0	0	0		0	0	0	0	0
1412	CRYBA2	crystallin beta A2	0	0.153668	0.138971	893	0.0660386	0.205645	0	NA	NA	0	NA	NA	5	-0.12932	0.899257	88	0.0722761	0.190798	1	-15.4229	0.997866	11	0.493749	0.208104	4	0.388535	0.509462		0	0	0	0	0		0	0	0	0	0	0		0	0	0	0	0
1413	CRYBA4	crystallin beta A4	0	-0.258669	0.0991933	983	-0.0110517	0.794626	0	NA	NA	1	3.23246	0.00169868	3	0.669177	0.351746	68	0.131112	0.0563936	2	2.01753	0.00557843	5	0.636014	0.221222	4	1.96889	0.000997966		0	0	0	0	0		0	0	0	0	0	0		1	0	0	0	1
1414	CRYBB1	crystallin beta B1	0	-0.13602	0.121615	983	-0.01058	0.805823	0	NA	NA	3	0.669177	0.351746	0	NA	NA	68	0.123768	0.0863657	0	NA	NA	5	1.86429	0.000310514	6	0.226809	0.625096		0	0	0	0	0		0	0	0	0	0	0		1	0	0	0	1
1415	CRYBB2	crystallin beta B2	0	-0.20363	0.114023	932	-0.00573167	0.838048	12	-0.762152	0.449657	0	NA	NA	905	-0.0313632	0.797938	81	-0.119296	0.189576	0	NA	NA	6	-0.605526	0.307658	6	-1.45006	0.152361		0	0	0	0	0		0	0	0	0	0	0		0	0	0	0	0
1416	CRYBB2P1	crystallin beta B2 pseudogene 1	0	-0.0228203	0.818494	932	-0.0061814	0.826173	197	-0.0122614	0.924152	71	-0.166205	0.494219	862	-0.085381	0.460679	72	-0.0873429	0.271862	3	1.17543	0.112083	10	-0.910445	0.204233	12	-0.461073	0.312244		0	0	0	0	0		0	0	2	1	1	0		0	0	0	0	0
1417	CRYBB3	crystallin beta B3	0	-0.0937438	0.338835	932	-0.00637037	0.843439	0	NA	NA	0	NA	NA	910	-0.0354991	0.772717	81	-0.0958197	0.295525	0	NA	NA	8	-0.651406	0.271229	5	-1.35193	0.18313		0	0	0	0	0		1	0	0	0	1	0		0	0	0	0	0
1418	CRYGA	crystallin gamma A	0	0.0072597	0.991109	1146	0.0117106	0.763618	0	NA	NA	131	0.124596	0.455144	12	-0.60244	0.30216	62	-0.121522	0.22774	0	NA	NA	9	-0.325115	0.522019	4	-15.1816	0.993973		0	0	0	0	0		0	0	0	0	0	0		0	0	0	0	0
1419	CRYGB	crystallin gamma B	0	0.0696059	0.591414	1146	0.000842932	0.984963	0	NA	NA	131	0.124596	0.455144	67	-0.213577	0.349835	62	-0.124431	0.225747	0	NA	NA	5	-0.205944	0.773145	4	-15.1816	0.993973		0	0	0	0	0		0	0	0	0	0	0		0	0	0	0	0
1420	CRYGC	crystallin gamma C	0	0.0732126	0.447289	1146	-0.0103571	0.826274	0	NA	NA	131	0.124596	0.455144	67	-0.213577	0.349835	63	-0.125199	0.215542	1	-14.7528	0.994938	4	-0.0552777	0.956479	3	-16.1031	0.997108		0	0	0	0	0		0	0	0	0	0	0		0	0	0	0	0
1421	CRYGD	crystallin gamma D	0	0.0151167	0.915811	1146	-0.014549	0.758514	0	NA	NA	124	0.0749131	0.667539	67	-0.213577	0.349835	63	-0.125257	0.220867	0	NA	NA	3	-14.9415	0.993362	3	-16.1031	0.997108		0	0	0	0	0		0	0	0	0	0	0		0	0	0	0	0
1427	CRYGS	crystallin gamma S	0	-0.136482	0.0914486	1203	0.0974486	0.50856	0	NA	NA	1	-15.2482	0.996254	6	-0.433031	0.547909	97	-0.0836876	0.179597	1	-16.1054	0.996878	10	-1.14924	0.111641	8	-0.628829	0.287431		0	0	0	0	0		0	0	3	0	1	0		0	0	0	0	0
1428	CRYM	crystallin mu	0	-0.0404078	0.494782	314	-0.359732	0.0117386	0	NA	NA	1	-15.2482	0.996254	4	-1.24473	0.216874	55	-0.0629816	0.485526	4	-0.415211	0.562982	3	-14.5065	0.995059	8	-0.316041	0.589441		0	0	0	0	0		0	0	0	0	0	0		0	0	0	0	0
1429	CRYZ	crystallin zeta	0	0.0746228	0.217259	266	0.126392	0.0208364	13	0.766207	0.1333	4	1.62154	0.0257306	1	2.84434	0.00599617	59	-0.0503266	0.61963	1	-0.281805	0.779961	3	-0.228209	0.820858	2	-14.9569	0.993556		1	0	0	0	1		-3	-3	0	0	-1	-1		0	0	0	0	0
1431	CS	citrate synthase	0	0.0120867	0.901407	624	-0.0141009	0.660573	73	-0.0836918	0.673007	18	-0.0375774	0.937364	73	-0.0412758	0.832718	138	0.013542	0.738045	12	-0.103601	0.80718	17	-0.782769	0.0929704	26	-0.307467	0.328479		0	0	0	0	0		0	0	0	0	0	0		0	0	0	0	0
1432	MAPK14	mitogen-activated protein kinase 14	0	0.276442	0.0201984	1175	0.0918082	0.435683	1	2.84434	0.00599617	1	2.84434	0.00599617	1	2.84434	0.00599617	98	-0.0859757	0.250467	5	0.211834	0.71826	6	-0.847189	0.235951	9	-0.468106	0.515661		0	0	0	0	0		0	0	0	0	0	0		0	0	0	0	0
1434	CSE1L	chromosome segregation 1 like	0	0.285321	0.00262439	92	-0.00835079	0.92272	2	-16.8026	0.998083	2	-0.188578	0.793399	17	0.310113	0.37741	90	0.0273509	0.628903	6	-0.929268	0.355658	15	0.228428	0.585276	11	0.720251	0.323956		0	0	0	0	0		0	0	0	0	0	0		0	0	0	0	0
1435	CSF1	colony stimulating factor 1	0	0.0506211	0.335282	771	0.0672353	0.0902415	21	0.115492	0.736861	0	NA	NA	0	NA	NA	74	-0.00499114	0.934139	5	-0.65725	0.356611	5	-0.578787	0.419149	6	0.360168	0.543471		1	0	0	0	1		0	0	0	0	0	0		0	0	0	0	0
1436	CSF1R	colony stimulating factor 1 receptor	1	0.0226911	0.594149	414	-0.0574872	0.380024	34	0.0567219	0.856164	4	-16.0299	0.995797	0	NA	NA	74	0.040414	0.590835	1	-16.0689	0.999089	5	0.60119	0.309502	6	-0.441361	0.453115		0	0	0	0	0		0	0	0	0	0	0		0	0	0	0	0
1437	CSF2	colony stimulating factor 2	0	0.120324	0.165392	90	-0.0190378	0.875302	0	NA	NA	2	1.51707	0.138403	1	-14.3956	0.996689	72	-0.100247	0.243528	0	NA	NA	9	-0.31667	0.589742	4	-0.804469	0.423801		0	0	0	0	0		0	0	0	0	0	0		0	0	0	0	0
1438	CSF2RA	colony stimulating factor 2 receptor subunit alpha	0	-0.0237234	0.703659	1186	0.0289057	0.318259	461	0.0632323	0.532703	39	0.428241	0.0786258	834	0.066252	0.545416	62	-0.076411	0.374701	3	-0.865846	0.388707	2	0.475366	0.63756	8	0.0322462	0.956281		0	0	1	0	1		0	0	0	0	0	0		0	0	0	0	0
1439	CSF2RB	colony stimulating factor 2 receptor subunit beta	0	-0.0288898	0.641814	794	-0.0292764	0.60376	0	NA	NA	0	NA	NA	2	-0.994499	0.339567	110	-0.0575374	0.505635	1	-14.9876	0.997037	10	-0.118342	0.869262	6	-0.738123	0.300271		0	0	0	0	0		0	0	0	0	0	0		0	0	0	0	0
1440	CSF3	colony stimulating factor 3	0	0.0163066	0.804674	143	-0.0378244	0.682708	0	NA	NA	2	-11.5384	0.99791	1	-14.8192	0.99603	141	0.00466996	0.919364	1	-15.034	0.997463	34	0.242962	0.430106	29	0.0888365	0.79386		0	0	0	0	0		0	0	0	0	0	0		0	0	0	0	0
1441	CSF3R	colony stimulating factor 3 receptor	1	0.0272794	0.641353	1067	-0.0168863	0.784963	0	NA	NA	2	-15.6255	0.996017	2	-15.5661	0.9955	104	0.0758372	0.135315	1	0.985827	0.329139	15	0.327507	0.271131	13	-0.295684	0.517471		0	0	0	0	0		0	0	0	0	0	0		0	0	0	0	0
1443	CSH2	chorionic somatomammotropin hormone 2	0	-0.0512683	0.940669	757	0.0853421	0.00103807	0	NA	NA	129	0.381948	0.0167929	113	0.336855	0.0511174	92	0.00883057	0.892673	1	-15.1088	0.998746	9	0.284041	0.636216	9	-0.312846	0.596926		1	0	1	1	1		0	0	0	0	0	0		0	0	0	0	0
1444	CSHL1	chorionic somatomammotropin hormone like 1	0	1.61802	0.129686	757	0.0888342	0.00306755	5	-0.176128	0.862804	1	-16.2131	0.997491	128	0.39272	0.0139929	93	0.0144768	0.83602	2	0.156958	0.876815	8	-1.02022	0.311949	10	0.253935	0.624508		1	0	0	1	1		0	0	0	0	0	0		0	0	0	0	0
1445	CSK	C-terminal Src kinase	0	-0.11892	0.220385	56	-0.0119629	0.911522	1	-16.8227	0.997724	14	-0.454073	0.444066	0	NA	NA	85	-0.0277119	0.680789	2	-0.0783008	0.938307	14	-0.102384	0.822209	11	-0.836335	0.241808		0	0	0	0	0		0	0	0	0	0	0		0	0	0	0	0
1446	CSN1S1	casein alpha s1	0	0.325233	1.51083e-05	960	0.0742438	0.489166	0	NA	NA	0	NA	NA	4	0.050805	0.959829	64	0.0491573	0.447271	1	0.551431	0.59456	5	0.548598	0.296586	2	1.48432	0.142699		0	0	0	0	0		0	0	0	0	0	0		0	0	0	0	0
1447	CSN2	casein beta	0	0.141128	0.240372	960	0.0473596	0.603723	0	NA	NA	3	0.223021	0.825392	1	-15.0336	0.99748	63	0.0795973	0.320955	1	2.14481	0.0347406	3	-15.388	0.993556	6	0.549405	0.241278		0	0	0	0	0		0	0	0	0	0	0		0	0	0	0	0
1448	CSN3	casein kappa	0	0.0850344	0.273766	911	0.0145798	0.733268	0	NA	NA	5	-0.0872271	0.931694	97	0.00265209	0.988678	57	-0.0520361	0.67478	2	-14.8006	0.99698	5	-0.0922301	0.927844	3	0.378103	0.606214		0	0	0	0	0		0	0	0	0	0	0		0	0	0	0	0
1452	CSNK1A1	casein kinase 1 alpha 1	0	0.0652702	0.443299	148	0.0602884	0.486202	0	NA	NA	3	1.82701	0.00246106	4	-0.0698529	0.905643	72	-0.0181155	0.787595	0	NA	NA	12	-0.400519	0.380272	10	-0.497877	0.396634		0	0	0	0	0		0	0	0	0	0	0		0	0	0	0	0
1453	CSNK1D	casein kinase 1 delta	0	-0.0738312	0.536147	667	0.0128698	0.740223	1	-15.6511	0.999716	12	-0.101226	0.842848	246	0.0703975	0.581441	120	-0.0426177	0.49794	5	-0.667573	0.514596	10	-1.11144	0.123879	13	0.208316	0.618819		0	0	0	0	0		0	0	0	1	1	0		0	0	0	0	0
1454	CSNK1E	casein kinase 1 epsilon	0	-0.066211	0.453285	712	0.0449056	0.481511	21	-0.0852007	0.85328	7	0.504578	0.491566	9	-1.08412	0.13049	123	-0.0737003	0.236329	14	-0.283422	0.495099	9	-0.634321	0.3746	16	-0.207071	0.593755		0	0	0	0	0		0	0	0	0	0	0		0	0	0	0	0
1455	CSNK1G2	casein kinase 1 gamma 2	0	-0.159704	0.0654402	740	-0.0354201	0.0722114	209	-0.25426	0.0577783	1	-14.6747	0.994742	6	0.866669	0.0946795	133	-0.0683416	0.292405	4	-0.0155927	0.987658	12	0.15279	0.675789	13	-0.87791	0.134463		0	0	0	0	0		1	0	0	0	1	0		0	0	0	0	0
1456	CSNK1G3	casein kinase 1 gamma 3	0	0.0833244	0.439525	194	0.00463313	0.97393	1	2.84434	0.00599617	3	-14.5368	0.995575	2	1.59452	0.11832	49	0.00131184	0.985898	10	-0.232102	0.647224	4	0.144296	0.840828	3	-0.425633	0.675356		0	0	0	0	0		0	0	0	0	0	0		0	0	0	0	0
1457	CSNK2A1	casein kinase 2 alpha 1	0	0.241178	0.0193868	937	0.045404	0.315468	4	-0.277421	0.699799	10	0.377143	0.520709	82	0.0542703	0.784977	55	-0.0234433	0.802379	6	-0.313037	0.660899	0	NA	NA	8	-0.0527148	0.941214		0	0	0	0	0		0	0	0	0	0	0		0	0	0	0	0
1459	CSNK2A2	casein kinase 2 alpha 2	0	0.023182	0.839436	1016	-0.020433	0.712075	20	-0.88089	0.082461	28	0.43367	0.170459	9	1.15181	0.00306297	74	-0.0681059	0.549543	0	NA	NA	0	NA	NA	7	-0.353407	0.621411		0	0	0	0	0		0	0	0	0	0	0		0	0	0	0	0
1460	CSNK2B	casein kinase 2 beta	0	-0.018386	0.816161	1213	0.010346	0.901914	0	NA	NA	0	NA	NA	5	0.127358	0.85928	117	-0.0592704	0.244913	0	NA	NA	21	-0.443451	0.175515	16	-0.391611	0.281699		0	0	0	0	0		0	0	0	0	0	0		0	0	0	0	0
1462	VCAN	versican	0	0.0983475	0.00746835	426	0.0797438	0.189068	1	2.84434	0.00599617	1	-15.0336	0.99748	105	0.137987	0.46702	55	0.00325556	0.972088	1	0.985825	0.339987	2	-1.02588	0.30861	3	-15.8278	0.993786		0	0	0	0	0		0	0	0	0	0	0		0	0	0	0	0
1463	NCAN	neurocan	0	-0.101813	0.269768	652	0.0574724	0.389383	0	NA	NA	18	-0.27263	0.552509	4	-0.0181291	0.98577	148	0.0322495	0.525604	7	0.459704	0.368435	16	0.322495	0.444944	17	0.437882	0.23027		0	0	0	0	0		0	0	0	0	0	0		0	0	0	0	0
1464	CSPG4	chondroitin sulfate proteoglycan 4	0	-0.00958537	0.809343	731	0.33246	0.000121883	0	NA	NA	6	1.55568	0.00404086	21	1.17539	0.000839561	70	-0.060691	0.486554	0	NA	NA	6	-0.251156	0.669785	3	-1.37893	0.182267		1	0	0	1	1		0	0	0	0	0	0		0	0	0	0	0
1465	CSRP1	cysteine and glycine rich protein 1	0	-0.0429261	0.493017	65	-0.0848902	0.581491	0	NA	NA	0	NA	NA	0	NA	NA	97	0.0867472	0.191041	2	0.974982	0.177234	6	1.07143	0.036971	7	0.515782	0.259551		0	0	0	0	0		0	0	0	0	0	0		0	0	0	0	0
1466	CSRP2	cysteine and glycine rich protein 2	0	0.0730089	0.204792	168	-0.0154577	0.908853	1	2.07952	0.042075	1	2.07952	0.042075	0	NA	NA	67	-0.118964	0.199843	4	-15.6995	0.992826	8	-1.60577	0.11398	9	0.848853	0.107178		0	0	0	0	0		0	0	0	0	0	0		0	0	0	0	0
1468	SLC25A10	solute carrier family 25 member 10	0	-0.102242	0.117123	846	-0.0373098	0.371808	0	NA	NA	90	-0.0841312	0.693923	3	-15.2287	0.997129	124	0.0376135	0.481455	4	0.534206	0.455765	15	0.117433	0.781287	9	0.224811	0.700971		0	0	0	0	0		0	0	0	1	1	0		0	0	0	0	0
1469	CST1	cystatin SN	0	0.0174388	0.531324	812	0.0437189	0.0141987	10	0.573069	0.165583	587	0.191334	0.054418	589	0.178838	0.0711943	90	0.0461942	0.456168	0	NA	NA	7	0.0630578	0.914863	8	0.19362	0.742524		1	0	1	1	1		0	0	0	0	0	0		0	0	0	0	0
1470	CST2	cystatin SA	0	0.0622446	0.157031	812	0.0462221	0.0290326	3	1.82673	0.00408695	201	0.260993	0.034494	578	0.2107	0.0342381	90	0.0736902	0.297652	0	NA	NA	5	0.224011	0.716221	7	0.0630578	0.914863		1	0	1	1	1		-2	0	0	-2	-1	-1		0	0	0	0	0
1471	CST3	cystatin C	0	-0.0711529	0.187821	819	0.0649462	0.016847	1	0.985825	0.339987	587	0.178939	0.0710331	0	NA	NA	89	0.0271507	0.716578	2	-16.4719	0.998134	8	0.19362	0.742524	6	0.534827	0.460184		1	0	1	0	1		0	0	0	0	0	0		0	0	0	0	0
1472	CST4	cystatin S	0	0.0151544	0.842873	811	0.034509	0.0436025	6	0.364958	0.499612	630	0.230773	0.021579	10	0.262009	0.506426	89	0.0439104	0.523615	0	NA	NA	9	0.324796	0.479165	9	-0.565264	0.575376		1	0	1	0	1		0	0	0	0	0	0		0	0	0	0	0
1473	CST5	cystatin D	0	-0.043671	0.58186	812	0.0628093	0.00528836	0	NA	NA	81	0.35029	0.0457433	341	0.12439	0.239305	89	0.0626716	0.376604	0	NA	NA	9	0.248311	0.593482	6	0.721314	0.118674		1	0	1	0	1		0	0	1	0	1	1		0	0	0	0	0
1474	CST6	cystatin E/M	0	-0.0114952	0.75719	1044	0.0621025	0.208183	0	NA	NA	1	-17.1965	0.999281	1	-15.168	0.995165	159	0.0268511	0.665226	1	-15.9997	0.998012	11	0.904095	0.0492168	11	0.71555	0.0893508		0	0	0	0	0		0	0	-1	0	-1	0		0	0	1	1	1
1475	CSTA	cystatin A	0	-0.00911081	0.807798	145	0.0111747	0.838798	0	NA	NA	2	-0.45853	0.652334	109	0.0875508	0.658822	54	-0.273422	0.0423726	1	-16.1264	0.9974	3	-15.0359	0.993391	6	-0.262117	0.714879		0	0	0	0	0		0	0	0	0	0	0		0	0	0	0	0
1476	CSTB	cystatin B	0	0.0268189	0.629771	1072	0.040886	0.418246	0	NA	NA	1	-16.2395	0.998223	40	-0.0914199	0.742282	78	-0.0791501	0.224114	1	-15.1087	0.998741	10	-0.0331993	0.948124	13	-0.33215	0.464738		0	0	0	0	0		0	0	0	0	0	0		0	0	0	0	0
1477	CSTF1	cleavage stimulation factor subunit 1	0	0.168043	0.143583	863	0.0530985	0.537687	0	NA	NA	1	-16.8229	0.997635	14	0.648194	0.167916	75	0.0588947	0.35662	1	-15.4229	0.997866	8	0.864432	0.0407487	7	-0.00965055	0.98927		0	0	0	0	0		0	0	0	0	0	0		0	0	0	0	0
1478	CSTF2	cleavage stimulation factor subunit 2	0	0.0360659	0.729635	72	0.24235	0.0903243	0	NA	NA	3	0.756757	0.461281	1	2.84434	0.00599617	46	-0.0982675	0.260623	1	-18.0672	0.997596	5	0.333176	0.576609	3	0.171962	0.810862		1	0	0	0	1		0	0	2	0	1	0		0	0	0	0	0
1479	CSTF3	cleavage stimulation factor subunit 3	0	0.140578	0.267246	675	0.0907709	0.387732	1	2.84434	0.00599617	3	0.675467	0.508955	2	0.164171	0.873376	82	0.0521775	0.47145	6	0.480289	0.423476	9	0.65434	0.20037	8	-0.0368077	0.935663		0	0	0	0	0		0	0	0	0	0	0		0	0	0	0	0
1482	NKX2-5	NK2 homeobox 5	0	0.0779269	0.216888	567	0.0164152	0.695332	0	NA	NA	58	-0.00453007	0.985676	0	NA	NA	64	-0.058328	0.664513	0	NA	NA	4	-14.6106	0.992417	3	2.08667	0.00573936		0	0	0	0	0		0	0	0	0	0	0		0	0	0	0	0
1486	CTBS	chitobiase	0	0.00627629	0.948657	1118	0.0386342	0.614616	0	NA	NA	3	0.0489047	0.961761	3	0.716227	0.330732	72	-0.0260561	0.792108	3	-14.928	0.994005	3	-0.356613	0.726738	4	0.219605	0.830042		0	0	0	0	0		0	0	0	0	0	0		0	0	0	0	0
1487	CTBP1	C-terminal binding protein 1	0	-0.0739785	0.465359	1201	0.100041	0.107798	0	NA	NA	9	0.503308	0.324972	7	-0.789285	0.435834	98	0.0225448	0.757652	4	0.32461	0.655947	7	0.236033	0.688513	9	-0.0614052	0.903933		0	0	0	0	0		0	0	0	0	0	0		0	0	0	0	0
1488	CTBP2	C-terminal binding protein 2	0	0.0564802	0.512547	1167	0.0563015	0.27666	4	-14.8087	0.991517	18	0.165909	0.671273	9	0.353393	0.555113	60	-0.0501553	0.524177	16	0.0681522	0.871359	4	-0.233554	0.746114	11	-0.308719	0.602715		0	0	0	0	0		0	0	0	1	1	0		0	0	0	0	0
1489	CTF1	cardiotrophin 1	0	0.106364	0.0770798	40	-0.219484	0.0739458	0	NA	NA	0	NA	NA	12	-0.807598	0.117511	99	0.0513278	0.297199	1	3.74226	0.000548334	12	0.396513	0.350246	13	0.617831	0.114883		0	0	0	0	0		2	0	0	2	1	0		0	0	0	0	0
1490	CCN2	cellular communication network factor 2	0	0.0430539	0.273827	572	-0.123355	0.0974155	0	NA	NA	1	2.84434	0.00599617	1	2.84434	0.00599617	68	0.0716031	0.355798	0	NA	NA	8	-0.493826	0.491603	5	1.09776	0.0831754		0	0	0	0	0		0	0	0	0	0	0		0	0	0	0	0
1491	CTH	cystathionine gamma-lyase	0	-0.0489512	0.356089	409	-0.0123524	0.779789	1	-14.4247	0.996844	2	2.38509	0.00161043	120	-0.0899999	0.636342	57	-0.125716	0.295823	0	NA	NA	3	1.36854	0.056703	4	0.211254	0.770432		0	0	0	0	0		0	0	0	0	0	0		0	0	0	0	0
1493	CTLA4	cytotoxic T-lymphocyte associated protein 4	0	-0.100342	0.0678599	169	0.193142	0.146721	0	NA	NA	2	0.755203	0.453953	2	2.19999	0.00289632	86	-0.0754829	0.25997	1	-16.1054	0.996878	10	-0.0976082	0.830074	5	-1.04678	0.297214		0	0	0	0	0		0	0	0	0	0	0		0	0	0	0	0
1495	CTNNA1	catenin alpha 1	0	0.0892504	0.367265	1083	-0.0329906	0.633195	8	-1.54725	0.126917	16	-0.202305	0.695594	10	0.420056	0.430044	76	0.0686279	0.277328	22	0.256515	0.411882	7	0.425367	0.475607	5	-0.853373	0.397609		0	0	0	0	0		0	-1	0	0	-1	0		0	0	0	0	0
1496	CTNNA2	catenin alpha 2	1	-0.00442715	0.948227	946	-0.0438959	0.0295328	164	-0.159454	0.269808	647	-0.191005	0.0495982	1	-15.7786	0.996881	87	-0.0113597	0.900841	56	0.0844553	0.68475	6	-0.350219	0.552025	9	0.333935	0.527364		0	0	0	0	0		0	0	0	0	0	0		0	0	0	0	0
1497	CTNS	cystinosin, lysosomal cystine transporter	0	-0.0223797	0.827637	1019	-0.0143134	0.73454	5	-0.96063	0.191742	12	-0.740757	0.151976	1	-0.100967	0.999983	64	-0.347763	0.0803788	2	-14.4043	0.995595	3	-14.782	0.997946	3	-14.4015	0.995824		0	0	0	0	0		-1	-3	-3	0	-1	0		0	0	0	0	0
1499	CTNNB1	catenin beta 1	1	0.0473129	0.554321	615	0.0162691	0.627915	0	NA	NA	1	1.98057	0.0552485	424	0.0857497	0.397907	76	-0.0635535	0.34413	14	-0.279217	0.542116	9	-0.596433	0.404265	9	-0.200505	0.69553		0	0	0	0	0		0	0	0	0	0	0		0	0	0	0	0
1500	CTNND1	catenin delta 1	1	0.139815	0.108626	747	0.171975	0.0346044	2	2.38509	0.00161043	2	2.75463	0.00755379	22	0.0564885	0.892714	99	0.0839601	0.111704	6	1.63972	0.000580554	7	-0.0215654	0.970865	9	0.326753	0.528782		1	0	0	0	1		0	0	0	0	0	0		0	0	0	0	0
1501	CTNND2	catenin delta 2	1	0.0370249	0.587881	844	0.0510854	0.508778	160	-0.0203808	0.901222	3	0.625035	0.540981	7	0.778977	0.0958007	95	0.1093	0.0980852	48	-0.0155914	0.944979	9	0.662018	0.135865	8	0.38581	0.403121		0	0	0	0	0		0	0	0	0	0	0		1	0	0	0	1
1503	CTPS1	CTP synthase 1	0	0.0842773	0.260719	189	0.0796416	0.313105	0	NA	NA	12	0.467255	0.307101	7	-0.0504461	0.931627	93	-0.000801313	0.986664	6	-0.506801	0.388903	11	-0.438528	0.341222	5	1.42549	0.00615987		0	0	0	0	0		0	0	0	0	0	0		0	0	0	0	0
1504	CTRB1	chymotrypsinogen B1	0	-0.00033305	0.993358	817	-0.0294178	0.483362	0	NA	NA	6	-0.0704223	0.925652	1	2.84434	0.00599617	68	-0.0473934	0.597794	0	NA	NA	3	2.09738	0.00379939	8	0.162673	0.724237		0	0	0	0	0		0	0	0	0	0	0		0	0	0	0	0
1506	CTRL	chymotrypsin like	0	-0.761616	0.0569278	99	-0.129011	0.279537	0	NA	NA	13	-1.1878	0.0977114	1	-15.1388	0.996335	100	-0.0740452	0.275075	0	NA	NA	12	0.248147	0.494413	4	-0.502191	0.483298		0	0	0	0	0		0	0	0	0	0	0		0	0	0	0	0
1508	CTSB	cathepsin B	0	0.0539088	0.338078	947	-0.0328129	0.309033	1	-15.151	0.994867	499	-0.139164	0.218317	1	0.922468	0.367539	47	0.0883353	0.278836	6	1.70697	0.0040375	5	0.619607	0.290707	8	-0.21043	0.721712		0	0	0	0	0		0	0	0	0	0	0		0	0	0	0	0
1509	CTSD	cathepsin D	0	0.0394724	0.489628	1122	-0.0323794	0.512152	0	NA	NA	4	-16.0162	0.995598	144	0.0184115	0.898258	90	-0.0936028	0.37056	1	2.07399	0.0457558	6	-0.151788	0.832244	3	0.140035	0.891394		0	0	0	0	0		0	0	0	0	0	0		0	0	0	0	0
1510	CTSE	cathepsin E	0	-0.00501805	0.870161	928	0.037569	0.221222	0	NA	NA	194	0.182795	0.245249	0	NA	NA	101	-0.0273255	0.596935	4	-0.540737	0.591733	13	-0.207551	0.594757	0	NA	NA		0	0	0	0	0		0	0	0	0	0	0		0	0	0	0	0
1511	CTSG	cathepsin G	0	-0.110692	0.0905327	568	0.0193486	0.448267	0	NA	NA	220	0.0252206	0.844694	2	1.59452	0.11832	79	-0.0662051	0.45795	0	NA	NA	7	-0.310813	0.596536	11	0.314871	0.674386		0	0	0	0	0		0	0	0	0	0	0		0	0	0	0	0
1512	CTSH	cathepsin H	0	0.0185131	0.698281	350	0.0110793	0.561991	190	0.104965	0.4233	0	NA	NA	4	0.205743	0.84157	67	-0.168474	0.0508952	3	-15.4404	0.991847	9	-0.886957	0.129137	6	-0.375178	0.59967		0	0	0	0	0		0	0	0	0	0	0		0	0	0	0	0
1513	CTSK	cathepsin K	0	0.0285583	0.374574	198	-0.0545773	0.242571	0	NA	NA	27	-0.196249	0.546558	128	-0.0983456	0.603196	142	0.103505	0.0461981	2	0.477295	0.643536	12	1.01744	0.00550402	15	0.807721	0.0199345		0	0	0	0	0		0	0	0	0	0	0		1	0	1	1	1
1514	CTSL	cathepsin L	0	0.0656355	0.195841	1125	0.180662	0.190916	0	NA	NA	6	0.0923896	0.927328	0	NA	NA	57	0.0168154	0.843269	0	NA	NA	6	0.998886	0.0521499	3	-0.0150693	0.988152		0	0	0	0	0		0	0	0	0	0	0		0	0	0	0	0
1515	CTSV	cathepsin V	0	0.0951434	0.0309508	220	0.170681	0.049153	0	NA	NA	9	0.368878	0.430216	0	NA	NA	61	-0.065462	0.4243	1	-16.1054	0.996878	6	-1.06863	0.28765	6	-0.0541299	0.91551		1	0	0	0	1		0	0	0	0	0	0		0	0	0	0	0
1519	CTSO	cathepsin O	0	-0.0263389	0.660796	268	0.013699	0.766487	0	NA	NA	55	-0.00153457	0.994617	0	NA	NA	44	-0.0614594	0.580893	1	-15.0373	0.997824	4	-16.2918	0.993326	4	0.417294	0.564256		0	0	0	0	0		0	0	0	0	0	0		0	0	0	0	0
1520	CTSS	cathepsin S	0	-0.0421984	0.361787	198	-0.0411819	0.305226	2	0.252205	0.809227	1	-15.0336	0.99748	126	-0.108054	0.572704	141	0.100001	0.0431658	7	0.612495	0.230886	15	0.966098	0.00366581	14	-0.452811	0.282054		0	0	0	0	0		0	0	0	0	0	0		1	0	1	0	1
1521	CTSW	cathepsin W	0	-0.0687554	0.16583	1033	0.0222854	0.182502	0	NA	NA	996	0.176234	0.177343	1	-17.1965	0.999281	161	-0.0220697	0.669202	1	-15.1425	0.994667	18	-0.117352	0.721866	11	0.432303	0.401904		0	0	0	0	0		3	0	3	0	1	0		0	0	0	0	0
1522	CTSZ	cathepsin Z	0	0.050336	0.413335	43	0.119406	0.255556	0	NA	NA	4	1.75796	0.0041994	1	-15.2482	0.996254	62	0.0962805	0.154391	2	2.27005	0.0265782	8	0.5705	0.27022	3	0.455814	0.657593		0	0	0	0	0		0	0	0	0	0	0		0	0	0	0	0
1523	CUX1	cut like homeobox 1	1	-0.105527	0.278429	1030	-0.0138401	0.798265	290	-0.134855	0.248934	32	0.0468405	0.89276	0	NA	NA	77	0.19904	0.0159715	33	0.252881	0.365014	5	0.6097	0.406159	7	0.144692	0.805104		0	0	0	0	0		0	0	0	0	0	0		1	0	0	0	1
1524	CX3CR1	C-X3-C motif chemokine receptor 1	0	0.0233323	0.699126	55	-0.236524	0.251948	0	NA	NA	0	NA	NA	1	2.84434	0.00599617	54	-0.025177	0.782297	1	-17.6151	0.999847	5	-0.245507	0.732385	4	1.56754	0.0127923		0	0	0	0	0		-1	0	0	0	-1	0		0	0	0	0	0
1525	CXADR	CXADR Ig-like cell adhesion molecule	0	0.0288125	0.643822	961	0.0574028	0.385772	0	NA	NA	1	-15.268	0.997894	2	0.807731	0.271981	89	-0.00128296	0.98304	6	0.210101	0.700423	7	0.33769	0.46021	16	0.049889	0.885393		0	0	0	0	0		0	0	0	0	0	0		0	0	0	0	0
1528	CYB5A	cytochrome b5 type A	0	-0.0116927	0.836257	301	0.16665	0.0144357	0	NA	NA	0	NA	NA	1	-14.5683	0.998381	54	-0.0290061	0.655559	0	NA	NA	7	-0.175707	0.729786	6	-0.497541	0.48601		1	0	0	0	1		0	0	0	0	0	0		0	0	0	0	0
1534	CYB561	cytochrome b561	0	-0.120738	0.0881965	753	0.270329	0.000615775	0	NA	NA	2	0.293714	0.771177	0	NA	NA	84	-0.0486802	0.470493	3	0.776256	0.280121	11	-0.18905	0.710355	6	0.970375	0.11505		1	0	0	0	1		0	0	0	0	0	0		0	0	0	0	0
1535	CYBA	cytochrome b-245 alpha chain	0	-0.0176815	0.706718	974	-0.0028345	0.947396	0	NA	NA	0	NA	NA	15	0.197202	0.635579	114	0.0429969	0.547398	2	-15.1846	0.998663	8	1.21792	0.017456	12	0.136499	0.744279		0	0	0	0	0		0	0	0	0	0	0		0	0	0	0	0
1536	CYBB	cytochrome b-245 beta chain	0	0.0052972	0.883647	530	-0.137342	0.373616	0	NA	NA	2	0.894057	0.38376	1	-15.2482	0.996254	39	-0.0953245	0.456141	0	NA	NA	3	2.30239	0.000132188	4	-0.508001	0.619907		0	0	0	0	0		0	0	0	0	0	0		0	0	0	0	0
1537	CYC1	cytochrome c1	0	0.0510849	0.458987	973	0.0246318	0.800791	0	NA	NA	0	NA	NA	0	NA	NA	117	-0.0292783	0.65132	0	NA	NA	12	-0.151088	0.699262	7	0.958992	0.0304406		0	0	0	0	0		0	0	0	0	0	0		0	0	0	0	0
1538	CYLC1	cylicin 1	0	-0.553242	0.672223	355	0.184291	0.168299	1	2.84434	0.00599617	4	0.0450343	0.964662	2	2.38509	0.00161043	50	0.0155706	0.845298	5	0.296986	0.613782	7	0.0507024	0.943428	7	-0.969414	0.336683		0	0	0	0	0		0	0	0	0	0	0		0	0	0	0	0
1539	CYLC2	cylicin 2	0	1.47025	0.117839	667	0.0265072	0.752935	1	1.74574	0.0941521	4	0.95528	0.191399	14	-0.333942	0.570286	60	0.0225112	0.793812	2	1.26414	0.210859	4	0.898953	0.220478	5	0.384794	0.461382		0	0	0	0	0		0	0	0	0	0	0		0	0	0	0	0
1540	CYLD	CYLD lysine 63 deubiquitinase	1	-0.250631	0.0122136	66	0.164748	0.329884	3	1.72432	0.117809	0	NA	NA	1	-17.6151	0.999847	64	-0.0450695	0.639314	3	0.515972	0.611196	4	0.204374	0.842455	7	-0.760182	0.450012		0	0	0	0	0		0	0	0	0	0	0		0	0	0	0	0
1543	CYP1A1	cytochrome P450 family 1 subfamily A member 1	0	-0.0200774	0.747399	58	-0.0136184	0.86592	0	NA	NA	2	-16.4113	0.996833	14	-0.114841	0.824306	84	0.00203998	0.973564	1	-15.0977	0.999764	11	-0.523647	0.370194	11	0.117596	0.798888		0	0	0	0	0		0	0	0	0	0	0		0	0	0	0	0
1544	CYP1A2	cytochrome P450 family 1 subfamily A member 2	0	-0.0916035	0.225487	56	-0.010437	0.914366	0	NA	NA	15	-0.162086	0.754362	1	-16.8227	0.997724	86	-0.0171231	0.787209	1	-15.0895	0.998441	13	-0.218293	0.66962	10	-0.498978	0.392431		0	0	0	0	0		0	0	0	3	1	0		0	0	0	0	0
1545	CYP1B1	cytochrome P450 family 1 subfamily B member 1	0	0.0593702	0.138019	349	0.194886	0.0800528	2	2.55964	0.0125808	0	NA	NA	0	NA	NA	77	-0.0485616	0.5939	4	-0.00692082	0.992256	6	0.329543	0.647542	2	0.299291	0.766645		1	0	0	0	1		0	0	0	0	0	0		0	0	0	0	0
1548	CYP2A6	cytochrome P450 family 2 subfamily A member 6	0	-0.00393434	0.926686	715	0.025702	0.140176	141	0.155579	0.263826	165	0.194239	0.138398	30	0.0587827	0.844894	125	0.0204821	0.650932	2	0.142661	0.8885	12	0.224723	0.560706	18	-0.0600442	0.854611		0	0	0	0	0		0	0	0	1	1	0		0	0	0	0	0
1549	CYP2A7	cytochrome P450 family 2 subfamily A member 7	0	-0.012662	0.845452	715	0.0273068	0.133241	129	0.212147	0.145659	4	2.41686	5.69066e-05	166	0.149279	0.258771	129	0.0317193	0.474761	0	NA	NA	18	0.0975686	0.754207	16	0.249936	0.467582		0	0	0	0	0		0	0	0	0	0	0		0	0	0	0	0
1553	CYP2A13	cytochrome P450 family 2 subfamily A member 13	0	-0.0249256	0.781123	698	0.0512624	0.063483	0	NA	NA	3	1.28489	0.0880383	120	0.21452	0.200614	133	0.0172109	0.751509	1	-14.7528	0.994938	10	0.365818	0.473428	10	-0.109916	0.791837		1	0	0	0	1		0	0	1	0	1	0		0	0	0	0	0
1555	CYP2B6	cytochrome P450 family 2 subfamily B member 6	0	-0.0254103	0.671962	698	0.0790992	0.0367623	2	2.9109	0.000100817	4	2.41686	5.69066e-05	116	0.283381	0.0956651	132	0.016172	0.727594	5	0.871475	0.236608	19	0.0147126	0.960818	7	0.115368	0.820136		1	0	0	1	1		0	0	0	0	0	0		0	0	0	0	0
1556	CYP2B7P	cytochrome P450 family 2 subfamily B member 7, pseudogene	0	0.00877047	0.855998	699	0.0581095	0.0547953	3	2.41474	0.000964666	165	0.179465	0.173183	3	2.72107	8.03987e-06	132	0.0251438	0.579296	6	0.39257	0.444834	10	-0.0375958	0.934312	16	-0.00696433	0.983967		1	0	0	0	1		0	0	0	0	0	0		0	0	0	0	0
1557	CYP2C19	cytochrome P450 family 2 subfamily C member 19	0	-0.155317	0.111321	1193	0.0540173	0.455149	7	0.315975	0.494545	3	-0.315646	0.75686	6	0.388161	0.590225	69	0.083375	0.237424	7	0.238032	0.602187	5	0.57421	0.331331	10	0.424229	0.472902		0	0	0	0	0		0	0	0	0	0	0		0	0	0	0	0
1558	CYP2C8	cytochrome P450 family 2 subfamily C member 8	1	-0.074106	0.150953	858	0.043262	0.236009	0	NA	NA	145	0.0938161	0.554834	1	2.84434	0.00599617	67	0.00115991	0.988742	3	-16.1478	0.996177	7	-0.0708965	0.921488	9	-0.0687941	0.893119		0	0	0	0	0		0	0	0	0	0	0		0	0	0	0	0
1559	CYP2C9	cytochrome P450 family 2 subfamily C member 9	0	-0.0504719	0.314865	857	0.0811556	0.169549	0	NA	NA	6	0.388161	0.590225	1	2.84434	0.00599617	70	0.0309064	0.671305	6	0.332948	0.74432	8	0.401258	0.494668	6	-0.403858	0.493123		0	0	0	0	0		0	0	0	0	0	0		0	0	0	0	0
1562	CYP2C18	cytochrome P450 family 2 subfamily C member 18	0	-0.0420193	0.428769	1193	0.0505688	0.472118	4	-0.0568145	0.923726	3	-0.315646	0.75686	3	1.32062	0.0657878	69	0.0916446	0.209649	2	0.499036	0.486873	5	0.57421	0.331331	5	0.24088	0.681151		0	0	0	0	0		0	0	0	0	0	0		0	0	0	0	0
1571	CYP2E1	cytochrome P450 family 2 subfamily E member 1	0	-0.0287395	0.503708	710	-0.02695	0.338742	0	NA	NA	413	-0.159927	0.144154	395	-0.159065	0.153016	27	0.0574895	0.504475	0	NA	NA	4	0.427432	0.466143	2	4.71226	8.8776e-06		0	0	0	0	0		0	0	0	0	0	0		0	0	0	0	0
1572	CYP2F1	cytochrome P450 family 2 subfamily F member 1	0	0.0764493	0.550735	562	0.0458339	0.0766968	2	-17.6179	0.999784	116	0.283381	0.0956651	4	-0.559823	0.447672	132	0.0170388	0.72959	2	0.483727	0.49998	8	0.112623	0.82434	14	-0.434493	0.261911		1	0	1	0	1		0	0	0	0	0	0		0	0	0	0	0
1573	CYP2J2	cytochrome P450 family 2 subfamily J member 2	0	-0.0401316	0.407487	396	0.00110541	0.985825	0	NA	NA	8	0.376882	0.464601	3	0.290385	0.776135	68	-0.110903	0.231831	3	-15.9543	0.993779	10	-0.499714	0.487725	8	0.13872	0.816524		0	0	0	0	0		0	0	0	0	0	0		0	0	0	0	0
1576	CYP3A4	cytochrome P450 family 3 subfamily A member 4	0	-0.0637053	0.144299	501	-0.00992057	0.482375	3	0.0753186	0.917509	104	-0.199292	0.289554	60	-0.121654	0.578282	82	0.0373555	0.63434	2	-17.6179	0.999784	5	-0.810468	0.425526	8	0.214599	0.678513		0	0	0	0	0		0	0	0	0	0	0		0	0	0	0	0
1577	CYP3A5	cytochrome P450 family 3 subfamily A member 5	0	-0.00389637	0.938562	147	-0.0292006	0.535072	0	NA	NA	60	-0.121654	0.578282	1	-0.0290089	0.978623	87	0.0221377	0.77363	1	-17.6151	0.999847	9	0.212852	0.680952	7	0.32339	0.532076		0	0	0	0	0		0	0	0	-1	-1	0		0	0	0	0	0
1580	CYP4B1	cytochrome P450 family 4 subfamily B member 1	0	-0.00825639	0.834374	141	0.0891811	0.412553	1	-15.0336	0.99748	2	2.22593	0.0287456	4	-0.302304	0.766026	98	0.0147356	0.808621	4	-0.0526951	0.942694	9	0.190948	0.676286	12	0.591117	0.13714		0	0	0	0	0		0	0	0	0	0	0		0	0	0	0	0
1581	CYP7A1	cytochrome P450 family 7 subfamily A member 1	0	0.0170095	0.764745	279	0.0540608	0.468508	0	NA	NA	2	0.661415	0.538367	2	-0.699159	0.494605	86	-0.080628	0.279496	0	NA	NA	3	-0.561131	0.434311	11	-0.790227	0.27061		0	0	0	0	0		0	0	0	0	0	0		0	0	0	0	0
1582	CYP8B1	cytochrome P450 family 8 subfamily B member 1	0	-0.0589618	0.211376	1165	0.0363112	0.538069	0	NA	NA	1	-17.6151	0.999847	1162	0.132493	0.543118	58	-0.0172242	0.852698	0	NA	NA	1	-0.87419	0.38657	5	0.321814	0.668226		0	0	0	0	0		0	0	3	0	1	0		0	0	0	0	0
1583	CYP11A1	cytochrome P450 family 11 subfamily A member 1	0	0.0238159	0.735489	48	0.0523709	0.663613	0	NA	NA	2	1.32198	0.0700746	4	-0.523479	0.602486	79	0.0312136	0.632084	3	-0.242265	0.739018	6	-0.166474	0.781177	4	0.272002	0.705538		0	0	0	0	0		0	0	0	0	0	0		0	0	0	0	0
1584	CYP11B1	cytochrome P450 family 11 subfamily B member 1	0	1.66688	0.151359	1177	0.0140263	0.283479	609	0.0823353	0.432228	618	0.071533	0.495696	61	0.389402	0.0898873	92	0.00795515	0.901279	3	1.2997	0.207202	5	-0.140006	0.846722	9	-0.472263	0.419667		0	0	0	1	1		0	0	0	0	0	0		0	0	0	0	0
1585	CYP11B2	cytochrome P450 family 11 subfamily B member 2	0	0.900326	0.0001472	1177	0.0124872	0.335092	609	0.0823353	0.432228	18	-0.303025	0.613821	644	0.155049	0.147741	94	-0.00750085	0.9296	0	NA	NA	5	-0.750248	0.458875	9	-0.256077	0.660812		0	0	0	0	0		0	0	0	0	0	0		0	0	0	0	0
1586	CYP17A1	cytochrome P450 family 17 subfamily A member 1	0	0.106562	0.0218548	377	-0.00690421	0.902466	1	-14.5459	0.998151	30	-0.053245	0.871423	11	0.600648	0.198084	86	0.0338084	0.676704	0	NA	NA	4	0.45256	0.441675	6	-0.313726	0.755022		0	0	0	0	0		0	0	0	0	0	0		0	0	0	0	0
1587	ADAM3A	ADAM metallopeptidase domain 3A (pseudogene)	0	0.392351	0.548013	874	0.0222795	0.11969	0	NA	NA	692	0.16598	0.101644	690	0.158139	0.114655	162	0.0682527	0.248367	6	0.965788	0.103466	14	0.559523	0.221387	11	-0.523267	0.372527		0	0	0	0	0		0	0	0	0	0	0		0	0	0	0	0
1588	CYP19A1	cytochrome P450 family 19 subfamily A member 1	0	0.0724851	0.626982	564	0.0318371	0.593474	6	0.563277	0.341935	2	0.659688	0.520131	1	2.84434	0.00599617	65	0.0611207	0.44419	6	0.440325	0.451561	3	0.8	0.268515	5	0.612405	0.301181		0	0	0	0	0		0	0	0	0	0	0		0	0	0	0	0
1589	CYP21A2	cytochrome P450 family 21 subfamily A member 2	0	0.0122948	0.874375	1215	-0.0712132	0.606552	0	NA	NA	1	-15.6464	0.996098	4	0.12003	0.905679	124	-0.00194495	0.978763	0	NA	NA	8	-0.0105393	0.985648	7	0.732408	0.152022		0	0	0	0	0		0	0	1	0	1	0		0	0	0	0	0
1590	CYP21A1P	cytochrome P450 family 21 subfamily A member 1, pseudogene	0	-0.0632739	0.372779	1215	-0.0806549	0.579723	0	NA	NA	12	-0.644383	0.372288	5	-0.396693	0.694816	124	-0.0237145	0.729875	0	NA	NA	10	-0.202742	0.731753	5	0.530133	0.463376		0	0	0	0	0		2	0	0	0	1	0		0	0	0	0	0
1591	CYP24A1	cytochrome P450 family 24 subfamily A member 1	0	0.0599482	0.157479	334	0.0491818	0.293132	1	-16.5306	0.999857	37	0.108308	0.704466	3	0.201107	0.843697	90	-0.0460105	0.489919	3	0.26171	0.799506	8	0.674183	0.111494	12	-0.559447	0.271038		0	0	0	0	0		0	0	0	0	0	0		0	0	0	0	0
1592	CYP26A1	cytochrome P450 family 26 subfamily A member 1	0	-0.0757619	0.221159	1190	0.0642195	0.653517	0	NA	NA	0	NA	NA	0	NA	NA	62	0.105164	0.205831	0	NA	NA	3	0.600204	0.558683	5	0.916321	0.127085		0	0	0	0	0		0	0	0	0	0	0		0	0	0	0	0
1593	CYP27A1	cytochrome P450 family 27 subfamily A member 1	0	-0.0570557	0.169286	892	0.135634	0.134121	0	NA	NA	1	-16.8935	0.999172	1	1.89835	0.0617441	88	0.0392614	0.570077	0	NA	NA	5	-0.589257	0.409083	5	0.656192	0.201831		0	0	0	0	0		2	0	0	0	1	0		0	0	0	0	0
1594	CYP27B1	cytochrome P450 family 27 subfamily B member 1	0	-0.0961647	0.186264	269	-0.00289927	0.946472	0	NA	NA	0	NA	NA	0	NA	NA	102	-0.0190933	0.625457	6	0.346413	0.567988	34	0.279617	0.312418	32	-0.19556	0.537519		0	0	0	0	0		0	0	0	0	0	0		0	0	0	0	0
1595	CYP51A1	cytochrome P450 family 51 subfamily A member 1	0	0.00679505	0.934684	93	-0.0084467	0.95638	0	NA	NA	0	NA	NA	2	2.38509	0.00161043	71	0.130658	0.0834249	3	2.00472	0.00192024	4	0.681713	0.502942	7	0.35425	0.496169		0	0	0	0	0		0	0	0	0	0	0		1	0	0	0	1
1600	DAB1	DAB adaptor protein 1	0	0.140102	0.21293	1172	0.0697087	0.463271	1172	0.188798	0.493074	26	0.134284	0.682976	1	-14.8082	0.995903	67	-0.0345214	0.718755	51	-0.199478	0.409163	6	-0.0181333	0.979818	2	0.871839	0.387927		0	0	0	0	0		0	0	0	0	0	0		0	0	0	0	0
1603	DAD1	defender against cell death 1	0	0.0723072	0.400019	1114	0.0555364	0.114098	3	-0.129382	0.898454	490	0.168846	0.0787285	0	NA	NA	99	-0.0505262	0.503489	2	-15.731	0.994219	3	0.337371	0.639223	11	0.0703105	0.866626		0	0	1	0	1		-1	0	-1	0	-1	0		0	0	0	0	0
1604	CD55	CD55 molecule (Cromer blood group)	0	-0.0337506	0.467607	1078	0.0126666	0.686372	0	NA	NA	3	0.469432	0.648898	763	-0.0171177	0.865667	89	-0.0208747	0.755884	5	0.117484	0.84101	8	-0.488059	0.494923	7	-0.0959259	0.893387		0	0	0	0	0		0	0	0	-1	-1	0		0	0	0	0	0
1605	DAG1	dystroglycan 1	0	-0.0158167	0.844758	999	0.0491244	0.0830268	3	0.260996	0.721999	132	0.185591	0.271829	0	NA	NA	117	0.00735516	0.874504	12	0.239293	0.511038	17	0.0371544	0.908869	8	0.0545532	0.914725		1	0	0	0	1		0	0	0	0	0	0		0	0	0	0	0
1606	DGKA	diacylglycerol kinase alpha	0	-0.0145694	0.852139	624	-0.00951809	0.897761	1	-16.2341	0.998188	6	-1.30123	0.195375	0	NA	NA	130	0.0164774	0.702391	6	0.247315	0.729519	22	-0.124354	0.705985	22	0.352576	0.283704		0	0	0	0	0		0	0	0	0	0	0		0	0	0	0	0
1607	DGKB	diacylglycerol kinase beta	0	0.0494716	0.792336	296	0.0959149	0.0444882	262	0.184646	0.171785	11	0.638231	0.138532	7	0.726964	0.311563	66	0.087987	0.286126	32	0.184065	0.459858	5	0.930715	0.0427831	3	0.522759	0.611971		1	0	0	0	1		0	0	0	0	0	0		0	0	0	0	0
1608	DGKG	diacylglycerol kinase gamma	0	0.101163	0.282061	1202	0.00221276	0.970919	5	0.82271	0.254627	32	-0.24234	0.510972	1	2.84434	0.00599617	99	-0.0183405	0.796602	21	0.314925	0.321489	7	0.330692	0.516415	6	0.24867	0.64163		0	0	0	0	0		0	0	0	0	0	0		0	0	0	0	0
1609	DGKQ	diacylglycerol kinase theta	0	-0.194921	0.013297	1211	0.0713179	0.215927	6	0.166788	0.775894	1	2.84434	0.00599617	6	0.743408	0.113008	112	0.00827737	0.886749	5	-0.116055	0.871025	5	-0.576824	0.567326	7	0.169891	0.772168		0	0	0	0	0		0	0	0	0	0	0		0	0	0	0	0
1610	DAO	D-amino acid oxidase	0	-0.0481397	0.524134	58	0.0598054	0.447609	7	-0.183623	0.797043	4	0.938643	0.196938	0	NA	NA	63	-0.122992	0.146706	1	-18.0672	0.997596	8	-0.663758	0.191155	3	1.14002	0.263903		0	0	0	0	0		0	0	0	0	0	0		0	0	0	0	0
1611	DAP	death associated protein	0	0.0429009	0.594479	639	0.00852791	0.739099	66	0.0328342	0.889695	1	2.84434	0.00599617	407	0.0486004	0.635005	91	-0.00620324	0.921244	13	0.427982	0.306979	11	-0.0789264	0.850952	8	-0.739292	0.150982		0	0	0	0	0		0	0	0	0	0	0		0	0	0	0	0
1612	DAPK1	death associated protein kinase 1	0	-0.00185106	0.972028	1192	0.0299366	0.611875	7	0.656023	0.364044	60	0.15171	0.55443	0	NA	NA	53	0.01589	0.861938	10	1.04197	0.0447339	5	-0.408213	0.569646	6	0.527509	0.370075		0	0	0	0	0		-1	0	-1	0	-1	0		0	1	0	0	1
1615	DARS1	aspartyl-tRNA synthetase 1	0	0.257207	0.0105444	194	0.0282916	0.689404	1	2.84434	0.00599617	1	0.74788	0.484622	0	NA	NA	74	0.000243892	0.997811	2	0.299157	0.767031	4	-1.15174	0.251979	9	0.207771	0.722057		0	0	0	0	0		0	0	0	0	0	0		0	0	0	0	0
1616	DAXX	death domain associated protein	1	0.153549	0.154851	1215	-0.017199	0.701817	25	-0.302496	0.508874	2	0.235874	0.821997	4	0.798167	0.431767	108	-0.00441326	0.939401	1	1.66158	0.109194	8	0.527193	0.249752	9	-0.355749	0.487977		0	0	0	0	0		0	0	0	0	0	0		0	0	0	0	0
1618	DAZL	deleted in azoospermia like	0	0.00608025	0.970059	626	0.0555795	0.501783	5	0.371128	0.607889	0	NA	NA	0	NA	NA	63	-0.0823897	0.389445	6	0.526548	0.375369	6	-0.716276	0.479888	3	1.5813	0.00760234		0	0	0	0	0		0	0	0	0	0	0		0	0	0	0	0
1620	BRINP1	BMP/retinoic acid inducible neural specific 1	0	-0.0820618	0.267224	163	0.192381	0.0766806	2	0.833373	0.419179	2	0.833373	0.419179	1	2.84434	0.00599617	56	-0.0500003	0.694844	7	0.205828	0.733619	4	-14.9497	0.994329	2	-0.89905	0.374271		1	0	0	0	1		0	0	0	0	0	0		0	0	0	0	0
1621	DBH	dopamine beta-hydroxylase	0	-0.323656	0.0176061	1035	0.0188095	0.631124	1	2.40336	0.0209592	123	0.083456	0.645726	6	0.985938	0.10469	66	-0.111872	0.163509	2	-0.953571	0.344523	4	-0.219621	0.70797	9	0.0283152	0.950855		0	0	0	0	0		0	0	0	0	0	0		0	0	0	0	0
1622	DBI	diazepam binding inhibitor, acyl-CoA binding protein	0	0.0676194	0.32461	1171	0.249593	0.0161617	0	NA	NA	11	0.978565	0.0122777	2	0.553001	0.585516	50	-0.0230223	0.783143	2	0.0122989	0.990272	1	0.0137232	0.989146	1	-14.7668	0.995182		1	0	1	0	1		0	0	0	0	0	0		0	0	0	0	0
1627	DBN1	drebrin 1	0	0.138933	0.0131473	920	-0.0690007	0.418663	1	-0.376643	0.711944	1	2.58731	0.0129955	1	-14.6743	0.993821	73	-0.10277	0.16802	1	-17.3766	0.998567	8	-0.747978	0.20123	10	0.787281	0.129455		0	0	0	0	0		0	0	0	0	0	0		0	0	0	0	0
1628	DBP	D-box binding PAR bZIP transcription factor	0	0.0315021	0.668674	522	0.0283596	0.481711	0	NA	NA	23	-0.331955	0.389746	26	-0.068651	0.854441	120	-0.00116883	0.981591	2	0.936748	0.200587	11	-0.183287	0.660712	18	0.185274	0.609731		0	0	0	0	0		0	0	-1	0	-1	0		0	0	0	0	0
1629	DBT	dihydrolipoamide branched chain transacylase E2	0	0.181366	0.116984	167	-0.0525968	0.66972	2	-14.3065	0.997513	12	0.502288	0.403302	0	NA	NA	61	-0.0774526	0.495659	1	-0.305044	0.762343	3	-15.5867	0.994968	7	0.101549	0.888461		0	0	0	0	0		0	0	0	0	0	0		0	0	0	0	0
1630	DCC	DCC netrin 1 receptor	1	-0.034835	0.801547	274	0.281274	0.00642826	237	0.221873	0.133814	2	1.59452	0.11832	112	0.213274	0.162509	59	-0.0788294	0.391344	36	-0.307571	0.254946	5	-0.328281	0.747439	6	0.190768	0.745555		1	0	0	0	1		0	0	0	0	0	0		0	0	0	0	0
1632	ECI1	enoyl-CoA delta isomerase 1	0	-0.0986168	0.145835	715	-0.0569305	0.664555	0	NA	NA	1	1.28799	0.207168	3	-1.0744	0.2848	103	0.0571074	0.27552	4	0.578735	0.568243	13	0.716254	0.0296934	13	0.112458	0.787965		0	0	0	0	0		0	0	0	0	0	0		0	0	1	0	1
1633	DCK	deoxycytidine kinase	0	0.124234	0.110488	262	0.0253838	0.742936	2	1.59818	0.0323313	5	-0.60758	0.545399	9	0.523659	0.317136	54	0.0249042	0.837872	0	NA	NA	3	-0.390888	0.700538	1	2.26581	0.0291657		0	0	0	0	0		0	0	0	0	0	0		0	0	0	0	0
1634	DCN	decorin	0	0.0202054	0.498377	173	-0.0841574	0.208812	0	NA	NA	24	-0.610678	0.234682	1	2.84434	0.00599617	67	0.0105942	0.898515	4	0.66025	0.373469	10	0.283718	0.636208	13	-0.269113	0.660393		0	0	0	0	0		0	0	0	0	0	0		0	0	0	0	0
1635	DCTD	dCMP deaminase	0	-0.0702593	0.404937	653	0.0340642	0.539925	2	-0.187307	0.803102	26	0.15362	0.683989	0	NA	NA	70	-0.15548	0.0764139	2	0.167362	0.870252	6	-1.01964	0.156946	3	-0.873447	0.390926		0	0	0	0	0		0	0	0	0	0	0		0	0	0	0	0
1636	ACE	angiotensin I converting enzyme	0	-0.120257	0.169176	753	0.274587	0.000526466	0	NA	NA	2	0.293714	0.771177	0	NA	NA	84	-0.0565129	0.424633	4	0.310383	0.76378	8	-0.375139	0.523254	7	0.400696	0.578957		1	0	0	0	1		0	0	0	0	0	0		0	0	0	0	0
1638	DCT	dopachrome tautomerase	0	0.0278945	0.554826	53	-0.118205	0.355241	0	NA	NA	8	-0.596966	0.309705	2	1.36856	0.180546	71	0.0567431	0.269388	4	0.759991	0.215648	3	0.190996	0.850781	7	1.86112	6.10761e-05		0	0	0	0	0		0	0	0	0	0	0		0	0	0	0	0
1639	DCTN1	dynactin subunit 1	1	0.0749191	0.511238	274	0.0202156	0.764167	0	NA	NA	8	0.230733	0.655156	52	0.203663	0.409588	58	-0.0490613	0.491796	1	-17.3155	0.997353	5	-1.23387	0.220737	8	-0.089566	0.84589		0	0	0	0	0		0	0	0	0	0	0		0	0	0	0	0
1641	DCX	doublecortin	0	-0.0031721	0.973415	26	0.025569	0.848041	10	-0.444455	0.53585	3	1.56816	0.12421	2	1.59452	0.11832	33	0.130127	0.071691	5	0.687968	0.251719	3	1.48665	0.0439845	2	1.59491	0.0304265		0	0	0	0	0		0	0	0	0	0	0		1	0	0	0	1
1642	DDB1	damage specific DNA binding protein 1	0	0.22169	0.0879353	321	0.0294888	0.468452	14	-0.129466	0.803808	1	2.84434	0.00599617	0	NA	NA	86	-0.0627453	0.475478	4	0.11589	0.872603	7	-0.486421	0.407892	3	-15.8741	0.996375		0	0	0	0	0		0	0	0	0	0	0		0	0	0	0	0
1643	DDB2	damage specific DNA binding protein 2	1	-0.0635405	0.373017	903	-0.035437	0.393573	0	NA	NA	4	-0.618726	0.539095	2	-13.988	0.995112	115	0.0678362	0.219546	4	0.0805457	0.891027	9	0.790341	0.0944457	12	0.0461252	0.905548		0	0	0	0	0		0	0	0	0	0	0		0	0	0	0	0
1644	DDC	dopa decarboxylase	0	-0.0252387	0.594121	938	0.0536768	0.615308	2	0.414675	0.682598	0	NA	NA	1	-15.1918	0.995661	77	0.0255797	0.766848	6	0.247175	0.730886	4	0.703755	0.33657	9	1.40704	0.00760411		0	0	0	0	0		0	0	0	0	0	0		0	0	0	0	0
1645	AKR1C1	aldo-keto reductase family 1 member C1	0	-0.00321415	0.924979	1209	0.0505074	0.429784	245	0.0497616	0.662084	21	0.406523	0.276876	243	0.0281239	0.806152	91	0.00228615	0.974168	13	-0.204953	0.629736	7	0.335884	0.640201	13	0.617462	0.125821		0	0	0	0	0		0	0	0	0	0	0		0	0	0	0	0
1647	GADD45A	growth arrest and DNA damage inducible alpha	0	-0.126277	0.0167053	926	0.00722713	0.865286	0	NA	NA	2	1.04465	0.30925	1	-15.0353	0.997419	69	-0.140246	0.0902791	0	NA	NA	4	0.276108	0.639019	9	-17.0346	0.992935		0	0	0	0	0		0	0	0	1	1	0		0	0	0	0	0
1649	DDIT3	DNA damage inducible transcript 3	1	-0.0167598	0.749058	270	0.0135106	0.733599	0	NA	NA	2	1.09418	0.141781	0	NA	NA	116	-0.0428252	0.263621	5	-0.681454	0.349325	26	-0.189136	0.577942	19	-0.488973	0.193838		0	0	0	0	0		0	0	0	0	0	0		0	0	0	0	0
1650	DDOST	dolichyl-diphosphooligosaccharide--protein glycosyltransferase non-catalytic subunit	0	0.129627	0.193862	920	-0.00365775	0.891892	0	NA	NA	1	-14.6092	0.998709	477	-0.0446835	0.661873	81	-0.0600391	0.433045	1	-14.7668	0.995182	4	-0.159818	0.786089	3	0.15609	0.829523		0	0	0	0	0		0	0	0	0	0	0		0	0	0	0	0
1653	DDX1	DEAD-box helicase 1	0	0.154871	0.208317	1159	0.294487	0.0973363	0	NA	NA	1	2.84434	0.00599617	3	0.536587	0.598965	68	0.0351734	0.661878	3	0.149699	0.882965	9	-0.025476	0.965466	5	0.189419	0.79266		1	0	0	0	1		0	0	0	0	0	0		0	0	0	0	0
1654	DDX3X	DEAD-box helicase 3 X-linked	1	-0.0288267	0.755173	97	0.0131253	0.837634	0	NA	NA	12	0.0424636	0.913109	1	-15.2444	0.996227	62	0.0279332	0.687006	1	2.50669	0.0146487	4	-0.0804618	0.91066	7	-0.0909619	0.84235		0	0	0	0	0		0	0	2	0	1	0		0	0	0	0	0
1656	DDX6	DEAD-box helicase 6	1	0.0362542	0.60614	66	0.133173	0.120093	1	2.84434	0.00599617	1	2.07399	0.0457558	10	0.837445	0.0510692	95	-0.0873881	0.176774	5	0.0395557	0.955918	12	-1.17804	0.0213336	9	-0.124008	0.862371		0	0	0	1	1		0	0	0	0	0	0		0	0	0	0	0
1657	DMXL1	Dmx like 1	0	-0.0705468	0.484007	398	0.19487	0.069102	6	1.32152	0.027859	2	-15.1694	0.995227	0	NA	NA	59	0.0947122	0.296943	13	0.238602	0.615032	5	0.867444	0.232159	7	1.55756	0.00114754		1	0	0	0	1		0	0	0	0	0	0		0	0	0	0	0
1659	DHX8	DEAH-box helicase 8	0	0.0209566	0.868036	1149	-0.0458359	0.344539	1	-15.2482	0.996254	291	-0.133304	0.258923	3	0.733706	0.475025	119	-0.0336939	0.598699	9	-0.499243	0.329177	7	-0.140073	0.889529	7	-0.133272	0.794278		0	0	0	0	0		0	0	0	0	0	0		0	0	0	0	0
1660	DHX9	DExH-box helicase 9	0	0.0990468	0.372282	94	-0.0448221	0.580399	0	NA	NA	8	-0.10332	0.838479	25	-0.27333	0.520932	71	0.0625324	0.311231	4	0.352558	0.549826	7	1.15092	0.00677259	13	-0.0870655	0.813555		0	0	0	0	0		0	0	0	0	0	0		0	0	0	0	0
1662	DDX10	DEAD-box helicase 10	1	0.113594	0.31606	155	-0.00509372	0.968081	8	0.703616	0.100453	1	-14.11	0.996507	2	0.833373	0.419179	70	-0.0179094	0.806051	13	0.399908	0.27324	6	0.186689	0.715918	4	-1.3073	0.196453		0	0	0	0	0		0	0	0	0	0	0		0	0	0	0	0
1663	DDX11	DEAD/H-box helicase 11	0	-0.0602151	0.449713	965	0.0542474	0.227524	0	NA	NA	13	0.405836	0.38382	59	0.0924845	0.685008	85	0.123776	0.118847	4	1.69656	0.0195548	6	0.563791	0.273992	4	0.125974	0.8608		0	0	0	0	0		0	0	0	0	0	0		0	0	0	0	0
1665	DHX15	DEAH-box helicase 15	0	-0.0353288	0.738075	210	0.0816409	0.559042	0	NA	NA	2	1.0216	0.358052	1	-15.2482	0.996254	60	-0.0448586	0.55709	15	-0.604994	0.235382	3	1.14637	0.124315	5	0.25569	0.663012		0	0	0	0	0		0	0	0	0	0	0		0	0	0	0	0
1666	DECR1	2,4-dienoyl-CoA reductase 1	0	-0.00209301	0.978905	130	-0.0304373	0.637491	1	-0.0944934	0.999985	3	2.20815	0.00309869	47	-0.179207	0.540241	125	-0.0741254	0.233663	11	-1.12037	0.116357	14	0.549229	0.131049	9	0.0277481	0.962541		0	0	0	0	0		0	0	0	0	0	0		0	0	0	0	0
1669	DEFA4	defensin alpha 4	0	0.106638	0.314538	641	0.00228718	0.919591	0	NA	NA	21	0.37881	0.268725	129	-0.0218893	0.90304	36	0.0669682	0.622058	0	NA	NA	2	-14.9449	0.997615	7	1.49602	0.014486		0	0	0	0	0		0	0	0	-1	-1	0		0	0	0	0	0
1670	DEFA5	defensin alpha 5	0	-0.0588533	0.285847	639	-0.00598366	0.823931	0	NA	NA	492	-0.0838577	0.398189	21	0.37881	0.268725	33	0.0562039	0.589863	0	NA	NA	5	0.29864	0.684624	1	-17.6151	0.999847		0	0	0	0	0		0	0	0	0	0	0		0	0	0	0	0
1671	DEFA6	defensin alpha 6	0	-0.06157	0.348883	641	0.00268252	0.91287	0	NA	NA	145	0.0789694	0.632298	4	-0.281913	0.7795	36	0.0815155	0.543155	0	NA	NA	2	-14.9449	0.997615	8	1.1992	0.0522754		0	0	0	0	0		0	0	0	0	0	0		0	0	0	0	0
1672	DEFB1	defensin beta 1	0	0.02735	0.270194	657	0.0030443	0.931869	1	-17.3145	0.997614	128	0.0248219	0.889456	2	-14.3444	0.998	40	0.116084	0.255976	1	4.78566	1.06632e-05	5	0.867898	0.392676	6	0.616374	0.395639		0	0	0	0	0		0	0	0	0	0	0		0	0	0	0	0
1674	DES	desmin	0	0.0269652	0.25272	886	0.0801057	0.160234	0	NA	NA	7	0.678636	0.254544	0	NA	NA	83	-0.0159231	0.82731	0	NA	NA	8	-0.544008	0.445887	5	0.485373	0.293164		0	0	0	0	0		0	0	0	0	0	0		0	0	0	0	0
1675	CFD	complement factor D	0	-0.0169119	0.635315	531	-0.0577177	0.232759	0	NA	NA	23	-0.347622	0.40345	0	NA	NA	116	-0.0161798	0.716712	3	-0.650264	0.518505	10	0.16558	0.693675	15	-0.210677	0.585806		0	0	0	0	0		0	0	0	0	0	0		0	0	0	0	0
1676	DFFA	DNA fragmentation factor subunit alpha	0	0.112601	0.288016	502	0.0419605	0.130659	0	NA	NA	6	-0.895657	0.216781	291	0.22545	0.0639857	105	-0.0207114	0.70904	1	-16.4236	0.994096	12	-0.654304	0.269694	10	0.311695	0.495061		0	0	0	1	1		0	0	0	0	0	0		0	0	0	0	0
1677	DFFB	DNA fragmentation factor subunit beta	0	-0.202387	0.0916492	244	0.131758	0.0644763	0	NA	NA	1	-16.2131	0.997509	13	1.04697	0.0105357	56	0.0248709	0.74365	1	-16.4512	0.998682	5	0.77126	0.195448	1	-16.06	0.998737		1	0	0	1	1		0	0	0	0	0	0		0	0	0	0	0
1678	TIMM8A	translocase of inner mitochondrial membrane 8A	0	0.101098	0.299593	72	0.0201447	0.8225	0	NA	NA	1	-14.1631	0.998223	8	0.477442	0.320437	44	-0.0812619	0.321116	0	NA	NA	5	-0.481788	0.411293	6	-0.425884	0.469867		0	0	0	0	0		0	0	0	0	0	0		0	0	0	0	0
1687	GSDME	gasdermin E	0	0.151481	0.0410089	1184	0.0737508	0.17216	0	NA	NA	0	NA	NA	82	0.270286	0.175112	60	-0.171246	0.145772	0	NA	NA	4	-0.114093	0.874709	5	-1.25833	0.210896		0	0	0	0	0		0	0	0	0	0	0		0	0	0	0	0
1690	COCH	cochlin	0	0.0975709	0.0429888	268	0.114872	0.0104996	0	NA	NA	165	0.423969	0.00948021	6	0.818594	0.178318	70	-0.0348897	0.621221	1	-14.8703	0.996446	8	-0.173293	0.733682	9	0.950461	0.0438391		1	0	1	0	1		0	0	1	0	1	1		0	0	0	0	0
1716	DGUOK	deoxyguanosine kinase	0	-0.0458501	0.614493	281	-0.0742414	0.17121	0	NA	NA	7	-0.386852	0.51051	0	NA	NA	63	-0.00235437	0.976753	2	0.139669	0.892983	3	-0.602638	0.552095	9	-0.413584	0.369583		0	0	0	0	0		0	0	3	0	1	0		0	0	0	0	0
1717	DHCR7	7-dehydrocholesterol reductase	0	0.044497	0.40225	402	-0.0339849	0.411313	0	NA	NA	7	0.237165	0.740095	5	-14.8776	0.994819	131	0.0782099	0.205243	1	-16.4363	0.999702	6	0.572195	0.263009	15	0.127554	0.727568		0	0	0	0	0		1	0	0	0	1	0		0	0	0	0	0
1718	DHCR24	24-dehydrocholesterol reductase	0	0.0930169	0.0564978	710	-0.035569	0.383141	22	0.421833	0.374544	11	-0.297782	0.613203	39	-0.785482	0.0620551	68	-0.0467695	0.593323	1	-14.3177	0.99607	3	1.15638	0.0526792	8	-0.168651	0.77342		0	0	0	0	0		0	0	0	0	0	0		0	0	0	0	0
1719	DHFR	dihydrofolate reductase	0	0.0948238	0.170641	449	0.106682	0.00895313	0	NA	NA	133	0.452199	0.00839264	22	0.0967977	0.767739	65	0.126654	0.117208	0	NA	NA	5	-0.0413429	0.944151	4	1.37924	0.0214977		1	0	1	0	1		0	0	0	0	0	0		0	0	0	0	0
1720	DHFRP3	dihydrofolate reductase pseudogene 3	0	1.17757	0.23011	549	0.0461635	0.0214111	0	NA	NA	458	0.238577	0.015114	2	0.731476	0.32086	81	0.0330651	0.589724	0	NA	NA	11	0.604003	0.129302	9	0.0361657	0.937015		1	0	1	0	1		0	0	0	0	0	0		0	0	0	0	0
1723	DHODH	dihydroorotate dehydrogenase (quinone)	0	-0.0220998	0.81027	532	0.0231595	0.309966	0	NA	NA	2	2.55964	0.0125808	445	0.0950391	0.342622	85	-0.0231502	0.747247	2	0.438834	0.66659	5	1.16454	0.111615	8	0.365112	0.47643		0	0	0	0	0		1	0	0	1	1	0		0	0	0	0	0
1725	DHPS	deoxyhypusine synthase	0	-0.174636	0.0797	1076	0.0421203	0.25613	0	NA	NA	1	-14.9556	0.996907	547	0.0647203	0.626261	143	0.0314244	0.395128	4	-0.0615208	0.951338	25	0.103294	0.723382	22	0.612943	0.0654286		0	0	0	0	0		0	0	0	0	0	0		0	0	0	1	1
1727	CYB5R3	cytochrome b5 reductase 3	0	0.140633	0.0931232	825	0.0168026	0.55927	0	NA	NA	354	0.0112252	0.921473	426	0.124513	0.213118	105	-0.124743	0.11061	2	-14.4518	0.996566	8	-15.4448	0.99068	13	0.0780809	0.840577		0	0	0	0	0		1	0	2	0	1	0		0	0	0	0	0
1728	NQO1	NAD(P)H quinone dehydrogenase 1	0	0.00182214	0.955051	1044	-0.00419241	0.736408	0	NA	NA	1006	0.0475562	0.728431	0	NA	NA	110	0.0205227	0.748512	4	0.971885	0.183355	9	-0.496543	0.396212	4	1.0677	0.0385663		0	0	0	0	0		0	0	0	0	0	0		0	0	0	0	0
1729	DIAPH1	diaphanous related formin 1	0	0.0410029	0.634581	825	-0.0251769	0.649179	6	0.487106	0.505474	0	NA	NA	132	-0.36194	0.0421522	54	-0.0540162	0.525317	5	-0.0593283	0.920027	5	-0.609522	0.394087	3	-0.286417	0.780127		0	0	0	0	0		0	0	0	0	0	0		0	0	0	0	0
1730	DIAPH2	diaphanous related formin 2	0	-0.0197336	0.828154	796	0.174111	0.22175	56	0.152283	0.459636	1	2.05585	0.042851	0	NA	NA	86	0.196957	0.0127293	56	0.273179	0.186977	5	1.23754	0.0383472	4	0.466137	0.523795		0	0	0	0	0		0	0	0	0	0	0		1	0	0	0	1
1731	SEPTIN1	septin 1	0	-0.150046	0.133426	47	-0.315078	0.192705	0	NA	NA	2	0.273781	0.789107	2	-16.0444	0.996539	96	-0.0113808	0.864799	2	1.32307	0.06892	10	0.2898	0.574061	5	-0.685498	0.243425		0	0	0	0	0		0	0	0	0	0	0		0	0	0	0	0
1733	DIO1	iodothyronine deiodinase 1	0	0.0460177	0.346699	810	0.0583501	0.538799	4	0.0242046	0.981118	4	0.331549	0.744945	1	2.84434	0.00599617	73	0.000884191	0.991442	2	0.766065	0.459867	9	0.217528	0.66873	3	0.109498	0.913883		0	0	0	0	0		0	0	0	0	0	0		0	0	0	0	0
1734	DIO2	iodothyronine deiodinase 2	0	0.0372777	0.499842	630	0.028758	0.787382	7	-0.0236053	0.97398	3	0.100765	0.921479	0	NA	NA	62	0.127511	0.156919	7	0.587636	0.348077	2	-0.0961442	0.925907	5	1.2348	0.0125776		0	0	0	0	0		0	0	0	0	0	0		0	0	0	0	0
1735	DIO3	iodothyronine deiodinase 3	0	-0.0632508	0.472355	242	0.0912275	0.0485551	0	NA	NA	82	0.483483	0.0297571	2	2.43822	0.000761035	76	0.00815628	0.927672	0	NA	NA	3	1.03854	0.148656	8	-0.371475	0.527506		1	0	1	0	1		0	0	0	0	0	0		0	0	0	0	0
1737	DLAT	dihydrolipoamide S-acetyltransferase	0	0.159079	0.0754494	92	0.193916	0.136574	0	NA	NA	2	1.24048	0.0851394	2	1.59452	0.11832	67	-0.161691	0.189108	2	-16.2386	0.996366	4	-15.1547	0.994914	6	-0.296898	0.768029		0	0	0	0	0		0	0	0	0	0	0		0	0	0	0	0
1738	DLD	dihydrolipoamide dehydrogenase	0	0.0858201	0.323497	542	0.00951054	0.697819	0	NA	NA	448	0.0819873	0.413607	0	NA	NA	80	-0.0212953	0.775027	4	-0.0254575	0.9716	6	-0.29678	0.680117	7	0.338562	0.513446		0	0	0	0	0		0	0	0	0	0	0		0	0	0	0	0
1739	DLG1	discs large MAGUK scaffold protein 1	0	0.0644616	0.51654	957	0.0195622	0.509969	337	0.0516336	0.626572	19	-0.0757408	0.856544	4	0.409996	0.487138	81	-0.0277045	0.681091	21	-0.308885	0.394623	9	-0.0548023	0.914624	11	-0.956207	0.1814		0	0	0	0	0		0	0	0	0	0	0		0	0	0	0	0
1740	DLG2	discs large MAGUK scaffold protein 2	0	0.101379	0.478571	563	0.00695782	0.863952	139	0.0443509	0.767832	10	0.728306	0.0969659	17	0.0547667	0.890374	103	-0.00286182	0.966426	100	0.13349	0.412578	12	-0.104079	0.821471	5	-15.3657	0.99365		0	0	1	0	1		0	0	0	0	0	0		0	0	0	0	0
1741	DLG3	discs large MAGUK scaffold protein 3	0	-0.125687	0.102868	549	0.0356456	0.492355	0	NA	NA	0	NA	NA	52	0.188865	0.373589	55	0.035642	0.764132	2	0.479744	0.638807	2	0.424381	0.677683	3	-15.7043	0.996125		0	0	0	0	0		0	0	0	0	0	0		0	0	0	0	0
1742	DLG4	discs large MAGUK scaffold protein 4	0	0.0811291	0.321188	688	0.0260193	0.49424	0	NA	NA	3	0.589161	0.561387	1	-16.415	0.997574	104	0.097887	0.0675225	4	0.278329	0.702566	12	0.330582	0.392068	6	0.785961	0.183927		0	0	0	0	0		0	0	0	0	0	0		1	0	0	0	1
1743	DLST	dihydrolipoamide S-succinyltransferase	0	0.11798	0.253801	98	0.36768	3.53507e-05	0	NA	NA	2	-15.0485	0.997464	0	NA	NA	66	-0.00557468	0.935544	3	-0.817864	0.419821	5	0.952174	0.10831	3	-0.448796	0.657008		1	0	0	0	1		0	0	0	0	0	0		0	0	0	0	0
1745	DLX1	distal-less homeobox 1	0	0.127125	0.132998	763	0.0272694	0.321455	0	NA	NA	357	0.279412	0.0114488	302	0.0562304	0.633103	62	-0.0501801	0.565594	1	2.40336	0.0209592	4	1.27339	0.0382854	6	0.00300822	0.99528		0	0	1	0	1		0	0	0	0	0	0		0	0	0	0	0
1746	DLX2	distal-less homeobox 2	0	0.158428	0.0878562	763	0.0201425	0.462425	0	NA	NA	302	0.0562304	0.633103	356	0.268946	0.0149698	60	-0.0735209	0.381151	0	NA	NA	6	0.00300822	0.99528	3	2.24071	0.00221281		0	0	0	1	1		0	0	0	0	0	0		0	0	0	0	0
1747	DLX3	distal-less homeobox 3	0	-0.0125615	0.845889	396	0.0246487	0.723741	0	NA	NA	1	-14.7909	0.995599	2	-14.573	0.994194	110	-0.0890038	0.227005	2	-15.6476	0.994462	14	-1.6235	0.10611	10	0.445335	0.54783		0	0	0	0	0		0	0	0	0	0	0		0	0	0	0	0
1748	DLX4	distal-less homeobox 4	0	0.099043	0.260259	396	0.0244498	0.710059	0	NA	NA	2	-14.573	0.994194	1	-14.7909	0.995599	110	-0.047972	0.531682	2	1.17955	0.252352	8	0.0244776	0.980866	13	-1.51143	0.132761		0	0	0	0	0		0	0	0	0	0	0		0	0	0	0	0
1749	DLX5	distal-less homeobox 5	0	0.00238825	0.963383	1158	0.103213	0.155706	0	NA	NA	0	NA	NA	483	0.110203	0.26957	69	-0.191221	0.120145	0	NA	NA	5	-15.4138	0.99292	6	-0.73058	0.326178		0	0	0	0	0		0	0	0	0	0	0		0	0	0	0	0
1750	DLX6	distal-less homeobox 6	0	-0.0821306	0.317473	1158	0.0928098	0.156545	0	NA	NA	557	0.0687325	0.485925	0	NA	NA	69	-0.191039	0.106019	0	NA	NA	5	-1.42832	0.165929	6	-0.590745	0.558871		0	0	0	0	0		0	0	0	0	0	0		0	0	0	0	0
1755	DMBT1	deleted in malignant brain tumors 1	0	-0.00796653	0.803339	170	0.0197459	0.686951	21	0.548678	0.136728	2	0.871892	0.230724	0	NA	NA	69	0.0903628	0.355874	2	-15.2498	0.996215	5	-0.300014	0.766555	8	0.208184	0.683835		0	0	0	0	0		0	0	0	0	0	0		0	0	0	0	0
1756	DMD	dystrophin	0	0.0431183	0.50268	430	-0.00042083	0.99417	420	-0.0878881	0.402032	6	0.738666	0.226817	1	0.264956	0.797391	79	0.0298885	0.602277	117	0.18033	0.247642	5	0.755099	0.202381	7	-0.736749	0.210326		0	0	0	0	0		0	0	0	0	0	0		0	0	0	0	0
1757	SARDH	sarcosine dehydrogenase	0	-0.00295797	0.967535	1034	0.00563121	0.781649	6	0.985938	0.10469	865	0.0136094	0.898673	3	1.60062	0.0277479	66	-0.149806	0.101037	9	0.0283152	0.950855	6	-0.653123	0.521476	6	-0.375896	0.520354		0	0	0	0	0		0	0	0	0	0	0		0	0	0	0	0
1758	DMP1	dentin matrix acidic phosphoprotein 1	0	0.425149	0.398599	1075	0.00554512	0.879129	0	NA	NA	775	-0.0204265	0.838877	7	0.968524	0.0636621	66	-0.0978015	0.426555	1	-16.1296	0.997666	2	-16.3006	0.997195	4	0.185578	0.855003		0	0	0	0	0		0	0	0	1	1	0		0	0	0	0	0
1759	DNM1	dynamin 1	0	-0.00970251	0.852315	1147	0.075326	0.0267264	0	NA	NA	764	0.23263	0.0300362	1	-14.5378	0.997962	101	0.0730063	0.130778	11	0.00100516	0.998244	16	0.380514	0.275685	10	0.93598	0.0424884		1	0	1	0	1		0	0	0	0	0	0		0	0	0	1	1
1760	DMPK	DM1 protein kinase	0	-0.085725	0.17103	752	-0.022056	0.207687	373	-0.148421	0.217073	15	-0.355308	0.402874	1	-16.5386	0.998133	116	0.015018	0.810961	3	1.46764	0.0413855	5	0.538715	0.453662	13	-0.135048	0.684405		0	0	0	0	0		0	0	0	0	0	0		0	0	0	0	0
1761	DMRT1	doublesex and mab-3 related transcription factor 1	0	0.108758	0.419709	378	-0.00396156	0.941695	9	-0.690369	0.498835	4	0.760289	0.289632	0	NA	NA	61	0.0064591	0.939543	6	0.622764	0.391578	9	0.151962	0.741929	4	0.0983679	0.9227		0	0	0	0	0		0	0	0	0	0	0		0	0	0	0	0
1762	DMWD	DM1 locus, WD repeat containing	0	-0.106111	0.281738	752	-0.026876	0.218262	1	-17.6151	0.999847	14	-0.354641	0.403781	373	-0.148421	0.217073	115	0.0111141	0.866007	0	NA	NA	7	0.200109	0.735516	14	0.118681	0.707169		0	0	0	0	0		0	0	0	0	0	0		0	0	0	0	0
1763	DNA2	DNA replication helicase/nuclease 2	0	0.353125	0.000231675	633	-0.0132086	0.776483	2	2.12766	0.0384621	42	-0.136817	0.664913	2	0.826129	0.417581	62	0.0134017	0.909332	1	-16.8707	0.999737	3	0.954349	0.114097	3	-16.1072	0.997517		0	0	0	0	0		0	0	0	0	0	0		0	0	0	0	0
1767	DNAH5	dynein axonemal heavy chain 5	0	0.0438706	0.663938	492	0.0195184	0.680181	113	0.0948585	0.621952	4	-15.1092	0.992006	3	2.02919	0.000827105	99	0.00901164	0.875293	20	-0.0490077	0.869861	12	-0.344722	0.408105	6	1.48458	0.000477748		0	0	0	0	0		0	0	0	0	0	0		0	0	0	0	0
1768	DNAH6	dynein axonemal heavy chain 6	0	-0.236916	0.165683	616	-0.0505687	0.28713	63	-0.297473	0.257311	1	2.84434	0.00599617	0	NA	NA	91	0.157853	0.00622543	16	1.25981	4.17024e-05	7	1.24047	0.0488796	10	-0.228336	0.656159		0	0	0	0	0		0	0	0	0	0	0		1	1	0	0	1
1769	DNAH8	dynein axonemal heavy chain 8	0	0.122817	0.721619	295	0.0860351	0.00831607	134	0.295882	0.0680551	4	0.984435	0.0652218	6	0.259868	0.65744	88	-0.0689911	0.471151	19	-1.0017	0.0283084	6	0.673367	0.25103	1	1.98057	0.0552485		1	1	0	0	1		0	0	0	0	0	0		0	0	0	0	0
1770	DNAH9	dynein axonemal heavy chain 9	0	-0.277185	0.115551	738	0.0144962	0.613034	36	0.0273984	0.921899	429	0.0247089	0.803416	2	-16.3865	0.997715	70	-0.050474	0.569554	21	-0.726142	0.157002	8	-0.446523	0.532	6	0.425087	0.558788		0	0	0	0	0		0	0	0	0	0	0		0	0	0	0	0
1773	DNASE1	deoxyribonuclease 1	0	-0.0122354	0.891606	104	-0.0161218	0.783241	14	0.205721	0.553864	2	-15.6524	0.995381	14	-0.505312	0.387349	115	0.0076472	0.90954	7	-0.50067	0.483691	11	-0.290776	0.56964	16	-0.133541	0.73144		0	0	0	0	0		0	0	0	0	0	0		0	0	0	0	0
1774	DNASE1L1	deoxyribonuclease 1 like 1	0	0.0490622	0.551947	478	0.0740831	0.327068	3	-15.0346	0.992392	14	0.554832	0.129959	2	-0.156772	0.878585	52	-0.00163687	0.985679	0	NA	NA	3	-0.0938171	0.872767	6	-0.229592	0.749383		0	0	0	0	0		0	0	0	0	0	0		0	0	0	0	0
1775	DNASE1L2	deoxyribonuclease 1 like 2	0	-0.183611	0.150927	723	-0.0696414	0.585247	0	NA	NA	3	-1.0744	0.2848	1	1.28799	0.207168	103	0.0315223	0.544604	1	-15.94	0.995931	12	0.272613	0.513576	17	0.837107	0.00805717		0	0	0	0	0		0	0	0	0	0	0		0	0	0	1	1
1776	DNASE1L3	deoxyribonuclease 1 like 3	0	-0.237928	0.00055926	772	-0.15815	0.0638198	0	NA	NA	7	-15.7856	0.993512	4	-0.113947	0.874747	64	-0.0267438	0.763918	1	-15.0353	0.997419	4	0.0561134	0.937557	9	0.0434897	0.94116		0	0	0	0	0		0	0	1	0	1	0		0	0	0	0	0
1777	DNASE2	deoxyribonuclease 2, lysosomal	0	-0.010571	0.894451	1066	0.0577097	0.419219	0	NA	NA	17	-0.346363	0.374324	3	-14.8914	0.99674	154	0.00377825	0.938434	2	-15.7582	0.996874	30	-0.0847728	0.770212	28	0.624058	0.0157267		0	0	0	0	0		0	0	0	0	0	0		0	0	0	1	1
1778	DYNC1H1	dynein cytoplasmic 1 heavy chain 1	0	0.0972316	0.335862	248	0.0602625	0.39933	0	NA	NA	1	0.351938	0.727247	4	0.219837	0.760802	92	-0.0266579	0.641366	10	-0.214786	0.60887	10	-0.396448	0.496801	14	0.192051	0.596246		0	0	0	0	0		0	0	0	0	0	0		0	0	0	0	0
1780	DYNC1I1	dynein cytoplasmic 1 intermediate chain 1	0	0.00198379	0.976588	282	-0.0165514	0.589773	2	-0.188578	0.793399	140	-0.0725544	0.691241	2	2.75622	0.00754524	71	-0.145196	0.220383	16	-0.216001	0.638043	4	-14.6805	0.997519	8	-0.71155	0.228099		0	0	0	0	0		0	0	0	0	0	0		0	0	0	0	0
1781	DYNC1I2	dynein cytoplasmic 1 intermediate chain 2	0	0.273999	0.0120076	706	0.0971385	0.250201	1	2.84434	0.00599617	2	0.833373	0.419179	2	1.28698	0.209498	62	-0.0758433	0.569577	1	-15.0628	0.998306	4	0.449488	0.658449	4	0.461248	0.649341		0	0	0	0	0		0	0	0	0	0	0		0	0	0	0	0
1783	DYNC1LI2	dynein cytoplasmic 1 light intermediate chain 2	0	0.0133079	0.839704	104	0.037728	0.3913	1	-15.2482	0.996254	47	0.240137	0.312162	20	0.0610223	0.885901	88	0.0100599	0.891237	2	1.89823	0.0650501	7	-0.212401	0.647112	4	0.300432	0.677091		0	0	0	0	0		0	0	0	0	0	0		0	0	0	0	0
1785	DNM2	dynamin 2	1	-0.084418	0.389576	243	0.128617	0.270508	1	-14.2835	0.997522	0	NA	NA	3	-0.133679	0.894593	174	0.0133372	0.761822	31	0.12666	0.638701	28	-0.292977	0.343334	15	0.212326	0.583252		0	0	0	0	0		0	0	0	0	0	0		0	0	0	0	0
1786	DNMT1	DNA methyltransferase 1	0	0.0434704	0.568017	166	-0.0178054	0.797954	3	-14.4741	0.99535	2	-16.3422	0.997657	33	-0.0815877	0.737705	174	-0.00858017	0.868239	15	0.223789	0.630262	16	-0.0942764	0.813652	20	-0.152381	0.693146		0	0	0	0	0		0	0	0	0	0	0		0	0	0	0	0
1787	TRDMT1	tRNA aspartic acid methyltransferase 1	0	0.12695	0.421443	133	0.00850158	0.849933	0	NA	NA	108	0.0270897	0.883645	16	-0.156751	0.708042	47	-0.106036	0.354258	2	0.306956	0.76074	3	-0.353831	0.725404	3	0.218966	0.760657		0	0	0	0	0		0	0	0	0	0	0		0	0	0	0	0
1788	DNMT3A	DNA methyltransferase 3 alpha	1	0.168289	0.0462012	275	0.0761201	0.286828	0	NA	NA	2	-0.701969	0.486111	0	NA	NA	84	-0.00973445	0.888579	8	0.295701	0.571	6	-1.06188	0.292572	7	0.339134	0.641849		0	0	0	0	0		0	0	0	0	0	0		0	0	0	0	0
1789	DNMT3B	DNA methyltransferase 3 beta	0	0.0490362	0.527564	917	0.0247538	0.304402	0	NA	NA	836	0.105866	0.366111	1	-16.5336	0.996939	130	0.0323319	0.590632	4	0.996517	0.179765	14	0.319477	0.413958	9	-0.215003	0.609653		0	0	0	0	0		0	0	0	0	0	0		0	0	0	0	0
1791	DNTT	DNA nucleotidylexotransferase	0	0.568509	0.000146681	1207	0.117525	0.600482	0	NA	NA	0	NA	NA	1	-15.2482	0.996254	69	-0.090222	0.474771	0	NA	NA	2	-15.0564	0.996342	7	-1.22213	0.225198		0	0	0	0	0		0	0	0	0	0	0		0	0	0	0	0
1793	DOCK1	dedicator of cytokinesis 1	0	0.0406657	0.615074	1014	-0.0256007	0.591174	9	0.264879	0.718299	23	-0.217628	0.603172	0	NA	NA	45	-0.0223029	0.772217	18	-0.156273	0.686491	1	-14.8526	0.996324	7	0.458962	0.370494		0	0	0	0	0		0	0	0	0	0	0		0	0	0	0	0
1794	DOCK2	dedicator of cytokinesis 2	0	-0.00842497	0.911839	897	0.0546844	0.624151	5	0.264573	0.796271	2	0.311391	0.759418	882	0.0251543	0.822878	54	0.134964	0.122729	15	0.172521	0.637812	4	0.349066	0.558228	5	0.686901	0.254669		0	0	0	0	0		0	0	0	0	0	0		0	0	0	0	0
1795	DOCK3	dedicator of cytokinesis 3	0	-0.0120019	0.900208	732	-0.0491098	0.661709	19	0.251891	0.584167	0	NA	NA	1	-16.9292	0.997774	93	0.0461407	0.52828	29	0.323428	0.208916	10	0.57903	0.210633	6	-0.00821624	0.990914		0	0	0	0	0		0	1	0	0	1	0		0	0	0	0	0
1796	DOK1	docking protein 1	0	-0.0852411	0.263942	260	0.0384358	0.706031	0	NA	NA	8	0.230733	0.655156	0	NA	NA	60	0.0524123	0.496025	0	NA	NA	6	-0.213472	0.766614	7	0.478777	0.304519		0	0	0	0	0		0	0	0	0	0	0		0	0	0	0	0
1797	DXO	decapping exoribonuclease	0	-0.135351	0.162934	1215	-0.0725202	0.62797	0	NA	NA	5	-0.396693	0.694816	11	-0.455694	0.526805	121	-0.0294571	0.632856	0	NA	NA	4	0.432294	0.547114	17	-0.029237	0.949233		0	0	0	0	0		0	0	0	0	0	0		0	0	0	0	0
1798	DPAGT1	dolichyl-phosphate N-acetylglucosaminephosphotransferase 1	0	0.0422559	0.702771	340	0.0144617	0.845596	0	NA	NA	0	NA	NA	27	-0.126732	0.683723	91	-0.0222071	0.773958	0	NA	NA	6	0.432015	0.474431	5	0.716611	0.321164		0	0	0	0	0		0	0	0	0	0	0		0	0	0	0	0
1800	DPEP1	dipeptidase 1	0	-0.0103388	0.824573	859	-0.0131813	0.743893	1	-14.2385	0.997185	10	0.231065	0.61719	51	0.00454005	0.984579	113	0.0745694	0.115689	3	-1.16442	0.260623	15	0.738387	0.031449	10	0.659848	0.115452		0	0	0	0	0		0	0	0	0	0	0		0	0	1	0	1
1801	DPH1	diphthamide biosynthesis 1	0	-0.257161	0.0180835	1098	0.0196673	0.322914	0	NA	NA	557	0.168879	0.0817629	167	-0.0279103	0.869244	82	-0.0901353	0.321603	0	NA	NA	6	-0.445517	0.446923	6	0.229277	0.749051		0	0	1	0	1		0	0	0	0	0	0		0	0	0	0	0
1802	DPH2	diphthamide biosynthesis 2	0	0.000856216	0.99231	665	0.117152	0.10682	0	NA	NA	2	-15.2053	0.993606	0	NA	NA	91	0.0651416	0.311071	0	NA	NA	7	0.342647	0.501348	6	0.221033	0.630571		0	0	0	0	0		0	0	0	0	0	0		0	0	0	0	0
1803	DPP4	dipeptidyl peptidase 4	0	0.0163094	0.698958	1150	0.221614	0.28889	1	2.84434	0.00599617	2	0.894057	0.38376	1	2.84434	0.00599617	53	0.00591238	0.961313	1	-0.0944934	0.999985	5	0.122516	0.86422	4	0.363719	0.615594		0	0	0	0	0		0	0	0	0	0	0		0	0	0	0	0
1804	DPP6	dipeptidyl peptidase like 6	0	-0.0158311	0.879609	1190	0.128624	0.234464	1154	0.226339	0.35789	0	NA	NA	1	3.7946	0.000329649	65	0.113893	0.191988	29	0.248758	0.410975	4	0.163767	0.827105	2	-0.187473	0.85582		0	0	0	0	0		0	0	0	0	0	0		0	0	0	0	0
1805	DPT	dermatopontin	0	-0.0305273	0.423098	919	0.0185491	0.685838	1	-15.268	0.997887	1	2.84434	0.00599617	16	0.0332207	0.942275	89	0.0129614	0.834467	3	1.13809	0.128258	10	-0.386268	0.591902	8	0.779246	0.133621		0	0	0	0	0		0	0	0	0	0	0		0	0	0	0	0
1806	DPYD	dihydropyrimidine dehydrogenase	0	0.0474422	0.402358	85	-0.207653	0.248936	4	0.768293	0.291881	1	2.84434	0.00599617	2	-15.1516	0.995418	71	-0.0817116	0.337942	42	-0.214621	0.409542	6	-0.64554	0.370936	8	0.462141	0.436178		0	0	0	0	0		0	0	0	0	0	0		0	0	0	0	0
1807	DPYS	dihydropyrimidinase	0	-0.0333576	0.532917	90	0.50998	0.00947861	0	NA	NA	1	2.84434	0.00599617	1	2.84434	0.00599617	80	0.0687761	0.408048	9	0.246971	0.628196	10	0.820669	0.166282	4	-15.8945	0.993466		1	0	0	0	1		0	0	0	0	0	0		0	0	0	0	0
1808	DPYSL2	dihydropyrimidinase like 2	0	0.058095	0.319887	260	-0.0415225	0.561296	0	NA	NA	19	-0.794462	0.17649	0	NA	NA	78	-0.030605	0.702531	8	-0.594571	0.315384	3	1.37561	0.0602998	7	0.313504	0.595238		0	0	0	0	0		0	0	0	0	0	0		0	0	0	0	0
1809	DPYSL3	dihydropyrimidinase like 3	0	0.0929848	0.0328829	868	0.0611213	0.448537	5	0.221666	0.758221	2	2.38509	0.00161043	1	2.84434	0.00599617	54	-0.0129634	0.914578	4	0.72513	0.317651	1	1.98057	0.0552485	2	-0.861203	0.396699		0	0	0	0	0		0	0	0	0	0	0		0	0	0	0	0
1810	DR1	down-regulator of transcription 1	0	0.138598	0.244373	821	0.192751	0.0316581	1	-14.6117	0.99883	2	-14.9462	0.997193	1	-15.6873	0.998399	84	-0.104386	0.275514	0	NA	NA	2	-15.9007	0.993658	4	0.159101	0.824688		1	0	0	0	1		0	0	0	0	0	0		0	0	0	0	0
1811	SLC26A3	solute carrier family 26 member 3	0	-0.00310235	0.963634	541	0.0158188	0.380161	0	NA	NA	448	0.0819873	0.413607	0	NA	NA	81	-0.0414458	0.559981	4	0.0483594	0.948235	7	-0.42674	0.553273	7	-0.615351	0.294285		0	0	0	0	0		0	0	0	0	0	0		0	0	0	0	0
1812	DRD1	dopamine receptor D1	0	0.0795605	0.472089	123	0.0487378	0.360381	0	NA	NA	21	0.181379	0.596403	7	0.667543	0.206766	68	-0.0255769	0.730428	0	NA	NA	6	0.0697198	0.906124	6	-0.603589	0.399373		0	0	0	0	0		0	0	0	0	0	0		0	0	0	0	0
1813	DRD2	dopamine receptor D2	0	0.0436284	0.658424	282	-0.0100648	0.923785	0	NA	NA	0	NA	NA	0	NA	NA	48	-0.0784088	0.510791	1	-17.1217	0.997702	4	-0.612561	0.544232	2	0.273659	0.789425		0	0	0	0	0		0	0	0	0	0	0		0	0	0	0	0
1814	DRD3	dopamine receptor D3	0	0.31616	0.620831	239	-0.035041	0.431179	137	-0.151347	0.39998	1	0.485125	0.630724	0	NA	NA	97	0.0176599	0.76235	5	-0.217483	0.76389	10	0.428139	0.350445	4	-0.568428	0.426171		0	0	0	0	0		0	0	0	0	0	0		0	0	0	0	0
1815	DRD4	dopamine receptor D4	0	-0.00058164	0.994719	486	-0.0103321	0.659155	0	NA	NA	91	-0.17021	0.375552	36	0.0545385	0.842197	78	0.0392314	0.461139	0	NA	NA	13	0.336393	0.422188	11	0.350143	0.344852		0	0	0	0	0		-1	0	-1	0	-1	0		0	0	0	0	0
1816	DRD5	dopamine receptor D5	0	0.183345	0.51573	1173	-0.0376942	0.698581	0	NA	NA	4	-0.0878042	0.930845	6	-0.449584	0.66163	43	-0.0267927	0.752223	0	NA	NA	4	-0.147192	0.802522	5	0.281728	0.699703		0	0	0	0	0		0	0	0	0	0	0		0	0	0	0	0
1819	DRG2	developmentally regulated GTP binding protein 2	0	-0.0469218	0.667878	979	-0.0455577	0.570336	0	NA	NA	1	-16.4096	0.997685	0	NA	NA	82	0.0346296	0.605632	2	1.50029	0.0388552	7	-0.613051	0.233968	6	-0.46436	0.644213		0	0	0	0	0		0	0	0	0	0	0		0	0	0	0	0
1820	ARID3A	AT-rich interaction domain 3A	0	0.0994914	0.138958	532	-0.0583167	0.324533	0	NA	NA	5	-0.592436	0.556976	5	0.752401	0.207796	121	-0.0252762	0.572173	6	0.00590255	0.99347	18	-0.299159	0.38276	16	-0.206729	0.547537		0	0	0	0	0		0	0	0	0	0	0		0	0	0	0	0
1821	DRP2	dystrophin related protein 2	0	0.159397	0.207143	73	0.0741097	0.49535	0	NA	NA	2	1.12677	0.116903	8	0.477442	0.320437	44	-0.095012	0.271906	2	0.25524	0.803199	5	-1.15246	0.263747	7	-0.446067	0.449028		0	0	0	0	0		0	0	0	1	1	0		0	0	0	0	0
1822	ATN1	atrophin 1	0	0.0145556	0.83547	474	0.102179	0.115727	0	NA	NA	14	0.775282	0.150668	0	NA	NA	93	-0.102408	0.153166	4	-0.767546	0.446465	12	-0.215395	0.638822	9	0.358408	0.617214		0	0	0	0	0		0	0	0	0	0	0		0	0	0	0	0
1823	DSC1	desmocollin 1	0	0.176377	0.086993	169	-0.0154107	0.8647	0	NA	NA	15	-0.102057	0.843023	4	-0.035353	0.972481	82	-0.0680891	0.316053	1	-0.651564	0.518446	6	-0.336216	0.507119	8	-0.974625	0.0564078		0	0	0	0	0		0	0	0	0	0	0		0	0	0	0	0
1824	DSC2	desmocollin 2	0	0.0927646	0.0502002	175	-0.0100505	0.916137	4	-0.035353	0.972481	15	-0.102057	0.843023	0	NA	NA	82	-0.0819544	0.187085	5	-1.13266	0.112644	5	-0.284787	0.626145	8	-0.396915	0.383362		0	0	0	0	0		0	0	0	0	0	0		0	0	0	0	0
1825	DSC3	desmocollin 3	0	0.0290696	0.517934	263	-0.0153913	0.908571	0	NA	NA	4	-0.035353	0.972481	0	NA	NA	87	-0.0681941	0.222518	6	-0.761974	0.192336	7	-0.588989	0.246669	4	-0.549329	0.442574		0	0	0	0	0		2	0	0	0	1	0		0	0	0	0	0
1826	DSCAM	DS cell adhesion molecule	0	-0.239624	0.184275	487	0.0693615	0.325841	186	-0.0980938	0.497219	3	0.290385	0.776135	2	2.12687	0.0435649	80	-0.00150846	0.984883	29	-0.25754	0.355104	10	0.231416	0.615856	5	0.42118	0.561066		0	0	0	0	0		0	0	0	0	0	0		0	0	0	0	0
1827	RCAN1	regulator of calcineurin 1	0	-0.0643202	0.261745	270	0.028832	0.426115	2	-0.903528	0.369758	222	0.105773	0.423985	0	NA	NA	89	0.0225223	0.756278	4	0.185099	0.800486	9	0.317064	0.48998	10	-0.283579	0.544648		0	0	0	0	0		0	0	0	0	0	0		0	0	0	0	0
1828	DSG1	desmoglein 1	0	-0.00488593	0.930171	201	-0.0142867	0.91163	0	NA	NA	2	1.67422	0.107423	6	1.15545	0.112093	77	-0.0136453	0.820318	3	0.145795	0.838167	6	-0.349665	0.490263	8	0.442833	0.293263		0	0	0	0	0		0	0	0	1	1	0		0	0	0	0	0
1829	DSG2	desmoglein 2	0	0.0973717	0.0337095	199	0.0117833	0.922069	0	NA	NA	7	0.656243	0.368029	3	2.35398	0.00178994	76	0.034158	0.623329	4	0.372526	0.602498	7	0.200865	0.692188	6	0.634221	0.212497		0	0	0	0	0		0	0	0	0	0	0		0	0	0	0	0
1830	DSG3	desmoglein 3	0	-0.00453139	0.912908	199	0.0250697	0.831928	2	-14.5426	0.99782	4	1.28176	0.079473	3	1.26229	0.0945327	77	0.0313356	0.633005	5	0.274742	0.638482	6	0.19172	0.707982	6	0.390084	0.445422		0	0	0	0	0		3	0	1	0	1	0		0	0	0	0	0
1831	TSC22D3	TSC22 domain family member 3	0	-0.0261148	0.581229	26	0.0562535	0.700026	0	NA	NA	0	NA	NA	1	-14.2795	0.997898	54	0.0217319	0.814008	3	-0.262982	0.795184	4	-0.0890027	0.93009	3	0.170794	0.866966		0	0	0	0	0		0	0	0	0	0	0		0	0	0	0	0
1832	DSP	desmoplakin	0	0.0378347	0.434841	661	-0.00730088	0.906781	0	NA	NA	3	-14.9508	0.997095	1	1.25148	0.215779	74	0.00527499	0.919747	4	1.0436	0.157822	12	0.0221571	0.957783	11	-0.017216	0.960155		0	0	0	0	0		0	0	0	0	0	0		0	0	0	0	0
1833	EPYC	epiphycan	0	0.134022	0.00357795	377	-0.0427997	0.305402	28	-0.0765978	0.781453	7	-0.762746	0.451695	0	NA	NA	68	-0.0182284	0.796216	12	-0.0889398	0.866914	12	-0.724457	0.324598	9	-0.502446	0.403522		0	0	0	0	0		-2	0	-1	0	-1	0		0	0	0	0	0
1834	DSPP	dentin sialophosphoprotein	0	2.20632	0.0935813	1075	0.00327656	0.904265	0	NA	NA	775	-0.0204265	0.838877	0	NA	NA	72	-0.0936226	0.463782	0	NA	NA	3	-16.5551	0.998385	3	-16.0223	0.99675		0	0	0	0	0		0	0	0	0	0	0		0	0	0	0	0
1836	SLC26A2	solute carrier family 26 member 2	0	0.0626338	0.248335	415	-0.0323233	0.706957	0	NA	NA	2	-15.2459	0.996238	34	0.0567219	0.856164	77	-0.00263374	0.96945	3	-0.401459	0.57582	4	-0.492525	0.341383	4	-0.495609	0.622385		0	0	0	0	0		0	0	0	0	0	0		0	0	0	0	0
1837	DTNA	dystrobrevin alpha	0	0.0627833	0.39421	156	0.246786	0.0209577	3	0.324623	0.657081	3	1.42713	0.0516526	45	-0.0847493	0.784064	75	-0.0056875	0.927775	23	0.0803893	0.769056	7	0.0973137	0.848197	6	-0.0580444	0.899506		1	0	0	0	1		0	0	0	0	0	0		0	0	0	0	0
1838	DTNB	dystrobrevin beta	0	0.045655	0.62718	214	0.123863	0.204449	21	0.432111	0.186024	5	0.69542	0.493294	0	NA	NA	81	-0.0201833	0.780598	11	0.746751	0.0728915	8	-0.379824	0.459083	4	-0.991252	0.326231		0	0	0	0	0		0	0	0	0	0	0		0	1	0	0	1
1839	HBEGF	heparin binding EGF like growth factor	0	-0.0655948	0.20818	743	0.042639	0.640561	0	NA	NA	1	-14.341	0.998595	3	-0.091814	0.898277	77	0.117579	0.181666	0	NA	NA	9	0.488025	0.34038	2	0.211919	0.836158		0	0	0	0	0		0	0	0	0	0	0		0	0	0	0	0
1840	DTX1	deltex E3 ubiquitin ligase 1	0	0.0131464	0.827546	233	0.0186856	0.844421	0	NA	NA	5	-15.1756	0.995039	0	NA	NA	75	-0.0981793	0.26963	4	-15.9846	0.99378	4	-0.41586	0.679426	10	-0.811997	0.166795		0	0	0	0	0		0	0	0	0	0	0		0	0	0	0	0
1841	DTYMK	deoxythymidylate kinase	0	0.0648377	0.383573	688	-0.0213797	0.504073	0	NA	NA	6	0.0917892	0.897987	0	NA	NA	62	0.00350232	0.958035	0	NA	NA	5	0.294466	0.563931	2	1.11672	0.133785		0	0	0	0	0		0	0	0	0	0	0		0	0	0	0	0
1842	ECM2	extracellular matrix protein 2	0	0.0589315	0.311984	95	0.0577972	0.580045	0	NA	NA	2	0.258797	0.801933	0	NA	NA	56	0.00866471	0.927522	0	NA	NA	5	0.237371	0.744846	5	1.12843	0.0623213		0	0	0	0	0		0	0	0	0	0	0		0	0	0	0	0
1843	DUSP1	dual specificity phosphatase 1	0	-0.0445001	0.237963	575	-0.00188825	0.988555	0	NA	NA	0	NA	NA	1	-15.3093	0.999741	63	0.00174392	0.973948	0	NA	NA	5	0.336104	0.570932	6	-0.423558	0.553235		0	0	0	0	0		0	0	0	0	0	0		0	0	0	0	0
1844	DUSP2	dual specificity phosphatase 2	0	-0.0718074	0.147193	475	-0.0467872	0.521185	0	NA	NA	1	2.84434	0.00599617	0	NA	NA	62	0.0477466	0.398703	0	NA	NA	13	0.286602	0.496748	8	0.212916	0.585383		0	0	0	0	0		0	0	0	0	0	0		0	0	0	0	0
1845	DUSP3	dual specificity phosphatase 3	0	0.015322	0.862543	1149	-0.053605	0.71887	0	NA	NA	1	2.84434	0.00599617	0	NA	NA	107	-0.0657682	0.415606	1	-17.3308	0.996934	6	-0.579784	0.565996	4	-0.191361	0.85028		0	0	0	0	0		0	0	0	0	0	0		0	0	0	0	0
1846	DUSP4	dual specificity phosphatase 4	0	0.0217885	0.627011	491	0.175836	0.152174	0	NA	NA	1	2.84434	0.00599617	1	2.84434	0.00599617	90	0.038356	0.589561	1	-14.8641	0.996401	6	0.248261	0.626432	8	0.266561	0.601008		0	0	0	0	0		0	0	0	0	0	0		0	0	0	0	0
1847	DUSP5	dual specificity phosphatase 5	0	-0.0139622	0.721591	1173	-0.0343905	0.791754	0	NA	NA	0	NA	NA	0	NA	NA	60	-0.0247079	0.805164	0	NA	NA	5	-0.0734107	0.920352	7	0.357905	0.555997		0	0	0	0	0		0	0	0	0	0	0		0	0	0	0	0
1848	DUSP6	dual specificity phosphatase 6	0	-0.0222551	0.639126	264	0.096782	0.663709	0	NA	NA	1	2.84434	0.00599617	0	NA	NA	83	-0.0664726	0.318563	3	-15.5409	0.99492	14	-0.320095	0.545351	11	-0.916196	0.211282		0	0	0	0	0		0	0	0	0	0	0		0	0	0	0	0
1849	DUSP7	dual specificity phosphatase 7	0	0.111217	0.143044	246	0.142253	0.489336	0	NA	NA	0	NA	NA	0	NA	NA	101	-0.0347569	0.512044	2	-0.658393	0.361221	6	0.282703	0.630298	9	-0.353829	0.507743		0	0	0	0	0		2	0	0	0	1	0		0	0	0	0	0
1852	DUSP9	dual specificity phosphatase 9	0	0.0895529	0.0552674	120	0.0371695	0.686566	0	NA	NA	1	-16.281	0.999035	3	-1.14225	0.266987	46	0.169925	0.0752094	0	NA	NA	4	1.48419	0.01329	6	1.08674	0.137724		0	0	0	0	0		0	0	0	0	0	0		1	0	0	0	1
1854	DUT	deoxyuridine triphosphatase	0	0.0713229	0.390167	450	0.0493697	0.450352	0	NA	NA	45	0.06524	0.853815	7	0.2139	0.718429	52	-0.0374345	0.688167	0	NA	NA	6	-0.388984	0.588636	7	0.39509	0.513937		0	0	0	0	0		0	0	0	0	0	0		0	0	0	0	0
1855	DVL1	dishevelled segment polarity protein 1	0	-0.0367165	0.598093	977	0.0206097	0.705439	0	NA	NA	3	0.63452	0.377176	33	0.514596	0.103568	100	0.0239941	0.695322	0	NA	NA	11	1.30527	0.000153953	13	-0.222399	0.626974		0	0	0	0	0		0	0	0	0	0	0		0	0	1	0	1
1856	DVL2	dishevelled segment polarity protein 2	0	0.104896	0.343517	687	0.0261343	0.48368	0	NA	NA	3	0.589161	0.561387	0	NA	NA	104	0.0926177	0.0785848	0	NA	NA	13	0.327846	0.39595	9	0.741468	0.109426		0	0	0	0	0		0	0	0	0	0	0		1	0	0	0	1
1857	DVL3	dishevelled segment polarity protein 3	0	0.0354281	0.70709	377	0.0064917	0.670072	319	0.0365048	0.766216	5	1.67785	0.0280946	0	NA	NA	88	0.073415	0.318017	1	-14.8487	0.996296	10	0.381958	0.599032	13	0.179668	0.669733		0	0	0	0	0		0	0	0	0	0	0		0	0	0	0	0
1859	DYRK1A	dual specificity tyrosine phosphorylation regulated kinase 1A	0	-0.145089	0.216044	317	0.103409	0.289215	3	1.4053	0.167377	3	0.884575	0.222316	2	2.31624	0.0246075	87	-0.0243759	0.706863	23	0.363791	0.293319	10	-0.0508895	0.920526	9	0.645703	0.158643		0	0	0	0	0		0	0	0	0	0	0		0	0	0	0	0
1861	TOR1A	torsin family 1 member A	0	-0.129945	0.277677	1011	-0.191921	0.0505132	0	NA	NA	1	-0.0992045	0.999987	10	-15.7318	0.993098	81	0.0138717	0.808495	1	1.41734	0.165778	8	0.296098	0.564225	10	-0.213027	0.676972		0	0	0	0	0		0	0	0	0	0	0		0	0	0	0	0
1869	E2F1	E2F transcription factor 1	0	0.0975743	0.081057	1183	0.229475	0.0668987	0	NA	NA	3	0.343516	0.73658	7	1.32065	0.0852926	124	0.0140641	0.79517	3	0.815567	0.429652	11	-0.726139	0.156023	15	0.00305744	0.994208		1	0	0	0	1		0	0	0	0	0	0		0	0	0	0	0
1870	E2F2	E2F transcription factor 2	0	0.0602452	0.442273	410	-0.17169	0.142611	0	NA	NA	3	-15.9334	0.997304	14	0.0244761	0.961772	83	0.0931989	0.235735	1	-14.7668	0.995182	11	0.908241	0.0551637	6	0.812502	0.264395		0	0	0	0	0		0	0	0	0	0	0		0	0	1	0	1
1871	E2F3	E2F transcription factor 3	0	0.180688	0.0425168	986	0.295125	0.0204846	1	-2.31438	0.873619	0	NA	NA	4	2.11117	0.00426073	96	0.100309	0.162334	5	0.50633	0.397813	6	0.388688	0.449041	7	0.302116	0.610315		1	0	0	0	1		0	0	0	0	0	0		0	0	0	0	0
1874	E2F4	E2F transcription factor 4	0	-0.102808	0.326977	122	-0.0261578	0.730824	0	NA	NA	1	1.24265	0.224144	21	-0.718439	0.217834	95	-0.071792	0.271386	1	-16.4512	0.998682	14	-0.601879	0.240069	6	-0.38586	0.508238		0	0	0	0	0		0	0	0	0	0	0		0	0	0	0	0
1875	E2F5	E2F transcription factor 5	0	0.174285	0.0753597	345	0.0307895	0.512107	0	NA	NA	0	NA	NA	1	-16.4549	0.99849	76	-0.108877	0.137777	3	-1.23503	0.220004	10	-0.492898	0.330967	8	0.173295	0.809198		0	0	0	0	0		0	0	0	0	0	0		0	0	0	0	0
1876	E2F6	E2F transcription factor 6	0	-0.0129543	0.914721	643	-0.137022	0.104143	2	0.821036	0.419071	2	0.330518	0.746386	30	-0.64301	0.212142	67	-0.002864	0.967334	2	0.490334	0.496251	8	0.0671158	0.895232	5	-0.0270081	0.978668		0	0	0	0	0		0	0	0	0	0	0		0	0	0	0	0
1877	E4F1	E4F transcription factor 1	0	-0.141474	0.152699	723	-0.0764966	0.534977	0	NA	NA	3	-1.0744	0.2848	1	1.28799	0.207168	100	0.0338299	0.52522	1	-15.0319	0.997715	11	0.300535	0.471693	17	0.627845	0.0573459		0	0	0	0	0		0	0	0	0	0	0		0	0	0	1	1
1879	EBF1	EBF transcription factor 1	1	-0.0903068	0.213199	322	0.0106137	0.848544	8	0.155427	0.790473	66	0.110864	0.642583	2	0.657173	0.524086	58	-0.386373	0.022639	14	-0.48879	0.28843	2	-15.0535	0.995349	3	-0.124241	0.902792		0	0	0	0	0		0	3	1	0	1	0		0	0	0	0	0
1880	GPR183	G protein-coupled receptor 183	0	0.0159759	0.706003	435	0.236511	0.16855	0	NA	NA	0	NA	NA	1	-15.0146	0.99987	67	-0.125471	0.125471	1	-14.8526	0.996324	6	-1.44153	0.151917	5	-0.619793	0.386734		0	0	0	0	0		0	0	0	0	0	0		0	0	0	0	0
1889	ECE1	endothelin converting enzyme 1	0	-0.0487556	0.423601	998	-0.0313228	0.339799	0	NA	NA	530	-0.0693053	0.510016	27	-0.0665975	0.830642	90	-0.0257471	0.67319	11	-0.125194	0.763764	4	-0.223293	0.702208	8	-0.732186	0.468046		0	0	0	0	0		-1	0	-1	0	-1	0		0	0	0	0	0
1890	TYMP	thymidine phosphorylase	0	-0.0473535	0.276509	65	-0.00156481	0.982288	0	NA	NA	11	0.199336	0.697881	4	-14.9359	0.993867	69	-0.0373998	0.520788	1	-15.9949	0.997344	11	0.463259	0.277873	12	-0.059208	0.910801		0	0	0	0	0		0	0	0	0	0	0		0	0	0	0	0
1891	ECH1	enoyl-CoA hydratase 1	0	-0.00133623	0.983275	210	0.123171	0.118023	0	NA	NA	3	1.7093	0.0216999	9	0.303222	0.607784	137	-0.0432523	0.377301	2	-15.3449	0.996931	14	-0.278011	0.53993	27	-0.32597	0.315817		0	0	0	0	0		0	0	0	0	0	0		0	0	0	0	0
1892	ECHS1	enoyl-CoA hydratase, short chain 1	0	-0.136825	0.0666811	715	-0.0136214	0.616092	0	NA	NA	395	-0.159065	0.153016	296	0.0587545	0.604621	29	0.0994421	0.377498	0	NA	NA	3	0.388235	0.70006	4	0.597776	0.557742		0	0	0	0	0		0	0	0	0	0	0		0	0	0	0	0
1893	ECM1	extracellular matrix protein 1	0	0.0130176	0.737523	196	-0.0726981	0.327694	0	NA	NA	5	0.283906	0.636364	2	-14.5112	0.99791	129	0.0536229	0.249343	2	1.81782	0.0831808	17	0.213709	0.581976	20	0.222705	0.459859		0	0	0	0	0		0	0	0	0	0	0		0	0	0	0	0
1894	ECT2	epithelial cell transforming 2	0	0.143726	0.0169361	303	0.0217833	0.657202	1	1.9744	0.0560083	39	0.0793372	0.769867	3	2.80942	3.35495e-06	108	-0.0100972	0.850453	14	-0.0704484	0.877495	18	-0.0604464	0.876621	8	0.563053	0.272243		0	0	0	0	0		0	0	0	0	0	0		0	0	0	0	0
1896	EDA	ectodysplasin A	0	0.00620137	0.938952	99	-0.115835	0.601891	8	0.423531	0.56657	0	NA	NA	11	0.00103265	0.998853	45	0.0626071	0.419936	18	0.000961817	0.997792	5	0.631548	0.283985	2	-15.9784	0.996917		0	0	0	0	0		0	0	0	0	0	0		0	0	0	0	0
1901	S1PR1	sphingosine-1-phosphate receptor 1	0	-0.0346054	0.565429	198	0.00170252	0.947852	0	NA	NA	82	-0.192838	0.397074	23	0.540996	0.0530867	63	-0.112578	0.234538	0	NA	NA	4	-0.807056	0.25981	5	-0.962944	0.338953		0	0	0	1	1		0	0	0	0	0	0		0	0	0	0	0
1902	LPAR1	lysophosphatidic acid receptor 1	0	0.0575483	0.278481	727	-0.0474904	0.380758	87	-0.0859592	0.654577	4	-1.19256	0.239845	0	NA	NA	68	-0.118572	0.311082	5	-1.07746	0.285396	5	0.351582	0.62522	3	-0.67435	0.510559		0	0	0	0	0		0	0	0	0	0	0		0	0	0	0	0
1903	S1PR3	sphingosine-1-phosphate receptor 3	0	0.0575341	0.361396	1134	-0.0428578	0.522147	0	NA	NA	26	-0.296027	0.52271	1	-17.6151	0.999847	49	-0.11813	0.297867	1	-14.7528	0.994938	4	0.45891	0.525842	2	-15.5758	0.994365		0	0	0	0	0		0	0	0	0	0	0		0	0	0	0	0
1906	EDN1	endothelin 1	0	-0.0871848	0.0668346	285	0.136133	0.0811327	0	NA	NA	3	0.396733	0.697546	11	1.11611	0.0157803	100	-0.00708568	0.885492	0	NA	NA	8	-0.294321	0.562278	7	0.0387717	0.947294		1	0	0	1	1		0	0	0	-1	-1	-1		0	0	0	0	0
1907	EDN2	endothelin 2	0	0.0144026	0.741867	214	0.0194418	0.769031	0	NA	NA	31	-0.0587494	0.873019	0	NA	NA	79	0.0415637	0.583351	0	NA	NA	6	0.041602	0.943417	8	0.473188	0.307192		0	0	0	0	0		0	0	0	0	0	0		0	0	0	0	0
1908	EDN3	endothelin 3	0	-0.0368931	0.412943	41	0.0633651	0.573848	0	NA	NA	5	0.930732	0.197696	1	-17.1204	0.997643	64	0.203929	0.000536032	3	2.69249	1.38041e-05	3	2.17125	0.0043695	7	0.209247	0.773431		0	0	0	0	0		0	0	0	0	0	0		1	0	0	0	1
1909	EDNRA	endothelin receptor type A	0	0.133272	0.0161254	251	-0.0479557	0.616501	1	-14.6092	0.998709	5	0.403419	0.577939	7	0.375335	0.532013	43	-0.0568201	0.481367	5	0.981417	0.182445	5	-1.49399	0.138426	3	0.0634659	0.930005		0	0	0	0	0		0	0	0	0	0	0		0	0	0	0	0
1910	EDNRB	endothelin receptor type B	0	-0.108198	0.057359	403	-0.0159411	0.721453	0	NA	NA	75	0.0369203	0.868339	23	0.0905	0.833851	60	0.000248919	0.998393	1	-16.4565	0.998462	2	1.4079	0.16626	3	-14.9392	0.994873		0	0	0	0	0		0	0	0	0	0	0		0	0	0	0	0
1911	PHC1	polyhomeotic homolog 1	0	0.113543	0.165281	1001	-0.0141392	0.614445	0	NA	NA	605	-0.084741	0.425679	0	NA	NA	76	0.0186092	0.787302	1	1.40937	0.163566	10	0.110654	0.828819	5	0.274776	0.642328		0	0	0	0	0		0	0	0	0	0	0		0	0	0	0	0
1912	PHC2	polyhomeotic homolog 2	0	-0.160566	0.0994426	97	-0.0361809	0.552933	0	NA	NA	6	-0.251233	0.667061	5	-1.1891	0.237313	90	0.069955	0.373812	8	0.580031	0.253136	7	0.148051	0.771557	6	-0.534469	0.597646		0	0	0	0	0		0	0	0	0	0	0		0	0	0	0	0
1915	EEF1A1	eukaryotic translation elongation factor 1 alpha 1	0	0.057978	0.396986	1166	0.0369548	0.640536	0	NA	NA	3	1.31218	0.0735484	22	-0.377954	0.4163	90	-0.119243	0.157388	5	-0.458162	0.650478	9	-15.2861	0.992141	13	0.0829455	0.888788		0	0	0	0	0		0	0	0	0	0	0		0	0	0	0	0
1917	EEF1A2	eukaryotic translation elongation factor 1 alpha 2	0	0.0287047	0.223738	1167	0.0555059	0.482104	3	0.360397	0.723452	2	-15.3928	0.995972	2	-0.320188	0.655651	104	0.00368444	0.946697	3	-0.0874211	0.931129	10	0.235898	0.549213	8	0.124551	0.80646		0	0	0	0	0		0	0	0	0	0	0		0	0	0	0	0
1936	EEF1D	eukaryotic translation elongation factor 1 delta	0	0.0335532	0.630107	1015	0.00585147	0.776655	1	-16.8526	0.999817	517	0.0755894	0.446439	387	0.0137463	0.892521	103	-0.00978065	0.862768	2	1.15939	0.251263	11	0.2124	0.612493	6	0.712155	0.166413		0	0	0	0	0		0	0	0	0	0	0		0	0	0	0	0
1938	EEF2	eukaryotic translation elongation factor 2	0	-0.113378	0.149645	871	0.0261009	0.206075	0	NA	NA	329	0.131675	0.217654	16	-0.758946	0.197187	115	-0.00473507	0.934395	5	1.02913	0.31413	10	0.372169	0.418083	9	-0.201346	0.694345		0	0	0	0	0		0	0	0	0	0	0		0	0	0	0	0
1939	EIF2D	eukaryotic translation initiation factor 2D	0	0.199058	0.0199188	1093	0.0650749	0.376529	0	NA	NA	25	0.0234851	0.955865	0	NA	NA	89	-0.00743879	0.912564	2	0.186994	0.852936	12	-0.279171	0.541475	9	-0.215319	0.715451		0	0	0	0	0		0	0	0	0	0	0		0	0	0	0	0
1942	EFNA1	ephrin A1	0	0.0517303	0.346221	224	-0.163067	0.181166	0	NA	NA	1	-17.6151	0.999847	1	-15.7865	0.99692	143	0.00505986	0.910884	0	NA	NA	24	-0.142014	0.686327	18	0.201443	0.663121		0	0	0	0	0		0	0	0	0	0	0		0	0	0	0	0
1943	EFNA2	ephrin A2	0	0.0389282	0.471404	645	-0.164773	0.166856	0	NA	NA	2	0.634129	0.53365	1	-14.5403	0.997469	136	-0.0337373	0.478159	3	-1.05558	0.29782	30	-0.120299	0.710954	14	-0.165142	0.670112		0	0	0	0	0		0	0	0	0	0	0		0	0	0	0	0
1944	EFNA3	ephrin A3	0	0.0988729	0.0881875	226	-0.127471	0.240967	0	NA	NA	4	0.795827	0.272805	1	-17.6151	0.999847	144	-0.0373076	0.43018	9	-0.964288	0.187518	23	0.24358	0.457508	25	-0.00516465	0.989404		0	0	0	0	0		0	0	0	0	0	0		0	0	0	0	0
1945	EFNA4	ephrin A4	0	0.0775782	0.260458	226	-0.127457	0.240998	0	NA	NA	4	0.795827	0.272805	1	-17.6151	0.999847	144	-0.0373053	0.430282	1	0.465797	0.644391	23	0.24358	0.457508	28	-0.426987	0.281603		0	0	0	0	0		0	0	0	0	0	0		0	0	0	0	0
1946	EFNA5	ephrin A5	0	0.0478309	0.353059	860	-0.0264414	0.601034	54	0.0231937	0.931516	1	-15.0336	0.99748	2	-15.0066	0.995919	48	-0.00880505	0.939892	12	0.385971	0.454459	1	2.21264	0.0322967	4	0.306272	0.669257		0	0	0	0	0		0	0	0	0	0	0		0	0	0	0	0
1947	EFNB1	ephrin B1	0	-0.0432064	0.450225	305	-0.100077	0.370411	0	NA	NA	2	-17.2081	0.996397	0	NA	NA	50	0.0790692	0.30925	2	0.86726	0.39069	3	-0.423815	0.67368	2	0.448298	0.665254		0	0	0	0	0		0	0	0	0	0	0		0	0	0	0	0
1948	EFNB2	ephrin B2	0	-0.00386565	0.934414	647	0.0772734	0.483239	0	NA	NA	4	0.92452	0.123425	8	-1.32931	0.187175	56	-0.031931	0.781753	0	NA	NA	4	-1.00513	0.319567	5	0.547179	0.449795		0	0	0	0	0		0	0	0	1	1	0		0	0	0	0	0
1949	EFNB3	ephrin B3	0	0.0344175	0.546573	715	-0.00240765	0.960604	0	NA	NA	33	-0.237443	0.379534	1	-13.9029	0.995663	111	0.0745033	0.1131	0	NA	NA	27	0.445249	0.134015	9	0.478874	0.25402		0	0	0	0	0		0	0	0	0	0	0		0	0	0	0	0
1950	EGF	epidermal growth factor	0	0.163802	0.0330609	284	-0.0440627	0.552032	11	-0.368458	0.613037	1	1.98057	0.0552485	9	1.16579	0.0143494	49	0.0218542	0.73192	1	-0.3442	0.736782	5	0.730869	0.164123	2	-0.392336	0.701317		0	0	0	0	0		0	0	0	0	0	0		0	0	0	0	0
1951	CELSR3	cadherin EGF LAG seven-pass G-type receptor 3	0	-0.0279854	0.718749	750	0.149286	0.00563451	0	NA	NA	0	NA	NA	2	0.719314	0.486218	111	-0.00231094	0.968794	2	-15.2943	0.997804	13	0.250043	0.495036	13	-0.222213	0.567008		1	0	0	0	1		0	0	0	0	0	0		0	0	0	0	0
1952	CELSR2	cadherin EGF LAG seven-pass G-type receptor 2	0	0.0734658	0.273363	786	0.0617057	0.183998	1	1.63255	0.157652	4	-0.0370912	0.958539	2	-15.3714	0.995776	72	-0.0677866	0.434273	0	NA	NA	9	-0.0427034	0.942081	7	-0.576093	0.420175		0	0	0	0	0		0	0	2	0	1	0		0	0	0	0	0
1953	MEGF6	multiple EGF like domains 6	0	0.0222098	0.670271	244	-0.0116279	0.834807	1	1.08413	0.295555	32	-0.0426058	0.882962	0	NA	NA	59	0.0158877	0.859355	5	-0.552758	0.58707	8	-0.531205	0.365158	6	0.0143186	0.984111		0	0	0	0	0		0	0	0	0	0	0		0	0	0	0	0
1954	MEGF8	multiple EGF like domains 8	0	0.0443727	0.557692	626	0.162943	0.066125	0	NA	NA	1	-16.2471	0.998265	4	1.22129	0.0440322	108	-0.0285533	0.583021	9	-0.0583626	0.908977	16	-0.137053	0.704394	10	-0.118946	0.816243		1	0	0	0	1		0	0	0	0	0	0		0	0	0	0	0
1955	MEGF9	multiple EGF like domains 9	0	0.0236499	0.7175	746	0.00813477	0.881912	3	0.427352	0.499218	2	-0.280346	0.790056	2	-16.4404	0.999076	77	0.102503	0.11946	9	0.349328	0.403093	10	0.0492245	0.93294	8	-0.196951	0.736632		0	0	0	0	0		0	0	0	0	0	0		0	0	0	0	0
1956	EGFR	epidermal growth factor receptor	1	0.087676	0.0434472	1040	0.0503711	0.276683	911	0.16643	0.132354	3	0.292722	0.776728	4	0.00817501	0.993555	108	0.0667802	0.174384	31	0.101609	0.71797	20	0.785155	0.0194181	19	0.284943	0.376264		0	0	0	0	0		0	0	0	0	0	0		0	0	1	0	1
1958	EGR1	early growth response 1	0	-0.0302846	0.34777	1175	0.0039637	0.914564	0	NA	NA	23	0.0611818	0.852542	47	0.00493373	0.984618	71	0.0829117	0.256794	0	NA	NA	4	0.139317	0.890398	7	0.876713	0.0601164		0	0	0	0	0		0	0	0	0	0	0		0	0	0	0	0
1959	EGR2	early growth response 2	0	-0.0658608	0.163678	552	0.157985	0.332959	2	2.93595	0.000104493	0	NA	NA	0	NA	NA	74	0.0241359	0.804744	4	0.637005	0.374109	5	-0.465894	0.643242	5	0.15677	0.790494		0	0	0	0	0		0	0	0	0	0	0		0	0	0	0	0
1960	EGR3	early growth response 3	0	-0.113135	0.0315454	318	0.0203523	0.906714	0	NA	NA	0	NA	NA	1	-15.9914	0.997787	63	0.146554	0.0069028	0	NA	NA	3	1.96524	0.00740695	8	0.703058	0.0742977		0	0	0	0	0		0	0	0	0	0	0		1	0	0	0	1
1961	EGR4	early growth response 4	0	0.0945924	0.436958	276	-0.0768453	0.31054	0	NA	NA	4	1.59372	0.0294641	4	0.301214	0.676034	67	0.0067971	0.922238	0	NA	NA	5	0.179865	0.760263	8	-0.203588	0.659618		0	0	0	0	0		0	0	0	0	0	0		0	0	0	0	0
1962	EHHADH	enoyl-CoA hydratase and 3-hydroxyacyl CoA dehydrogenase	0	0.00843277	0.890395	654	0.046246	0.127734	3	1.04681	0.153995	123	0.208911	0.22533	6	-0.328436	0.646055	86	0.00646926	0.913858	7	-0.59905	0.40373	9	0.871919	0.0646014	13	0.306048	0.433519		0	0	0	0	0		0	0	0	0	0	0		0	0	0	0	0
1965	EIF2S1	eukaryotic translation initiation factor 2 subunit alpha	0	0.131451	0.201954	798	0.0600115	0.598776	1	-15.4266	0.996182	2	3.04833	3.36848e-05	3	0.38946	0.701752	123	-0.0433501	0.41651	3	-0.981322	0.329002	14	-0.160354	0.726617	7	-0.600956	0.406616		0	0	0	0	0		0	0	0	-1	-1	0		0	0	0	0	0
1967	EIF2B1	eukaryotic translation initiation factor 2B subunit alpha	0	0.207604	0.159848	317	-0.0871845	0.203427	1	-17.2305	0.998133	1	-17.2305	0.998133	5	-0.188855	0.798061	83	-0.0871946	0.24076	2	1.73547	0.0888037	10	0.434655	0.395779	14	-0.156675	0.707305		0	0	0	0	0		0	0	0	0	0	0		0	0	0	0	0
1968	EIF2S3	eukaryotic translation initiation factor 2 subunit gamma	0	0.0172848	0.839297	175	0.027491	0.531015	0	NA	NA	1	-16.3837	0.997207	37	-0.210394	0.461782	56	0.0647764	0.32702	3	0.621706	0.291642	9	-0.116326	0.819596	5	0.321013	0.530608		0	0	0	0	0		0	0	0	0	0	0		0	0	0	0	0
1969	EPHA2	EPH receptor A2	0	-0.0294338	0.522411	1087	-0.0289945	0.520553	0	NA	NA	0	NA	NA	972	-0.132397	0.328261	97	0.0504342	0.322359	9	0.67903	0.143793	13	0.383266	0.324224	9	0.123867	0.807335		0	0	0	0	0		0	0	0	0	0	0		0	0	0	0	0
1975	EIF4B	eukaryotic translation initiation factor 4B	0	0.13423	0.119044	336	-0.0165768	0.534018	0	NA	NA	158	-0.0869059	0.558134	2	1.30108	0.20103	119	-0.011097	0.811657	5	-0.091787	0.897605	25	0.20834	0.453268	11	-0.408154	0.421744		0	0	0	0	0		0	0	0	0	0	0		0	0	0	0	0
1977	EIF4E	eukaryotic translation initiation factor 4E	0	0.0654241	0.632974	522	0.012985	0.566607	369	0.0357943	0.740621	0	NA	NA	3	1.30272	0.084007	53	0.0729641	0.444242	1	0.851633	0.399067	2	3.09856	0.000136969	4	0.0127076	0.982839		0	0	0	0	0		0	0	0	0	0	0		0	0	0	0	0
1978	EIF4EBP1	eukaryotic translation initiation factor 4E binding protein 1	0	-0.00888888	0.861939	1135	0.0561564	0.349858	1	-14.7031	0.995202	0	NA	NA	35	0.240976	0.376076	147	0.0688109	0.164133	13	0.398224	0.436928	12	-0.371667	0.528158	16	0.938896	0.00911882		0	0	0	0	0		0	0	0	0	0	0		0	0	0	1	1
1979	EIF4EBP2	eukaryotic translation initiation factor 4E binding protein 2	0	0.0738748	0.451593	511	0.0124862	0.820773	0	NA	NA	1	-15.6873	0.998399	5	0.332719	0.579479	70	0.11767	0.0442998	1	1.26355	0.222647	9	0.475937	0.351614	3	0.607446	0.408513		0	0	0	0	0		0	0	0	0	0	0		1	0	0	0	1
1981	EIF4G1	eukaryotic translation initiation factor 4 gamma 1	0	0.0840145	0.358952	449	0.0286246	0.517581	0	NA	NA	0	NA	NA	11	0.0883985	0.866357	89	0.0991603	0.226953	1	0.895719	0.381584	6	0.826062	0.419397	7	-0.411544	0.682895		0	0	0	0	0		0	0	0	0	0	0		0	0	0	0	0
1982	EIF4G2	eukaryotic translation initiation factor 4 gamma 2	0	0.0749594	0.404214	1066	0.181687	0.170196	0	NA	NA	1	2.84434	0.00599617	0	NA	NA	43	0.0960805	0.266178	1	3.33585	0.00132447	4	1.23153	0.233671	6	1.38573	0.0118634		0	0	0	0	0		0	0	0	0	0	0		0	0	0	0	0
1983	EIF5	eukaryotic translation initiation factor 5	0	-0.120716	0.189028	203	0.0656034	0.425833	0	NA	NA	25	0.0217352	0.952728	0	NA	NA	101	-0.0390931	0.60067	3	0.53874	0.451614	5	0.247036	0.807456	10	0.430619	0.464879		0	0	0	0	0		0	0	0	0	0	0		0	0	0	0	0
1984	EIF5A	eukaryotic translation initiation factor 5A	0	-0.0677783	0.427979	683	0.0206566	0.472635	0	NA	NA	3	0.589161	0.561387	208	0.0681941	0.574702	105	0.0901285	0.100801	0	NA	NA	13	0.290046	0.452308	7	0.16717	0.815526		0	0	0	0	0		0	0	0	0	0	0		0	0	0	0	0
1990	CELA1	chymotrypsin like elastase 1	0	0.442219	0.0180708	521	0.120146	0.317855	0	NA	NA	0	NA	NA	5	1.15338	0.113917	108	-0.00372245	0.938017	2	-0.0420937	0.953264	12	-0.0560526	0.913832	12	0.418349	0.236044		0	0	0	0	0		0	0	0	0	0	0		0	0	0	0	0
1991	ELANE	elastase, neutrophil expressed	0	0.146281	0.131533	531	-0.0567886	0.225778	0	NA	NA	22	-0.322972	0.437885	1	-16.097	0.998155	116	-0.0104661	0.821502	2	0.73061	0.308591	9	-0.212861	0.675995	18	-0.279475	0.438678		0	0	0	0	0		0	0	0	0	0	0		0	0	0	0	0
1992	SERPINB1	serpin family B member 1	0	0.0150942	0.789555	445	-0.0494645	0.466745	0	NA	NA	0	NA	NA	0	NA	NA	85	-0.117629	0.189704	1	-16.8764	0.998379	4	-0.00896741	0.992939	5	-0.245915	0.67475		0	0	0	0	0		0	0	0	0	0	0		0	0	0	0	0
1993	ELAVL2	ELAV like RNA binding protein 2	0	-0.0494599	0.640574	884	0.0272938	0.737997	3	1.82994	0.0147978	14	0.471506	0.36423	1	2.84434	0.00599617	94	0.168408	0.00687605	6	1.01377	0.0489769	8	0.269232	0.558112	9	0.394557	0.356844		0	0	0	0	0		0	0	0	0	0	0		1	0	0	0	1
1994	ELAVL1	ELAV like RNA binding protein 1	0	0.0821182	0.546526	730	0.0155645	0.72394	0	NA	NA	18	0.21679	0.670755	10	0.325159	0.600872	126	0.0601389	0.303412	6	0.738856	0.20945	6	-0.508337	0.388212	15	0.392345	0.35094		0	0	0	0	0		0	0	0	0	0	0		0	0	0	0	0
1996	ELAVL4	ELAV like RNA binding protein 4	0	0.17797	0.226965	58	-0.0396985	0.859558	1	-15.0336	0.99748	0	NA	NA	3	-15.275	0.995089	104	-0.0273923	0.685907	13	0.679356	0.0641196	12	-0.326996	0.472299	9	-1.37882	0.16965		0	0	0	0	0		0	0	0	0	0	0		0	1	0	0	1
1997	ELF1	E74 like ETS transcription factor 1	0	-0.00481784	0.948866	99	0.123534	0.348201	1	-14.7801	0.996226	3	1.96657	0.00751417	0	NA	NA	74	0.0581912	0.429019	8	-0.132066	0.794708	6	0.261075	0.716595	5	1.28072	0.0302443		0	0	0	0	0		0	0	0	0	0	0		0	0	0	0	0
1998	ELF2	E74 like ETS transcription factor 2	0	-0.16652	0.189986	1099	-0.0113309	0.888805	1	2.84434	0.00599617	4	0.891809	0.213709	58	-0.411295	0.161373	61	-0.063868	0.516506	8	1.0413	0.0768166	7	-1.25406	0.213851	3	0.221659	0.757344		0	0	0	0	0		0	0	0	0	0	0		0	0	0	0	0
1999	ELF3	E74 like ETS transcription factor 3	1	-0.035188	0.461688	60	0.216167	0.103362	0	NA	NA	1	-15.2482	0.996254	3	1.19434	0.106411	97	-0.000641905	0.987919	4	1.08755	0.0379754	14	-0.134265	0.729768	20	-0.285255	0.384891		0	0	0	0	0		0	0	0	0	0	0		0	0	0	0	0
2000	ELF4	E74 like ETS transcription factor 4	1	-0.0496197	0.452027	399	0.0602951	0.643118	0	NA	NA	2	0.833373	0.419179	2	-14.7093	0.998974	49	-0.0291897	0.705873	2	-0.922896	0.360239	2	-0.21985	0.759887	6	0.674838	0.258375		0	0	0	0	0		0	0	0	0	0	0		0	0	0	0	0
2001	ELF5	E74 like ETS transcription factor 5	0	-0.00593563	0.926114	247	0.0323327	0.668347	1	-13.8642	0.995029	2	1.43902	0.221842	1	2.84434	0.00599617	94	0.0193123	0.69827	8	0.346222	0.558139	16	-0.0045114	0.990318	14	1.02097	0.00954219		0	0	0	0	0		-2	0	0	0	-1	0		0	0	0	1	1
2002	ELK1	ETS transcription factor ELK1	0	-0.0510702	0.629904	831	-0.00901124	0.917566	0	NA	NA	1	0.968903	0.343941	1	-15.6464	0.996098	61	0.101522	0.331266	0	NA	NA	2	0.122695	0.864177	3	1.30226	0.0710903		0	0	0	0	0		0	0	0	0	0	0		0	0	0	0	0
2004	ELK3	ETS transcription factor ELK3	0	0.094611	0.147763	1188	0.0551714	0.581775	0	NA	NA	6	0.292984	0.622961	0	NA	NA	73	0.0604588	0.255546	6	1.59854	0.00130632	13	0.555984	0.110453	16	0.306698	0.42843		0	0	0	0	0		0	0	0	0	0	0		0	0	0	0	0
2005	ELK4	ETS transcription factor ELK4	1	0.000518933	0.996017	239	0.0274706	0.703158	0	NA	NA	16	-0.0126058	0.980854	3	-0.560013	0.57792	100	0.0571267	0.186192	2	-0.207273	0.83701	9	0.563231	0.220113	15	0.608656	0.0444483		0	0	0	0	0		0	0	0	0	0	0		0	0	0	1	1
2006	ELN	elastin	1	0.045279	0.204675	942	-0.0173776	0.664054	0	NA	NA	2	2.82669	0.00626385	686	-0.0569477	0.593201	88	-0.00263631	0.96187	4	0.126779	0.859861	11	-0.145776	0.728395	11	-0.213286	0.585707		0	0	0	0	0		0	0	0	0	0	0		0	0	0	0	0
2009	EML1	EMAP like 1	0	0.0049689	0.951738	242	0.0199177	0.795916	37	0.24408	0.416263	1	-16.6594	0.998477	18	0.0745201	0.854667	65	0.00710116	0.930025	11	0.294583	0.482152	5	-0.0355053	0.951826	5	-0.46298	0.645646		0	0	0	0	0		0	-1	-1	0	-1	0		0	0	0	0	0
2010	EMD	emerin	0	-0.156422	0.0791577	505	0.0925894	0.292677	0	NA	NA	1	1.31802	0.209104	4	-0.472992	0.641405	52	0.0291193	0.722588	1	1.41206	0.163465	3	-0.42608	0.673422	4	-1.06166	0.291249		0	0	0	0	0		0	0	0	0	0	0		0	0	0	0	0
2011	MARK2	microtubule affinity regulating kinase 2	0	-0.0445156	0.697207	1188	-0.0381263	0.628112	2	2.02085	0.00686069	13	-0.297437	0.562666	1187	-0.202731	0.469078	124	0.000795411	0.987343	9	0.115488	0.80081	12	-0.0037544	0.991743	16	-0.149022	0.745093		0	0	0	0	0		0	0	0	0	0	0		0	0	0	0	0
2012	EMP1	epithelial membrane protein 1	0	-0.015046	0.718886	1163	0.0462071	0.377494	0	NA	NA	6	-0.987316	0.333245	0	NA	NA	78	-0.00184009	0.983787	2	0.0998202	0.921648	4	-0.038305	0.969615	3	-14.9042	0.996527		0	0	0	0	0		-1	0	0	0	-1	0		0	0	0	0	0
2013	EMP2	epithelial membrane protein 2	0	0.0574609	0.352273	268	0.066242	0.0685088	2	3.35358	0.00138061	227	0.201557	0.107459	5	0.823394	0.260599	82	0.00347704	0.969232	3	-14.8918	0.995772	5	-0.424881	0.67398	5	1.25014	0.0847351		1	0	0	0	1		0	0	0	0	0	0		0	0	0	0	0
2014	EMP3	epithelial membrane protein 3	0	-0.00265288	0.952073	501	0.00812953	0.902491	0	NA	NA	11	-0.518213	0.381001	2	0.840064	0.406196	107	-0.016439	0.787241	2	0.345591	0.741807	15	-0.15995	0.68016	8	-0.147248	0.773862		0	0	0	0	0		0	0	0	0	0	0		0	0	0	0	0
2015	ADGRE1	adhesion G protein-coupled receptor E1	0	-0.0278476	0.785028	509	-0.0354264	0.427222	3	-0.520956	0.605679	14	-0.353677	0.622685	36	0.0420879	0.903458	114	0.117803	0.0374939	5	1.15164	0.114594	10	0.302711	0.56767	6	-0.483491	0.497453		0	0	0	0	0		0	0	0	0	0	0		1	0	0	0	1
2016	EMX1	empty spiracles homeobox 1	0	-0.09875	0.368867	450	0.0358512	0.692163	0	NA	NA	6	0.585816	0.428849	0	NA	NA	63	-0.0166871	0.848474	1	-14.5364	0.997586	6	0.556035	0.439632	5	-0.697162	0.329975		0	0	0	0	0		0	0	0	0	0	0		0	0	0	0	0
2017	CTTN	cortactin	0	0.136192	0.0513196	816	0.0832149	0.12795	0	NA	NA	2	0.665479	0.522104	0	NA	NA	140	0.139899	0.00033869	21	0.877975	0.024404	25	0.531021	0.0701099	27	0.946389	0.000232746		0	0	0	0	0		0	0	0	0	0	0		1	1	1	1	1
2018	EMX2	empty spiracles homeobox 2	0	-0.021723	0.690115	161	0.164889	0.023222	0	NA	NA	4	1.87865	0.00233493	10	0.835066	0.0802824	60	0.0600549	0.405203	0	NA	NA	7	0.249537	0.671514	8	0.43431	0.349571		1	0	0	1	1		0	0	0	-1	-1	0		0	0	0	0	0
2019	EN1	engrailed homeobox 1	0	-0.000193768	0.997665	1177	-0.0293011	0.278411	0	NA	NA	357	-0.149146	0.178243	0	NA	NA	50	-0.184525	0.166014	0	NA	NA	4	-15.7426	0.991037	1	2.05585	0.042851		0	0	0	0	0		0	0	0	0	0	0		0	0	0	0	0
2020	EN2	engrailed homeobox 2	0	-0.0729184	0.409152	1057	0.0502229	0.441705	0	NA	NA	3	-0.10468	0.922169	1	-15.6464	0.996098	55	0.0936528	0.383195	0	NA	NA	1	-14.7528	0.994938	6	1.05953	0.041596		0	0	0	0	0		0	0	0	0	0	0		0	0	0	0	0
2021	ENDOG	endonuclease G	0	-0.153252	0.0384935	1159	0.0484621	0.337797	0	NA	NA	30	0.00261262	0.992968	1	0.830022	0.423205	99	0.0611325	0.445761	0	NA	NA	5	0.497075	0.330836	6	-0.322043	0.652762		0	0	0	0	0		0	0	0	-1	-1	0		0	0	0	0	0
2022	ENG	endoglin	0	-0.0921966	0.102592	1128	0.093584	0.0912841	0	NA	NA	14	0.0301742	0.953029	7	-0.618491	0.544507	101	0.0129166	0.827706	6	0.406515	0.492781	9	0.170412	0.739159	14	0.169455	0.687435		1	0	0	0	1		0	0	0	0	0	0		0	0	0	0	0
2023	ENO1	enolase 1	0	0.145979	0.0392279	297	0.15125	0.0796284	0	NA	NA	4	2.26821	0.00286867	4	0.744416	0.211537	96	0.0691984	0.33271	0	NA	NA	5	0.367952	0.608516	10	0.208752	0.680976		1	0	0	0	1		0	0	0	0	0	0		0	0	0	0	0
2026	ENO2	enolase 2	0	0.041397	0.351742	473	0.0952675	0.087216	0	NA	NA	14	0.775282	0.150668	0	NA	NA	92	-0.0900376	0.167978	1	0.0362255	0.971661	13	-0.568645	0.264017	11	-0.0755156	0.897813		1	0	0	0	1		0	0	0	0	0	0		0	0	0	0	0
2027	ENO3	enolase 3	0	0.0133202	0.829436	302	0.0492102	0.604265	0	NA	NA	0	NA	NA	1	1.66575	0.104162	84	0.0301003	0.541005	2	1.17766	0.249921	10	-0.20197	0.628951	17	0.533959	0.10465		0	0	0	0	0		0	0	0	0	0	0		0	0	0	0	0
2028	ENPEP	glutamyl aminopeptidase	0	-0.0141808	0.829405	328	0.0122243	0.797656	154	-0.0561798	0.73621	2	0.833373	0.419179	11	1.40254	0.00660279	43	-0.193867	0.215598	2	-15.2765	0.995388	6	-16.035	0.992945	2	-0.161728	0.873351		0	0	0	1	1		0	0	0	0	0	0		0	0	0	0	0
2029	ENSA	endosulfine alpha	0	0.0758199	0.469594	197	-0.0538647	0.295498	1	-15.2482	0.996254	126	-0.108054	0.572704	2	-14.5112	0.99791	134	0.0207735	0.659116	6	-0.583327	0.414543	14	-0.452811	0.282054	16	0.478719	0.128126		0	0	0	0	0		0	0	0	0	0	0		0	0	0	0	0
2030	SLC29A1	solute carrier family 29 member 1 (Augustine blood group)	0	0.220934	0.000131293	55	0.0922596	0.583471	0	NA	NA	0	NA	NA	1	1.01345	0.32224	111	-0.0531126	0.271691	7	-0.400129	0.578755	18	-0.476167	0.258275	14	-0.70627	0.167773		0	0	0	0	0		0	0	0	0	0	0		0	0	0	0	0
2033	EP300	E1A binding protein p300	1	-0.0501081	0.525288	603	-0.0985711	0.153419	1	-0.0944934	0.999985	5	-0.0566614	0.955552	1	-16.1323	0.994217	125	0.00660129	0.874512	22	0.170162	0.529515	16	-0.552564	0.1845	16	-0.355844	0.435402		0	0	0	0	0		0	0	0	0	0	0		0	0	0	0	0
2034	EPAS1	endothelial PAS domain protein 1	1	-0.0353904	0.584446	172	0.0937153	0.386622	1	3.35358	0.00138061	4	0.539469	0.593546	10	1.00062	0.166517	87	-0.187221	0.0486081	7	-0.202853	0.777052	8	-0.109329	0.852094	5	-0.6878	0.337109		0	0	0	0	0		0	0	0	0	0	0		0	0	0	0	0
2035	EPB41	erythrocyte membrane protein band 4.1	0	0.128857	0.0796211	187	0.130504	0.0719811	32	0.120343	0.68863	1	1.98057	0.0552485	3	0.751935	0.458839	90	-0.0911641	0.366491	12	-0.727999	0.156478	5	0.640685	0.529491	8	-0.546555	0.451578		1	0	0	0	1		0	0	0	0	0	0		0	0	0	0	0
2036	EPB41L1	erythrocyte membrane protein band 4.1 like 1	0	-0.00749821	0.896943	80	0.133019	0.266963	2	2.81538	0.00644146	2	0.0589765	0.953591	0	NA	NA	115	-0.159601	0.025706	21	-0.477857	0.188536	9	-1.03479	0.0803996	6	-16.5359	0.993033		0	0	0	0	0		0	0	0	0	0	0		0	0	0	0	0
2037	EPB41L2	erythrocyte membrane protein band 4.1 like 2	0	0.060115	0.348002	675	-0.0132572	0.531964	2	2.4395	0.0173249	466	-0.0473047	0.635746	21	-0.517959	0.311121	57	0.0355735	0.742213	12	0.144063	0.753211	2	-14.8569	0.996086	11	0.0567932	0.883995		0	0	0	0	0		0	0	0	0	0	0		0	0	0	0	0
2038	EPB42	erythrocyte membrane protein band 4.2	0	-0.80207	0.00161796	243	-0.103044	0.25305	4	-0.252954	0.805856	0	NA	NA	0	NA	NA	72	-0.00010362	0.998596	7	0.19362	0.744708	4	0.177743	0.859863	3	1.40072	0.0179868		0	0	0	0	0		0	0	0	0	0	0		0	0	0	0	0
2039	DMTN	dematin actin binding protein	0	-0.0743992	0.179151	210	0.0428524	0.720177	0	NA	NA	2	0.403547	0.691408	0	NA	NA	66	0.0953567	0.160621	2	-14.7935	0.994918	5	0.837508	0.100296	7	-0.0956571	0.851797		0	0	0	0	0		0	0	0	0	0	0		0	0	0	0	0
2040	STOM	stomatin	0	0.108852	0.0656155	686	0.0212599	0.466791	1	-15.5654	0.994426	431	0.0658077	0.506846	0	NA	NA	75	0.142109	0.0177376	5	0.927307	0.117355	4	0.453369	0.374879	8	1.07089	0.0423846		0	0	0	0	0		0	0	0	0	0	0		1	0	0	0	1
2041	EPHA1	EPH receptor A1	0	0.0462125	0.478426	965	0.203179	0.234312	0	NA	NA	0	NA	NA	0	NA	NA	59	-0.114255	0.427133	1	-0.0945395	0.999986	2	1.44537	0.162957	4	-0.317744	0.756596		0	0	0	0	0		0	0	0	0	0	0		0	0	0	0	0
2042	EPHA3	EPH receptor A3	1	-0.0136394	0.819977	285	-0.0716575	0.506036	66	0.0540453	0.822513	3	-16.1813	0.997398	3	0.23625	0.8163	120	-0.0490156	0.471498	27	-0.119651	0.714255	12	-0.173652	0.73856	4	-0.933371	0.202878		0	0	0	0	0		0	0	0	0	0	0		0	0	0	0	0
2043	EPHA4	EPH receptor A4	0	0.00863933	0.883674	69	0.0657221	0.527379	0	NA	NA	2	2.04268	0.0483473	2	2.14174	0.00353805	57	-0.013368	0.882968	4	0.110736	0.878134	8	0.128078	0.827519	5	0.540691	0.290992		0	0	0	0	0		0	0	0	0	0	0		0	0	0	0	0
2044	EPHA5	EPH receptor A5	0	0.30079	0.0721057	249	0.0803533	0.100046	3	0.6985	0.496641	11	0.923684	0.0173095	2	-0.831631	0.410733	72	-0.111259	0.289644	16	-0.860256	0.0901851	4	2.01287	0.0479612	6	-16.0715	0.991296		0	0	1	0	1		0	0	1	0	1	1		0	0	0	0	0
2045	EPHA7	EPH receptor A7	1	-0.0599149	0.36581	75	-0.052187	0.685207	1	2.84434	0.00599617	5	-0.654579	0.370055	4	1.08082	0.142048	52	0.0925733	0.294147	7	0.207676	0.773651	4	0.151973	0.832455	4	0.0602777	0.93317		0	0	0	0	0		0	0	0	0	0	0		0	0	0	0	0
2046	EPHA8	EPH receptor A8	0	0.005103	0.984046	610	-0.0216742	0.836818	1	-14.8641	0.996401	0	NA	NA	2	1.5691	0.0347559	81	0.0995997	0.133416	3	-0.363589	0.718399	3	2.36893	7.10892e-05	4	0.0314315	0.975326		0	0	0	0	0		0	0	0	0	0	0		0	0	0	0	0
2047	EPHB1	EPH receptor B1	0	0.0158325	0.827189	969	-0.0313395	0.67675	769	-0.0487306	0.634835	1	2.84434	0.00599617	14	-0.532326	0.364631	56	0.00895618	0.90006	11	0.285449	0.578855	9	-0.264541	0.602509	6	-0.467987	0.513034		0	0	0	0	0		0	0	0	0	0	0		0	0	0	0	0
2048	EPHB2	EPH receptor B2	0	0.0754645	0.171924	609	0.130149	0.352138	0	NA	NA	2	1.5691	0.0347559	2	1.75629	0.0858899	81	0.0593591	0.317079	14	0.314044	0.493234	4	0.0314315	0.975326	5	-0.170193	0.772134		0	0	0	0	0		0	0	0	0	0	0		0	0	0	0	0
2049	EPHB3	EPH receptor B3	0	-0.0513569	0.247335	450	0.0364507	0.483788	0	NA	NA	5	-0.395404	0.5829	15	0.25857	0.481075	91	0.0993513	0.171231	2	1.36018	0.191126	6	0.602711	0.236496	8	-0.349507	0.492549		0	0	0	0	0		0	0	0	0	0	0		0	0	0	0	0
2050	EPHB4	EPH receptor B4	0	0.13257	0.0325546	1044	-0.0470122	0.221901	0	NA	NA	1	-15.0396	0.998024	407	-0.0541891	0.605302	86	0.172702	0.0278808	2	-15.4035	0.995909	8	0.639944	0.213953	5	1.71401	0.0198226		0	0	0	0	0		0	0	-1	0	-1	0		1	0	0	0	1
2051	EPHB6	EPH receptor B6	0	-0.0512106	0.282282	1124	0.0824665	0.141132	0	NA	NA	10	1.01189	0.0282114	1	2.84434	0.00599617	66	-0.00719789	0.909792	2	2.00436	0.00574039	11	-0.511054	0.315996	1	1.11406	0.275127		0	0	1	0	1		0	0	0	0	0	0		0	0	0	0	0
2052	EPHX1	epoxide hydrolase 1	0	-0.013132	0.758893	778	0.0338806	0.315109	54	0.167299	0.530305	2	-15.2116	0.993345	4	0.924055	0.143519	117	0.0853902	0.0676063	4	0.0943331	0.92539	17	0.202763	0.602187	15	0.373899	0.340084		0	0	0	0	0		-1	0	0	0	-1	0		1	0	0	0	1
2053	EPHX2	epoxide hydrolase 2	0	-0.052626	0.321674	212	0.0231198	0.786803	1	0.52128	0.61051	1	-15.0336	0.99748	0	NA	NA	76	0.0343709	0.632198	3	0.386297	0.707596	8	0.229072	0.619599	9	-0.153514	0.695305		0	0	0	0	0		0	0	0	0	0	0		0	0	0	0	0
2054	STX2	syntaxin 2	0	0.0767152	0.3639	895	-0.0111863	0.786874	0	NA	NA	98	-0.168786	0.429419	7	-0.578781	0.56553	66	-0.184514	0.159745	7	-15.4083	0.991576	2	-16.7577	0.997278	2	-16.8992	0.997515		0	0	0	0	0		0	0	0	0	0	0		0	0	0	0	0
2056	EPO	erythropoietin	0	-0.0504878	0.407164	1020	-0.0149236	0.423835	0	NA	NA	0	NA	NA	407	-0.0541891	0.605302	85	0.189686	0.0105313	1	-15.2828	0.998235	6	0.893086	0.0819569	5	0.336888	0.740851		0	0	0	0	0		0	0	0	0	0	0		1	0	0	0	1
2057	EPOR	erythropoietin receptor	0	-0.00510188	0.936022	252	0.0184042	0.711852	0	NA	NA	20	-0.264424	0.602067	11	0.388983	0.51316	170	-0.0198709	0.707507	1	-2.31438	0.873619	15	0.070979	0.8755	10	-0.216448	0.576184		0	0	0	0	0		0	0	0	0	0	0		0	0	0	0	0
2058	EPRS1	glutamyl-prolyl-tRNA synthetase 1	0	0.233749	0.00822983	460	-0.0101098	0.812235	1	2.84434	0.00599617	61	0.0337212	0.891761	6	-0.144517	0.841265	78	0.00616376	0.929361	4	1.16703	0.0549678	10	0.0315231	0.945255	11	0.280121	0.502483		0	0	0	0	0		0	0	0	0	0	0		0	0	0	0	0
2059	EPS8	epidermal growth factor receptor pathway substrate 8	0	0.0734723	0.253059	870	0.0132769	0.604343	182	0.098514	0.48591	1	2.84434	0.00599617	2	1.46206	0.0425696	80	-0.104891	0.220853	11	0.143325	0.809381	7	-0.644619	0.382342	4	-15.7743	0.994171		0	0	0	0	0		0	0	0	0	0	0		0	0	0	0	0
2060	EPS15	epidermal growth factor receptor pathway substrate 15	1	0.153828	0.207075	83	0.0905743	0.212308	22	0.600164	0.0798407	6	-0.0104745	0.988302	2	-15.4582	0.996032	86	0.00560986	0.929935	10	-0.282648	0.586629	5	0.261234	0.656657	10	0.245235	0.594089		0	1	0	0	1		0	0	0	0	0	0		0	0	0	0	0
2063	NR2F6	nuclear receptor subfamily 2 group F member 6	0	0.00864798	0.897163	446	0.00384491	0.945473	0	NA	NA	27	-0.00673478	0.982766	51	0.14716	0.61957	146	0.00473347	0.905786	7	-0.409607	0.484454	15	-0.0679079	0.861638	19	-0.21401	0.517864		0	0	0	0	0		0	0	0	0	0	0		0	0	0	0	0
2064	ERBB2	erb-b2 receptor tyrosine kinase 2	1	0.00988797	0.842606	489	0.0106263	0.927455	0	NA	NA	5	1.39484	0.0560252	1	-16.4208	0.997361	150	0.0165752	0.665137	23	0.293027	0.377577	42	-0.00110219	0.997034	49	0.300688	0.213969		0	0	0	0	0		0	0	0	0	0	0		0	0	0	0	0
2065	ERBB3	erb-b2 receptor tyrosine kinase 3	1	-0.0290788	0.537524	625	-0.00212103	0.974473	0	NA	NA	1	1.30711	0.200525	0	NA	NA	132	0.0310884	0.458142	5	0.855163	0.0965297	25	0.0833241	0.788705	25	-0.0257653	0.939345		0	0	0	0	0		0	0	0	0	0	0		0	0	0	0	0
2066	ERBB4	erb-b2 receptor tyrosine kinase 4	1	0.0360822	0.657358	457	-0.0206768	0.394997	414	-0.0194983	0.848833	2	0.106372	0.916897	2	1.59452	0.11832	88	-0.000153966	0.997996	68	-0.0323074	0.86483	6	0.0712958	0.904632	4	-0.319264	0.656673		0	0	0	0	0		0	0	0	-1	-1	0		0	0	0	0	0
2067	ERCC1	ERCC excision repair 1, endonuclease non-catalytic subunit	0	-0.110057	0.213508	750	-0.0570248	0.297971	1	-15.146	0.996404	2	1.21872	0.23813	61	-0.0389044	0.877741	119	-0.0160982	0.783673	8	-0.667089	0.189082	11	0.348503	0.444263	13	-0.277019	0.475705		0	0	0	0	0		0	0	-2	0	-1	0		0	0	0	0	0
2068	ERCC2	ERCC excision repair 2, TFIIH core complex helicase subunit	1	0.113873	0.244356	859	-0.0375991	0.440006	0	NA	NA	61	-0.0576416	0.819404	1	-15.3093	0.999741	118	-0.0308656	0.540788	5	0.697687	0.242146	12	-0.729967	0.109393	3	1.1296	0.0560356		0	0	0	0	0		0	0	0	0	0	0		0	0	0	0	0
2069	EREG	epiregulin	0	0.0894233	0.0667894	259	0.0334574	0.431084	0	NA	NA	54	0.0417574	0.872984	1	-15.0336	0.99748	81	-0.0927812	0.266716	2	-14.5541	0.995711	5	-0.669114	0.361472	5	-0.360957	0.621791		0	0	0	0	0		0	0	0	0	0	0		0	0	0	0	0
2070	EYA4	EYA transcriptional coactivator and phosphatase 4	0	0.0475305	0.48065	1147	0.0542354	0.409271	50	-0.717194	0.0163409	1	2.84434	0.00599617	95	-0.0490301	0.780676	67	0.0554883	0.544987	10	0.603975	0.15762	5	-0.828679	0.412308	3	-14.9667	0.995672		0	0	0	0	0		-1	0	0	0	-1	0		0	0	0	0	0
2071	ERCC3	ERCC excision repair 3, TFIIH core complex helicase subunit	1	-0.073571	0.625988	1148	0.16004	0.239586	1	2.18733	0.0327036	1	2.84434	0.00599617	0	NA	NA	63	0.0454249	0.431722	4	0.471168	0.429753	4	0.244555	0.735928	7	-0.180771	0.801316		0	0	0	0	0		0	0	0	0	0	0		0	0	0	0	0
2072	ERCC4	ERCC excision repair 4, endonuclease catalytic subunit	1	0.375753	0.010517	529	0.15718	0.18427	0	NA	NA	1	2.84434	0.00599617	6	1.11112	0.065126	53	0.0694543	0.386916	1	1.38168	0.176112	6	-0.173559	0.809019	2	1.50483	0.0382754		0	0	0	0	0		0	0	0	0	0	0		0	0	0	0	0
2073	ERCC5	ERCC excision repair 5, endonuclease	0	-0.144109	0.150985	401	0.0543653	0.648414	0	NA	NA	1	2.84434	0.00599617	4	0.4229	0.559363	63	0.0766547	0.435212	0	NA	NA	2	-0.444892	0.663181	5	0.542757	0.367763		0	0	0	0	0		0	0	0	0	0	0		0	0	0	0	0
2074	ERCC6	ERCC excision repair 6, chromatin remodeling factor	0	0.373193	0.00782437	351	0.0865739	0.167651	1	-15.2482	0.996254	2	1.79057	0.0142032	0	NA	NA	52	0.139677	0.0969586	2	-0.0694636	0.945535	5	0.667628	0.196741	5	0.265568	0.793658		0	0	0	0	0		0	0	0	0	0	0		1	0	0	0	1
2077	ERF	ETS2 repressor factor	0	-7.7865e-05	0.999132	625	0.148315	0.120203	0	NA	NA	1	-16.2471	0.998265	0	NA	NA	112	-0.00633502	0.903486	0	NA	NA	14	-0.690975	0.12883	14	0.648254	0.0602105		0	0	0	0	0		0	0	0	0	0	0		0	0	0	1	1
2078	ERG	ETS transcription factor ERG	1	-0.013122	0.88733	374	0.0696652	0.334851	73	0.0272194	0.907499	4	0.937599	0.190842	0	NA	NA	73	0.090622	0.0863563	22	0.475963	0.123488	6	0.523886	0.255603	6	0.724672	0.160206		0	0	0	0	0		0	1	0	0	1	0		1	0	0	0	1
2079	ERH	ERH mRNA splicing and mitosis factor	0	0.0840451	0.369873	424	0.00987585	0.807979	0	NA	NA	2	2.83728	0.00610174	1	2.59798	0.0112481	93	0.0761864	0.274712	1	0.195075	0.846677	5	0.706668	0.242697	2	0.715295	0.481553		0	0	0	0	0		0	0	0	0	0	0		0	0	0	0	0
2081	ERN1	endoplasmic reticulum to nucleus signaling 1	0	-0.284285	0.0042121	753	0.0293672	0.0458674	1	-15.2482	0.996254	692	0.190811	0.0824513	0	NA	NA	93	-0.0412356	0.476697	8	-0.565989	0.429894	6	-0.163717	0.870854	9	-1.04084	0.302255		1	0	1	0	1		0	0	0	0	0	0		0	0	0	0	0
2086	ERV3-1	endogenous retrovirus group 3 member 1, envelope	0	0.0359121	0.538101	1197	0.0784953	0.152458	0	NA	NA	4	-0.212582	0.833833	696	0.0801776	0.413905	82	-0.0978986	0.338617	0	NA	NA	2	0.237091	0.817827	7	-0.43443	0.542146		0	0	0	0	0		3	0	0	3	1	0		0	0	0	0	0
2091	FBL	fibrillarin	0	0.0754659	0.224755	621	0.0612522	0.110386	0	NA	NA	45	0.0660682	0.794038	28	0.477432	0.130762	130	0.0415836	0.310056	5	0.412325	0.421674	8	-0.51109	0.327957	19	0.30004	0.34013		0	0	0	0	0		0	0	0	0	0	0		0	0	0	0	0
2098	ESD	esterase D	0	0.249676	0.00554237	195	0.0168662	0.834528	0	NA	NA	1	1.98057	0.0552485	2	-0.187307	0.803102	63	-0.150896	0.113169	1	-16.822	0.997673	3	-15.9108	0.992899	10	-0.678602	0.247775		0	0	0	0	0		0	0	0	0	0	0		0	0	0	0	0
2099	ESR1	estrogen receptor 1	1	-0.0676671	0.249969	963	0.0366572	0.636274	344	0.0220132	0.844495	1	-15.0336	0.99748	2	2.37481	0.0205266	91	0.0136885	0.819532	36	-0.0288099	0.914207	12	-0.0518842	0.902564	7	-0.374997	0.464453		0	0	0	0	0		0	0	-1	0	-1	0		0	0	0	0	0
2100	ESR2	estrogen receptor 2	0	-0.0277057	0.91562	1096	0.301166	0.00379869	4	0.52219	0.466347	2	1.26288	0.082961	2	0.657173	0.524086	61	-0.0246334	0.731641	15	0.410876	0.333891	4	-0.482805	0.500647	2	-15.1001	0.997999		1	0	0	0	1		0	0	0	0	0	0		0	0	0	0	0
2101	ESRRA	estrogen related receptor alpha	0	-0.0986104	0.23584	1189	0.0361913	0.698401	1	0.181972	0.856859	0	NA	NA	0	NA	NA	126	-0.0443932	0.519076	1	-14.9734	0.996981	13	-0.327511	0.575608	10	-0.170648	0.770755		0	0	0	0	0		0	-1	0	0	-1	0		0	0	0	0	0
2103	ESRRB	estrogen related receptor beta	0	0.138429	0.44312	246	0.088358	0.00724763	143	0.4472	0.00539123	2	1.22287	0.0888976	53	-0.274531	0.287784	83	-0.115964	0.238592	12	-0.698678	0.237919	3	-0.134805	0.893653	9	0.457823	0.435311		1	1	0	0	1		0	0	0	0	0	0		0	0	0	0	0
2104	ESRRG	estrogen related receptor gamma	0	0.0876687	0.452051	1177	-0.048336	0.574381	8	0.871898	0.0600955	2	0.862085	0.254393	1	2.84434	0.00599617	90	-0.0774573	0.339908	40	0.343631	0.201354	11	-0.327494	0.576429	6	0.149347	0.802255		0	0	0	0	0		0	0	0	0	0	0		0	0	0	0	0
2107	ETF1	eukaryotic translation termination factor 1	0	-0.011784	0.912555	1104	-0.0129618	0.783328	16	-0.202305	0.695594	0	NA	NA	55	0.0701726	0.750384	74	0.0852582	0.166548	2	1.29582	0.0745417	9	0.391471	0.446911	4	0.29343	0.684817		0	0	0	0	0		1	0	0	2	1	0		0	0	0	0	0
2108	ETFA	electron transfer flavoprotein subunit alpha	0	0.00373916	0.958654	924	0.107309	0.0766523	1	2.84434	0.00599617	1	2.84434	0.00599617	2	-15.8404	0.996823	67	-0.126008	0.105822	4	-1.45665	0.156894	7	-1.09642	0.131474	5	-0.34431	0.575452		1	0	0	0	1		0	0	0	0	0	0		0	0	0	0	0
2109	ETFB	electron transfer flavoprotein subunit beta	0	-0.0918271	0.159489	1160	0.063275	0.430595	0	NA	NA	36	0.0544554	0.845323	24	-0.230102	0.585422	83	0.0509438	0.443954	3	0.0319215	0.97474	8	0.841416	0.100874	6	0.413102	0.323616		0	0	0	0	0		0	0	0	0	0	0		0	0	0	0	0
2110	ETFDH	electron transfer flavoprotein dehydrogenase	0	-0.0587873	0.541147	88	-0.0650579	0.517651	1	2.84434	0.00599617	1	-14.6743	0.993821	1	-17.6151	0.999847	37	-0.043074	0.685297	1	-15.146	0.996404	4	-0.415502	0.562394	3	0.118786	0.87284		0	0	0	0	0		0	0	0	0	0	0		0	0	0	0	0
2113	ETS1	ETS proto-oncogene 1, transcription factor	0	0.00559946	0.926794	879	0.0203756	0.677557	1	-15.2482	0.996254	2	3.31686	8.99912e-06	32	-0.394043	0.313984	68	-0.146344	0.0908553	11	-0.219319	0.604337	6	-16.1393	0.991587	6	-0.63391	0.529874		0	0	0	0	0		0	0	0	-1	-1	0		0	0	0	0	0
2114	ETS2	ETS proto-oncogene 2, transcription factor	0	-0.114059	0.0533423	277	0.0824852	0.349002	0	NA	NA	4	0.937599	0.190842	1	-15.2482	0.996254	74	0.0938343	0.201207	1	-15.6511	0.999716	7	0.530556	0.213875	11	0.330962	0.524766		0	0	0	0	0		0	0	0	0	0	0		0	0	0	0	0
2115	ETV1	ETS variant transcription factor 1	1	0.0467368	0.451744	404	0.0413929	0.594921	1	2.84434	0.00599617	7	0.726964	0.311563	5	-0.0240538	0.981039	62	-0.0719639	0.405691	11	-0.75066	0.291849	4	0.273998	0.788318	2	1.11097	0.136008		0	0	0	0	0		0	0	0	0	0	0		0	0	0	0	0
2116	ETV2	ETS variant transcription factor 2	0	-0.0597038	0.618212	725	0.0680971	0.416993	0	NA	NA	0	NA	NA	6	-0.253918	0.725409	124	0.0503786	0.412724	0	NA	NA	10	0.341936	0.507678	9	0.167642	0.748254		0	0	0	0	0		0	0	0	-1	-1	0		0	0	0	0	0
2117	ETV3	ETS variant transcription factor 3	0	0.103923	0.22612	1205	-0.0196196	0.629318	0	NA	NA	278	-0.188116	0.121371	14	-0.88715	0.214557	116	0.01757	0.807526	1	-17.3145	0.997614	4	0.555901	0.456638	9	0.264814	0.605459		0	0	0	0	0		0	0	0	0	0	0		0	0	0	0	0
2118	ETV4	ETS variant transcription factor 4	1	0.0317525	0.432897	1149	-0.0515525	0.519668	1	-15.2482	0.996254	2	2.31086	0.0256124	291	-0.133304	0.258923	114	-0.0211846	0.748293	7	-0.412476	0.481126	8	-0.0700172	0.878336	10	-0.650157	0.361609		0	0	0	0	0		0	0	0	-1	-1	0		0	0	0	0	0
2119	ETV5	ETS variant transcription factor 5	1	0.0339937	0.525488	1202	0.0404332	0.354642	1	2.84434	0.00599617	2	2.64911	0.0101194	562	0.0937543	0.420121	98	-0.0329078	0.554772	6	-0.858211	0.237058	10	0.466378	0.231788	8	-0.169657	0.773854		0	0	0	0	0		0	0	0	0	0	0		0	0	0	0	0
2120	ETV6	ETS variant transcription factor 6	1	-0.128215	0.161784	1180	0.143897	0.0213559	713	0.166129	0.0909307	5	1.55253	0.0333225	0	NA	NA	96	0.061709	0.323436	36	-0.103058	0.72965	4	0.655509	0.385702	11	-1.56128	0.120179		1	1	0	0	1		0	0	0	0	0	0		0	0	0	0	0
2121	EVC	EvC ciliary complex subunit 1	0	0.0807198	0.21235	1027	0.0101301	0.900859	0	NA	NA	2	0.833373	0.419179	46	0.269177	0.28608	51	-0.0202859	0.764131	5	1.06566	0.073185	4	-0.250756	0.670857	5	-0.518339	0.468532		0	0	0	0	0		0	0	0	0	0	0		0	0	0	0	0
2122	MECOM	MDS1 and EVI1 complex locus	1	0.0651933	0.276494	277	-0.0470392	0.593131	22	0.487741	0.250131	3	-0.462866	0.650115	120	0.282993	0.137949	132	0.0590868	0.345202	62	0.173971	0.390297	10	-0.0816889	0.888978	20	0.230111	0.482168		0	0	0	0	0		0	0	0	0	0	0		0	0	0	0	0
2123	EVI2A	ecotropic viral integration site 2A	0	-0.0159091	0.749002	370	0.0187588	0.514702	0	NA	NA	107	0.102387	0.59259	1	-15.2482	0.996254	148	0.0121989	0.754147	1	0.483901	0.639083	18	0.0975973	0.790858	27	-0.16626	0.538893		0	0	0	0	0		0	0	0	0	0	0		0	0	0	0	0
2124	EVI2B	ecotropic viral integration site 2B	0	-0.00303775	0.948745	370	0.0197379	0.540108	1	-15.2482	0.996254	107	0.102387	0.59259	1	2.84434	0.00599617	148	0.0110009	0.78509	3	0.925903	0.199983	19	0.135902	0.696112	29	-0.249061	0.346972		0	0	0	0	0		0	0	0	0	0	0		0	0	0	0	0
2125	EVPL	envoplakin	0	-0.0292412	0.586139	513	-0.00102006	0.987008	0	NA	NA	1	3.10872	0.00269308	2	0.833373	0.419179	143	0.0063841	0.89624	6	0.432293	0.554299	18	0.0973658	0.766634	13	0.394131	0.317885		0	0	0	0	0		0	0	0	0	0	0		0	0	0	0	0
2128	EVX1	even-skipped homeobox 1	0	0.0185523	0.880913	155	-0.134402	0.17257	0	NA	NA	0	NA	NA	11	-0.772082	0.282526	65	-0.0376369	0.677557	1	-16.1054	0.996878	5	-0.0940576	0.895649	2	-0.47818	0.634303		0	0	0	0	0		0	0	0	0	0	0		0	0	0	0	0
2130	EWSR1	EWS RNA binding protein 1	1	-0.230372	0.0713141	433	0.0364677	0.12312	24	-0.474793	0.351456	235	0.202069	0.0961417	5	-0.100121	0.921338	317	-0.0400417	0.432556	9	-0.48233	0.412013	14	0.412486	0.290376	17	-0.540139	0.195054		0	0	1	0	1		0	0	0	0	0	0		0	0	0	0	0
2131	EXT1	exostosin glycosyltransferase 1	1	0.192725	0.0181384	486	0.00531958	0.91327	339	-0.00803625	0.939438	3	0.0724001	0.942755	97	0.219005	0.270119	103	-0.0536582	0.353487	32	-0.0909728	0.763309	12	-0.0127541	0.977745	7	-15.3031	0.993769		0	0	0	0	0		0	0	0	0	0	0		0	0	0	0	0
2132	EXT2	exostosin glycosyltransferase 2	1	0.0889766	0.395268	167	-0.0296635	0.499386	2	0.833373	0.419179	9	-0.423943	0.406219	4	1.62007	0.027901	63	0.0157086	0.891066	9	0.346492	0.49987	7	1.43264	0.0173921	6	-1.04271	0.299857		0	0	0	0	0		0	0	0	0	0	0		0	0	0	0	0
2134	EXTL1	exostosin like glycosyltransferase 1	0	-0.059661	0.451938	731	-0.122376	0.00518613	0	NA	NA	6	1.27607	0.101677	172	-0.280328	0.0448025	111	-0.158167	0.044517	1	1.60784	0.11229	5	-0.955723	0.187178	8	-0.698105	0.231641		0	0	0	0	0		0	0	2	0	1	0		0	0	0	0	0
2135	EXTL2	exostosin like glycosyltransferase 2	0	0.198522	0.0262971	198	-0.031676	0.59541	0	NA	NA	30	0.0337004	0.931943	4	0.00600237	0.993309	69	-0.0912488	0.316911	1	-17.6151	0.999847	4	-0.337946	0.737341	9	0.0198167	0.962623		0	0	0	0	0		0	0	0	0	0	0		0	0	0	0	0
2137	EXTL3	exostosin like glycosyltransferase 3	0	0.0563291	0.520147	89	0.0212633	0.690731	12	0.831065	0.0282804	3	1.30272	0.084007	5	-0.303639	0.612428	95	-0.0068914	0.917828	12	-0.902946	0.211733	8	-0.253823	0.723962	7	-0.573803	0.422294		0	1	0	0	1		0	0	0	0	0	0		0	0	0	0	0
2138	EYA1	EYA transcriptional coactivator and phosphatase 1	0	0.102079	0.100603	961	0.0240756	0.367082	462	0.0908768	0.36059	1	2.84434	0.00599617	2	1.59452	0.11832	76	-0.0300524	0.717207	6	0.539426	0.463899	7	0.456554	0.321585	6	-15.8732	0.993852		0	0	0	0	0		0	0	0	0	0	0		0	0	0	0	0
2139	EYA2	EYA transcriptional coactivator and phosphatase 2	0	-0.00568688	0.879657	111	0.115246	0.417192	28	0.502346	0.135293	0	NA	NA	1	2.10816	0.0492139	102	0.00806946	0.865687	31	-0.0305951	0.906536	7	-0.373399	0.421311	10	0.451028	0.325296		0	0	0	0	0		1	2	0	0	1	0		0	0	0	0	0
2140	EYA3	EYA transcriptional coactivator and phosphatase 3	0	0.210611	0.0737851	207	0.133248	0.0269966	0	NA	NA	0	NA	NA	94	0.246777	0.222606	112	0.0692461	0.315542	7	0.891533	0.141595	7	-0.0597498	0.918599	7	-0.018293	0.979849		1	0	0	0	1		0	0	0	0	0	0		0	0	0	0	0
2145	EZH1	enhancer of zeste 1 polycomb repressive complex 2 subunit	0	-0.11908	0.266687	1152	-0.0693438	0.556304	2	-0.59943	0.55151	0	NA	NA	3	-16.2914	0.9961	123	-0.0581576	0.299094	5	-0.789028	0.435824	13	-0.272973	0.519949	9	0.201666	0.658691		0	0	0	0	0		0	0	0	0	0	0		0	0	0	0	0
2146	EZH2	enhancer of zeste 2 polycomb repressive complex 2 subunit	1	0.0565791	0.397807	1139	0.0341142	0.561432	24	-0.161412	0.728118	12	0.099788	0.78316	3	-0.172666	0.864128	79	-0.0949695	0.11965	20	-0.668583	0.108855	14	-0.156949	0.709101	13	-0.542517	0.354305		0	0	0	0	0		0	0	0	0	0	0		0	0	0	0	0
2147	F2	coagulation factor II, thrombin	0	0.0547868	0.317734	894	0.0130851	0.613231	73	0.153643	0.481474	2	2.64786	0.000288843	0	NA	NA	103	0.0440155	0.336071	5	0.788606	0.127501	8	0.121346	0.791002	16	-0.0941315	0.836414		0	0	0	0	0		0	0	0	0	0	0		0	0	0	0	0
2149	F2R	coagulation factor II thrombin receptor	0	0.0519285	0.270717	104	0.276755	0.00304684	0	NA	NA	2	-15.26	0.997006	4	1.19445	0.0983626	55	-0.0562427	0.593403	0	NA	NA	5	1.60457	0.0415743	5	-0.496427	0.396741		1	0	0	0	1		0	0	0	0	0	0		0	0	0	0	0
2150	F2RL1	F2R like trypsin receptor 1	0	-0.0197713	0.66127	292	0.162934	0.00561184	0	NA	NA	4	1.19445	0.0983626	21	0.616002	0.0724616	52	-0.0791037	0.384702	0	NA	NA	5	-0.496427	0.396741	1	2.62329	0.0116665		1	0	0	1	1		0	0	0	0	0	0		0	0	0	0	0
2151	F2RL2	coagulation factor II thrombin receptor like 2	0	0.00583131	0.900111	103	0.225346	0.00738898	1	-15.8697	0.998517	1	-15.0336	0.99748	2	1.22435	0.230047	56	-0.020199	0.834966	1	-15.695	0.997462	4	2.15754	0.00363117	5	-15.0012	0.992641		1	0	0	0	1		0	0	0	0	0	0		0	0	0	0	0
2152	F3	coagulation factor III, tissue factor	0	-0.0193325	0.606415	821	0.361273	0.0120885	0	NA	NA	0	NA	NA	0	NA	NA	93	0.102329	0.118854	1	3.46767	0.00130656	10	0.488214	0.295028	9	1.08434	0.0204708		1	0	0	0	1		0	0	0	0	0	0		0	0	0	0	0
2153	F5	coagulation factor V	0	0.0297618	0.503213	323	0.120464	0.159653	1	-15.0336	0.99748	3	0.965437	0.20506	5	1.45464	0.0143223	82	-0.0066817	0.92808	7	-0.36363	0.615639	5	0.736025	0.245541	11	-0.504299	0.491434		0	0	0	0	0		0	0	0	0	0	0		0	0	0	0	0
2155	F7	coagulation factor VII	0	-0.0436541	0.495493	726	-0.0210976	0.691788	1	-15.7865	0.99692	11	0.768207	0.13807	16	-0.122701	0.792932	59	-0.0435734	0.615803	2	-14.5723	0.995263	7	-0.222318	0.705864	4	-0.25442	0.801559		0	0	0	0	0		0	0	0	0	0	0		0	0	0	0	0
2157	F8	coagulation factor VIII	0	-0.131925	0.170875	1166	0.0806809	0.0901004	4	1.09688	0.136271	17	-0.219913	0.631247	1	-15.268	0.997894	49	0.0633067	0.380085	7	0.431452	0.462389	8	-0.0251823	0.960758	2	0.744971	0.466146		1	0	0	0	1		0	0	0	0	0	0		0	0	0	0	0
2158	F9	coagulation factor IX	0	-0.0396311	0.464199	998	-0.0122743	0.902635	0	NA	NA	2	2.35957	0.0231406	1	-15.2557	0.996307	64	-0.0912595	0.367954	2	-16.9903	0.99673	5	-0.342691	0.632826	7	0.200467	0.733371		0	0	0	0	0		0	0	0	0	0	0		0	0	0	0	0
2159	F10	coagulation factor X	0	0.00818891	0.862254	726	-0.018397	0.723045	12	0.162217	0.759644	12	0.560449	0.276546	5	-0.844044	0.405812	57	-0.0561957	0.537496	0	NA	NA	5	-0.0398894	0.955847	5	-0.610249	0.393319		0	0	0	0	0		0	0	0	0	0	0		0	0	0	0	0
2160	F11	coagulation factor XI	0	-0.0947373	0.168728	1163	-0.0102636	0.685784	0	NA	NA	200	0.0412991	0.812318	236	-0.116322	0.334337	71	0.0266983	0.722265	3	0.270989	0.719252	8	-0.55448	0.450775	2	-14.775	0.995349		0	0	0	0	0		0	0	0	0	0	0		0	0	0	0	0
2161	F12	coagulation factor XII	0	0.0506324	0.266719	920	-0.112723	0.146954	0	NA	NA	3	-0.0757192	0.916566	0	NA	NA	74	-0.0810658	0.294655	3	0.12554	0.901207	8	-0.23062	0.693329	9	0.819954	0.116047		0	0	0	0	0		0	0	0	0	0	0		0	0	0	0	0
2162	F13A1	coagulation factor XIII A chain	0	0.0670321	0.0573675	190	0.010446	0.888356	29	-0.129589	0.764469	1	2.84434	0.00599617	49	-0.23138	0.476868	71	0.0353037	0.559892	11	-0.0195563	0.963549	8	0.341352	0.45879	5	-0.75795	0.291281		0	0	0	0	0		0	0	0	0	0	0		0	0	0	0	0
2165	F13B	coagulation factor XIII B chain	0	0.0186245	0.760071	1212	0.040541	0.556733	0	NA	NA	2	1.59452	0.11832	19	0.501898	0.234575	69	-0.0117327	0.866682	3	-0.648449	0.526519	10	0.269035	0.558216	9	1.02055	0.0144295		0	0	0	0	0		0	0	0	0	0	0		0	0	0	0	0
2166	FAAH	fatty acid amide hydrolase	0	-0.164493	0.00689935	179	0.100628	0.313701	0	NA	NA	2	-15.2253	0.996192	1	0.828114	0.42125	100	0.0250769	0.62863	4	0.437406	0.390996	10	-0.18914	0.68568	7	0.0111403	0.981047		0	0	0	0	0		0	0	0	0	0	0		0	0	0	0	0
2167	FABP4	fatty acid binding protein 4	0	-0.00772466	0.781925	621	-0.0680391	0.27814	1	0.985825	0.339987	1	-16.4538	0.999088	3	0.0608017	0.953182	102	0.00243954	0.958389	2	0.363025	0.724894	10	-0.191679	0.675306	8	0.119228	0.869414		0	0	0	0	0		0	0	0	0	0	0		0	0	0	0	0
2168	FABP1	fatty acid binding protein 1	0	0.0388597	0.299525	1012	0.0370859	0.132218	0	NA	NA	86	0.396228	0.0485334	0	NA	NA	109	-0.0607583	0.506018	0	NA	NA	4	-0.445317	0.534154	8	-0.441493	0.536609		0	0	1	0	1		0	0	0	0	0	0		0	0	0	0	0
2169	FABP2	fatty acid binding protein 2	0	-0.0846219	0.374121	447	0.023556	0.285027	0	NA	NA	66	0.172616	0.407426	4	1.2657	0.0819073	51	-0.140623	0.391218	0	NA	NA	1	-16.5179	0.99767	1	-16.8229	0.997635		0	0	0	0	0		0	0	0	0	0	0		0	0	0	0	0
2170	FABP3	fatty acid binding protein 3	0	0.0198962	0.516581	918	0.151688	0.0922433	0	NA	NA	2	2.37351	0.00113252	2	1.67654	0.0217303	124	-0.119079	0.0298766	2	-0.524964	0.606002	8	-0.231494	0.693742	13	-0.601051	0.0995864		1	0	0	0	1		0	0	0	0	0	0		0	0	0	0	0
2171	FABP5	fatty acid binding protein 5	0	0.0202564	0.61227	613	-0.0766632	0.0415966	0	NA	NA	1	-16.8227	0.997724	0	NA	NA	100	0.0253004	0.689922	0	NA	NA	10	0.281657	0.633415	11	0.374917	0.378126		0	0	0	0	0		0	0	0	0	0	0		0	0	0	0	0
2172	FABP6	fatty acid binding protein 6	0	0.0487383	0.223886	613	0.0674277	0.497978	3	1.04053	0.154871	4	0.0960956	0.924572	3	-0.219949	0.765855	60	0.0462072	0.648505	5	2.30729	0.00177234	4	-14.528	0.996297	6	-8.88926e-05	0.999862		0	0	0	0	0		0	0	0	0	0	0		0	0	0	0	0
2173	FABP7	fatty acid binding protein 7	0	-0.0209215	0.590951	338	-0.00821135	0.919169	0	NA	NA	4	0.863211	0.154385	11	0.207676	0.650046	57	-0.134293	0.220244	1	-16.1296	0.997666	3	-14.9471	0.994647	5	-0.28163	0.693929		0	0	0	0	0		0	0	0	0	0	0		0	0	0	0	0
2175	FANCA	FA complementation group A	1	0.175682	0.0534145	636	-0.0150006	0.489013	14	-0.506887	0.31609	540	0.00959865	0.926613	51	0.00454005	0.984579	102	0.148779	0.0165221	12	0.651349	0.173846	8	0.496034	0.347612	10	0.659848	0.115452		0	0	0	0	0		0	0	0	0	0	0		1	0	0	0	1
2176	FANCC	FA complementation group C	1	-0.0447338	0.687241	136	0.00485181	0.960557	3	-15.9385	0.995558	0	NA	NA	1	2.84434	0.00599617	58	-0.087466	0.277086	10	-0.819838	0.251315	5	-0.281825	0.693035	9	0.615294	0.188821		0	0	0	0	0		0	0	0	0	0	0		0	0	0	0	0
2177	FANCD2	FA complementation group D2	1	0.176254	0.0590398	195	-0.0410729	0.554255	12	-0.327239	0.655469	13	-0.322252	0.661374	22	0.23117	0.56037	79	-0.040417	0.533875	6	-0.795235	0.186659	9	-0.0519103	0.909504	10	-0.524002	0.303346		0	0	0	0	0		0	0	0	0	0	0		0	0	0	0	0
2178	FANCE	FA complementation group E	1	0.203075	0.0130566	1191	0.0226201	0.850949	0	NA	NA	3	1.01602	0.322792	4	1.65953	0.0063834	87	0.0169178	0.819006	1	1.37686	0.174151	9	-0.389069	0.585349	8	0.0382023	0.948068		0	0	0	0	0		0	0	0	0	0	0		0	0	0	0	0
2180	ACSL1	acyl-CoA synthetase long chain family member 1	0	-0.0605339	0.235408	1130	-0.0562408	0.170515	7	-0.700244	0.183949	9	-0.339288	0.506295	122	-0.0518596	0.786203	67	-0.0902676	0.171326	4	-1.0002	0.32474	11	-0.477311	0.259871	6	-0.280791	0.588806		0	0	0	0	0		0	0	0	0	0	0		0	0	0	0	0
2181	ACSL3	acyl-CoA synthetase long chain family member 3	1	0.0454565	0.558564	1132	0.0148733	0.71267	1119	0.130662	0.481772	0	NA	NA	151	-0.208509	0.173231	63	-0.125981	0.183293	5	0.770818	0.447276	6	-1.55198	0.123269	3	0.486633	0.639936		0	0	0	0	0		0	0	0	0	0	0		0	0	0	0	0
2182	ACSL4	acyl-CoA synthetase long chain family member 4	0	0.0645453	0.202065	77	0.156761	0.502599	0	NA	NA	1	2.84434	0.00599617	0	NA	NA	47	0.0255627	0.754787	2	0.520528	0.470902	10	0.0687188	0.880112	3	-0.406858	0.690223		0	0	0	0	0		0	0	0	0	0	0		0	0	0	0	0
2184	FAH	fumarylacetoacetate hydrolase	0	0.0219336	0.752416	319	-0.148026	0.262501	0	NA	NA	4	-15.2053	0.99502	3	1.1057	0.277798	66	-0.000508729	0.994051	1	-15.954	0.995927	10	-0.0186699	0.96735	4	0.325247	0.581539		0	0	0	0	0		0	0	0	0	0	0		0	0	0	0	0
2185	PTK2B	protein tyrosine kinase 2 beta	0	-0.11014	0.174971	202	0.0132027	0.837885	3	-14.9298	0.992777	7	-0.0131128	0.982289	1	0.52128	0.61051	84	0.0359792	0.629825	9	0.229904	0.618903	6	-0.330122	0.644529	5	0.480241	0.418209		0	0	0	0	0		0	0	0	0	0	0		0	0	0	0	0
2186	BPTF	bromodomain PHD finger transcription factor	0	0.0720139	0.454776	278	0.0351547	0.547996	13	0.326992	0.478376	62	-0.0187313	0.944346	2	-15.7052	0.995602	90	-0.0175461	0.749607	17	-0.539623	0.360729	12	0.109327	0.794086	13	0.551664	0.233456		0	0	0	0	0		0	0	0	0	0	0		0	0	0	0	0
2187	FANCB	FA complementation group B	0	0.23379	0.0946042	32	0.0789767	0.541717	0	NA	NA	2	0.833373	0.419179	13	-0.0383463	0.948213	41	0.0591002	0.418693	2	-0.239664	0.813988	4	0.863321	0.157573	3	0.736291	0.211804		0	0	0	0	0		0	0	0	0	0	0		0	0	0	0	0
2188	FANCF	FA complementation group F	1	0.21199	0.031027	193	0.0371468	0.706221	0	NA	NA	1	2.84434	0.00599617	1	2.84434	0.00599617	59	0.0788615	0.267668	1	2.07399	0.0457558	6	0.977685	0.0450192	6	0.207394	0.685033		0	0	0	0	0		0	0	0	0	0	0		0	0	0	0	0
2189	FANCG	FA complementation group G	1	-0.0640151	0.440311	1146	-0.0362037	0.729711	0	NA	NA	9	0.273834	0.599779	0	NA	NA	115	-0.0254226	0.701972	1	0.882735	0.386913	9	-0.909389	0.208425	7	0.223908	0.755085		0	0	0	0	0		0	0	0	0	0	0		0	0	0	0	0
2191	FAP	fibroblast activation protein alpha	0	0.148727	0.00465798	1146	0.165301	0.366506	1	2.84434	0.00599617	3	2.20379	0.00323569	2	0.894057	0.38376	55	-0.0523888	0.696297	3	-16.4627	0.996923	2	-15.5704	0.996311	5	0.122516	0.86422		0	0	0	0	0		0	0	0	0	0	0		0	0	0	0	0
2192	FBLN1	fibulin 1	0	0.0612322	0.108964	431	0.0541086	0.221588	2	-13.5954	0.996468	47	0.427842	0.0958763	1	-15.1092	0.998588	92	0.0845171	0.260191	8	0.480832	0.290024	5	-0.97165	0.333332	2	-17.1367	0.997646		0	0	1	0	1		0	0	0	0	0	0		0	0	0	0	0
2193	FARSA	phenylalanyl-tRNA synthetase subunit alpha	0	0.0111022	0.904987	1067	0.0195867	0.774105	0	NA	NA	13	-0.507132	0.270783	6	0.19086	0.79052	154	-0.005693	0.880404	9	0.0985177	0.866837	27	-0.173525	0.536584	18	0.206384	0.595856		0	0	0	0	0		0	0	0	0	0	0		0	0	0	0	0
2194	FASN	fatty acid synthase	0	0.0371429	0.462552	668	0.0113996	0.713849	0	NA	NA	248	0.0694651	0.586739	5	-14.0218	0.994649	126	0.0131261	0.806274	5	0.431773	0.549174	10	0.211553	0.720398	17	0.0260136	0.939277		0	0	0	0	0		0	0	0	0	0	0		0	0	0	0	0
2195	FAT1	FAT atypical cadherin 1	1	0.0437378	0.406607	642	-0.0496628	0.292917	44	-0.439192	0.179815	0	NA	NA	3	0.0851223	0.932914	69	-0.0244514	0.750818	12	0.0455257	0.921793	2	4.19746	5.89022e-05	8	-0.0793932	0.876234		0	0	0	0	0		0	0	0	0	0	0		0	0	0	0	0
2196	FAT2	FAT atypical cadherin 2	0	0.192782	0.00102739	1171	-0.052187	0.391568	0	NA	NA	0	NA	NA	320	-0.06639	0.568376	55	0.0879094	0.506228	3	1.55361	0.0408378	3	-14.6447	0.998279	3	1.2966	0.0807218		0	0	0	0	0		0	0	0	0	0	0		0	0	0	0	0
2197	FAU	FAU ubiquitin like and ribosomal protein S30 fusion	0	-0.1299	0.0658497	1001	0.192721	0.0334374	0	NA	NA	2	4.78566	1.06631e-05	6	1.01075	0.0487205	155	-0.0218203	0.69082	0	NA	NA	10	-0.135321	0.747589	12	-0.985919	0.167098		1	0	0	0	1		0	0	0	0	0	0		0	0	0	0	0
2199	FBLN2	fibulin 2	1	0.0435147	0.203639	562	0.0264544	0.443515	3	0.26838	0.791873	1	-17.3146	0.997629	326	0.0969927	0.364419	74	0.030755	0.693986	9	0.545985	0.380081	9	0.751184	0.146751	9	-0.583711	0.322994		0	0	0	0	0		0	0	0	0	0	0		0	0	0	0	0
2200	FBN1	fibrillin 1	0	0.121538	0.0106251	443	0.189625	0.0665431	1	2.84434	0.00599617	4	1.58508	0.00777233	7	0.2139	0.718429	51	0.0283592	0.765312	13	-0.27133	0.52093	3	0.685286	0.339478	2	-0.0501835	0.961168		1	0	0	0	1		0	0	0	0	0	0		0	0	0	0	0
2201	FBN2	fibrillin 2	0	0.145622	0.00414899	1133	-0.0589928	0.560802	3	0.515014	0.614549	4	-16.0935	0.994268	3	1.78575	0.0148053	62	-0.031187	0.787189	12	-0.314937	0.416733	2	0.958744	0.35325	7	-1.14076	0.11074		0	0	0	0	0		0	0	0	0	0	0		0	0	0	0	0
2202	EFEMP1	EGF containing fibulin extracellular matrix protein 1	0	0.0457337	0.166182	739	0.0278274	0.58337	0	NA	NA	1	2.84434	0.00599617	98	0.0332063	0.863984	70	-0.119367	0.236279	0	NA	NA	3	-0.843891	0.407362	4	0.0827576	0.888725		0	0	0	0	0		0	0	0	0	0	0		0	0	0	0	0
2203	FBP1	fructose-bisphosphatase 1	0	-0.105969	0.00360869	756	0.00392571	0.958969	2	-15.1766	0.996613	16	0.440016	0.34812	42	-0.198598	0.524655	62	-0.024875	0.768048	1	-0.116694	0.910289	4	0.295885	0.621106	8	-0.182495	0.798862		0	0	0	0	0		0	0	0	0	0	0		0	0	0	0	0
2204	FCAR	Fc alpha receptor	0	0.0560448	0.675043	1059	0.0329978	0.229763	0	NA	NA	243	0.126441	0.268391	118	0.0551211	0.728607	81	0.00796254	0.927174	1	0.551431	0.59456	4	-14.929	0.997146	8	0.156564	0.790238		0	0	0	0	0		0	0	0	0	0	0		0	0	0	0	0
2205	FCER1A	Fc epsilon receptor Ia	0	0.00851996	0.871697	1204	0.0134778	0.904258	0	NA	NA	3	0.604554	0.554364	2	1.59452	0.11832	87	-0.0872501	0.277211	1	-15.9245	0.995488	11	-0.62445	0.292387	7	-0.502213	0.485425		0	0	0	0	0		0	0	0	0	0	0		0	0	0	0	0
2206	MS4A2	membrane spanning 4-domains A2	0	-0.17373	0.254215	296	0.0338288	0.793005	0	NA	NA	2	-15.1516	0.995418	1	-15.4266	0.996182	90	0.0243626	0.660447	1	-14.838	0.996212	4	0.127808	0.82784	9	0.131268	0.77461		0	0	0	0	0		0	0	0	0	0	0		0	0	0	0	0
2207	FCER1G	Fc epsilon receptor Ig	0	0.0339601	0.342303	281	0.018628	0.776057	1	0.985825	0.339987	0	NA	NA	7	0.544553	0.455338	99	-0.00252614	0.953511	4	-0.170865	0.772313	15	-0.296127	0.48262	11	-0.0400646	0.938244		0	0	0	0	0		0	0	0	0	0	0		0	0	0	0	0
2208	FCER2	Fc epsilon receptor II	0	-0.139403	0.117244	737	0.0127459	0.781838	0	NA	NA	59	0.0266547	0.898559	8	-0.0867853	0.886007	115	0.035086	0.491488	4	-0.133796	0.854315	7	-1.26369	0.215932	7	0.710845	0.0904226		0	0	0	0	0		0	0	0	0	0	0		0	0	0	0	0
2210	FCGR1BP	Fc gamma receptor Ib, pseudogene	0	-0.0265694	0.722692	152	-0.399326	0.392602	0	NA	NA	0	NA	NA	0	NA	NA	95	0.0207306	0.840559	1	-15.0628	0.998306	0	NA	NA	7	-0.188258	0.750189		0	0	0	0	0		0	0	0	0	0	0		0	0	0	0	0
2212	FCGR2A	Fc gamma receptor IIa	0	0.0691857	0.141125	385	-0.029625	0.559651	0	NA	NA	1	-15.4196	0.997606	54	-0.167996	0.48227	97	0.00652871	0.910966	4	-15.6762	0.991955	15	-0.395779	0.38761	6	0.171941	0.810306		0	0	0	0	0		0	0	0	0	0	0		0	0	0	0	0
2213	FCGR2B	Fc gamma receptor IIb	1	0.0171619	0.777525	385	-0.0241242	0.597838	54	-0.167996	0.48227	55	-0.176949	0.458934	4	-0.0163744	0.981914	94	0.0583919	0.42518	5	-0.243162	0.809167	7	-0.682805	0.344748	13	0.388721	0.412308		0	0	0	0	0		0	0	0	0	0	0		0	0	0	0	0
2214	FCGR3A	Fc gamma receptor IIIa	0	0.0395633	0.235477	388	-0.0122168	0.56363	54	-0.167996	0.48227	54	-0.123852	0.595841	2	-14.7725	0.993701	94	0.069973	0.34216	5	-0.299899	0.765865	6	0.558114	0.360355	9	-0.342155	0.564379		0	0	0	0	0		0	0	0	0	0	0		0	0	0	0	0
2215	FCGR3B	Fc gamma receptor IIIb	0	0.0854622	0.131754	388	-0.0118385	0.576097	52	-0.137317	0.566534	3	0.154295	0.878367	54	-0.167996	0.48227	94	0.0704617	0.340015	0	NA	NA	6	0.558114	0.360355	7	-0.114453	0.873959		0	0	0	0	0		0	0	0	0	0	0		0	0	0	0	0
2217	FCGRT	Fc gamma receptor and transporter	0	-0.0951107	0.092618	406	-0.00256759	0.958385	2	-0.895142	0.381017	9	0.149035	0.83646	3	-14.8654	0.993053	124	0.0555738	0.230338	3	0.00885901	0.988151	14	0.511935	0.148487	12	-0.00268248	0.994882		0	0	0	0	0		0	0	0	0	0	0		0	0	0	0	0
2218	FKTN	fukutin	0	0.179019	0.126964	971	-0.130355	0.031252	3	0.503264	0.623575	1	2.84434	0.00599617	152	-0.464799	0.007345	54	0.0722304	0.337858	6	0.433373	0.464395	7	0.312325	0.59936	5	-15.286	0.993642		0	0	0	0	0		0	0	0	0	0	0		0	0	0	0	0
2219	FCN1	ficolin 1	0	-0.0512907	0.182869	1156	-0.0827793	0.447584	2	-17.6179	0.999784	4	-14.5578	0.99372	2	-17.6179	0.999784	64	0.120474	0.164115	0	NA	NA	5	1.26823	0.0338187	4	-0.123271	0.867768		0	0	0	0	0		0	0	0	0	0	0		0	0	0	0	0
2220	FCN2	ficolin 2	0	-0.331148	0.0205054	1156	-0.107312	0.357023	2	-17.6179	0.999784	0	NA	NA	5	-14.3939	0.994417	62	0.0666253	0.473453	0	NA	NA	6	-0.120247	0.840227	4	1.27018	0.0335658		0	0	0	0	0		2	3	0	3	1	0		0	0	0	0	0
2222	FDFT1	farnesyl-diphosphate farnesyltransferase 1	0	-0.000425884	0.995284	949	-0.0288002	0.549063	1	0.922468	0.367539	2	-14.1634	0.996953	499	-0.139164	0.218317	48	0.0124848	0.845041	5	1.24236	0.0894071	6	-0.58163	0.418549	7	1.37897	0.0199136		0	0	0	0	0		0	0	0	0	0	0		0	0	0	0	0
2224	FDPS	farnesyl diphosphate synthase	0	0.0837984	0.267992	217	-0.116149	0.291417	0	NA	NA	2	-15.7701	0.995532	2	2.38509	0.00161043	147	-0.0259229	0.59075	4	0.605126	0.399661	22	-0.0343848	0.9247	18	-0.184901	0.594896		0	0	0	0	0		0	0	0	0	0	0		0	0	0	0	0
2230	FDX1	ferredoxin 1	0	-0.118881	0.230618	227	-0.00514878	0.939297	1	2.84434	0.00599617	1	-15.2482	0.996254	2	0.0262628	0.970867	63	0.0214967	0.773217	1	-1.18753	0.245849	6	0.725346	0.113456	4	0.569129	0.334504		0	0	0	0	0		0	0	0	0	0	0		0	0	0	0	0
2232	FDXR	ferredoxin reductase	0	-0.0966612	0.15786	161	-0.062896	0.389992	0	NA	NA	1	-14.9231	0.996755	0	NA	NA	129	-0.0411978	0.549347	0	NA	NA	11	-0.363914	0.476789	9	0.735734	0.123056		0	0	0	0	0		0	0	0	0	0	0		0	0	0	0	0
2235	FECH	ferrochelatase	0	0.0415217	0.64194	1062	0.00094847	0.988352	0	NA	NA	7	0.391685	0.590509	64	-0.0367389	0.872989	59	0.0191578	0.854419	1	-16.4363	0.999702	7	-0.384609	0.589475	3	-0.0271013	0.978526		0	0	0	0	0		0	0	0	0	0	0		0	0	0	0	0
2237	FEN1	flap structure-specific endonuclease 1	1	0.118222	0.0980285	357	-0.0269229	0.820969	0	NA	NA	0	NA	NA	1	-17.3145	0.997614	109	0.00436328	0.945642	3	1.41225	0.0545707	6	-0.146997	0.837435	12	-0.198068	0.699825		0	0	0	0	0		0	0	0	0	0	0		0	0	0	0	0
2239	GPC4	glypican 4	0	-0.0282801	0.51686	158	0.200668	0.133378	0	NA	NA	1	1.98057	0.0552485	0	NA	NA	52	0.130013	0.209503	5	0.841648	0.09986	1	-17.1203	0.997636	2	1.78516	0.0824774		0	0	0	0	0		-1	0	0	0	-1	0		0	0	0	0	0
2241	FER	FER tyrosine kinase	0	0.197524	0.0829229	781	0.0935134	0.265274	62	0.403334	0.0549278	1	1.17652	0.244438	732	-0.00322556	0.97426	52	-0.0246186	0.752004	23	-0.177289	0.611438	4	-0.267913	0.70809	3	-15.5231	0.993641		0	1	0	0	1		0	0	0	0	0	0		0	0	0	0	0
2242	FES	FES proto-oncogene, tyrosine kinase	1	0.0285884	0.668288	869	0.00935731	0.884708	0	NA	NA	16	-0.315867	0.541278	3	0.0635157	0.949907	98	0.0199832	0.680587	2	1.23996	0.222996	13	0.306833	0.372024	4	0.768635	0.197964		0	0	0	0	0		0	0	0	0	0	0		0	0	0	0	0
2243	FGA	fibrinogen alpha chain	0	0.105603	0.00162678	80	0.184974	0.0334577	2	1.70589	0.101164	2	2.33824	0.00154044	3	0.423545	0.678873	50	0.0598865	0.492306	0	NA	NA	6	0.551894	0.445677	3	1.78631	0.0823448		1	0	0	0	1		0	0	0	0	0	0		0	0	0	0	0
2244	FGB	fibrinogen beta chain	0	0.0749877	0.0168696	80	0.184439	0.0489371	0	NA	NA	0	NA	NA	4	1.06187	0.148741	51	0.0872866	0.427505	0	NA	NA	5	1.55101	0.0341725	6	0.551894	0.445677		1	0	0	0	1		0	0	0	0	0	0		0	0	0	0	0
2245	FGD1	FYVE, RhoGEF and PH domain containing 1	0	0.0956881	0.204885	59	0.366256	0.0521194	3	-17.6207	0.999735	0	NA	NA	3	-17.6207	0.999735	61	-0.0170051	0.794126	3	-0.609503	0.395439	7	0.148087	0.771375	6	0.527322	0.250263		1	0	0	0	1		0	0	0	0	0	0		0	0	0	0	0
2246	FGF1	fibroblast growth factor 1	0	-0.0377238	0.597104	237	0.104417	0.21564	5	0.00457485	0.996421	2	1.4819	0.0486691	1	2.84434	0.00599617	55	0.0148214	0.871656	3	-0.319794	0.751751	7	0.33822	0.564894	8	-1.14833	0.253315		0	0	0	0	0		0	0	0	0	0	0		0	0	0	0	0
2247	FGF2	fibroblast growth factor 2	0	0.0250633	0.689357	134	0.0260337	0.768235	1	-15.2482	0.996254	0	NA	NA	2	-14.882	0.99349	38	0.232371	0.0518243	2	1.45433	0.163988	3	-16.825	0.997894	3	1.16817	0.106803		0	0	0	0	0		0	0	0	0	0	0		1	0	0	0	1
2248	FGF3	fibroblast growth factor 3	0	-0.0301314	0.645987	804	0.0460783	0.378897	0	NA	NA	1	-14.5345	0.997767	0	NA	NA	143	0.0852722	0.0683373	2	0.46841	0.648584	16	0.665541	0.054589	32	-0.0224775	0.942507		0	0	0	0	0		0	0	0	0	0	0		1	0	1	0	1
2249	FGF4	fibroblast growth factor 4	0	-0.157314	0.62037	805	0.0373343	0.414958	0	NA	NA	1	-14.5345	0.997767	3	-0.174316	0.807416	144	0.0880706	0.0310955	1	2.7191	0.00966612	17	0.198269	0.640464	33	0.225069	0.416141		0	0	0	0	0		0	0	0	0	0	0		1	0	0	0	1
2250	FGF5	fibroblast growth factor 5	0	0.28245	0.0312267	1090	-0.083637	0.16938	0	NA	NA	0	NA	NA	152	-0.176948	0.29815	44	-0.0398475	0.711417	2	0.00617549	0.995128	3	-0.597961	0.558251	4	-0.479878	0.634982		0	0	0	0	0		0	0	0	0	0	0		0	0	0	0	0
2251	FGF6	fibroblast growth factor 6	0	0.78924	0.316046	589	-0.0549091	0.383899	0	NA	NA	8	-1.54107	0.126738	0	NA	NA	82	-0.24512	0.0115883	2	-15.9812	0.99268	7	-1.50709	0.134784	8	-1.93801	0.055068		0	0	0	0	0		0	0	0	0	0	0		0	0	0	0	0
2252	FGF7	fibroblast growth factor 7	0	0.093355	0.181278	386	0.0293696	0.462454	3	1.78575	0.0148053	1	2.84434	0.00599617	1	2.84434	0.00599617	57	0.12861	0.151614	3	1.48097	0.149848	5	1.1023	0.0638613	3	0.323414	0.652039		0	0	0	0	0		0	0	0	0	0	0		0	0	0	0	0
2253	FGF8	fibroblast growth factor 8	0	0.106379	0.449521	152	0.034801	0.504153	0	NA	NA	0	NA	NA	11	0.661213	0.0883342	75	-0.103601	0.330423	0	NA	NA	6	0.222927	0.706857	2	-16.4224	0.996426		0	0	0	1	1		0	0	0	0	0	0		0	0	0	0	0
2254	FGF9	fibroblast growth factor 9	0	-0.00358454	0.965789	559	0.00350314	0.961609	1	-15.1918	0.995661	0	NA	NA	1	2.84434	0.00599617	65	0.0939966	0.208968	0	NA	NA	3	0.881639	0.13513	6	0.962739	0.06262		0	0	0	0	0		0	0	0	2	1	0		0	0	0	0	0
2255	FGF10	fibroblast growth factor 10	0	-0.0166726	0.868706	926	-0.0434121	0.61643	2	1.81398	0.0867958	2	2.84434	0.00599617	1	0.0107115	0.999999	97	0.0538033	0.449533	5	-0.240955	0.810658	10	0.111433	0.82824	8	-0.159507	0.785296		0	0	0	0	0		0	0	0	0	0	0		0	0	0	0	0
2256	FGF11	fibroblast growth factor 11	0	0.459633	0.00250702	793	0.0112951	0.518647	0	NA	NA	333	0.0594376	0.570012	0	NA	NA	107	0.106108	0.0813454	1	1.13395	0.261864	6	0.1752	0.806857	11	0.147611	0.725227		0	0	0	0	0		0	0	0	0	0	0		1	0	0	0	1
2257	FGF12	fibroblast growth factor 12	0	-0.0151594	0.841077	1148	0.0658027	0.27299	355	0.0762885	0.479167	2	-15.5074	0.994359	164	0.128674	0.427298	76	0.00634782	0.93784	35	0.285481	0.269307	5	-0.140499	0.810967	6	0.380597	0.520879		0	0	0	0	0		0	0	0	0	0	0		0	0	0	0	0
2258	FGF13	fibroblast growth factor 13	0	-0.0514015	0.381675	996	-0.0275001	0.589187	23	-0.159148	0.728972	102	-0.0310663	0.872282	4	1.04465	0.157015	62	0.0400974	0.65074	21	-0.150609	0.665449	2	0.794789	0.434321	5	-0.74505	0.459172		0	0	0	0	0		0	0	0	0	0	0		0	0	0	0	0
2259	FGF14	fibroblast growth factor 14	0	0.163169	0.0309439	150	0.240945	0.0466632	7	-0.129032	0.858053	3	1.21686	0.0432199	1	-14.8641	0.996401	58	0.0321998	0.691509	28	-0.353949	0.32641	7	0.8634	0.144717	2	-14.5018	0.996321		1	0	0	0	1		0	0	0	0	0	0		0	0	0	0	0
2260	FGFR1	fibroblast growth factor receptor 1	1	0.0628408	0.195744	719	0.136983	0.253188	0	NA	NA	4	-15.1241	0.995336	3	-15.6187	0.996745	148	0.0121949	0.801013	4	1.07017	0.148046	19	0.166998	0.610893	18	-0.605343	0.181332		0	0	0	0	0		0	0	0	0	0	0		0	0	0	0	0
2261	FGFR3	fibroblast growth factor receptor 3	1	-0.000603757	0.987728	986	0.0500579	0.317055	1	0.716773	0.494536	1	4.17015	0.000107923	1	3.2908	0.00158461	103	-0.013361	0.799696	2	1.04349	0.313714	12	0.170988	0.684921	26	-0.365182	0.260332		0	0	0	0	0		0	-3	0	0	-1	0		0	0	0	0	0
2262	GPC5	glypican 5	1	-0.0341152	0.69873	182	0.0549274	0.522672	319	0.18614	0.100616	2	2.38509	0.00161043	3	0.622727	0.538101	69	-0.0179616	0.845305	52	0.162732	0.474802	8	0.153231	0.831137	3	-0.356894	0.552565		0	0	0	0	0		0	0	0	0	0	0		0	0	0	0	0
2263	FGFR2	fibroblast growth factor receptor 2	1	-0.0675283	0.171055	222	-0.0923168	0.149397	2	0.621735	0.543759	8	-0.838088	0.153282	0	NA	NA	70	-0.0013542	0.984675	10	-0.163843	0.721521	4	-0.897464	0.372474	10	0.533696	0.206573		0	0	0	0	0		0	0	0	0	0	0		0	0	0	0	0
2264	FGFR4	fibroblast growth factor receptor 4	1	0.0320608	0.504342	883	-0.0402384	0.151277	3	-15.1198	0.993832	134	-0.103112	0.553233	15	0.314168	0.497828	75	-0.197876	0.0253712	0	NA	NA	9	-1.74241	0.0830624	8	-1.24821	0.0799926		0	0	0	0	0		0	0	0	0	0	0		0	0	0	0	0
2266	FGG	fibrinogen gamma chain	0	0.0902435	0.00368537	80	0.204434	0.0375597	0	NA	NA	4	0.693418	0.186867	4	1.06187	0.148741	48	0.0675043	0.451225	2	0.869626	0.393786	4	0.459777	0.520772	5	0.524997	0.606619		1	0	0	0	1		0	0	0	0	0	0		0	0	0	0	0
2267	FGL1	fibrinogen like 1	0	-0.0152417	0.708625	1185	-0.0385751	0.408529	21	-0.378211	0.416371	113	-0.0936803	0.590479	1	2.84434	0.00599617	62	-0.0440795	0.479151	2	0.368452	0.607316	7	-0.154852	0.793185	6	-1.09973	0.122886		0	0	0	0	0		0	0	0	0	0	0		0	0	0	0	0
2268	FGR	FGR proto-oncogene, Src family tyrosine kinase	0	-0.123118	0.0418753	207	0.111939	0.20226	0	NA	NA	1	-15.2883	0.998281	0	NA	NA	130	0.0775044	0.117247	2	3.06711	5.85919e-05	14	0.519266	0.155392	14	-0.112514	0.772077		0	0	0	0	0		0	0	0	0	0	0		0	0	0	0	0
2271	FH	fumarate hydratase	1	0.0697275	0.39439	274	0.0295752	0.572164	0	NA	NA	18	-0.215055	0.641221	35	0.376755	0.258414	88	0.0237729	0.720628	3	-0.0537791	0.957683	8	-0.925147	0.194654	9	0.772241	0.0937436		0	0	0	0	0		0	0	0	0	0	0		0	0	0	0	0
2272	FHIT	fragile histidine triad diadenosine triphosphatase	1	0.00731082	0.936856	198	0.0439314	0.412799	102	0.117083	0.489755	0	NA	NA	18	-0.604791	0.235297	212	-0.056928	0.189122	212	-0.0871587	0.518855	14	-0.306173	0.399172	8	-0.684616	0.249367		0	0	0	0	0		0	0	0	0	0	0		0	0	0	0	0
2273	FHL1	four and a half LIM domains 1	0	-0.011857	0.777531	405	0.0781472	0.0530011	0	NA	NA	132	0.254775	0.129386	10	0.896469	0.0355987	40	-0.118428	0.274287	2	0.109527	0.913944	4	-0.184187	0.79725	5	0.0713788	0.92096		1	0	0	1	1		0	0	0	0	0	0		0	0	0	0	0
2274	FHL2	four and a half LIM domains 2	0	0.0347432	0.495221	1044	0.0691027	0.496051	0	NA	NA	1	-0.87419	0.38657	0	NA	NA	61	0.00877718	0.899916	6	-0.297532	0.557267	6	-0.610078	0.295932	6	2.1365	6.31621e-06		0	0	0	0	0		0	0	0	0	0	0		0	0	0	0	0
2275	FHL3	four and a half LIM domains 3	0	0.182538	0.00564778	243	0.00099405	0.988452	0	NA	NA	0	NA	NA	2	-17.9513	0.998306	93	-0.00857468	0.914511	0	NA	NA	11	0.0475204	0.936457	9	0.0686468	0.907177		0	0	0	0	0		0	0	0	0	0	0		0	0	0	0	0
2277	VEGFD	vascular endothelial growth factor D	0	-0.0371089	0.652197	99	0.249563	0.0977098	1	-15.2694	0.997967	0	NA	NA	2	1.59452	0.11832	44	-0.0762084	0.460882	2	-16.0294	0.994476	4	-0.0782246	0.938966	5	-0.245539	0.732743		1	0	0	0	1		0	0	0	0	0	0		0	0	0	0	0
2281	FKBP1B	FKBP prolyl isomerase 1B	0	0.0490452	0.410044	259	0.121292	0.265328	0	NA	NA	1	-14.3731	0.996542	0	NA	NA	69	-0.0251665	0.712692	2	0.639392	0.526366	10	0.489425	0.274248	4	-0.0596534	0.952845		0	0	0	0	0		0	0	0	0	0	0		0	0	0	0	0
2286	FKBP2	FKBP prolyl isomerase 2	0	-0.0778393	0.227777	1188	-0.0402034	0.798209	0	NA	NA	2	-15.4878	0.995946	1	0.181972	0.856859	122	-0.0231768	0.741782	1	-16.06	0.998737	13	0.161872	0.751341	11	-0.453585	0.525612		0	0	0	0	0		0	0	0	0	0	0		0	0	0	0	0
2287	FKBP3	FKBP prolyl isomerase 3	0	0.165908	0.0624448	187	0.235992	4.50405e-05	6	1.50952	0.0117474	5	1.73673	0.000831999	1	0.23212	0.818313	57	-0.150171	0.189791	1	-16.8707	0.999737	7	-0.217646	0.76333	11	0.0691046	0.906614		1	0	0	0	1		0	0	0	0	0	0		0	0	0	0	0
2288	FKBP4	FKBP prolyl isomerase 4	0	0.0898287	0.173964	171	0.105509	0.170752	0	NA	NA	7	-0.938523	0.352156	7	0.603191	0.196829	106	-0.216168	0.0118542	1	-15.0923	0.998459	7	-1.4342	0.153538	9	-1.43112	0.0448743		0	0	0	0	0		0	0	0	0	0	0		0	0	0	0	0
2289	FKBP5	FKBP prolyl isomerase 5	0	0.0415016	0.402146	1191	-0.0368283	0.592854	1032	0.0069556	0.960428	902	0.155768	0.172481	4	1.65953	0.0063834	99	-0.0308377	0.66067	11	-0.431359	0.399542	7	-0.00207244	0.997202	6	-0.0840073	0.906961		0	0	0	0	0		0	0	-1	0	-1	0		0	0	0	0	0
2290	FOXG1	forkhead box G1	0	0.00668667	0.9292	1012	0.109443	0.112782	0	NA	NA	1	-15.0336	0.99748	1	2.84434	0.00599617	65	-0.0328716	0.703632	0	NA	NA	5	0.384244	0.599129	6	0.579602	0.326584		0	0	0	0	0		0	0	0	0	0	0		0	0	0	0	0
2294	FOXF1	forkhead box F1	0	0.0190672	0.757963	1112	0.0424677	0.496465	0	NA	NA	3	-0.751742	0.455724	1	-14.1538	0.998035	60	-0.0599668	0.52812	1	-16.4512	0.998682	3	-15.6241	0.994714	6	0.0236804	0.968034		0	0	0	0	0		0	0	0	0	0	0		0	0	0	0	0
2295	FOXF2	forkhead box F2	0	-0.0156736	0.792108	1062	0.120327	0.017826	0	NA	NA	57	0.577796	0.00249822	1	-17.6151	0.999847	104	0.0471831	0.492984	0	NA	NA	6	0.228003	0.698324	4	1.35683	0.0226407		1	0	1	0	1		0	0	0	0	0	0		0	0	0	0	0
2296	FOXC1	forkhead box C1	0	0.00141409	0.973339	1081	0.0471601	0.303987	0	NA	NA	3	0.638224	0.533094	112	0.0609081	0.73716	101	0.0126375	0.811482	0	NA	NA	9	-0.287019	0.62412	15	-0.19696	0.615954		0	0	0	0	0		0	0	0	0	0	0		0	0	0	0	0
2297	FOXD1	forkhead box D1	0	-0.159988	0.497134	150	0.394208	0.119955	0	NA	NA	1	2.84434	0.00599617	0	NA	NA	36	-0.0386566	0.631731	0	NA	NA	5	-0.711072	0.321145	4	-0.0688958	0.924032		0	0	0	0	0		0	0	0	0	0	0		0	0	0	0	0
2298	FOXD4	forkhead box D4	0	-0.236337	0.223166	350	0.0560281	0.279393	0	NA	NA	2	-16.1809	0.996224	0	NA	NA	49	-0.103674	0.369016	0	NA	NA	2	0.113792	0.911362	2	0.000332013	0.99974		0	0	0	0	0		0	0	0	0	0	0		0	0	0	0	0
2299	FOXI1	forkhead box I1	0	0.12126	0.110856	934	0.00579161	0.842357	0	NA	NA	1	-14.6214	0.999215	882	0.0251543	0.822878	54	0.109576	0.0372041	1	1.74023	0.0934665	7	0.429546	0.405706	3	-15.3594	0.994351		0	0	0	0	0		0	0	0	0	0	0		1	0	0	0	1
2300	FOXL1	forkhead box L1	0	0.132666	0.0403615	1116	0.0562623	0.468326	0	NA	NA	0	NA	NA	1	-14.1538	0.998035	56	-0.00465623	0.957202	0	NA	NA	6	-0.309049	0.667742	2	0.791532	0.270173		0	0	0	0	0		0	0	0	0	0	0		0	0	0	0	0
2301	FOXE3	forkhead box E3	0	-0.322341	0.159953	58	0.0242595	0.873317	0	NA	NA	1	0.127949	0.899231	0	NA	NA	89	-0.0635306	0.379178	0	NA	NA	5	-1.17318	0.242491	6	-0.662445	0.358992		0	0	0	0	0		0	0	0	0	0	0		0	0	0	0	0
2302	FOXJ1	forkhead box J1	0	-0.00855828	0.824806	491	-0.0011581	0.979844	0	NA	NA	15	0.0220477	0.965456	1	3.10872	0.00269308	136	-0.0156631	0.715413	2	0.286542	0.691505	15	-0.181334	0.722581	21	-0.100125	0.748619		0	0	0	0	0		0	0	0	0	0	0		0	0	0	0	0
2303	FOXC2	forkhead box C2	0	0.045213	0.561542	1112	0.0545148	0.470231	0	NA	NA	0	NA	NA	1	-14.1538	0.998035	57	-0.01281	0.880917	0	NA	NA	5	-0.849522	0.401298	3	0.822285	0.161773		0	0	0	0	0		0	0	0	0	0	0		0	0	0	0	0
2304	FOXE1	forkhead box E1	0	-0.0540836	0.448579	889	0.0497894	0.431658	0	NA	NA	3	1.30272	0.084007	1	-15.1961	0.995729	59	0.199351	0.0274355	0	NA	NA	2	1.46927	0.041067	1	1.13395	0.261864		0	0	0	0	0		0	0	0	0	0	0		1	0	0	0	1
2305	FOXM1	forkhead box M1	0	0.156049	0.00296037	165	0.0678489	0.150303	0	NA	NA	7	0.485381	0.297746	4	0.851402	0.166643	105	-0.187815	0.0213482	2	-16.3838	0.994974	6	-1.28436	0.205018	9	-0.938244	0.110581		0	0	0	0	0		0	0	0	0	0	0		0	0	0	0	0
2306	FOXD2	forkhead box D2	0	-0.132112	0.230604	58	0.0237004	0.885885	0	NA	NA	1	0.127949	0.899231	1	-17.6151	0.999847	89	-0.0501715	0.457375	2	-0.148079	0.884866	7	-0.795102	0.26537	7	-0.686981	0.344869		0	0	0	0	0		0	0	0	0	0	0		0	0	0	0	0
2307	FOXS1	forkhead box S1	0	0.100192	0.0537791	880	0.168519	0.0317895	0	NA	NA	7	-0.0500279	0.933145	4	0.856293	0.246795	117	0.0534121	0.235806	0	NA	NA	11	-0.0920579	0.840518	21	0.82185	0.00292215		1	0	0	0	1		0	0	0	0	0	0		0	0	0	1	1
2308	FOXO1	forkhead box O1	1	-0.0216441	0.759663	98	0.013595	0.823502	0	NA	NA	48	0.0197682	0.949754	0	NA	NA	66	0.114867	0.100634	7	-0.499196	0.621626	6	1.43735	0.0162796	6	0.342412	0.636965		0	0	0	0	0		0	0	0	0	0	0		0	0	0	0	0
2309	FOXO3	forkhead box O3	1	0.118983	0.150573	1091	-0.203653	0.156191	0	NA	NA	1	-16.6051	0.997944	1	-16.2198	0.999859	80	0.00971813	0.858682	12	0.0224631	0.954589	11	-0.248215	0.554017	9	0.147892	0.772006		0	0	0	0	0		0	0	0	0	0	0		0	0	0	0	0
2310	FOXO3B	forkhead box O3B	0	0.221141	0.138515	941	0.00703334	0.882998	0	NA	NA	5	-0.771894	0.444841	0	NA	NA	81	-0.107229	0.331237	0	NA	NA	6	-15.4195	0.994037	7	-0.145517	0.885409		0	0	0	0	0		0	0	0	0	0	0		0	0	0	0	0
[truncated: 21,390 more rows]
[truncated: 7 more columns]
